# Supplementary material for: Generation of a Comprehensive Transcriptome Atlas and Transcriptome Dynamics in Medicinal Cannabis
Source: Sci Rep. 2019 Nov 12;9:16583. doi: 10.1038/s41598-019-53023-6 (PMC6851104; doi:10.1038/s41598-019-53023-6)
Supplement: Supplementary file 2 — Supplementary Information [file 41598_2019_53023_MOESM2_ESM.zip]

Archive with 8 entries (8 files):
- Supplementary Table S1.xlsx
- Supplementary Table S2.xlsx
- Supplementary Table S3.xlsx
- Supplementary Table S4.xlsx
- Supplementary Table S5.xlsx
- Supplementary Table S6.xlsx
- Supplementary Table S7.xlsx
- Supplementary Table S8.xlsx
