# Supplementary material for: Generation of a Comprehensive Transcriptome Atlas and Transcriptome Dynamics in Medicinal Cannabis
Source: Sci Rep. 2019 Nov 12;9:16583. doi: 10.1038/s41598-019-53023-6 (PMC6851104; doi:10.1038/s41598-019-53023-6)
Supplement: Supplementary file 2 — Supplementary Information [file 41598_2019_53023_MOESM2_ESM.zip › Supplementary Table S1.xlsx]

## Sheet: Table S1
Supplementary Table S1. Samples list and number of paired-end reads obtained for each sample following sequencing.
Tissue type	Read count
Female_Flower_Stage1-Rep1	98750064
Female_Flower_Stage1-Rep2	89868880
Female_Flower_Stage1-Rep3	72164492
Female_Flower_Stage1-Rep4	80156826
Female_Flower_Stage1-Rep5	60817652
Female_Flower_Stage1-Rep6	67599576
Female_Flower_Stage2-Rep1	58567384
Female_Flower_Stage2-Rep2	65931498
Female_Flower_Stage2-Rep3	56800800
Female_Flower_Stage2-Rep4	74775084
Female_Flower_Stage2-Rep5	56702594
Female_Flower_Stage2-Rep6	63982774
Female_Flower_Stage3-Rep1	86641860
Female_Flower_Stage3-Rep2	70178844
Female_Flower_Stage3-Rep3	88562416
Female_Flower_Stage3-Rep4	51978330
Female_Flower_Stage3-Rep5	70642692
Female_Flower_Stage3-Rep6	74370556
Female_Flower_Stage4-Rep1	72015200
Female_Flower_Stage4-Rep2	45817624
Female_Flower_Stage4-Rep3	65822048
Female_Flower_Stage4-Rep4	95439268
Female_Flower_Stage4-Rep5	74284522
Female_Flower_Stage4-Rep6	65060600
Trichome_Stage1-Rep1	60376816
Trichome_Stage1-Rep2	52871298
Trichome_Stage1-Rep3	140183178
Trichome_Stage1-Rep4	97734802
Trichome_Stage1-Rep5	105105834
Trichome_Stage1-Rep6	110188760
Trichome_Stage2-Rep1	92195806
Trichome_Stage2-Rep2	63143128
Trichome_Stage2-Rep3	65294382
Trichome_Stage2-Rep4	87664360
Trichome_Stage2-Rep5	109612230
Trichome_Stage2-Rep6	55655608
Trichome_Stage3-Rep1	80927528
Trichome_Stage3-Rep2	117975584
Trichome_Stage3-Rep3	105285692
Trichome_Stage3-Rep4	120965734
Trichome_Stage3-Rep5	62858298
Trichome_Stage3-Rep6	124374966
Trichome_Stage4-Rep1	92634552
Trichome_Stage4-Rep2	160091034
Trichome_Stage4-Rep3	62868138
Trichome_Stage4-Rep4	183161692
Trichome_Stage4-Rep5	68083392
Trichome_Stage4-Rep6	40521984
Female Vegetative Leaf - fresh cutting-Rep1	34819074
Female Vegetative Leaf - fresh cutting -Rep2	384162568
Female Vegetative leaf - mature mother plant-Rep1	307090004
Female Vegetative leaf - mature mother plant-Rep2	130757372
Female Dried floral bud	156869714
Female Reproductive leaf	126705172
Female Reproductive immature bud	126272602
Female Mature plant reproductive bud	161923146
Female Immature budding plant reproductive leaf	126939744
Female Immature budding plant reproductive buds	189378870
Female Maturing plant - reproductive leaf	51979970
Female Maturing plant - reproductive bud	43600250
Female Vegetative leaf	90658286
Female Fresh Flower	253321014
Female Root-mid	145593320
Female Root-tip	130724514
Male Flower-Rep1	94220832
Male Flower-Rep2	70202938
Male Flower-Rep3	40654622
Male Flower-Rep4	64464294
Male Flower-Rep5	89265712
Male Flower-Rep6	66444546
Male Leaf	93742426
Total	6946497370
