# Supplementary material for: Generation of a Comprehensive Transcriptome Atlas and Transcriptome Dynamics in Medicinal Cannabis
Source: Sci Rep. 2019 Nov 12;9:16583. doi: 10.1038/s41598-019-53023-6 (PMC6851104; doi:10.1038/s41598-019-53023-6)
Supplement: Supplementary file 2 — Supplementary Information [file 41598_2019_53023_MOESM2_ESM.zip › Supplementary Table S2.xlsx]

## Sheet: Table S2(a)
Supplementary Table S2(a): BLAST results of Cannbio's transcripts that were not annotated by UniRef100 database to Finola transcriptome assembly.
Query	Reference	%_identity	alignment_length	mismatches	gap_openings	q_start	q_end	s_start	s_end	e_value	bit_score
Cannbio_064728	FN12694.1	98.53	68	1	0	194	261	620	687	3e-27	121
Cannbio_064729	FN02499.1	98.59	71	1	0	271	341	789	859	6e-29	126
Cannbio_064730	FN23378.1	94.55	110	4	2	1	110	111	4	1e-41	169
Cannbio_064732	FN32712.1	100	71	0	0	271	341	431	501	1e-30	132
Cannbio_064733	FN32367.1	100	66	0	0	1	66	655	720	8e-28	122
Cannbio_064735	FN02324.3	98.67	75	1	0	267	341	192	266	4e-31	134
Cannbio_064736	FN18834.1	100	195	0	0	1	195	105	299	2e-99	361
Cannbio_064737	FN01834.1	97.11	346	5	2	1	341	523	178	4e-165	579
Cannbio_064738	FN29182.1	98.08	260	4	1	82	341	1075	817	9e-127	451
Cannbio_064739	FN33955.1	100	73	0	0	1	73	555	483	1e-31	135
Cannbio_064740	FN24221.1	100	73	0	0	269	341	274	346	1e-31	135
Cannbio_064741	FN27210.1	100	71	0	0	1	71	1138	1208	1e-30	132
Cannbio_064742	FN15393.1	98.24	341	6	0	1	341	1777	1437	1e-170	597
Cannbio_064743	FN21014.1	97.26	73	2	0	1	73	729	657	2e-28	124
Cannbio_064744	FN02178.1	100	71	0	0	271	341	161	91	1e-30	132
Cannbio_064745	FN03394.1	93.44	61	4	0	281	341	69	129	2e-18	91.6
Cannbio_064747	FN19175.1	89.61	77	5	1	2	75	486	410	2e-19	95.3
Cannbio_064748	FN05327.1	97.55	286	5	2	1	284	304	589	7e-138	488
Cannbio_064749	FN29085.2	99.63	269	1	0	73	341	843	575	5e-139	492
Cannbio_064751	FN00439.1	98.15	216	4	0	126	341	1659	1444	2e-104	377
Cannbio_064752	FN09918.1	100	71	0	0	1	71	194	264	1e-30	132
Cannbio_064753	FN30231.1	90.72	345	26	3	1	341	345	3	7e-128	455
Cannbio_064754	FN14543.1	100	61	0	0	281	341	1752	1692	5e-25	113
Cannbio_064755	FN10204.2	100	47	0	0	27	73	1	47	3e-17	87.9
Cannbio_064756	FN08096.1	86.43	361	13	14	1	327	345	703	4e-100	363
Cannbio_064758	FN28097.1	100	71	0	0	1	71	207	277	1e-30	132
Cannbio_064760	FN04783.2	97.4	77	1	1	43	119	76	1	5e-30	130
Cannbio_064761	FN01815.1	91.48	223	18	1	1	222	1150	928	8e-83	305
Cannbio_064762	FN04746.1	98.83	341	3	1	1	340	2416	2756	2e-173	606
Cannbio_064763	FN07821.1	97.1	69	1	1	1	68	795	727	1e-25	115
Cannbio_064765	FN06927.2	100	50	0	0	292	341	284	235	6e-19	93.5
Cannbio_064766	FN05760.1	100	64	0	0	278	341	1	64	1e-26	119
Cannbio_064767	FN15970.1	96.2	79	2	1	1	78	293	215	2e-29	128
Cannbio_064769	FN05924.1	98.59	71	1	0	1	71	939	869	6e-29	126
Cannbio_064770	FN30911.1	100	68	0	0	1	68	2014	2081	6e-29	126
Cannbio_064771	FN27043.1	97.95	342	6	1	1	341	1689	1348	5e-169	592
Cannbio_064772	FN02377.1	98.59	71	1	0	271	341	2852	2922	6e-29	126
Cannbio_064773	FN02098.2	100	71	0	0	271	341	851	781	1e-30	132
Cannbio_064774	FN17934.1	96.23	345	5	7	1	341	3	343	5e-159	558
Cannbio_064775	FN11355.1	100	67	0	0	275	341	547	481	2e-28	124
Cannbio_064776	FN04220.1	98.57	70	1	0	272	341	1	70	2e-28	124
Cannbio_064777	FN16044.1	100	73	0	0	1	73	127	199	1e-31	135
Cannbio_064778	FN04767.1	95.89	146	4	2	1	145	36	180	1e-61	235
Cannbio_064779	FN16203.1	100	73	0	0	1	73	186	258	1e-31	135
Cannbio_064780	FN24819.1	94.94	158	2	2	184	341	1	152	6e-64	243
Cannbio_064781	FN02398.1	98.24	341	6	0	1	341	777	437	1e-170	597
Cannbio_064782	FN32238.1	96.39	83	2	1	1	83	136	217	1e-31	135
Cannbio_064783	FN22759.1	98.59	71	1	0	1	71	72	142	6e-29	126
Cannbio_064784	FN05343.1	100	71	0	0	1	71	703	773	1e-30	132
Cannbio_064785	FN18547.1	100	71	0	0	1	71	24	94	1e-30	132
Cannbio_064786	FN23935.1	98.53	341	5	0	1	341	561	221	2e-172	603
Cannbio_064787	FN11811.1	98.59	71	1	0	271	341	1484	1554	6e-29	126
Cannbio_064788	FN01889.1	100	71	0	0	1	71	1159	1229	1e-30	132
Cannbio_064789	FN19938.1	100	71	0	0	271	341	278	208	1e-30	132
Cannbio_064790	FN28024.1	97.2	143	2	2	199	341	2033	1893	2e-63	241
Cannbio_064791	FN24157.1	97.18	71	2	0	271	341	455	385	3e-27	121
Cannbio_064793	FN03834.1	100	43	0	0	31	73	423	465	5e-15	80.5
Cannbio_064794	FN06404.1	100	71	0	0	272	342	3384	3314	1e-30	132
Cannbio_064796	FN08679.1	100	56	0	0	1	56	362	417	3e-22	104
Cannbio_064797	FN02536.1	100	71	0	0	272	342	1256	1326	1e-30	132
Cannbio_064798	FN00020.1	98.63	73	1	0	270	342	526	454	5e-30	130
Cannbio_064799	FN26391.1	98.94	189	2	0	154	342	1805	1617	7e-93	339
Cannbio_064800	FN11266.1	100	72	0	0	271	342	118	47	4e-31	134
Cannbio_064803	FN12708.1	97.66	342	8	0	1	342	3351	3010	7e-168	588
Cannbio_064804	FN09884.1	100	122	0	0	221	342	1	122	6e-59	226
Cannbio_064806	FN23582.1	98.61	72	1	0	1	72	814	885	2e-29	128
Cannbio_064807	FN31432.1	100	71	0	0	272	342	810	740	1e-30	132
Cannbio_064808	FN35719.1	100	71	0	0	1	71	93	163	1e-30	132
Cannbio_064809	FN07417.1	100	71	0	0	270	340	71	1	1e-30	132
Cannbio_064810	FN20724.1	97.33	75	1	1	1	74	137	211	6e-29	126
Cannbio_064811	FN03101.1	100	73	0	0	270	342	713	785	1e-31	135
Cannbio_064814	FN11030.1	100	71	0	0	1	71	1522	1452	1e-30	132
Cannbio_064815	FN19249.1	100	73	0	0	1	73	1043	971	1e-31	135
Cannbio_064816	FN27172.1	97.96	49	1	0	27	75	86	38	1e-16	86.1
Cannbio_064817	FN15926.1	97.18	71	2	0	272	342	102	32	3e-27	121
Cannbio_064819	FN09943.1	99.68	317	1	0	1	317	2211	2527	1e-165	580
Cannbio_064820	FN26418.1	98.25	114	2	0	1	114	114	1	4e-51	200
Cannbio_064821	FN01048.1	100	73	0	0	270	342	484	556	1e-31	135
Cannbio_064822	FN15415.1	100	73	0	0	270	342	1280	1208	1e-31	135
Cannbio_064823	FN30846.1	97.95	342	7	0	1	342	265	606	1e-169	593
Cannbio_064824	FN17278.1	98.78	82	0	1	1	81	115	196	2e-34	145
Cannbio_064825	FN00431.1	100	36	0	0	1	36	426	391	4e-11	67.6
Cannbio_064826	FN01883.1	98.84	86	1	0	257	342	1093	1178	3e-37	154
Cannbio_064827	FN37166.1	100	46	0	0	1	46	329	284	1e-16	86.1
Cannbio_064828	FN08156.1	100	71	0	0	1	71	341	411	1e-30	132
Cannbio_064829	FN24705.1	99.6	250	1	0	93	342	2516	2267	2e-128	457
Cannbio_064830	FN05879.1	89.76	166	9	5	119	283	2001	2159	8e-53	206
Cannbio_064831	FN04627.2	94.5	109	4	2	234	342	1315	1421	4e-41	167
Cannbio_064833	FN25617.1	100	69	0	0	274	342	955	887	2e-29	128
Cannbio_064834	FN10025.1	97.37	76	2	0	1	76	102	177	5e-30	130
Cannbio_064835	FN16346.5	100	71	0	0	272	342	144	74	1e-30	132
Cannbio_064836	FN26622.1	100	44	0	0	276	319	124	81	1e-15	82.4
Cannbio_064837	FN07383.1	99.42	343	1	1	1	342	2047	1705	7e-178	621
Cannbio_064838	FN19832.1	100	52	0	0	291	342	146	95	5e-20	97.1
Cannbio_064839	FN26208.1	100	71	0	0	1	71	1891	1821	1e-30	132
Cannbio_064840	FN09399.1	97.4	346	3	1	1	340	526	181	9e-167	584
Cannbio_064841	FN13875.1	98.25	342	6	0	1	342	3654	3995	3e-171	599
Cannbio_064842	FN13739.1	100	71	0	0	1	71	1168	1238	1e-30	132
Cannbio_064843	FN13156.1	96.97	66	2	0	272	337	977	1042	2e-24	111
Cannbio_064844	FN36101.1	98.61	72	1	0	271	342	56	127	2e-29	128
Cannbio_064845	FN04921.1	96.34	82	2	1	1	81	262	181	4e-31	134
Cannbio_064846	FN07719.1	97.87	188	4	0	155	342	2495	2308	6e-89	326
Cannbio_064848	FN00740.1	100	71	0	0	272	342	1513	1443	1e-30	132
Cannbio_064849	FN10752.1	98.92	93	1	0	250	342	1	93	4e-41	167
Cannbio_064853	FN05905.2	91.11	90	5	3	1	88	101	13	1e-26	119
Cannbio_064854	FN25106.1	100	71	0	0	272	342	391	321	1e-30	132
Cannbio_064855	FN32278.1	98.63	73	1	0	1	73	1998	1926	5e-30	130
Cannbio_064856	FN06318.1	100	73	0	0	270	342	415	487	1e-31	135
Cannbio_064858	FN25594.1	100	49	0	0	294	342	1576	1624	2e-18	91.6
Cannbio_064859	FN15118.1	97.83	92	2	0	137	228	2011	2102	6e-39	159
Cannbio_064860	FN30007.1	100	63	0	0	11	73	1299	1361	4e-26	117
Cannbio_064861	FN18450.1	98.59	71	1	0	272	342	246	176	6e-29	126
Cannbio_064862	FN01201.1	97.26	73	2	0	1	73	591	663	2e-28	124
Cannbio_064864	FN14307.1	85.93	334	25	18	2	330	317	1	3e-92	337
Cannbio_064865	FN07463.1	98.63	73	1	0	1	73	541	469	5e-30	130
Cannbio_064866	FN08595.2	98.4	250	4	0	93	342	481	232	2e-123	440
Cannbio_064867	FN29067.1	91.15	113	8	2	103	214	436	547	1e-36	152
Cannbio_064868	FN09973.1	100	70	0	0	1	70	1086	1155	5e-30	130
Cannbio_064869	FN01285.1	100	343	0	0	1	343	1251	1593	0	634
Cannbio_064871	FN19821.1	100	194	0	0	1	194	194	1	6e-99	359
Cannbio_064873	FN00690.1	100	71	0	0	273	343	384	314	1e-30	132
Cannbio_064874	FN31246.1	96.62	207	7	0	1	207	2143	2349	2e-94	344
Cannbio_064876	FN16374.1	100	198	0	0	1	198	205	8	3e-101	366
Cannbio_064877	FN02937.1	100	81	0	0	263	343	3020	2940	4e-36	150
Cannbio_064879	FN22495.1	99.44	179	1	0	165	343	1	179	6e-89	326
Cannbio_064880	FN30621.1	98.04	51	1	0	1	51	224	274	8e-18	89.8
Cannbio_064881	FN02019.1	98.92	93	1	0	1	93	94	2	4e-41	167
Cannbio_064882	FN03383.1	100	69	0	0	1	69	499	431	2e-29	128
Cannbio_064884	FN19375.1	100	51	0	0	1	51	704	654	2e-19	95.3
Cannbio_064885	FN23884.1	96.97	66	1	1	1	66	65	1	6e-24	110
Cannbio_064886	FN35350.1	90.12	253	15	10	97	343	1724	1972	3e-87	320
Cannbio_064889	FN19531.1	100	71	0	0	1	71	140	210	1e-30	132
Cannbio_064890	FN21795.1	97.83	46	1	0	298	343	1	46	5e-15	80.5
Cannbio_064891	FN03457.1	100	71	0	0	1	71	287	217	1e-30	132
Cannbio_064893	FN02962.1	98.68	76	0	1	268	343	432	358	4e-31	134
Cannbio_064895	FN13991.1	100	36	0	0	308	343	396	361	4e-11	67.6
Cannbio_064896	FN27846.1	100	67	0	0	277	343	418	484	2e-28	124
Cannbio_064897	FN01409.1	95.89	73	3	0	1	73	175	103	1e-26	119
Cannbio_064898	FN04971.3	100	71	0	0	1	71	28	98	1e-30	132
Cannbio_064899	FN33631.1	97.44	78	1	1	267	343	385	462	1e-30	132
Cannbio_064900	FN15846.1	100	62	0	0	282	343	1746	1807	1e-25	115
Cannbio_064901	FN09814.1	100	97	0	0	247	343	1646	1550	5e-45	180
Cannbio_064902	FN13799.1	100	71	0	0	273	343	936	1006	1e-30	132
Cannbio_064903	FN15597.1	100	112	0	0	232	343	1	112	2e-53	207
Cannbio_064904	FN23100.1	97.41	116	1	1	230	343	1	116	5e-50	196
Cannbio_064906	FN01968.1	97.62	84	1	1	1	84	720	802	6e-34	143
Cannbio_064907	FN28070.1	100	242	0	0	1	242	242	1	1e-125	448
Cannbio_064908	FN14892.1	98.72	78	1	0	266	343	128	205	8e-33	139
Cannbio_064909	FN01904.1	98.81	84	1	0	1	84	108	25	4e-36	150
Cannbio_064910	FN31784.1	100	169	0	0	175	343	320	152	5e-85	313
Cannbio_064911	FN03702.1	100	71	0	0	1	71	887	817	1e-30	132
Cannbio_064912	FN11736.1	100	71	0	0	273	343	1070	1000	1e-30	132
Cannbio_064913	FN26142.1	100	243	0	0	101	343	351	109	3e-126	449
Cannbio_064914	FN15947.1	98.57	70	1	0	1	70	815	746	2e-28	124
Cannbio_064915	FN08741.1	98.67	75	1	0	1	75	147	221	4e-31	134
Cannbio_064916	FN05720.1	98.08	260	5	0	1	260	15	274	3e-127	453
Cannbio_064917	FN13396.1	96.7	91	3	0	1	91	224	134	1e-36	152
Cannbio_064918	FN19068.1	100	45	0	0	31	75	1083	1039	4e-16	84.2
Cannbio_064919	FN35558.1	100	70	0	0	4	73	41	110	5e-30	130
Cannbio_064920	FN30738.1	100	51	0	0	293	343	388	438	2e-19	95.3
Cannbio_064921	FN25837.1	98.31	59	1	0	1	59	130	188	3e-22	104
Cannbio_064922	FN07271.1	99.42	343	2	0	1	343	1114	1456	2e-178	623
Cannbio_064923	FN20069.1	100	70	0	0	1	70	1183	1114	5e-30	130
Cannbio_064927	FN24200.1	97.26	73	2	0	1	73	366	294	2e-28	124
Cannbio_064928	FN18518.1	100	52	0	0	292	343	436	487	5e-20	97.1
Cannbio_064930	FN03372.1	100	62	0	0	1	62	1661	1600	1e-25	115
Cannbio_064931	FN01767.1	100	63	0	0	281	343	616	554	4e-26	117
Cannbio_064933	FN05065.1	96.8	344	10	1	1	343	384	41	2e-163	573
Cannbio_064934	FN35027.1	100	98	0	0	246	343	378	281	1e-45	182
Cannbio_064935	FN10091.1	97.97	344	5	2	1	343	640	298	4e-170	595
Cannbio_064937	FN33349.1	100	59	0	0	1	59	59	1	6e-24	110
Cannbio_064938	FN33861.1	98.31	295	3	1	49	343	1869	1577	3e-146	516
Cannbio_064939	FN18198.1	98.39	311	5	0	1	311	43	353	1e-155	547
Cannbio_064941	FN18783.1	100	71	0	0	274	344	260	190	1e-30	132
Cannbio_064942	FN25509.1	95.77	71	3	0	1	71	507	437	1e-25	115
Cannbio_064943	FN24931.1	97.53	81	1	1	265	344	521	441	3e-32	137
Cannbio_064944	FN13412.1	100	71	0	0	151	221	173	103	1e-30	132
Cannbio_064945	FN19901.1	97.12	208	5	1	137	344	973	767	3e-96	350
Cannbio_064946	FN10158.1	98.46	65	1	0	280	344	2748	2684	1e-25	115
Cannbio_064947	FN09224.1	97.5	80	1	1	1	80	850	928	1e-31	135
Cannbio_064948	FN23969.1	95.31	192	4	4	1	191	213	26	4e-81	300
Cannbio_064949	FN03033.2	98.72	78	1	0	1	78	856	933	8e-33	139
Cannbio_064950	FN03929.1	98.59	71	1	0	274	344	1391	1321	6e-29	126
Cannbio_064951	FN27560.1	100	71	0	0	274	344	233	163	1e-30	132
Cannbio_064954	FN25579.1	100	71	0	0	274	344	176	106	1e-30	132
Cannbio_064956	FN30918.1	100	70	0	0	1	70	70	1	5e-30	130
Cannbio_064957	FN07719.1	98.59	71	1	0	274	344	450	380	6e-29	126
Cannbio_064958	FN11785.1	96.34	82	2	1	264	344	1007	926	4e-31	134
Cannbio_064959	FN30161.1	98.63	73	1	0	1	73	1488	1416	5e-30	130
Cannbio_064960	FN09154.1	100	71	0	0	159	229	367	297	1e-30	132
Cannbio_064961	FN02025.1	100	66	0	0	2	67	919	984	8e-28	122
Cannbio_064962	FN13462.1	98.63	73	1	0	1	73	647	575	5e-30	130
Cannbio_064964	FN07479.1	100	344	0	0	1	344	1472	1815	0	636
Cannbio_064966	FN06437.1	97.22	180	1	2	165	344	1	176	1e-81	302
Cannbio_064967	FN11701.1	100	44	0	0	296	339	691	648	1e-15	82.4
Cannbio_064968	FN20883.1	97.37	76	1	1	269	344	606	680	2e-29	128
Cannbio_064969	FN25554.1	98.63	73	1	0	272	344	193	121	5e-30	130
Cannbio_064970	FN20724.1	100	72	0	0	1	72	278	207	4e-31	134
Cannbio_064971	FN15394.1	89.97	299	14	10	1	299	1052	1334	7e-103	372
Cannbio_064972	FN00126.1	97.33	75	1	1	1	75	1160	1233	6e-29	126
Cannbio_064975	FN03833.1	98.61	72	1	0	1	72	1052	1123	2e-29	128
Cannbio_064977	FN15260.1	100	71	0	0	1	71	105	175	1e-30	132
Cannbio_064978	FN01596.2	100	39	0	0	1	39	96	58	8e-13	73.1
Cannbio_064979	FN11160.1	100	71	0	0	1	71	125	55	1e-30	132
Cannbio_064980	FN06868.1	100	338	0	0	7	344	1	338	5e-179	625
Cannbio_064981	FN29181.1	93.94	132	6	2	59	189	138	8	1e-50	198
Cannbio_064982	FN17265.1	100	71	0	0	1	71	953	1023	1e-30	132
Cannbio_064983	FN04874.2	100	76	0	0	269	344	1	76	2e-33	141
Cannbio_064984	FN21165.1	86.32	190	6	1	1	190	170	1	8e-48	189
Cannbio_064985	FN04268.1	100	132	0	0	213	344	246	115	2e-64	244
Cannbio_064986	FN20888.1	100	71	0	0	274	344	511	581	1e-30	132
Cannbio_064988	FN18663.2	100	60	0	0	274	333	429	370	2e-24	111
Cannbio_064990	FN30733.1	100	73	0	0	1	73	180	108	1e-31	135
Cannbio_064991	FN29347.1	100	71	0	0	274	344	550	620	1e-30	132
Cannbio_064992	FN12879.1	98.59	71	1	0	1	71	237	167	6e-29	126
Cannbio_064994	FN21070.1	98.63	73	1	0	1	73	485	413	5e-30	130
Cannbio_064995	FN07012.1	95.24	147	4	3	1	147	1692	1835	5e-60	230
Cannbio_064996	FN15300.1	100	72	0	0	273	344	294	223	4e-31	134
Cannbio_064997	FN05827.1	100	71	0	0	274	344	1060	990	1e-30	132
Cannbio_064998	FN12522.1	96.47	85	3	0	1	85	1845	1761	2e-33	141
Cannbio_064999	FN33817.1	98.55	344	5	0	1	344	1294	951	5e-174	608
Cannbio_065000	FN10660.2	100	71	0	0	274	344	417	347	1e-30	132
Cannbio_065001	FN01330.1	100	71	0	0	1	71	777	847	1e-30	132
Cannbio_065002	FN00661.1	100	45	0	0	300	344	56	100	4e-16	84.2
Cannbio_065003	FN19092.1	98.91	183	2	0	162	344	1	183	2e-89	327
Cannbio_065004	FN12292.1	100	71	0	0	274	344	1217	1147	1e-30	132
Cannbio_065005	FN12741.2	99.17	241	2	0	1	241	241	1	9e-122	435
Cannbio_065006	FN06944.1	100	71	0	0	1	71	1705	1775	1e-30	132
Cannbio_065007	FN28495.1	100	128	0	0	1	128	128	1	3e-62	237
Cannbio_065008	FN25907.1	100	58	0	0	1	58	389	332	2e-23	108
Cannbio_065009	FN29077.1	97.18	71	1	1	1	71	1249	1180	1e-26	119
Cannbio_065010	FN27252.1	98.04	51	0	1	294	344	1006	957	3e-17	87.9
Cannbio_065011	FN12283.1	100	63	0	0	282	344	2391	2453	4e-26	117
Cannbio_065012	FN09709.1	98.15	54	1	0	1	54	54	1	2e-19	95.3
Cannbio_065014	FN03961.6	100	102	0	0	1	102	104	3	8e-48	189
Cannbio_065015	FN25651.1	100	71	0	0	1	71	329	399	1e-30	132
Cannbio_065016	FN09996.1	100	71	0	0	1	71	751	821	1e-30	132
Cannbio_065018	FN36657.1	98.48	66	1	0	279	344	52	117	4e-26	117
Cannbio_065019	FN18620.2	100	60	0	0	1	60	298	357	2e-24	111
Cannbio_065020	FN11870.1	97.01	201	5	1	144	344	1529	1330	3e-92	337
Cannbio_065021	FN28280.1	100	71	0	0	1	71	951	881	1e-30	132
Cannbio_065022	FN10400.3	100	66	0	0	206	271	273	338	8e-28	122
Cannbio_065023	FN04760.1	100	73	0	0	272	344	77	149	1e-31	135
Cannbio_065024	FN35350.1	91.63	239	20	0	106	344	1724	1962	1e-90	331
Cannbio_065025	FN15087.1	93.73	351	10	6	1	344	877	532	3e-146	516
Cannbio_065026	FN02367.2	100	73	0	0	272	344	35	107	1e-31	135
Cannbio_065027	FN35296.1	100	71	0	0	274	344	235	165	1e-30	132
Cannbio_065029	FN21318.1	100	71	0	0	1	71	551	621	1e-30	132
Cannbio_065030	FN00042.1	100	71	0	0	1	71	4279	4209	1e-30	132
Cannbio_065034	FN04161.1	100	50	0	0	1	50	383	432	7e-19	93.5
Cannbio_065035	FN19200.1	100	73	0	0	1	73	291	219	1e-31	135
Cannbio_065036	FN05213.1	97.18	71	2	0	1	71	1275	1345	3e-27	121
Cannbio_065037	FN05244.1	100	71	0	0	1	71	845	915	1e-30	132
Cannbio_065038	FN01604.1	98.23	226	4	0	1	226	226	1	4e-110	396
Cannbio_065039	FN19881.1	97.62	42	1	0	3	44	39	80	8e-13	73.1
Cannbio_065040	FN01085.1	100	37	0	0	309	345	1599	1563	1e-11	69.4
Cannbio_065042	FN18041.1	100	103	0	0	243	345	1524	1422	2e-48	191
Cannbio_065043	FN31626.1	100	71	0	0	275	345	1049	979	1e-30	132
Cannbio_065044	FN01391.1	100	71	0	0	1	71	940	870	1e-30	132
Cannbio_065045	FN09945.1	99.36	157	1	0	1	157	721	877	1e-76	285
Cannbio_065046	FN35172.1	98.31	177	3	0	169	345	895	719	2e-84	311
Cannbio_065047	FN12694.1	100	68	0	0	194	261	620	687	6e-29	126
Cannbio_065051	FN03162.1	98.63	73	1	0	1	73	284	212	5e-30	130
Cannbio_065052	FN01622.1	99.06	319	3	0	1	319	2694	3012	2e-163	573
Cannbio_065053	FN16692.1	100	73	0	0	1	73	188	260	1e-31	135
Cannbio_065055	FN09798.1	100	73	0	0	273	345	200	272	1e-31	135
Cannbio_065056	FN35054.1	97.39	345	9	0	1	345	352	8	7e-168	588
Cannbio_065059	FN11759.1	97.18	71	2	0	1	71	1282	1352	3e-27	121
Cannbio_065060	FN21190.1	97.73	88	0	2	259	345	1	87	4e-36	150
Cannbio_065061	FN34029.1	100	73	0	0	273	345	126	54	1e-31	135
Cannbio_065063	FN34239.1	100	46	0	0	103	148	176	131	1e-16	86.1
Cannbio_065064	FN16503.3	100	51	0	0	177	227	185	235	2e-19	95.3
Cannbio_065065	FN34957.1	99.13	345	3	0	1	345	599	255	7e-178	621
Cannbio_065066	FN14307.1	87.76	343	32	8	6	343	350	13	6e-109	392
Cannbio_065067	FN14220.1	98.59	71	1	0	275	345	293	363	6e-29	126
Cannbio_065068	FN31845.1	98.72	78	1	0	268	345	326	403	8e-33	139
Cannbio_065069	FN15632.1	100	246	0	0	100	345	973	728	7e-128	455
Cannbio_065070	FN32953.1	100	71	0	0	1	71	159	229	1e-30	132
Cannbio_065071	FN19566.1	100	71	0	0	275	345	1645	1575	1e-30	132
Cannbio_065072	FN27944.1	100	49	0	0	1	49	747	795	2e-18	91.6
Cannbio_065075	FN20067.1	100	58	0	0	14	71	1020	1077	2e-23	108
Cannbio_065076	FN04685.1	100	117	0	0	229	345	517	401	4e-56	217
Cannbio_065078	FN05232.1	97.26	73	2	0	273	345	345	417	2e-28	124
Cannbio_065080	FN06780.2	90.74	108	8	2	239	345	144	38	6e-34	143
Cannbio_065081	FN28085.1	98.46	130	1	1	217	345	40	169	2e-59	228
Cannbio_065082	FN14619.1	100	71	0	0	275	345	280	210	1e-30	132
Cannbio_065083	FN22194.1	98.63	73	1	0	1	73	178	106	5e-30	130
Cannbio_065084	FN30306.1	97.13	174	3	1	174	345	1206	1033	6e-79	292
Cannbio_065085	FN19983.2	100	50	0	0	296	345	943	992	7e-19	93.5
Cannbio_065086	FN19983.2	100	50	0	0	296	345	943	992	7e-19	93.5
Cannbio_065088	FN28488.1	97.99	348	4	1	1	345	143	490	9e-172	601
Cannbio_065089	FN03464.1	100	73	0	0	273	345	150	222	1e-31	135
Cannbio_065090	FN09751.1	100	93	0	0	1	93	93	1	8e-43	172
Cannbio_065091	FN07226.1	100	71	0	0	275	345	1944	1874	1e-30	132
Cannbio_065092	FN20118.1	96.53	259	9	0	1	259	218	476	4e-120	429
Cannbio_065094	FN23678.1	100	71	0	0	1	71	736	806	1e-30	132
Cannbio_065095	FN36644.1	98.82	85	1	0	1	85	1345	1429	1e-36	152
Cannbio_065096	FN34353.1	97.8	91	2	0	255	345	590	500	2e-38	158
Cannbio_065099	FN10661.1	100	67	0	0	1	67	907	973	2e-28	124
Cannbio_065100	FN07231.1	100	71	0	0	275	345	975	905	1e-30	132
Cannbio_065102	FN03315.1	100	59	0	0	284	342	178	120	6e-24	110
Cannbio_065106	FN18039.1	100	178	0	0	1	178	183	6	5e-90	329
Cannbio_065107	FN30689.1	100	71	0	0	1	71	903	833	1e-30	132
Cannbio_065108	FN16100.1	100	55	0	0	1	55	426	480	1e-21	102
Cannbio_065109	FN03536.1	90	250	25	0	1	250	254	5	2e-88	324
Cannbio_065110	FN27840.1	97.68	345	6	2	1	345	1655	1997	5e-169	592
Cannbio_065111	FN22161.1	96.15	104	1	1	245	345	441	338	4e-41	167
Cannbio_065113	FN35340.1	100	73	0	0	1	73	382	310	1e-31	135
Cannbio_065115	FN29438.1	97.83	46	1	0	301	346	1292	1337	5e-15	80.5
Cannbio_065116	FN30602.1	98.53	136	2	0	1	136	655	790	2e-63	241
Cannbio_065117	FN03037.1	100	73	0	0	274	346	532	460	1e-31	135
Cannbio_065118	FN04445.1	96.72	61	2	0	274	334	34	94	1e-21	102
Cannbio_065119	FN29786.1	99.31	291	2	0	1	291	960	1250	2e-149	527
Cannbio_065120	FN01286.2	100	42	0	0	1	42	261	302	2e-14	78.7
Cannbio_065121	FN36443.1	100	49	0	0	1	49	951	903	2e-18	91.6
Cannbio_065122	FN29673.1	100	50	0	0	1	50	493	542	7e-19	93.5
Cannbio_065124	FN04051.1	98.63	73	1	0	274	346	363	435	5e-30	130
Cannbio_065125	FN05196.1	100	73	0	0	274	346	48	120	1e-31	135
Cannbio_065126	FN22217.1	97.98	346	7	0	1	346	466	121	9e-172	601
Cannbio_065129	FN21122.1	98.46	130	2	0	217	346	1595	1466	5e-60	230
Cannbio_065130	FN15398.1	98.59	71	1	0	1	71	619	689	6e-29	126
Cannbio_065132	FN37224.1	100	71	0	0	276	346	285	355	1e-30	132
Cannbio_065133	FN03102.1	90	90	7	2	4	92	89	1	1e-25	115
Cannbio_065135	FN09507.1	98.28	348	4	2	1	346	545	198	5e-174	608
Cannbio_065137	FN07508.1	99.25	134	1	0	213	346	1	134	6e-64	243
Cannbio_065138	FN04051.1	98.72	78	1	0	269	346	358	435	8e-33	139
Cannbio_065140	FN00471.3	100	107	0	0	1	107	437	543	1e-50	198
Cannbio_065141	FN13403.1	98.39	62	1	0	1	62	211	272	6e-24	110
Cannbio_065142	FN01374.1	100	73	0	0	274	346	73	1	1e-31	135
Cannbio_065143	FN08360.2	99.02	102	1	0	1	102	102	1	4e-46	183
Cannbio_065145	FN31067.1	98.86	88	1	0	259	346	1005	918	2e-38	158
Cannbio_065146	FN25879.1	100	73	0	0	274	346	93	21	1e-31	135
Cannbio_065147	FN23777.1	89.58	336	10	12	35	346	1505	1171	3e-112	403
Cannbio_065149	FN20974.1	100	71	0	0	1	71	1842	1912	1e-30	132
Cannbio_065150	FN06726.1	100	118	0	0	1	118	896	1013	1e-56	219
Cannbio_065151	FN05230.1	100	134	0	0	213	346	1	134	1e-65	248
Cannbio_065152	FN09829.1	98.63	73	1	0	1	73	1250	1322	5e-30	130
Cannbio_065153	FN19966.1	98.63	73	1	0	1	73	10	82	5e-30	130
Cannbio_065154	FN35807.1	95.1	347	3	4	1	346	601	934	9e-152	534
Cannbio_065155	FN20346.2	100	71	0	0	1	71	172	242	1e-30	132
Cannbio_065156	FN07983.1	96.88	64	0	1	283	346	1	62	8e-23	106
Cannbio_065157	FN05565.1	100	57	0	0	1	57	522	466	8e-23	106
Cannbio_065158	FN22346.1	98.27	346	6	0	1	346	1388	1733	2e-173	606
Cannbio_065159	FN19064.1	100	73	0	0	1	73	155	227	1e-31	135
Cannbio_065160	FN03329.1	91.78	73	0	4	1	73	792	858	5e-20	97.1
Cannbio_065161	FN12458.1	100	83	0	0	264	346	1815	1733	3e-37	154
Cannbio_065162	FN19019.1	100	71	0	0	1	71	1554	1484	1e-30	132
Cannbio_065164	FN02000.1	100	71	0	0	1	71	131	61	1e-30	132
Cannbio_065165	FN08544.1	98.82	85	1	0	8	92	1193	1277	1e-36	152
Cannbio_065167	FN35637.2	100	50	0	0	1	50	261	310	7e-19	93.5
Cannbio_065168	FN24519.1	100	71	0	0	1	71	573	503	1e-30	132
Cannbio_065169	FN29881.1	98.67	75	1	0	1	75	1523	1597	4e-31	134
Cannbio_065170	FN35627.1	97.22	72	0	2	276	346	265	335	3e-27	121
Cannbio_065171	FN35401.1	97.44	78	1	1	269	346	857	933	1e-30	132
Cannbio_065172	FN33007.1	94.44	72	4	0	1	72	275	346	2e-24	111
Cannbio_065174	FN13885.1	85.68	370	14	15	1	346	1225	871	3e-97	353
Cannbio_065176	FN26284.1	100	71	0	0	276	346	1497	1427	1e-30	132
Cannbio_065178	FN34449.1	97.83	277	6	0	5	281	446	170	4e-135	479
Cannbio_065179	FN13266.1	90.64	299	23	5	1	296	2375	2671	6e-109	392
Cannbio_065180	FN27853.1	97.13	209	6	0	1	209	291	499	3e-97	353
Cannbio_065181	FN05349.1	94.83	116	5	1	12	126	603	488	5e-45	180
Cannbio_065182	FN18074.1	100	62	0	0	286	347	1265	1204	1e-25	115
Cannbio_065183	FN14128.1	100	228	0	0	120	347	4	231	7e-118	422
Cannbio_065184	FN16635.1	100	71	0	0	277	347	344	274	1e-30	132
Cannbio_065185	FN04432.1	100	48	0	0	1	48	827	874	8e-18	89.8
Cannbio_065186	FN01560.1	96.83	347	10	1	1	347	43	388	4e-165	579
Cannbio_065187	FN17553.1	100	73	0	0	1	73	1226	1298	1e-31	135
Cannbio_065188	FN23841.1	99.42	344	1	1	1	343	694	1037	2e-178	623
Cannbio_065189	FN00478.1	100	67	0	0	5	71	773	839	2e-28	124
Cannbio_065190	FN15109.1	100	72	0	0	276	347	19	90	4e-31	134
Cannbio_065191	FN15284.1	100	347	0	0	1	347	2427	2081	0	641
Cannbio_065192	FN15822.1	97.85	326	7	0	19	344	1	326	1e-160	564
Cannbio_065193	FN22135.1	97.48	317	8	0	1	317	318	2	5e-154	542
Cannbio_065194	FN13739.1	95.95	74	3	0	274	347	709	636	3e-27	121
Cannbio_065195	FN14671.1	98.98	293	2	1	55	347	440	149	2e-148	523
Cannbio_065196	FN11461.1	100	36	0	0	1	36	715	750	4e-11	67.6
Cannbio_065197	FN30412.1	96.83	63	2	0	1	63	1589	1651	8e-23	106
Cannbio_065198	FN01447.1	100	71	0	0	1	71	32	102	1e-30	132
Cannbio_065199	FN09160.1	97.18	71	2	0	1	71	141	211	3e-27	121
Cannbio_065200	FN15403.1	97.5	80	2	0	1	80	871	792	3e-32	137
Cannbio_065201	FN32178.1	100	71	0	0	277	347	648	578	1e-30	132
Cannbio_065202	FN13309.1	100	55	0	0	1	55	1887	1941	1e-21	102
Cannbio_065203	FN07094.1	100	72	0	0	276	347	568	639	4e-31	134
Cannbio_065204	FN19621.1	98.59	71	1	0	277	347	1123	1193	6e-29	126
Cannbio_065207	FN22217.1	100	193	0	0	1	193	193	1	2e-98	357
Cannbio_065208	FN30623.1	100	70	0	0	4	73	109	40	5e-30	130
Cannbio_065209	FN13800.3	100	46	0	0	283	328	49	4	1e-16	86.1
Cannbio_065210	FN00685.1	98.27	347	6	0	1	347	745	399	5e-174	608
Cannbio_065211	FN13236.1	95.65	69	2	1	9	76	77	145	6e-24	110
Cannbio_065212	FN04205.1	100	71	0	0	277	347	1541	1611	1e-30	132
Cannbio_065215	FN09523.1	98.85	347	4	0	1	347	733	1079	2e-177	619
Cannbio_065216	FN31080.1	99.59	241	1	0	107	347	1	241	2e-123	440
Cannbio_065218	FN18659.1	93	343	18	6	1	340	204	543	4e-140	496
Cannbio_065219	FN12848.1	100	71	0	0	277	347	76	6	1e-30	132
Cannbio_065220	FN03574.1	98.63	73	1	0	1	73	553	481	5e-30	130
Cannbio_065221	FN32568.1	100	53	0	0	1	53	1255	1307	1e-20	99
Cannbio_065222	FN06595.1	98.59	71	1	0	277	347	674	744	6e-29	126
Cannbio_065224	FN23518.1	97.89	331	5	2	18	347	821	492	7e-163	571
Cannbio_065227	FN24269.1	95.97	347	14	0	1	347	126	472	1e-160	564
Cannbio_065228	FN22816.1	98.63	73	1	0	1	73	88	16	5e-30	130
Cannbio_065229	FN00003.1	98.57	70	1	0	278	347	581	650	2e-28	124
Cannbio_065230	FN11031.1	100	42	0	0	1	42	273	232	2e-14	78.7
Cannbio_065231	FN08330.1	98.97	195	0	1	1	195	1393	1585	1e-95	348
Cannbio_065233	FN30952.1	100	72	0	0	1	72	275	346	4e-31	134
Cannbio_065235	FN03764.1	96.24	213	5	2	1	213	1189	1398	5e-95	346
Cannbio_065236	FN03363.1	100	37	0	0	1	37	500	464	1e-11	69.4
Cannbio_065237	FN10582.1	97.22	72	2	0	276	347	674	603	8e-28	122
Cannbio_065239	FN10123.1	98.63	73	1	0	275	347	978	1050	5e-30	130
Cannbio_065240	FN08293.1	96.98	199	3	1	1	196	199	1	1e-90	331
Cannbio_065241	FN18230.1	95.89	73	3	0	1	73	732	660	1e-26	119
Cannbio_065243	FN32117.1	98.85	347	1	1	1	347	1	344	3e-176	616
Cannbio_065244	FN22414.1	100	37	0	0	1	37	142	178	1e-11	69.4
Cannbio_065245	FN04554.1	100	66	0	0	1	66	100	165	8e-28	122
Cannbio_065246	FN22124.1	96.25	80	2	1	1	79	285	364	5e-30	130
Cannbio_065247	FN03826.2	98.27	347	6	0	1	347	852	1198	5e-174	608
Cannbio_065248	FN07956.1	97.53	243	6	0	1	243	243	1	3e-116	416
Cannbio_065249	FN27268.1	100	177	0	0	1	177	177	1	2e-89	327
Cannbio_065250	FN25408.2	100	71	0	0	277	347	108	38	1e-30	132
Cannbio_065251	FN29855.1	100	44	0	0	1	44	1286	1243	1e-15	82.4
Cannbio_065252	FN28906.1	99.3	143	1	0	205	347	185	327	6e-69	259
Cannbio_065253	FN26112.1	97.33	300	8	0	48	347	706	407	2e-144	510
Cannbio_065255	FN17111.1	95	60	3	0	155	214	1570	1629	2e-19	95.3
Cannbio_065256	FN03519.1	100	71	0	0	277	347	607	677	1e-30	132
Cannbio_065259	FN04891.1	97.63	211	3	2	1	210	1245	1454	2e-99	361
Cannbio_065260	FN15932.1	100	71	0	0	1	71	703	633	1e-30	132
Cannbio_065262	FN31639.1	100	63	0	0	115	177	307	245	4e-26	117
Cannbio_065263	FN20824.1	98.68	76	1	0	1	76	601	676	1e-31	135
Cannbio_065265	FN20275.1	97.12	347	10	0	1	347	1178	832	2e-167	586
Cannbio_065266	FN15964.1	100	71	0	0	277	347	1674	1604	1e-30	132
Cannbio_065267	FN06258.1	98.81	84	1	0	264	347	347	430	4e-36	150
Cannbio_065269	FN02067.1	100	71	0	0	1	71	234	304	1e-30	132
Cannbio_065271	FN17611.1	100	71	0	0	1	71	440	510	1e-30	132
Cannbio_065272	FN04276.1	98.18	55	1	0	294	348	1229	1175	5e-20	97.1
Cannbio_065274	FN14458.2	99.07	107	0	1	243	348	174	68	2e-48	191
Cannbio_065275	FN05137.1	98.96	96	1	0	1	96	1482	1387	8e-43	172
Cannbio_065276	FN32851.1	100	71	0	0	1	71	165	235	1e-30	132
Cannbio_065277	FN00619.1	98.55	69	1	0	280	348	1981	1913	8e-28	122
Cannbio_065279	FN14564.1	100	73	0	0	1	73	189	117	1e-31	135
Cannbio_065281	FN17931.1	96.56	349	1	3	1	348	862	524	9e-162	568
Cannbio_065282	FN35055.1	100	58	0	0	1	58	1676	1619	2e-23	108
Cannbio_065283	FN06821.1	98.77	162	2	0	187	348	1	162	8e-78	289
Cannbio_065284	FN29181.1	98.53	68	1	0	275	342	70	137	3e-27	121
Cannbio_065285	FN07740.1	100	65	0	0	1	65	1566	1630	3e-27	121
Cannbio_065286	FN02299.1	97.84	139	3	0	1	139	1054	916	2e-63	241
Cannbio_065287	FN29411.1	97.75	178	1	2	1	175	346	169	3e-82	303
Cannbio_065289	FN18659.1	92.82	348	25	0	1	348	390	43	7e-143	505
Cannbio_065290	FN12034.1	96.49	57	2	0	6	62	1270	1326	2e-19	95.3
Cannbio_065292	FN10317.1	98.59	71	1	0	1	71	770	840	6e-29	126
Cannbio_065293	FN32124.1	83.42	193	22	7	1	189	187	1	3e-42	171
Cannbio_065294	FN37094.1	93.75	96	6	0	40	135	46	141	2e-34	145
Cannbio_065296	FN09939.1	100	57	0	0	17	73	99	43	8e-23	106
Cannbio_065297	FN04406.1	98.67	75	0	1	1	74	310	384	1e-30	132
Cannbio_065298	FN20266.1	100	71	0	0	278	348	38	108	1e-30	132
Cannbio_065299	FN06821.1	98.77	162	2	0	187	348	1	162	8e-78	289
Cannbio_065300	FN08734.1	98.67	75	0	1	274	348	195	122	1e-30	132
Cannbio_065301	FN10372.2	100	72	0	0	1	72	279	350	4e-31	134
Cannbio_065302	FN08948.2	100	71	0	0	278	348	205	135	1e-30	132
Cannbio_065303	FN21740.1	100	73	0	0	1	73	161	89	1e-31	135
Cannbio_065304	FN08002.1	100	71	0	0	278	348	208	138	1e-30	132
Cannbio_065305	FN11829.1	100	71	0	0	278	348	571	501	1e-30	132
Cannbio_065306	FN02659.1	97.26	73	2	0	162	234	2544	2616	2e-28	124
Cannbio_065307	FN16824.2	100	71	0	0	1	71	15	85	1e-30	132
Cannbio_065308	FN09170.1	100	71	0	0	278	348	1099	1029	1e-30	132
Cannbio_065309	FN30927.1	99.3	143	1	0	206	348	262	404	6e-69	259
Cannbio_065310	FN11759.1	98.6	143	2	0	1	143	1956	1814	3e-67	254
Cannbio_065311	FN11011.1	100	89	0	0	1	89	89	1	1e-40	165
Cannbio_065312	FN00981.1	100	73	0	0	276	348	99	171	1e-31	135
Cannbio_065313	FN25513.1	100	58	0	0	291	348	278	221	2e-23	108
Cannbio_065314	FN14094.1	98.59	71	1	0	278	348	1470	1400	6e-29	126
Cannbio_065316	FN33667.1	91.46	246	14	5	1	240	1169	1413	1e-90	331
Cannbio_065317	FN23584.1	100	59	0	0	112	170	767	709	7e-24	110
Cannbio_065318	FN32678.1	100	71	0	0	278	348	289	219	1e-30	132
Cannbio_065319	FN09798.2	98.57	70	1	0	1	70	131	200	2e-28	124
Cannbio_065320	FN32207.1	93.33	75	4	1	180	253	233	307	7e-24	110
Cannbio_065323	FN21424.2	98.63	73	1	0	276	348	91	19	5e-30	130
Cannbio_065324	FN28692.1	100	70	0	0	279	348	360	291	5e-30	130
Cannbio_065325	FN20754.1	100	69	0	0	1	69	1697	1629	2e-29	128
Cannbio_065326	FN08968.1	97.26	73	2	0	276	348	677	605	2e-28	124
Cannbio_065327	FN15739.1	100	73	0	0	276	348	1134	1206	1e-31	135
Cannbio_065328	FN20699.2	97.73	88	2	0	1	88	88	1	1e-36	152
Cannbio_065329	FN16411.1	96.17	287	0	5	1	276	830	1116	6e-129	459
Cannbio_065330	FN17094.1	98.59	71	1	0	278	348	80	10	6e-29	126
Cannbio_065332	FN18400.1	100	46	0	0	1	46	1215	1260	1e-16	86.1
Cannbio_065333	FN05069.1	98.59	71	1	0	1	71	665	595	6e-29	126
Cannbio_065334	FN32002.1	89.67	213	3	4	1	213	2401	2594	3e-67	254
Cannbio_065335	FN19533.1	96.24	346	12	1	3	348	37	381	3e-161	566
Cannbio_065336	FN02457.1	98.63	73	1	0	1	73	554	482	5e-30	130
Cannbio_065337	FN09666.1	100	71	0	0	278	348	304	374	1e-30	132
Cannbio_065338	FN06841.1	97.78	45	1	0	86	130	54	98	2e-14	78.7
Cannbio_065339	FN13236.1	98.31	59	0	1	291	348	145	87	1e-21	102
Cannbio_065340	FN17398.1	87.12	295	22	13	1	293	30	310	3e-87	320
Cannbio_065341	FN03315.1	100	59	0	0	287	345	178	120	7e-24	110
Cannbio_065343	FN34109.1	96.92	130	3	1	1	129	480	609	4e-56	217
Cannbio_065344	FN19592.1	100	50	0	0	1	50	344	295	7e-19	93.5
Cannbio_065345	FN22781.1	100	71	0	0	278	348	738	668	1e-30	132
Cannbio_065346	FN21041.2	97.14	210	6	0	139	348	1	210	8e-98	355
Cannbio_065347	FN18637.1	97.44	78	2	0	1	78	1364	1441	4e-31	134
Cannbio_065348	FN01320.1	98.61	72	1	0	1	72	437	366	2e-29	128
Cannbio_065349	FN05398.1	99.71	348	1	0	1	348	216	563	0	638
Cannbio_065351	FN23533.1	97.47	79	0	2	272	349	373	450	4e-31	134
Cannbio_065352	FN08105.1	100	71	0	0	1	71	240	170	1e-30	132
Cannbio_065353	FN10285.1	100	44	0	0	306	349	543	500	1e-15	82.4
Cannbio_065354	FN11316.1	95.65	230	9	1	1	229	155	384	1e-101	368
Cannbio_065355	FN07155.1	95.52	67	2	1	86	152	173	108	8e-23	106
Cannbio_065356	FN26330.1	99.71	349	1	0	1	349	2907	2559	0	640
Cannbio_065357	FN23729.1	99.36	156	1	0	1	156	973	1128	4e-76	283
Cannbio_065358	FN09319.1	98.59	71	1	0	1	71	1087	1017	6e-29	126
Cannbio_065359	FN07127.2	100	71	0	0	279	349	78	148	1e-30	132
Cannbio_065360	FN10192.2	100	73	0	0	1	73	2231	2303	1e-31	135
Cannbio_065361	FN33861.1	96.93	293	9	0	1	293	1577	1869	6e-139	492
Cannbio_065362	FN06578.1	100	69	0	0	1	69	69	1	2e-29	128
Cannbio_065363	FN02791.1	85.71	308	22	22	55	349	338	40	8e-83	305
Cannbio_065365	FN12634.1	100	71	0	0	1	71	4225	4295	1e-30	132
Cannbio_065366	FN20989.1	100	71	0	0	279	349	346	416	1e-30	132
Cannbio_065367	FN01945.1	98.21	56	1	0	1	56	1216	1271	1e-20	99
Cannbio_065368	FN30222.1	100	71	0	0	1	71	176	246	1e-30	132
Cannbio_065369	FN03028.1	100	71	0	0	1	71	1826	1896	1e-30	132
Cannbio_065370	FN06369.1	100	73	0	0	1	73	1224	1296	1e-31	135
Cannbio_065371	FN25254.1	93.42	319	11	5	33	349	1065	755	1e-130	464
Cannbio_065372	FN03715.2	100	72	0	0	278	349	297	226	4e-31	134
Cannbio_065373	FN13072.1	100	56	0	0	294	349	964	909	3e-22	104
Cannbio_065374	FN13989.1	100	71	0	0	279	349	123	53	1e-30	132
Cannbio_065376	FN01147.1	96.02	201	6	2	151	349	2654	2454	6e-89	326
Cannbio_065378	FN04268.1	98.48	132	2	0	218	349	246	115	4e-61	233
Cannbio_065379	FN09439.1	98.59	71	1	0	277	347	74	144	6e-29	126
Cannbio_065380	FN32652.1	98	50	0	1	294	342	356	405	1e-16	86.1
Cannbio_065381	FN34452.1	100	62	0	0	288	349	735	674	1e-25	115
Cannbio_065382	FN01711.1	97.18	71	2	0	1	71	711	641	3e-27	121
Cannbio_065383	FN17016.1	100	71	0	0	1	71	864	794	1e-30	132
Cannbio_065384	FN11328.1	100	73	0	0	277	349	100	28	1e-31	135
Cannbio_065386	FN37082.1	100	67	0	0	283	349	427	361	2e-28	124
Cannbio_065387	FN10604.2	100	53	0	0	1	53	294	242	1e-20	99
Cannbio_065388	FN22999.2	100	90	0	0	1	90	90	1	4e-41	167
Cannbio_065391	FN34932.1	100	177	0	0	1	177	418	594	2e-89	327
Cannbio_065393	FN19808.1	100	62	0	0	279	340	45	106	1e-25	115
Cannbio_065394	FN17704.1	100	69	0	0	1	69	194	126	2e-29	128
Cannbio_065395	FN32419.1	100	71	0	0	279	349	686	756	1e-30	132
Cannbio_065396	FN08497.1	98.18	55	0	1	296	349	320	266	2e-19	95.3
Cannbio_065397	FN16843.1	99.64	278	1	0	1	278	278	1	6e-144	508
Cannbio_065399	FN34142.1	95.75	353	9	1	1	347	406	54	1e-160	564
Cannbio_065400	FN11827.1	98.56	347	5	0	3	349	1001	655	1e-175	614
Cannbio_065401	FN07221.1	100	71	0	0	1	71	126	196	1e-30	132
Cannbio_065402	FN09160.1	98.67	75	0	1	1	75	2014	2087	1e-30	132
Cannbio_065403	FN04744.1	100	71	0	0	279	349	1615	1545	1e-30	132
Cannbio_065404	FN18358.1	100	57	0	0	1	57	677	621	8e-23	106
Cannbio_065405	FN17357.1	95.42	349	16	0	1	349	83	431	2e-158	556
Cannbio_065409	FN09807.1	97.26	73	2	0	1	73	641	569	2e-28	124
Cannbio_065410	FN16287.1	87.42	302	12	11	49	349	876	600	2e-88	324
Cannbio_065411	FN02081.1	98.01	351	5	2	1	349	41	391	5e-174	608
Cannbio_065412	FN05778.1	98.63	73	1	0	1	73	91	19	5e-30	130
Cannbio_065413	FN30048.1	100	67	0	0	1	67	1142	1208	2e-28	124
Cannbio_065414	FN18501.1	98.59	71	1	0	279	349	2027	1957	6e-29	126
Cannbio_065415	FN14199.1	98.33	180	3	0	1	180	1147	1326	4e-86	316
Cannbio_065416	FN22422.4	100	73	0	0	277	349	462	534	1e-31	135
Cannbio_065417	FN03105.1	96.33	109	4	0	241	349	2046	1938	5e-45	180
Cannbio_065418	FN23760.1	100	42	0	0	308	349	38	79	2e-14	78.7
Cannbio_065419	FN22627.1	98.73	316	4	0	34	349	1	316	4e-160	562
Cannbio_065420	FN05541.1	98.62	145	2	0	1	145	729	873	2e-68	257
Cannbio_065421	FN00161.1	98.63	73	1	0	278	350	403	475	5e-30	130
Cannbio_065422	FN32056.1	98.33	60	1	0	18	77	309	250	8e-23	106
Cannbio_065423	FN17315.1	98.6	143	2	0	1	143	1411	1269	3e-67	254
Cannbio_065425	FN26208.1	100	71	0	0	1	71	2342	2272	1e-30	132
Cannbio_065426	FN25757.1	100	71	0	0	280	350	190	120	1e-30	132
Cannbio_065427	FN21492.1	95.03	181	9	0	170	350	813	633	1e-76	285
Cannbio_065428	FN07127.2	98.59	71	1	0	1	71	148	78	7e-29	126
Cannbio_065429	FN17063.1	91.43	70	4	1	222	291	84	17	2e-19	95.3
Cannbio_065430	FN25773.1	95.04	121	4	2	231	350	420	301	8e-48	189
Cannbio_065432	FN18887.1	98.67	75	1	0	276	350	646	720	4e-31	134
Cannbio_065435	FN24530.1	100	71	0	0	1	71	75	5	1e-30	132
Cannbio_065437	FN05454.1	100	71	0	0	280	350	242	312	1e-30	132
Cannbio_065438	FN14199.1	100	50	0	0	1	50	393	442	7e-19	93.5
Cannbio_065439	FN25344.1	92.22	180	2	4	182	350	460	282	2e-64	244
Cannbio_065440	FN02731.1	100	73	0	0	1	73	199	271	1e-31	135
Cannbio_065442	FN30948.1	100	41	0	0	1	41	426	386	7e-14	76.8
Cannbio_065443	FN10209.1	98.59	71	1	0	280	350	476	406	7e-29	126
Cannbio_065444	FN28659.1	100	71	0	0	280	350	417	347	1e-30	132
Cannbio_065446	FN02004.1	89.17	120	2	4	1	109	1883	1764	8e-33	139
Cannbio_065447	FN19628.2	88.65	141	2	4	210	350	298	172	6e-39	159
Cannbio_065448	FN00683.2	98.82	85	1	0	266	350	1	85	1e-36	152
Cannbio_065449	FN31038.1	99.07	107	1	0	244	350	1	107	6e-49	193
Cannbio_065451	FN11626.1	100	71	0	0	1	71	3678	3748	1e-30	132
Cannbio_065454	FN19780.1	96.55	87	3	0	264	350	209	123	2e-34	145
Cannbio_065456	FN04104.1	98.63	73	1	0	278	350	971	1043	5e-30	130
Cannbio_065457	FN11231.1	100	57	0	0	294	350	112	168	8e-23	106
Cannbio_065458	FN11231.1	100	57	0	0	294	350	112	168	8e-23	106
Cannbio_065459	FN32389.1	95.21	167	6	2	182	346	1763	1597	5e-70	263
Cannbio_065460	FN04549.1	100	71	0	0	1	71	818	748	1e-30	132
Cannbio_065462	FN31080.1	100	194	0	0	1	194	3566	3759	6e-99	359
Cannbio_065463	FN24497.2	100	157	0	0	163	319	157	1	2e-78	291
Cannbio_065464	FN23891.1	98.29	350	6	0	1	350	203	552	1e-175	614
Cannbio_065465	FN14932.1	97.7	348	8	0	3	350	1903	1556	3e-171	599
Cannbio_065466	FN24269.1	94.28	332	14	3	3	330	509	179	3e-142	503
Cannbio_065468	FN27017.1	100	293	0	0	1	293	854	1146	5e-154	542
Cannbio_065469	FN16752.1	100	71	0	0	1	71	1616	1546	1e-30	132
Cannbio_065470	FN19494.1	100	71	0	0	281	351	356	286	1e-30	132
Cannbio_065471	FN27755.1	98.86	351	4	0	1	351	1957	2307	1e-179	627
Cannbio_065472	FN30248.1	100	51	0	0	23	73	873	923	2e-19	95.3
Cannbio_065473	FN07321.1	100	69	0	0	283	351	819	887	2e-29	128
Cannbio_065474	FN02301.1	100	71	0	0	1	71	925	855	1e-30	132
Cannbio_065475	FN09399.1	98.49	199	0	2	156	351	1541	1343	1e-95	348
Cannbio_065476	FN20726.1	99.18	244	0	2	1	243	243	1	7e-123	438
Cannbio_065477	FN36507.1	98.6	143	2	0	209	351	860	718	3e-67	254
Cannbio_065478	FN09600.1	100	42	0	0	310	351	849	890	2e-14	78.7
Cannbio_065479	FN03932.1	98.59	71	1	0	1	71	696	766	7e-29	126
Cannbio_065480	FN13991.1	100	36	0	0	316	351	396	361	4e-11	67.6
Cannbio_065481	FN21501.1	100	71	0	0	281	351	298	368	1e-30	132
Cannbio_065482	FN26727.1	100	71	0	0	281	351	2478	2408	1e-30	132
Cannbio_065483	FN22549.1	97.62	42	1	0	310	351	758	717	9e-13	73.1
Cannbio_065484	FN25855.1	98.21	56	1	0	296	351	7	62	1e-20	99
Cannbio_065485	FN07380.1	98.73	237	1	2	116	351	1855	1620	3e-117	420
Cannbio_065486	FN13839.1	100	71	0	0	281	351	1174	1104	1e-30	132
Cannbio_065487	FN26900.1	98.86	351	3	1	1	351	771	422	5e-179	625
Cannbio_065488	FN04721.2	100	63	0	0	1	63	63	1	4e-26	117
Cannbio_065489	FN20118.1	100	94	0	0	1	94	94	1	2e-43	174
Cannbio_065490	FN20833.1	97.4	154	4	0	1	154	182	29	5e-70	263
Cannbio_065491	FN17398.1	96.03	302	10	1	3	302	9	310	2e-138	490
Cannbio_065492	FN29411.1	100	178	0	0	1	178	346	169	5e-90	329
Cannbio_065493	FN04212.3	100	71	0	0	1	71	135	205	1e-30	132
Cannbio_065494	FN36768.1	91.74	351	3	8	1	351	1630	1306	1e-130	464
Cannbio_065497	FN02301.1	100	64	0	0	1	64	879	942	1e-26	119
Cannbio_065498	FN21034.1	97.73	352	7	1	1	351	1553	1904	7e-173	604
Cannbio_065499	FN01638.1	100	71	0	0	281	351	1233	1303	1e-30	132
Cannbio_065500	FN00944.2	98.57	70	1	0	1	70	382	313	2e-28	124
Cannbio_065501	FN24467.1	100	57	0	0	295	351	1261	1317	9e-23	106
Cannbio_065502	FN01285.1	100	71	0	0	281	351	87	17	1e-30	132
Cannbio_065503	FN21588.1	100	71	0	0	281	351	362	432	1e-30	132
Cannbio_065504	FN13169.1	97.87	47	1	0	1	47	670	716	1e-15	82.4
Cannbio_065506	FN02560.1	94.79	96	2	2	1	93	157	252	5e-35	147
Cannbio_065508	FN18901.1	100	50	0	0	278	327	156	107	7e-19	93.5
Cannbio_065509	FN00576.1	90.12	243	3	8	1	243	222	1	5e-80	296
Cannbio_065510	FN02464.1	100	62	0	0	1	62	318	379	1e-25	115
Cannbio_065511	FN30048.1	100	71	0	0	281	351	1160	1090	1e-30	132
Cannbio_065512	FN08367.1	100	73	0	0	279	351	1345	1273	1e-31	135
Cannbio_065513	FN14764.1	100	71	0	0	1	71	1705	1635	1e-30	132
Cannbio_065514	FN12496.1	100	71	0	0	1	71	1001	1071	1e-30	132
Cannbio_065515	FN30412.1	96.1	77	0	3	276	351	1493	1419	8e-28	122
Cannbio_065516	FN02164.1	100	71	0	0	281	351	1115	1045	1e-30	132
Cannbio_065517	FN24370.1	100	50	0	0	281	330	1337	1288	7e-19	93.5
Cannbio_065518	FN04464.1	100	71	0	0	281	351	469	399	1e-30	132
Cannbio_065519	FN34209.1	100	71	0	0	1	71	317	387	1e-30	132
Cannbio_065520	FN25073.1	97.44	78	1	1	1	78	493	417	1e-30	132
Cannbio_065521	FN10220.1	100	66	0	0	1	66	276	211	8e-28	122
Cannbio_065522	FN17707.1	100	73	0	0	279	351	263	335	1e-31	135
Cannbio_065523	FN02855.1	98.96	96	0	1	256	351	1683	1589	3e-42	171
Cannbio_065524	FN22303.1	98.59	71	1	0	1	71	433	503	7e-29	126
Cannbio_065526	FN04638.1	100	71	0	0	281	351	1529	1459	1e-30	132
Cannbio_065528	FN12485.1	85.31	245	23	10	43	282	237	1	2e-63	241
Cannbio_065530	FN16541.1	100	64	0	0	288	351	1430	1493	1e-26	119
Cannbio_065531	FN33519.1	100	71	0	0	281	351	1493	1423	1e-30	132
Cannbio_065532	FN29056.1	100	71	0	0	281	351	146	76	1e-30	132
Cannbio_065533	FN20295.2	100	38	0	0	314	351	210	247	3e-12	71.3
Cannbio_065534	FN10092.1	98.78	329	2	2	1	328	1587	1914	9e-167	584
Cannbio_065535	FN14085.1	100	57	0	0	7	63	977	1033	9e-23	106
Cannbio_065536	FN29465.1	91.24	194	5	4	1	193	420	602	3e-67	254
Cannbio_065537	FN17276.1	97.44	39	1	0	314	352	449	487	4e-11	67.6
Cannbio_065538	FN03530.1	98.81	84	1	0	1	84	561	478	4e-36	150
Cannbio_065539	FN29218.1	97.46	118	2	1	1	118	1210	1094	4e-51	200
Cannbio_065540	FN04721.3	97.98	99	2	0	1	99	99	1	8e-43	172
Cannbio_065541	FN21155.2	97.37	76	1	1	1	76	1653	1727	2e-29	128
Cannbio_065542	FN00260.1	99.33	299	0	1	54	352	1775	1479	2e-153	540
Cannbio_065543	FN08322.1	100	49	0	0	126	174	223	175	2e-18	91.6
Cannbio_065544	FN04318.1	97.01	301	9	0	1	301	2667	2967	2e-143	507
Cannbio_065545	FN32463.1	100	73	0	0	1	73	357	285	1e-31	135
Cannbio_065546	FN14318.1	97.22	72	2	0	4	75	230	159	8e-28	122
Cannbio_065547	FN00157.2	100	240	0	0	113	352	594	355	2e-124	444
Cannbio_065549	FN34353.1	98.33	120	2	0	233	352	590	471	2e-54	211
Cannbio_065551	FN04517.1	98.63	73	1	0	280	352	274	202	5e-30	130
Cannbio_065552	FN32434.1	100	36	0	0	317	352	294	259	4e-11	67.6
Cannbio_065554	FN09909.1	96.15	156	5	1	1	155	675	830	3e-67	254
Cannbio_065555	FN00940.1	98.57	70	1	0	1	70	169	238	2e-28	124
Cannbio_065556	FN36405.1	100	71	0	0	1	71	355	285	1e-30	132
Cannbio_065559	FN19110.1	100	73	0	0	1	73	335	263	1e-31	135
Cannbio_065561	FN21051.1	100	73	0	0	1	73	1353	1281	1e-31	135
Cannbio_065562	FN19494.1	100	71	0	0	1	71	141	71	1e-30	132
Cannbio_065563	FN08230.1	98.62	145	1	1	209	352	1694	1550	8e-68	255
Cannbio_065564	FN10271.1	100	73	0	0	280	352	127	55	1e-31	135
Cannbio_065565	FN17762.1	100	128	0	0	1	128	130	3	3e-62	237
Cannbio_065566	FN10165.1	100	38	0	0	315	352	738	775	3e-12	71.3
Cannbio_065567	FN10521.1	100	194	0	0	3	196	1051	1244	6e-99	359
Cannbio_065568	FN01285.1	100	66	0	0	1	66	153	88	8e-28	122
Cannbio_065569	FN28635.1	99.29	140	0	1	214	352	181	320	1e-66	252
Cannbio_065570	FN35962.1	100	71	0	0	282	352	226	156	1e-30	132
Cannbio_065571	FN12672.1	96.77	93	0	2	260	352	1	90	1e-36	152
Cannbio_065573	FN36053.1	96.45	169	2	1	184	352	456	292	6e-74	276
Cannbio_065575	FN00573.1	96	75	1	1	1	73	214	288	3e-27	121
Cannbio_065577	FN35859.1	87.89	190	7	13	164	352	1	175	6e-54	209
Cannbio_065579	FN33594.1	95.95	222	9	0	104	325	222	1	2e-99	361
Cannbio_065580	FN23545.1	99.3	143	1	0	1	143	1231	1089	6e-69	259
Cannbio_065581	FN11733.1	94.89	352	8	5	1	352	1190	849	5e-154	542
Cannbio_065582	FN22610.1	96.94	359	3	3	1	352	3157	3514	4e-170	595
Cannbio_065583	FN19755.1	100	65	0	0	288	352	1259	1195	3e-27	121
Cannbio_065584	FN24269.1	97.73	352	8	0	1	352	362	713	2e-173	606
Cannbio_065585	FN02659.1	96	75	3	0	27	101	2616	2542	8e-28	122
Cannbio_065586	FN16374.1	99.63	271	1	0	1	271	3417	3687	4e-140	496
Cannbio_065587	FN17965.1	97.8	91	2	0	1	91	263	353	2e-38	158
Cannbio_065588	FN12283.1	97.33	75	1	1	1	75	2387	2314	7e-29	126
Cannbio_065590	FN25077.1	100	71	0	0	1	71	2777	2707	1e-30	132
Cannbio_065591	FN02301.1	98.59	71	1	0	1	71	925	855	7e-29	126
Cannbio_065592	FN26912.1	100	71	0	0	282	352	834	764	1e-30	132
Cannbio_065593	FN16087.1	98.42	317	5	0	1	317	317	1	5e-159	558
Cannbio_065594	FN31436.1	98.63	73	1	0	1	73	140	68	5e-30	130
Cannbio_065595	FN36345.1	97.52	121	3	0	232	352	1	121	2e-53	207
Cannbio_065596	FN18410.1	100	42	0	0	3	44	135	176	2e-14	78.7
Cannbio_065597	FN33734.1	100	71	0	0	282	352	337	267	1e-30	132
Cannbio_065599	FN14104.1	100	73	0	0	1	73	172	244	1e-31	135
Cannbio_065600	FN11827.1	96.59	352	12	0	1	352	667	1018	9e-167	584
Cannbio_065601	FN33754.1	100	45	0	0	1	45	347	391	4e-16	84.2
Cannbio_065602	FN07124.1	95.96	198	3	2	160	352	1392	1195	4e-86	316
Cannbio_065603	FN05189.1	100	71	0	0	1	71	490	420	1e-30	132
Cannbio_065604	FN07277.1	98.3	353	2	1	1	353	828	1176	3e-176	616
Cannbio_065607	FN03151.1	100	71	0	0	1	71	308	378	1e-30	132
Cannbio_065608	FN17556.1	100	146	0	0	1	146	1036	1181	3e-72	270
Cannbio_065609	FN24262.1	100	353	0	0	1	353	1078	1430	0	652
Cannbio_065610	FN09922.1	100	72	0	0	282	353	105	176	4e-31	134
Cannbio_065611	FN12149.1	93.43	198	12	1	1	197	301	498	6e-79	292
Cannbio_065612	FN12108.1	99.3	143	1	0	1	143	1019	877	6e-69	259
Cannbio_065613	FN12711.1	100	71	0	0	1	71	1050	980	1e-30	132
Cannbio_065614	FN31127.1	100	73	0	0	1	73	669	741	1e-31	135
Cannbio_065615	FN12681.1	100	71	0	0	283	353	632	562	1e-30	132
Cannbio_065616	FN28551.1	98.75	80	1	0	1	80	639	718	7e-34	143
Cannbio_065617	FN04554.1	98.57	70	0	1	1	69	92	161	8e-28	122
Cannbio_065618	FN13170.1	100	71	0	0	283	353	1230	1160	1e-30	132
Cannbio_065619	FN34080.1	100	233	0	0	121	353	1	233	1e-120	431
Cannbio_065620	FN31942.1	98.59	71	1	0	283	353	140	70	7e-29	126
Cannbio_065621	FN17596.1	100	71	0	0	283	353	583	653	1e-30	132
Cannbio_065622	FN16065.1	99.3	143	1	0	1	143	897	755	6e-69	259
Cannbio_065623	FN28937.1	100	73	0	0	1	73	54	126	1e-31	135
Cannbio_065624	FN26739.1	99.21	126	1	0	1	126	1365	1240	2e-59	228
Cannbio_065625	FN03459.1	97.14	70	2	0	1	70	495	426	1e-26	119
Cannbio_065626	FN10370.2	99.05	105	1	0	249	353	156	260	8e-48	189
Cannbio_065627	FN28734.1	97.98	99	2	0	1	99	835	933	8e-43	172
Cannbio_065628	FN21986.1	100	71	0	0	283	353	741	671	1e-30	132
Cannbio_065629	FN01191.1	100	73	0	0	281	353	650	578	1e-31	135
Cannbio_065630	FN29147.1	100	52	0	0	302	353	109	160	5e-20	97.1
Cannbio_065631	FN24201.1	98.29	117	1	1	237	353	2617	2732	3e-52	204
Cannbio_065632	FN18521.1	100	52	0	0	1	52	410	461	5e-20	97.1
Cannbio_065633	FN15011.2	95.59	68	2	1	287	353	335	402	2e-23	108
Cannbio_065634	FN00442.1	100	64	0	0	1	64	56	119	1e-26	119
Cannbio_065635	FN06768.1	100	71	0	0	1	71	1145	1075	1e-30	132
Cannbio_065636	FN20786.2	92.71	96	6	1	1	95	195	290	3e-32	137
Cannbio_065637	FN28970.1	100	71	0	0	283	353	99	29	1e-30	132
Cannbio_065638	FN26244.1	90.26	154	5	4	1	144	154	1	6e-49	193
Cannbio_065639	FN00917.1	100	71	0	0	283	353	2231	2161	1e-30	132
Cannbio_065640	FN13295.1	100	66	0	0	288	353	1578	1513	8e-28	122
Cannbio_065641	FN33294.1	100	71	0	0	283	353	648	718	1e-30	132
Cannbio_065642	FN31639.1	96.25	80	2	1	1	79	447	368	5e-30	130
Cannbio_065643	FN28925.1	99.12	113	0	1	1	112	647	535	1e-51	202
Cannbio_065644	FN03668.1	97.39	153	4	0	201	353	328	176	2e-69	261
Cannbio_065645	FN11668.1	100	52	0	0	1	52	970	919	5e-20	97.1
Cannbio_065647	FN15530.1	97.39	306	4	2	52	353	749	444	9e-147	518
Cannbio_065648	FN17063.1	99.27	274	2	0	1	274	274	1	4e-140	496
Cannbio_065649	FN30911.1	91.09	348	10	9	1	345	332	3	1e-126	451
Cannbio_065650	FN32842.1	98.59	71	1	0	283	353	893	823	7e-29	126
Cannbio_065651	FN06113.1	100	71	0	0	283	353	197	127	1e-30	132
Cannbio_065652	FN02252.1	100	71	0	0	283	353	179	109	1e-30	132
Cannbio_065653	FN24996.1	100	46	0	0	1	46	1086	1041	1e-16	86.1
Cannbio_065654	FN22287.1	97.9	333	7	0	1	333	360	28	2e-164	577
Cannbio_065655	FN09361.1	90.16	122	5	4	239	353	219	340	1e-36	152
Cannbio_065656	FN28776.1	98.03	355	4	3	1	353	1466	1113	1e-175	614
Cannbio_065657	FN14366.1	97.26	73	2	0	281	353	2404	2332	2e-28	124
Cannbio_065658	FN03376.1	100	71	0	0	283	353	833	903	1e-30	132
Cannbio_065660	FN23274.3	97.4	77	2	0	1	77	32	108	1e-30	132
Cannbio_065661	FN16630.1	98.02	354	6	1	1	353	71	424	1e-175	614
Cannbio_065662	FN17979.1	95.28	339	8	4	1	335	772	1106	1e-150	531
Cannbio_065663	FN02565.1	98.59	71	1	0	284	354	548	478	7e-29	126
Cannbio_065664	FN02392.1	100	73	0	0	282	354	262	190	1e-31	135
Cannbio_065666	FN31812.1	100	206	0	0	148	353	1	206	1e-105	381
Cannbio_065668	FN17540.1	98.01	352	7	0	1	352	1652	1301	4e-175	612
Cannbio_065669	FN30773.1	98.51	335	3	2	1	334	339	6	2e-168	590
Cannbio_065670	FN15683.1	99.11	112	1	0	243	354	480	591	1e-51	202
Cannbio_065671	FN16544.1	91.01	356	29	3	1	354	743	389	2e-134	477
Cannbio_065672	FN24269.1	96.34	355	12	1	1	354	105	459	3e-166	582
Cannbio_065673	FN17886.1	100	71	0	0	284	354	439	509	1e-30	132
Cannbio_065674	FN00219.6	96.39	83	1	2	273	354	194	113	1e-31	135
Cannbio_065675	FN18450.1	98.31	178	3	0	1	178	555	732	5e-85	313
Cannbio_065676	FN29402.1	99.44	354	2	0	1	354	1541	1894	0	643
Cannbio_065677	FN32313.1	95.74	47	1	1	1	46	212	258	2e-13	75
Cannbio_065678	FN05639.2	100	70	0	0	1	70	320	389	5e-30	130
Cannbio_065679	FN18390.1	95.35	86	2	2	270	354	351	267	1e-31	135
Cannbio_065680	FN05484.1	100	71	0	0	1	71	627	697	1e-30	132
Cannbio_065681	FN15001.1	100	71	0	0	1	71	387	457	1e-30	132
Cannbio_065682	FN20403.1	98.63	73	1	0	282	354	1946	2018	5e-30	130
Cannbio_065683	FN13885.1	99.44	354	2	0	1	354	1288	935	0	643
Cannbio_065684	FN00471.3	99.07	107	1	0	248	354	543	437	6e-49	193
Cannbio_065685	FN30434.1	96.89	193	1	2	1	193	1747	1934	1e-86	318
Cannbio_065686	FN20236.1	100	73	0	0	282	354	796	724	1e-31	135
Cannbio_065687	FN09201.3	99.19	123	1	0	232	354	1267	1389	8e-58	222
Cannbio_065689	FN15351.1	89.5	238	18	6	1	236	18	250	2e-79	294
Cannbio_065690	FN26005.1	97.41	347	2	1	1	347	680	1019	9e-167	584
Cannbio_065691	FN02522.1	98.59	71	1	0	284	354	853	923	7e-29	126
Cannbio_065692	FN16698.3	96.89	161	5	0	194	354	97	257	3e-72	270
Cannbio_065693	FN12708.1	98.67	75	0	1	280	354	2293	2220	1e-30	132
Cannbio_065694	FN16013.1	100	47	0	0	308	354	234	280	3e-17	87.9
Cannbio_065695	FN12047.1	98.11	317	5	1	39	354	1	317	9e-157	551
Cannbio_065696	FN03493.1	96.7	364	2	6	1	354	1381	1744	1e-170	597
Cannbio_065697	FN14119.1	97.96	49	1	0	150	198	1245	1197	1e-16	86.1
Cannbio_065699	FN05225.1	100	204	0	0	1	204	222	19	2e-104	377
Cannbio_065700	FN19749.1	100	57	0	0	28	84	900	956	9e-23	106
Cannbio_065701	FN27730.1	100	71	0	0	284	354	330	260	1e-30	132
Cannbio_065702	FN05432.1	95.95	296	6	3	1	295	1993	2283	6e-134	475
Cannbio_065703	FN08728.1	98.05	154	3	0	201	354	1	154	1e-71	268
Cannbio_065704	FN20103.1	99.6	253	0	1	103	354	3	255	2e-129	460
Cannbio_065705	FN24667.1	100	71	0	0	1	71	2220	2150	1e-30	132
Cannbio_065706	FN10026.1	96.43	84	1	2	1	84	481	562	3e-32	137
Cannbio_065707	FN11207.1	98.57	70	1	0	285	354	2342	2411	2e-28	124
Cannbio_065708	FN22414.1	100	37	0	0	1	37	142	178	1e-11	69.4
Cannbio_065709	FN09956.1	100	71	0	0	1	71	765	695	1e-30	132
Cannbio_065710	FN15236.1	98.63	73	1	0	282	354	1110	1182	5e-30	130
Cannbio_065712	FN29962.1	98.31	356	4	1	1	354	2367	2012	2e-178	623
Cannbio_065714	FN03121.1	100	48	0	0	307	354	121	74	9e-18	89.8
Cannbio_065715	FN37319.1	99.28	277	1	1	79	354	2404	2128	3e-141	499
Cannbio_065716	FN13905.3	100	54	0	0	301	354	244	297	4e-21	100
Cannbio_065717	FN10311.1	97.94	97	2	0	1	97	1773	1677	1e-41	169
Cannbio_065718	FN20731.1	97.31	260	3	2	1	260	1304	1559	7e-123	438
Cannbio_065719	FN23977.1	95.94	320	7	1	35	354	1	314	1e-145	514
Cannbio_065720	FN14026.1	97.26	73	2	0	1	73	1170	1098	2e-28	124
Cannbio_065721	FN16842.1	100	73	0	0	282	354	676	604	1e-31	135
Cannbio_065722	FN19307.1	100	69	0	0	1	69	69	1	2e-29	128
Cannbio_065723	FN34338.1	100	71	0	0	284	354	173	243	1e-30	132
Cannbio_065725	FN11369.1	100	73	0	0	1	73	713	641	1e-31	135
Cannbio_065726	FN15437.1	100	71	0	0	285	355	1416	1346	1e-30	132
Cannbio_065727	FN09167.1	100	70	0	0	1	70	2095	2164	5e-30	130
Cannbio_065729	FN29739.1	100	41	0	0	1	41	124	164	7e-14	76.8
Cannbio_065730	FN09366.1	95.71	70	3	0	2	71	1294	1225	5e-25	113
Cannbio_065731	FN23185.1	98.59	71	1	0	285	355	118	188	7e-29	126
Cannbio_065732	FN02308.1	100	71	0	0	285	355	1460	1530	1e-30	132
Cannbio_065733	FN06188.1	93.68	95	1	5	265	355	635	728	3e-32	137
Cannbio_065734	FN05949.1	99.06	106	1	0	1	106	868	763	2e-48	191
Cannbio_065735	FN26284.1	100	71	0	0	285	355	1262	1192	1e-30	132
Cannbio_065737	FN08873.1	100	71	0	0	1	71	1273	1343	1e-30	132
Cannbio_065738	FN11314.2	100	80	0	0	276	355	1150	1071	1e-35	148
Cannbio_065740	FN08955.1	100	71	0	0	1	71	202	272	1e-30	132
Cannbio_065741	FN09167.1	99.44	355	0	2	1	355	2298	2650	0	643
Cannbio_065742	FN36122.1	98.08	156	1	2	201	355	240	86	3e-72	270
Cannbio_065743	FN11959.1	100	71	0	0	1	71	664	594	1e-30	132
Cannbio_065744	FN21349.1	97.53	81	0	2	1	81	478	556	3e-32	137
Cannbio_065745	FN04854.1	100	71	0	0	285	355	1428	1358	1e-30	132
Cannbio_065746	FN19707.1	97.75	89	0	1	1	89	1409	1495	1e-36	152
Cannbio_065747	FN04784.1	100	71	0	0	285	355	1551	1481	1e-30	132
Cannbio_065748	FN13855.1	100	73	0	0	1	73	224	296	1e-31	135
Cannbio_065750	FN06390.1	100	61	0	0	1	61	827	887	5e-25	113
Cannbio_065751	FN06691.1	99.21	252	0	1	104	355	1	250	3e-127	453
Cannbio_065753	FN10639.1	96.52	115	4	0	241	355	912	798	2e-48	191
Cannbio_065754	FN33687.1	97.18	71	2	0	285	355	562	492	3e-27	121
Cannbio_065755	FN33176.1	98.67	75	0	1	282	355	290	216	1e-30	132
Cannbio_065756	FN06540.1	100	56	0	0	299	354	529	584	3e-22	104
Cannbio_065757	FN35569.1	97.26	73	2	0	1	73	160	88	2e-28	124
Cannbio_065758	FN23082.1	100	71	0	0	285	355	309	239	1e-30	132
Cannbio_065759	FN29455.1	100	93	0	0	1	93	1329	1421	8e-43	172
Cannbio_065761	FN21575.1	98.98	98	1	0	258	355	1	98	6e-44	176
Cannbio_065762	FN23218.1	100	71	0	0	285	355	1338	1268	1e-30	132
Cannbio_065764	FN06373.1	100	71	0	0	285	355	141	211	1e-30	132
Cannbio_065765	FN04704.1	98.59	71	1	0	1	71	1307	1377	7e-29	126
Cannbio_065767	FN07500.1	100	45	0	0	1	45	1362	1318	4e-16	84.2
Cannbio_065770	FN17016.2	100	71	0	0	285	355	2508	2438	1e-30	132
Cannbio_065771	FN20302.2	90.96	188	14	3	1	187	810	995	4e-66	250
Cannbio_065772	FN29739.1	100	71	0	0	1	71	559	489	1e-30	132
Cannbio_065773	FN15928.1	100	70	0	0	286	355	1392	1323	5e-30	130
Cannbio_065774	FN14398.1	100	71	0	0	1	71	1320	1250	1e-30	132
Cannbio_065775	FN13691.1	99.01	303	2	1	54	355	1759	1457	6e-154	542
Cannbio_065776	FN00343.3	97.87	94	2	0	1	94	114	207	5e-40	163
Cannbio_065777	FN07758.1	100	65	0	0	1	65	305	241	3e-27	121
Cannbio_065778	FN27037.1	90.67	75	2	3	18	88	621	548	2e-19	95.3
Cannbio_065779	FN05349.2	98.77	163	2	0	1	163	56	218	2e-78	291
Cannbio_065780	FN11848.1	98.57	70	1	0	286	355	1813	1882	2e-28	124
Cannbio_065781	FN15028.1	100	71	0	0	285	355	87	17	1e-30	132
Cannbio_065782	FN23104.1	100	71	0	0	1	71	624	694	1e-30	132
Cannbio_065783	FN10270.1	98.59	71	1	0	285	355	575	645	7e-29	126
Cannbio_065784	FN27872.1	97.18	71	2	0	1	71	1572	1642	3e-27	121
Cannbio_065785	FN15688.1	98.54	206	2	1	1	206	624	828	5e-100	363
Cannbio_065786	FN00222.2	100	143	0	0	213	355	24	166	1e-70	265
Cannbio_065787	FN14321.1	100	71	0	0	285	355	2574	2644	1e-30	132
Cannbio_065788	FN23473.1	98.6	356	4	1	1	355	1396	1041	4e-180	628
Cannbio_065789	FN08955.1	100	71	0	0	1	71	644	574	1e-30	132
Cannbio_065791	FN00624.1	99.3	143	1	0	213	355	534	392	6e-69	259
Cannbio_065792	FN22258.1	100	64	0	0	292	355	1675	1612	1e-26	119
Cannbio_065795	FN14464.2	95.28	106	3	2	166	270	449	553	4e-41	167
Cannbio_065796	FN07740.1	100	65	0	0	292	356	1630	1566	3e-27	121
Cannbio_065797	FN33705.1	99.68	315	1	0	1	315	588	902	2e-164	577
Cannbio_065798	FN22661.1	97.56	82	1	1	1	82	1402	1482	9e-33	139
Cannbio_065799	FN09646.1	99.59	246	1	0	1	246	246	1	3e-126	449
Cannbio_065800	FN19531.1	100	71	0	0	286	356	2858	2788	1e-30	132
Cannbio_065802	FN14464.1	98.59	71	1	0	286	356	261	331	7e-29	126
Cannbio_065803	FN27284.1	100	73	0	0	284	356	310	382	1e-31	135
Cannbio_065804	FN21840.1	95.26	190	3	2	173	356	1801	1612	5e-80	296
Cannbio_065805	FN00153.2	97.26	73	2	0	1	73	101	29	2e-28	124
Cannbio_065806	FN16503.1	98.59	71	1	0	1	71	1397	1327	7e-29	126
Cannbio_065807	FN06432.1	100	73	0	0	284	356	1124	1052	1e-31	135
Cannbio_065809	FN33476.1	98.28	348	6	0	1	348	348	1	2e-174	610
Cannbio_065810	FN22995.1	100	71	0	0	286	356	817	887	1e-30	132
Cannbio_065811	FN30673.1	98.67	75	1	0	282	356	1295	1221	4e-31	134
Cannbio_065812	FN09201.3	98.67	75	1	0	1	75	976	1050	4e-31	134
Cannbio_065813	FN02094.1	100	71	0	0	286	356	47	117	1e-30	132
Cannbio_065814	FN15011.2	93.68	95	5	1	261	354	330	424	2e-33	141
Cannbio_065815	FN01323.1	99.6	250	1	0	1	250	250	1	2e-128	457
Cannbio_065816	FN24754.1	98.63	73	1	0	1	73	159	231	5e-30	130
Cannbio_065819	FN22681.1	96.49	285	9	1	1	284	413	697	3e-132	470
Cannbio_065820	FN24736.1	93.89	131	2	1	226	356	2085	1961	6e-49	193
Cannbio_065821	FN16670.1	100	45	0	0	1	45	327	371	4e-16	84.2
Cannbio_065824	FN31113.1	97.47	356	9	0	1	356	837	1192	5e-174	608
Cannbio_065827	FN14786.1	100	63	0	0	294	356	27	89	4e-26	117
Cannbio_065828	FN02123.1	98.41	63	1	0	294	356	476	414	2e-24	111
Cannbio_065829	FN34569.1	96.8	125	4	0	1	125	120	244	6e-54	209
Cannbio_065830	FN15833.1	100	71	0	0	138	208	623	693	1e-30	132
Cannbio_065831	FN26794.1	99.25	133	1	0	224	356	1852	1720	2e-63	241
Cannbio_065833	FN34134.1	100	60	0	0	1	60	593	652	2e-24	111
Cannbio_065834	FN26625.1	94.03	335	19	1	1	335	228	561	2e-143	507
Cannbio_065835	FN30911.1	98.01	151	3	0	206	356	2441	2291	5e-70	263
Cannbio_065836	FN21565.1	100	68	0	0	289	356	240	307	7e-29	126
Cannbio_065838	FN29659.1	94.27	157	0	3	209	356	1	157	1e-60	231
Cannbio_065839	FN05484.1	97.22	72	2	0	2	73	626	697	9e-28	122
Cannbio_065840	FN18659.1	98.03	356	7	0	1	356	1047	1402	2e-177	619
Cannbio_065841	FN24215.1	99.4	332	2	0	1	332	606	937	3e-172	603
Cannbio_065842	FN16939.1	98.63	73	1	0	284	356	598	670	5e-30	130
Cannbio_065843	FN26673.1	96.39	360	5	4	1	356	569	214	3e-167	586
Cannbio_065844	FN30121.1	98.59	71	1	0	1	71	376	446	7e-29	126
Cannbio_065845	FN20302.1	100	71	0	0	1	71	1094	1024	1e-30	132
Cannbio_065846	FN21555.1	100	71	0	0	1	71	1432	1362	1e-30	132
Cannbio_065847	FN18097.1	100	71	0	0	286	356	2254	2184	1e-30	132
Cannbio_065848	FN17772.1	98.96	96	1	0	1	96	479	574	8e-43	172
Cannbio_065849	FN01724.1	98.59	71	1	0	1	71	160	230	7e-29	126
Cannbio_065850	FN20621.1	100	71	0	0	286	356	1816	1746	1e-30	132
Cannbio_065851	FN17315.1	96.3	108	4	0	1	108	1690	1797	2e-44	178
Cannbio_065852	FN03221.1	100	65	0	0	1	65	1513	1577	3e-27	121
Cannbio_065854	FN31569.1	100	71	0	0	286	356	833	763	1e-30	132
Cannbio_065855	FN16920.1	98.95	95	1	0	1	95	95	1	3e-42	171
Cannbio_065856	FN06500.1	100	71	0	0	1	71	328	258	1e-30	132
Cannbio_065857	FN19592.1	100	58	0	0	1	58	352	295	2e-23	108
Cannbio_065858	FN20130.1	96.36	357	10	3	3	356	1192	1548	9e-167	584
Cannbio_065859	FN20047.1	98.63	73	1	0	284	356	941	869	5e-30	130
Cannbio_065860	FN13143.1	100	60	0	0	1	60	386	445	2e-24	111
Cannbio_065861	FN09489.1	100	71	0	0	287	357	747	677	1e-30	132
Cannbio_065862	FN24872.1	96.3	81	2	1	1	81	491	412	1e-30	132
Cannbio_065863	FN16411.1	100	73	0	0	1	73	719	791	1e-31	135
Cannbio_065865	FN14094.1	100	73	0	0	285	357	1507	1579	1e-31	135
Cannbio_065866	FN15310.1	100	55	0	0	1	55	55	1	1e-21	102
Cannbio_065867	FN15330.2	100	73	0	0	285	357	70	142	1e-31	135
Cannbio_065868	FN25791.1	100	228	0	0	1	228	2620	2847	8e-118	422
Cannbio_065870	FN11299.1	100	71	0	0	1	71	650	720	1e-30	132
Cannbio_065872	FN10424.1	100	105	0	0	1	105	121	17	2e-49	195
Cannbio_065873	FN13055.1	96.92	357	6	3	1	357	7	358	2e-169	593
Cannbio_065874	FN26817.1	100	61	0	0	1	61	498	558	5e-25	113
Cannbio_065875	FN32103.1	98.35	121	1	1	237	357	16	135	2e-54	211
Cannbio_065876	FN13773.1	100	71	0	0	287	357	831	901	1e-30	132
Cannbio_065879	FN04351.1	100	47	0	0	311	357	84	38	3e-17	87.9
Cannbio_065882	FN08595.2	98.49	199	3	0	159	357	481	283	1e-96	351
Cannbio_065885	FN26090.1	100	71	0	0	287	357	648	578	1e-30	132
Cannbio_065888	FN13496.1	100	44	0	0	314	357	1	44	1e-15	82.4
Cannbio_065889	FN18237.1	98.67	75	0	1	1	74	793	719	1e-30	132
Cannbio_065891	FN08257.1	100	67	0	0	1	67	329	395	2e-28	124
Cannbio_065894	FN35676.1	95	200	4	2	1	197	386	582	6e-84	309
Cannbio_065895	FN05527.1	100	71	0	0	1	71	1710	1780	1e-30	132
Cannbio_065896	FN03363.1	100	50	0	0	308	357	725	676	7e-19	93.5
Cannbio_065898	FN34158.1	100	72	0	0	286	357	221	150	4e-31	134
Cannbio_065899	FN11207.1	97.18	71	2	0	1	71	2411	2341	3e-27	121
Cannbio_065901	FN34851.1	100	71	0	0	1	71	1176	1246	1e-30	132
Cannbio_065902	FN12672.1	97.8	91	1	1	267	357	1	90	8e-38	156
Cannbio_065905	FN19736.1	97.18	71	2	0	287	357	825	755	3e-27	121
Cannbio_065906	FN10123.1	100	71	0	0	1	71	1048	978	1e-30	132
Cannbio_065907	FN04606.1	98.51	67	1	0	291	357	363	297	1e-26	119
Cannbio_065908	FN26073.1	100	185	0	0	1	185	185	1	6e-94	342
Cannbio_065909	FN23607.1	100	73	0	0	1	73	841	769	1e-31	135
Cannbio_065910	FN07709.1	100	57	0	0	301	357	344	288	9e-23	106
Cannbio_065911	FN21879.1	97.09	309	8	1	1	308	309	1	3e-147	520
Cannbio_065912	FN03978.2	100	71	0	0	1	71	81	151	1e-30	132
Cannbio_065913	FN02621.1	98.56	209	3	0	57	265	209	1	3e-102	370
Cannbio_065914	FN20577.1	100	68	0	0	287	354	1667	1600	7e-29	126
Cannbio_065915	FN17357.1	97.49	358	8	1	1	357	675	318	2e-174	610
Cannbio_065916	FN11823.1	100	43	0	0	1	43	438	396	5e-15	80.5
Cannbio_065917	FN13238.1	98.17	109	2	0	249	357	2613	2505	2e-48	191
Cannbio_065918	FN08560.1	99.23	130	1	0	85	214	1	130	1e-61	235
Cannbio_065919	FN21194.1	83.5	200	13	17	17	208	1882	1695	1e-41	169
Cannbio_065920	FN09473.1	99.15	117	1	0	171	287	79	195	2e-54	211
Cannbio_065921	FN20873.1	100	65	0	0	1	65	2092	2028	3e-27	121
Cannbio_065922	FN12409.1	100	71	0	0	1	71	432	502	1e-30	132
Cannbio_065923	FN05089.1	98.6	143	2	0	215	357	1657	1799	3e-67	254
Cannbio_065924	FN06590.1	100	60	0	0	1	60	283	342	2e-24	111
Cannbio_065925	FN15214.1	97.26	73	2	0	285	357	640	568	2e-28	124
Cannbio_065926	FN11908.1	100	54	0	0	1	54	449	502	4e-21	100
Cannbio_065927	FN19522.1	100	63	0	0	295	357	1087	1149	4e-26	117
Cannbio_065928	FN00172.1	95.15	103	4	1	4	105	1103	1001	2e-39	161
Cannbio_065930	FN33705.1	100	73	0	0	285	357	591	519	1e-31	135
Cannbio_065931	FN32845.1	100	73	0	0	1	73	987	915	1e-31	135
Cannbio_065933	FN01908.1	100	71	0	0	288	358	861	931	1e-30	132
Cannbio_065934	FN30186.1	100	73	0	0	1	73	73	1	1e-31	135
Cannbio_065935	FN00414.1	91.78	73	6	0	1	73	24	96	1e-21	102
Cannbio_065936	FN11248.1	100	69	0	0	290	358	510	442	2e-29	128
Cannbio_065937	FN19749.1	100	53	0	0	306	358	874	822	1e-20	99
Cannbio_065938	FN09521.1	100	42	0	0	278	319	969	928	2e-14	78.7
Cannbio_065939	FN15722.1	97.33	75	2	0	1	75	621	547	2e-29	128
Cannbio_065940	FN23908.1	96.51	86	3	0	1	86	642	727	7e-34	143
Cannbio_065942	FN21621.1	100	127	0	0	1	127	295	421	1e-61	235
Cannbio_065943	FN34510.1	100	57	0	0	302	358	79	23	9e-23	106
Cannbio_065945	FN07725.1	100	71	0	0	1	71	419	349	1e-30	132
Cannbio_065946	FN36392.1	98.55	69	0	1	290	358	1	68	3e-27	121
Cannbio_065949	FN17897.1	100	71	0	0	288	358	806	736	1e-30	132
Cannbio_065950	FN13788.1	98.63	73	1	0	1	73	94	22	5e-30	130
Cannbio_065952	FN17928.1	98.7	307	4	0	1	307	951	1257	4e-155	545
Cannbio_065953	FN19550.1	94.74	76	3	1	283	358	342	416	4e-26	117
Cannbio_065954	FN14808.1	100	219	0	0	140	358	1	219	8e-113	405
Cannbio_065955	FN24029.1	97.26	73	2	0	1	73	1327	1399	2e-28	124
Cannbio_065957	FN14598.1	96	50	2	0	309	358	450	401	1e-15	82.4
Cannbio_065958	FN04592.1	99.33	149	1	0	1	149	261	113	3e-72	270
Cannbio_065959	FN23584.1	99.72	358	0	1	1	358	3393	3037	0	654
Cannbio_065960	FN09744.1	100	38	0	0	321	358	210	247	3e-12	71.3
Cannbio_065961	FN14598.1	98	50	1	0	1	50	401	450	3e-17	87.9
Cannbio_065962	FN32126.1	98.57	70	1	0	289	358	967	898	2e-28	124
Cannbio_065963	FN31561.1	100	68	0	0	288	355	22	89	7e-29	126
Cannbio_065965	FN08840.1	100	43	0	0	1	43	482	524	5e-15	80.5
Cannbio_065966	FN25589.1	100	80	0	0	4	83	909	988	1e-35	148
Cannbio_065967	FN06120.1	98.63	73	1	0	1	73	917	989	5e-30	130
Cannbio_065968	FN17200.1	100	71	0	0	288	358	1195	1265	1e-30	132
Cannbio_065969	FN07515.1	98.39	62	0	1	1	61	173	234	2e-23	108
Cannbio_065970	FN10385.4	100	71	0	0	288	358	162	232	1e-30	132
Cannbio_065971	FN12483.1	93.02	86	3	3	273	358	1436	1518	9e-28	122
Cannbio_065972	FN15837.1	100	71	0	0	1	71	398	468	1e-30	132
Cannbio_065973	FN14246.1	100	71	0	0	1	71	416	346	1e-30	132
Cannbio_065975	FN05953.1	98.63	73	1	0	1	73	1499	1571	5e-30	130
Cannbio_065976	FN09130.1	100	70	0	0	289	358	1007	1076	5e-30	130
Cannbio_065977	FN17278.1	99.71	343	1	0	16	358	748	406	4e-180	628
Cannbio_065978	FN02768.1	100	71	0	0	1	71	2485	2555	1e-30	132
Cannbio_065979	FN30458.2	95.9	122	5	0	1	122	125	4	1e-50	198
Cannbio_065980	FN08042.1	100	71	0	0	288	358	389	319	1e-30	132
Cannbio_065981	FN16333.2	100	73	0	0	286	358	96	24	1e-31	135
Cannbio_065982	FN09404.1	98.6	215	3	0	131	345	279	65	1e-105	381
Cannbio_065984	FN07098.2	99.32	148	1	0	1	148	423	570	1e-71	268
Cannbio_065986	FN03926.1	98.32	358	6	0	1	358	688	1045	4e-180	628
Cannbio_065987	FN06573.1	100	71	0	0	1	71	425	495	1e-30	132
Cannbio_065989	FN14583.1	100	36	0	0	1	36	1300	1335	4e-11	67.6
Cannbio_065990	FN05517.1	100	71	0	0	1	71	795	725	1e-30	132
Cannbio_065991	FN22694.1	98.6	358	5	0	1	358	1960	2317	0	634
Cannbio_065992	FN01685.1	98.63	73	1	0	1	73	103	31	5e-30	130
Cannbio_065993	FN06196.1	97.35	264	7	0	95	358	1844	1581	3e-126	449
Cannbio_065994	FN34370.1	95.18	83	4	0	276	358	243	161	1e-30	132
Cannbio_065995	FN09763.1	100	73	0	0	1	73	474	402	1e-31	135
Cannbio_065996	FN15313.1	98.59	71	1	0	1	71	833	903	7e-29	126
Cannbio_065997	FN09531.1	100	70	0	0	1	70	1608	1677	5e-30	130
Cannbio_065998	FN12708.1	98.59	71	1	0	288	358	2288	2358	7e-29	126
Cannbio_066000	FN01742.1	98.57	70	1	0	1	70	1515	1446	2e-28	124
Cannbio_066001	FN00290.1	93.11	363	13	6	1	358	2119	1764	7e-148	521
Cannbio_066002	FN11779.1	100	63	0	0	1	63	116	54	4e-26	117
Cannbio_066003	FN18428.1	97.18	71	2	0	1	71	214	144	3e-27	121
Cannbio_066005	FN27977.1	100	71	0	0	288	358	283	213	1e-30	132
Cannbio_066006	FN01026.1	100	71	0	0	1	71	1778	1848	1e-30	132
Cannbio_066007	FN11065.1	97.18	319	8	1	1	319	2328	2645	7e-153	538
Cannbio_066008	FN08680.1	100	73	0	0	1	73	311	383	1e-31	135
Cannbio_066009	FN10159.1	98.04	358	5	1	1	358	1278	1633	7e-178	621
Cannbio_066010	FN35354.1	100	173	0	0	186	358	1	173	3e-87	320
Cannbio_066011	FN13970.1	100	71	0	0	288	358	551	481	1e-30	132
Cannbio_066012	FN22345.1	98.96	96	1	0	263	358	569	474	8e-43	172
Cannbio_066013	FN33865.1	100	49	0	0	1	49	941	893	2e-18	91.6
Cannbio_066014	FN31643.1	98.59	71	1	0	288	358	2174	2244	7e-29	126
Cannbio_066015	FN18873.1	100	71	0	0	1	71	1350	1420	1e-30	132
Cannbio_066017	FN12676.1	100	73	0	0	1	73	2097	2025	1e-31	135
Cannbio_066018	FN27811.1	98.63	73	1	0	286	358	742	670	5e-30	130
Cannbio_066020	FN14523.1	100	278	0	0	82	359	827	550	1e-145	514
Cannbio_066021	FN07783.1	97.4	77	2	0	1	77	92	168	1e-30	132
Cannbio_066022	FN21818.1	88.14	59	5	2	176	232	98	40	1e-11	69.4
Cannbio_066023	FN00543.1	100	41	0	0	1	41	826	866	7e-14	76.8
Cannbio_066024	FN06906.1	95.26	359	8	6	1	359	90	439	2e-159	560
Cannbio_066025	FN12957.2	100	36	0	0	324	359	207	242	4e-11	67.6
Cannbio_066026	FN07960.1	97.56	205	5	0	155	359	450	246	1e-96	351
Cannbio_066027	FN17398.1	96.41	306	9	1	6	309	5	310	3e-142	503
Cannbio_066028	FN02564.2	92.09	177	10	4	187	359	1	177	5e-65	246
Cannbio_066029	FN28249.2	100	79	0	0	1	79	79	1	5e-35	147
Cannbio_066030	FN11918.1	97.16	211	4	2	1	210	210	1	8e-98	355
Cannbio_066032	FN01526.1	96.04	202	5	1	1	202	199	1	6e-89	326
Cannbio_066033	FN04784.2	95.54	359	12	3	1	359	2363	2009	7e-163	571
Cannbio_066034	FN24663.1	100	160	0	0	200	359	2712	2553	5e-80	296
Cannbio_066035	FN02422.3	100	74	0	0	286	359	129	202	3e-32	137
Cannbio_066036	FN34449.1	98.61	359	5	0	1	359	654	296	0	636
Cannbio_066037	FN25338.1	100	71	0	0	1	71	970	1040	1e-30	132
Cannbio_066038	FN06550.1	98.76	242	3	0	118	359	1	242	1e-120	431
Cannbio_066039	FN09580.1	98.59	71	1	0	289	359	986	916	7e-29	126
Cannbio_066040	FN10566.1	96.3	81	1	2	276	355	937	858	1e-30	132
Cannbio_066041	FN23643.1	99.02	102	1	0	258	359	1421	1320	4e-46	183
Cannbio_066042	FN20441.1	100	71	0	0	289	359	76	6	1e-30	132
Cannbio_066043	FN11564.1	81.68	202	22	15	167	359	240	45	3e-37	154
Cannbio_066044	FN19788.1	95.35	129	3	2	1	129	136	11	1e-51	202
Cannbio_066045	FN05527.1	96.18	340	0	3	33	359	2539	2200	2e-154	544
Cannbio_066046	FN29749.1	98.82	85	1	0	275	359	1004	920	1e-36	152
Cannbio_066047	FN37031.1	100	71	0	0	289	359	1567	1497	1e-30	132
Cannbio_066048	FN11930.1	98.63	73	1	0	1	73	1252	1180	5e-30	130
Cannbio_066049	FN12235.1	97.44	78	1	1	1	78	804	728	1e-30	132
Cannbio_066051	FN36552.1	100	50	0	0	1	50	3506	3555	7e-19	93.5
Cannbio_066052	FN35275.1	100	71	0	0	289	359	339	269	1e-30	132
Cannbio_066053	FN23735.1	94.32	88	3	2	1	88	937	1022	4e-31	134
Cannbio_066054	FN30086.1	100	109	0	0	251	359	1	109	1e-51	202
Cannbio_066056	FN34449.1	98.61	359	5	0	1	359	650	292	0	636
Cannbio_066058	FN13389.3	98.68	76	0	1	1	75	192	267	4e-31	134
Cannbio_066059	FN15672.2	94.02	117	3	1	243	359	1330	1218	2e-43	174
Cannbio_066060	FN32770.1	100	73	0	0	1	73	135	63	1e-31	135
Cannbio_066061	FN20688.1	100	71	0	0	289	359	755	825	1e-30	132
Cannbio_066062	FN14898.1	97.49	359	3	3	1	359	1116	1468	5e-174	608
Cannbio_066063	FN27623.2	98.59	71	1	0	289	359	59	129	7e-29	126
Cannbio_066064	FN07063.1	98.91	275	3	0	85	359	514	240	6e-139	492
Cannbio_066065	FN02036.1	98.59	71	1	0	289	359	1582	1512	7e-29	126
Cannbio_066066	FN03033.2	100	71	0	0	289	359	381	311	1e-30	132
Cannbio_066067	FN13516.1	98.61	359	5	0	1	359	485	127	0	636
Cannbio_066068	FN03117.1	100	62	0	0	298	359	61	122	1e-25	115
Cannbio_066069	FN24269.1	97.77	359	8	0	1	359	635	277	3e-177	619
Cannbio_066070	FN01526.1	96.75	123	4	0	237	359	1	123	8e-53	206
Cannbio_066071	FN15626.1	100	65	0	0	295	359	225	289	3e-27	121
Cannbio_066072	FN20248.1	100	37	0	0	323	359	260	296	1e-11	69.4
Cannbio_066073	FN01526.1	95.83	192	5	1	168	359	1	189	2e-83	307
Cannbio_066074	FN22082.1	100	71	0	0	289	359	728	798	1e-30	132
Cannbio_066076	FN30338.1	98.59	71	1	0	1	71	123	53	7e-29	126
Cannbio_066077	FN13365.1	99.28	138	1	0	1	138	1814	1951	4e-66	250
Cannbio_066078	FN05691.1	98.88	357	4	0	3	359	1799	1443	0	638
Cannbio_066079	FN27161.1	98.65	74	0	1	1	74	76	148	5e-30	130
Cannbio_066080	FN03259.2	98.31	237	1	1	126	359	1	237	5e-115	412
Cannbio_066081	FN23291.1	99.69	327	1	0	1	327	808	1134	3e-171	599
Cannbio_066082	FN21879.1	96.3	108	4	0	1	108	246	353	2e-44	178
Cannbio_066083	FN17318.1	100	71	0	0	289	359	821	891	1e-30	132
Cannbio_066085	FN12277.1	100	58	0	0	302	359	631	688	2e-23	108
Cannbio_066086	FN04783.2	98.53	68	0	1	292	359	1	67	1e-26	119
Cannbio_066087	FN33051.1	97.16	176	4	1	1	176	175	1	5e-80	296
Cannbio_066088	FN34985.1	98.89	180	2	0	1	180	649	828	8e-88	322
Cannbio_066090	FN16714.1	98.63	73	1	0	1	73	688	616	5e-30	130
Cannbio_066091	FN04090.1	100	71	0	0	1	71	2054	1984	1e-30	132
Cannbio_066092	FN28730.1	98.05	359	7	0	1	359	431	789	5e-179	625
Cannbio_066093	FN19577.1	100	71	0	0	1	71	591	661	1e-30	132
Cannbio_066094	FN35324.1	99.04	104	1	0	256	359	100	203	3e-47	187
Cannbio_066095	FN10025.1	98.01	352	7	0	1	352	1952	2303	4e-175	612
Cannbio_066096	FN36768.1	97.26	73	2	0	1	73	771	843	2e-28	124
Cannbio_066097	FN04783.2	98.68	76	1	0	7	82	76	1	1e-31	135
Cannbio_066098	FN21600.1	91.86	295	3	7	78	359	1694	1408	6e-109	392
Cannbio_066099	FN00042.1	99.44	354	2	0	6	359	5860	5507	0	643
Cannbio_066100	FN30556.1	98.56	348	5	0	5	352	348	1	3e-176	616
Cannbio_066101	FN30716.1	100	356	0	0	1	356	356	1	0	658
Cannbio_066102	FN04280.1	97.24	254	1	2	1	248	1654	1907	6e-119	425
Cannbio_066103	FN13387.1	99.3	143	1	0	1	143	1917	1775	6e-69	259
Cannbio_066104	FN31858.1	100	61	0	0	299	359	238	298	5e-25	113
Cannbio_066105	FN18581.1	96.51	86	1	2	1	85	1213	1297	2e-33	141
Cannbio_066106	FN01526.1	96.59	264	6	1	96	359	1	261	1e-121	435
Cannbio_066107	FN02164.1	98.66	299	2	2	1	298	2115	2412	4e-150	529
Cannbio_066109	FN28865.1	100	71	0	0	289	359	1082	1012	1e-30	132
Cannbio_066111	FN01526.1	100	65	0	0	294	358	1	65	3e-27	121
Cannbio_066112	FN34526.1	98.59	71	1	0	1	71	384	454	7e-29	126
Cannbio_066113	FN13479.1	100	56	0	0	1	56	112	57	3e-22	104
Cannbio_066114	FN01526.1	96.59	88	3	0	272	359	1	88	5e-35	147
Cannbio_066115	FN24269.1	97.49	359	9	0	1	359	595	237	1e-175	614
Cannbio_066116	FN11247.1	97.77	359	5	3	1	359	218	573	3e-176	616
Cannbio_066117	FN01526.1	95.18	166	5	1	1	166	163	1	6e-69	259
Cannbio_066118	FN33035.1	98.85	174	2	0	186	359	1	174	2e-84	311
Cannbio_066119	FN21416.1	100	51	0	0	309	359	1979	2029	2e-19	95.3
Cannbio_066120	FN02341.1	100	146	0	0	214	359	912	767	3e-72	270
Cannbio_066121	FN01991.1	98.63	73	1	0	287	359	2229	2301	5e-30	130
Cannbio_066123	FN35496.1	100	72	0	0	289	360	128	199	4e-31	134
Cannbio_066124	FN23991.1	99.03	103	0	1	258	360	1430	1329	4e-46	183
Cannbio_066125	FN19672.1	99.3	142	0	1	220	360	642	501	8e-68	255
Cannbio_066126	FN25851.1	100	71	0	0	1	71	441	371	1e-30	132
Cannbio_066127	FN30616.1	99.44	360	2	0	1	360	2751	2392	0	654
Cannbio_066128	FN01003.1	94.38	89	3	2	1	87	483	395	1e-31	135
Cannbio_066129	FN11902.1	100	71	0	0	1	71	635	705	1e-30	132
Cannbio_066130	FN01683.1	97.5	120	1	1	1	120	1331	1448	3e-52	204
Cannbio_066132	FN12996.1	98.53	68	1	0	5	72	872	805	3e-27	121
Cannbio_066134	FN21002.1	98.02	353	7	0	2	354	353	1	1e-175	614
Cannbio_066135	FN17900.1	93.95	314	6	4	1	312	1570	1872	5e-130	462
Cannbio_066136	FN22264.1	100	69	0	0	1	69	314	246	2e-29	128
Cannbio_066137	FN02692.1	94.77	153	8	0	208	360	24	176	8e-63	239
Cannbio_066139	FN14593.1	100	36	0	0	325	360	1271	1236	4e-11	67.6
Cannbio_066140	FN22426.1	96.67	60	2	0	1	60	1062	1003	4e-21	100
Cannbio_066141	FN30616.1	98.3	235	3	1	1	235	3081	3314	2e-114	411
Cannbio_066142	FN28664.1	99.12	113	1	0	1	113	3591	3703	3e-52	204
Cannbio_066143	FN34988.1	98.59	71	1	0	290	360	368	438	7e-29	126
Cannbio_066146	FN24996.1	100	46	0	0	1	46	1086	1041	1e-16	86.1
Cannbio_066148	FN20386.1	100	73	0	0	288	360	758	830	1e-31	135
Cannbio_066149	FN29749.1	100	71	0	0	1	71	346	416	1e-30	132
Cannbio_066150	FN11626.1	100	70	0	0	291	360	4261	4192	5e-30	130
Cannbio_066151	FN19304.1	99.64	278	1	0	1	278	281	4	6e-144	508
Cannbio_066152	FN04797.1	98.51	67	1	0	1	67	623	557	1e-26	119
Cannbio_066154	FN05220.1	99.34	151	1	0	210	360	1	151	2e-73	274
Cannbio_066155	FN19749.1	100	53	0	0	308	360	874	822	1e-20	99
Cannbio_066156	FN01122.1	100	53	0	0	308	360	1514	1566	1e-20	99
Cannbio_066157	FN12071.1	100	71	0	0	290	360	52	122	1e-30	132
Cannbio_066158	FN20408.1	100	65	0	0	142	206	2122	2058	3e-27	121
Cannbio_066159	FN09081.1	98.59	71	1	0	1	71	999	929	7e-29	126
Cannbio_066160	FN17928.1	98.31	118	1	1	1	117	124	7	8e-53	206
Cannbio_066161	FN34586.1	88.89	72	4	4	292	360	565	495	1e-16	86.1
Cannbio_066163	FN02302.1	100	59	0	0	11	69	7	65	7e-24	110
Cannbio_066164	FN10159.1	100	60	0	0	14	73	687	746	2e-24	111
Cannbio_066165	FN08935.1	99.59	246	1	0	115	360	1973	1728	4e-126	449
Cannbio_066167	FN08506.1	97.33	75	1	1	287	360	32	106	7e-29	126
Cannbio_066168	FN21837.1	100	71	0	0	290	360	1728	1798	1e-30	132
Cannbio_066169	FN25373.1	100	37	0	0	1	37	230	194	1e-11	69.4
Cannbio_066170	FN35299.1	100	71	0	0	1	71	226	156	1e-30	132
Cannbio_066172	FN08351.1	100	63	0	0	298	360	1361	1299	4e-26	117
Cannbio_066175	FN24269.1	97.48	357	8	1	3	358	163	519	5e-174	608
Cannbio_066176	FN25106.1	98.63	73	1	0	1	73	142	70	5e-30	130
Cannbio_066177	FN16210.1	99.71	340	1	0	21	360	1493	1154	2e-178	623
Cannbio_066179	FN29770.1	98.59	71	1	0	290	360	186	256	7e-29	126
Cannbio_066180	FN12098.1	98.8	83	1	0	1	83	83	1	1e-35	148
Cannbio_066181	FN13918.1	99.04	208	2	0	1	208	1358	1565	2e-103	374
Cannbio_066182	FN08679.2	98.21	56	1	0	1	56	210	155	1e-20	99
Cannbio_066183	FN07183.1	100	69	0	0	292	360	466	398	2e-29	128
Cannbio_066184	FN05999.1	98.59	71	1	0	290	360	38	108	7e-29	126
Cannbio_066185	FN32126.1	100	71	0	0	290	360	705	775	1e-30	132
Cannbio_066186	FN34391.1	100	71	0	0	290	360	250	180	1e-30	132
Cannbio_066187	FN03790.1	90.79	76	7	0	1	76	2029	2104	1e-21	102
Cannbio_066189	FN05847.1	97.86	140	3	0	1	140	655	794	6e-64	243
Cannbio_066190	FN22431.1	97.45	157	4	0	1	157	157	1	1e-71	268
Cannbio_066191	FN10033.1	96.3	81	2	1	281	361	425	346	1e-30	132
Cannbio_066192	FN07195.1	100	105	0	0	257	361	1	105	2e-49	195
Cannbio_066194	FN32799.1	98.59	71	1	0	1	71	962	892	7e-29	126
Cannbio_066195	FN28869.1	94.92	177	4	5	180	355	285	113	8e-73	272
Cannbio_066197	FN17133.1	100	73	0	0	1	73	51	123	1e-31	135
Cannbio_066198	FN07729.1	93.71	175	10	1	6	180	1317	1144	2e-69	261
Cannbio_066199	FN32799.1	97.4	77	2	0	1	77	1981	2057	1e-30	132
Cannbio_066200	FN15322.1	100	148	0	0	214	361	1206	1059	2e-73	274
Cannbio_066201	FN09170.1	98.61	361	5	0	1	361	2	362	0	640
Cannbio_066202	FN10639.1	95.24	84	1	2	278	361	1228	1148	5e-30	130
Cannbio_066203	FN19236.1	100	347	0	0	15	361	909	563	0	641
Cannbio_066204	FN04967.1	97.44	78	1	1	1	77	334	257	1e-30	132
Cannbio_066205	FN07638.1	100	73	0	0	1	73	412	484	1e-31	135
Cannbio_066206	FN16561.1	98.6	214	2	1	1	213	930	1143	2e-104	377
Cannbio_066207	FN13072.1	99.17	120	0	1	1	119	956	837	1e-55	215
Cannbio_066208	FN17411.1	98.73	79	1	0	1	79	723	801	2e-33	141
Cannbio_066209	FN01274.1	100	103	0	0	9	111	2628	2730	2e-48	191
Cannbio_066210	FN19078.1	100	66	0	0	8	73	261	196	9e-28	122
Cannbio_066211	FN08454.1	96.18	131	4	1	1	130	3096	3226	5e-55	213
Cannbio_066213	FN28664.1	94.78	115	3	3	1	114	3591	3703	7e-44	176
Cannbio_066214	FN05270.1	100	71	0	0	1	71	154	84	1e-30	132
Cannbio_066215	FN26841.1	100	45	0	0	1	45	136	180	4e-16	84.2
Cannbio_066216	FN08755.1	98.59	71	1	0	1	71	585	655	7e-29	126
Cannbio_066217	FN27407.1	100	71	0	0	291	361	682	612	1e-30	132
Cannbio_066218	FN24269.1	96.94	359	11	0	1	359	151	509	3e-172	603
Cannbio_066219	FN25544.1	100	46	0	0	1	46	46	1	1e-16	86.1
Cannbio_066220	FN27246.1	100	56	0	0	305	360	218	163	3e-22	104
Cannbio_066221	FN21484.1	100	321	0	0	41	361	1	321	2e-169	593
Cannbio_066222	FN31243.1	100	71	0	0	291	361	186	116	1e-30	132
Cannbio_066223	FN29656.1	100	71	0	0	291	361	520	450	1e-30	132
Cannbio_066224	FN08427.1	100	71	0	0	1	71	838	908	1e-30	132
Cannbio_066226	FN35730.1	94.03	318	11	7	1	317	758	1068	6e-134	475
Cannbio_066227	FN35073.1	98.97	97	1	0	104	200	203	107	2e-43	174
Cannbio_066229	FN23578.2	98.59	71	1	0	1	71	278	348	7e-29	126
Cannbio_066230	FN12414.1	99.08	109	1	0	253	361	472	580	5e-50	196
Cannbio_066231	FN08371.1	94.74	95	3	2	268	361	494	401	5e-35	147
Cannbio_066232	FN18206.1	100	121	0	0	1	121	135	15	2e-58	224
Cannbio_066233	FN33218.1	97.33	75	1	1	1	75	341	414	7e-29	126
Cannbio_066235	FN22994.1	98.46	195	3	0	166	360	1982	1788	2e-94	344
Cannbio_066236	FN00624.1	91.97	137	7	1	1	137	818	686	8e-48	189
Cannbio_066237	FN12631.1	100	71	0	0	291	361	281	351	1e-30	132
Cannbio_066238	FN18047.1	87.8	123	5	4	2	124	63	175	1e-31	135
Cannbio_066239	FN12920.1	98.17	164	3	0	198	361	874	711	3e-77	287
Cannbio_066240	FN34364.1	100	54	0	0	1	54	487	540	4e-21	100
Cannbio_066241	FN15091.1	100	71	0	0	1	71	423	353	1e-30	132
Cannbio_066242	FN05256.1	100	63	0	0	1	63	440	502	4e-26	117
Cannbio_066243	FN24269.1	96.38	359	13	0	3	361	462	104	6e-169	592
Cannbio_066244	FN24269.1	94.78	249	10	1	114	359	184	432	1e-106	385
Cannbio_066245	FN13600.1	98.61	361	5	0	1	361	755	395	0	640
Cannbio_066246	FN07063.1	100	54	0	0	308	361	159	106	4e-21	100
Cannbio_066247	FN13190.1	96.67	270	8	1	92	361	585	317	1e-125	448
Cannbio_066248	FN37080.1	96.77	62	2	0	1	62	428	367	3e-22	104
Cannbio_066249	FN04854.1	100	71	0	0	291	361	1337	1267	1e-30	132
Cannbio_066250	FN36903.1	100	56	0	0	1	56	332	277	3e-22	104
Cannbio_066251	FN03054.1	100	71	0	0	291	361	2856	2786	1e-30	132
Cannbio_066252	FN01883.1	100	58	0	0	304	361	1584	1527	2e-23	108
Cannbio_066253	FN30124.1	100	63	0	0	299	361	316	378	4e-26	117
Cannbio_066255	FN00381.1	100	39	0	0	1	39	39	1	9e-13	73.1
Cannbio_066256	FN32949.1	100	71	0	0	291	361	963	893	1e-30	132
Cannbio_066257	FN23545.1	100	66	0	0	141	206	1298	1233	9e-28	122
Cannbio_066258	FN25931.1	98.33	60	0	1	253	312	666	608	3e-22	104
Cannbio_066259	FN10598.1	97.78	90	2	0	272	361	316	227	9e-38	156
Cannbio_066260	FN06179.1	98.58	353	2	3	9	361	116	465	7e-178	621
Cannbio_066261	FN10105.1	100	71	0	0	1	71	940	870	1e-30	132
Cannbio_066262	FN05974.1	98.6	356	5	0	4	359	187	542	1e-180	630
Cannbio_066263	FN14307.1	87.92	356	28	13	12	358	350	1	8e-113	405
Cannbio_066264	FN28886.1	95.34	193	5	4	1	190	548	357	3e-82	303
Cannbio_066265	FN36611.1	99.16	119	1	0	2	120	915	1033	1e-55	215
Cannbio_066266	FN33349.1	100	73	0	0	1	73	374	446	1e-31	135
Cannbio_066267	FN22422.2	98.7	77	0	1	286	362	41	116	1e-31	135
Cannbio_066268	FN29569.1	98.59	71	1	0	1	71	1718	1648	7e-29	126
Cannbio_066270	FN20056.1	98.63	73	1	0	290	362	1341	1413	5e-30	130
Cannbio_066271	FN05437.1	100	71	0	0	1	71	376	306	1e-30	132
Cannbio_066272	FN37106.1	98.89	90	0	1	263	351	130	219	7e-39	159
Cannbio_066273	FN04354.1	100	102	0	0	1	102	686	787	8e-48	189
Cannbio_066274	FN20085.1	99.24	132	1	0	231	362	2074	1943	8e-63	239
Cannbio_066275	FN03088.1	100	59	0	0	1	59	435	377	7e-24	110
Cannbio_066277	FN07969.1	100	71	0	0	1	71	2394	2464	1e-30	132
Cannbio_066278	FN10640.1	100	73	0	0	290	362	96	168	1e-31	135
Cannbio_066279	FN21051.1	99.72	354	1	0	9	362	1983	1630	0	649
Cannbio_066280	FN03372.1	100	73	0	0	1	73	1492	1420	1e-31	135
Cannbio_066281	FN16071.1	100	71	0	0	292	362	301	231	1e-30	132
Cannbio_066282	FN13392.3	100	41	0	0	1	41	64	104	7e-14	76.8
Cannbio_066283	FN36668.1	100	52	0	0	311	362	211	262	5e-20	97.1
Cannbio_066284	FN15329.1	98.73	79	1	0	284	362	1862	1784	2e-33	141
Cannbio_066285	FN15448.2	100	71	0	0	292	362	51	121	1e-30	132
Cannbio_066286	FN22777.1	100	98	0	0	1	98	920	1017	1e-45	182
Cannbio_066287	FN17662.1	98.99	199	0	2	1	198	198	1	8e-98	355
Cannbio_066288	FN05206.1	100	65	0	0	298	362	1566	1630	3e-27	121
Cannbio_066289	FN12532.1	94.12	68	4	0	1	68	220	287	3e-22	104
Cannbio_066290	FN18579.1	98.28	58	1	0	305	362	527	470	1e-21	102
Cannbio_066291	FN22764.1	95.82	287	5	3	83	362	560	274	2e-128	457
Cannbio_066292	FN34159.1	100	93	0	0	270	362	512	420	9e-43	172
Cannbio_066293	FN03621.1	93.33	75	4	1	233	307	980	907	7e-24	110
Cannbio_066294	FN32278.1	100	52	0	0	311	362	936	885	5e-20	97.1
Cannbio_066295	FN13283.1	100	71	0	0	292	362	1980	2050	1e-30	132
Cannbio_066296	FN04797.1	98.51	67	1	0	1	67	623	557	1e-26	119
Cannbio_066297	FN34151.1	100	51	0	0	292	342	512	562	2e-19	95.3
Cannbio_066299	FN28032.1	100	71	0	0	292	362	1682	1752	1e-30	132
Cannbio_066300	FN14307.1	85.71	343	25	20	1	338	324	1	2e-93	340
Cannbio_066302	FN00508.1	98.35	363	5	1	1	362	743	381	0	636
Cannbio_066303	FN00808.1	100	71	0	0	1	71	31	101	1e-30	132
Cannbio_066304	FN36706.1	96.49	57	1	1	307	362	607	551	7e-19	93.5
Cannbio_066305	FN17723.1	100	51	0	0	312	362	376	326	2e-19	95.3
Cannbio_066306	FN12921.1	99.07	108	1	0	255	362	90	197	2e-49	195
Cannbio_066307	FN08692.1	100	70	0	0	1	70	208	277	5e-30	130
Cannbio_066308	FN37320.1	100	71	0	0	292	362	553	623	1e-30	132
Cannbio_066309	FN12996.1	100	68	0	0	288	355	805	872	7e-29	126
Cannbio_066310	FN07145.1	100	73	0	0	290	362	1020	1092	1e-31	135
Cannbio_066311	FN16847.1	100	71	0	0	1	71	308	378	1e-30	132
Cannbio_066312	FN00439.1	98.95	95	1	0	1	95	1565	1659	3e-42	171
Cannbio_066313	FN16278.1	98.63	73	1	0	1	73	252	324	5e-30	130
Cannbio_066314	FN16342.1	100	56	0	0	1	56	922	867	3e-22	104
Cannbio_066315	FN21803.1	98.68	76	0	1	1	76	369	295	4e-31	134
Cannbio_066316	FN07725.1	98.11	53	1	0	309	361	351	299	7e-19	93.5
Cannbio_066317	FN27469.1	99.47	188	1	0	1	188	188	1	6e-94	342
Cannbio_066318	FN01977.1	100	49	0	0	1	49	428	380	2e-18	91.6
Cannbio_066319	FN06805.1	100	71	0	0	1	71	790	720	1e-30	132
Cannbio_066320	FN12055.1	100	71	0	0	1	71	181	111	1e-30	132
Cannbio_066321	FN23830.1	96.25	80	2	1	285	363	558	637	5e-30	130
Cannbio_066322	FN20915.1	98.9	363	4	0	1	363	2071	1709	0	649
Cannbio_066323	FN19749.1	97.18	71	2	0	1	71	732	802	3e-27	121
Cannbio_066324	FN14991.1	95.39	304	10	1	1	304	1073	1372	1e-135	481
Cannbio_066325	FN12173.1	100	102	0	0	1	102	685	786	9e-48	189
Cannbio_066326	FN35818.1	100	73	0	0	1	73	148	220	1e-31	135
Cannbio_066327	FN12139.1	99.3	143	1	0	1	143	630	488	6e-69	259
Cannbio_066328	FN22596.1	97.44	78	1	1	1	77	1002	1079	1e-30	132
Cannbio_066329	FN20353.1	98.85	87	1	0	1	87	87	1	9e-38	156
Cannbio_066330	FN23338.1	100	73	0	0	1	73	913	985	1e-31	135
Cannbio_066332	FN19780.1	96.97	66	2	0	298	363	831	766	2e-24	111
Cannbio_066333	FN26308.1	100	73	0	0	291	363	34	106	1e-31	135
Cannbio_066334	FN25526.1	98.73	158	2	0	1	158	194	351	1e-75	281
Cannbio_066335	FN01201.3	100	71	0	0	1	71	599	529	1e-30	132
Cannbio_066336	FN19717.1	100	50	0	0	314	363	248	199	7e-19	93.5
Cannbio_066337	FN26190.1	100	67	0	0	4	70	1402	1336	2e-28	124
Cannbio_066338	FN12173.1	100	71	0	0	293	363	233	303	1e-30	132
Cannbio_066339	FN29653.1	100	71	0	0	293	363	1344	1414	1e-30	132
Cannbio_066340	FN22212.1	91.89	185	9	4	179	363	621	799	3e-67	254
Cannbio_066341	FN34134.1	100	48	0	0	316	363	313	266	9e-18	89.8
Cannbio_066342	FN30550.1	98.7	77	0	1	1	77	95	170	1e-31	135
Cannbio_066343	FN00478.1	100	69	0	0	295	363	379	447	2e-29	128
Cannbio_066344	FN16589.1	97.14	70	1	1	284	353	69	1	4e-26	117
Cannbio_066346	FN36699.1	98.96	193	1	1	171	363	1	192	2e-94	344
Cannbio_066347	FN03639.1	100	73	0	0	291	363	580	508	1e-31	135
Cannbio_066348	FN21292.2	100	71	0	0	293	363	1252	1182	1e-30	132
Cannbio_066349	FN35467.1	96.48	142	1	2	1	142	138	1	1e-60	231
Cannbio_066351	FN09052.1	100	39	0	0	1	39	806	844	9e-13	73.1
Cannbio_066352	FN09052.1	100	39	0	0	1	39	806	844	9e-13	73.1
Cannbio_066353	FN09681.1	100	118	0	0	1	118	2066	2183	1e-56	219
Cannbio_066354	FN08100.2	98.59	71	1	0	293	363	733	803	7e-29	126
Cannbio_066355	FN30070.1	98.67	75	0	1	1	75	142	215	1e-30	132
Cannbio_066356	FN27514.1	100	67	0	0	280	346	2134	2068	2e-28	124
Cannbio_066357	FN25083.1	100	71	0	0	293	363	596	526	1e-30	132
Cannbio_066358	FN05244.1	98.59	71	1	0	1	71	1655	1725	7e-29	126
Cannbio_066359	FN19259.1	98.68	76	1	0	288	363	437	512	1e-31	135
Cannbio_066360	FN22346.1	100	71	0	0	293	363	112	182	1e-30	132
Cannbio_066361	FN21312.1	96.21	369	8	2	1	363	156	524	3e-171	599
Cannbio_066362	FN30084.1	94.59	74	2	2	1	73	758	686	5e-25	113
Cannbio_066363	FN33203.1	92.79	111	7	1	253	363	836	727	7e-39	159
Cannbio_066364	FN25044.1	98.59	71	1	0	1	71	979	909	7e-29	126
Cannbio_066365	FN29852.1	98.63	73	1	0	291	363	1036	1108	5e-30	130
Cannbio_066366	FN27545.1	98.57	70	1	0	294	363	1	70	2e-28	124
Cannbio_066367	FN00004.1	100	71	0	0	1	71	512	442	1e-30	132
Cannbio_066368	FN08751.1	98.63	73	1	0	1	73	479	407	5e-30	130
Cannbio_066369	FN00121.1	100	71	0	0	1	71	1521	1451	1e-30	132
Cannbio_066372	FN31252.1	98.73	79	1	0	285	363	145	67	2e-33	141
Cannbio_066373	FN26237.2	89.39	66	5	2	163	227	542	606	1e-15	82.4
Cannbio_066374	FN23951.1	100	48	0	0	316	363	1	48	9e-18	89.8
Cannbio_066375	FN21743.1	100	73	0	0	291	363	62	134	1e-31	135
Cannbio_066376	FN23825.1	96.43	112	3	1	183	294	1150	1040	4e-46	183
Cannbio_066377	FN18563.1	96.39	83	1	2	1	82	765	684	1e-31	135
Cannbio_066378	FN14866.1	98.63	73	1	0	1	73	211	283	5e-30	130
Cannbio_066379	FN34299.1	100	140	0	0	224	363	1	140	6e-69	259
Cannbio_066380	FN33125.1	100	71	0	0	293	363	1118	1188	1e-30	132
Cannbio_066383	FN16358.1	100	71	0	0	1	71	1224	1294	1e-30	132
Cannbio_066385	FN01117.1	100	47	0	0	132	178	687	733	3e-17	87.9
Cannbio_066386	FN13026.1	100	286	0	0	78	363	1	286	4e-150	529
Cannbio_066387	FN09201.1	100	71	0	0	1	71	1580	1510	1e-30	132
Cannbio_066388	FN14857.1	97.52	363	9	0	1	363	76	438	7e-178	621
Cannbio_066389	FN07725.1	99.19	123	1	0	241	363	686	564	8e-58	222
Cannbio_066390	FN19997.1	100	39	0	0	1	39	223	261	9e-13	73.1
Cannbio_066391	FN20353.1	99.45	363	2	0	1	363	279	641	0	660
Cannbio_066392	FN24071.1	92.54	134	6	4	234	363	852	985	9e-48	189
Cannbio_066393	FN05007.1	100	159	0	0	205	363	916	758	2e-79	294
Cannbio_066395	FN28007.1	99.17	120	1	0	244	363	1	120	4e-56	217
Cannbio_066396	FN12634.1	100	71	0	0	1	71	3575	3505	1e-30	132
Cannbio_066397	FN37292.1	100	73	0	0	1	73	132	60	1e-31	135
Cannbio_066398	FN08595.1	100	249	0	0	116	364	1	249	2e-129	460
Cannbio_066400	FN32239.3	100	70	0	0	295	364	1	70	5e-30	130
Cannbio_066401	FN27415.1	98.67	75	0	1	291	364	540	614	1e-30	132
Cannbio_066403	FN09681.1	91.48	270	4	10	1	258	1918	2180	3e-97	353
Cannbio_066404	FN16148.1	100	71	0	0	294	364	516	586	1e-30	132
Cannbio_066405	FN03230.1	100	67	0	0	298	364	517	451	2e-28	124
Cannbio_066406	FN16563.1	100	65	0	0	1	65	70	6	3e-27	121
Cannbio_066407	FN11910.1	85.2	304	15	17	75	364	1226	939	1e-76	285
Cannbio_066408	FN08218.2	100	71	0	0	1	71	764	694	1e-30	132
Cannbio_066409	FN17801.1	98.28	58	1	0	1	58	666	609	1e-21	102
Cannbio_066410	FN33215.1	99.1	111	1	0	254	364	1	111	4e-51	200
Cannbio_066411	FN19716.1	99.73	364	1	0	1	364	828	1191	0	667
Cannbio_066412	FN31227.1	100	71	0	0	1	71	445	375	1e-30	132
Cannbio_066413	FN09240.1	100	71	0	0	294	364	483	413	1e-30	132
Cannbio_066414	FN02123.1	98.59	71	1	0	1	71	406	476	7e-29	126
Cannbio_066415	FN34838.1	100	196	0	0	169	364	1640	1445	5e-100	363
Cannbio_066416	FN01455.1	98.21	56	1	0	1	56	444	389	1e-20	99
Cannbio_066417	FN07479.1	100	69	0	0	296	364	795	863	2e-29	128
Cannbio_066418	FN09995.1	100	71	0	0	294	364	719	649	1e-30	132
Cannbio_066419	FN26543.1	100	44	0	0	1	44	1593	1636	1e-15	82.4
Cannbio_066420	FN15352.1	100	55	0	0	137	191	241	187	1e-21	102
Cannbio_066422	FN09291.1	98.59	71	1	0	1	71	402	332	7e-29	126
Cannbio_066423	FN31889.1	99.24	262	2	0	1	262	523	784	2e-133	473
Cannbio_066424	FN23786.1	100	71	0	0	1	71	533	603	1e-30	132
Cannbio_066425	FN03493.1	98.63	364	5	0	1	364	1381	1744	0	645
Cannbio_066426	FN05433.1	95.68	370	9	3	1	364	453	821	7e-168	588
Cannbio_066427	FN24269.1	93.98	332	18	2	34	364	1	331	1e-141	501
Cannbio_066428	FN33392.1	100	264	0	0	101	364	1	264	8e-138	488
Cannbio_066429	FN17105.1	100	49	0	0	1	49	469	517	2e-18	91.6
Cannbio_066430	FN13739.1	100	71	0	0	294	364	999	929	1e-30	132
Cannbio_066431	FN02237.1	97.18	71	2	0	1	71	1071	1001	3e-27	121
Cannbio_066432	FN11261.1	90.4	250	13	10	1	248	270	30	1e-86	318
Cannbio_066433	FN10567.1	98.48	197	3	0	1	197	731	927	1e-95	348
Cannbio_066435	FN22337.1	100	222	0	0	143	364	519	298	2e-114	411
Cannbio_066439	FN09187.1	99.02	306	3	0	1	306	2379	2684	3e-156	549
Cannbio_066441	FN16503.1	99.32	292	2	0	73	364	1552	1261	4e-150	529
Cannbio_066442	FN25940.1	100	202	0	0	1	202	1056	1257	2e-103	374
Cannbio_066443	FN03221.1	98.59	71	1	0	294	364	1407	1477	7e-29	126
Cannbio_066444	FN27037.1	97.18	71	2	0	155	225	551	621	3e-27	121
Cannbio_066445	FN29162.1	99.65	286	1	0	79	364	1541	1256	2e-148	523
Cannbio_066448	FN32828.1	98.63	364	5	0	1	364	1913	1550	0	645
Cannbio_066449	FN07260.1	96.15	78	3	0	287	364	368	445	2e-29	128
Cannbio_066453	FN09206.1	100	59	0	0	1	59	2379	2321	7e-24	110
Cannbio_066454	FN03327.1	100	55	0	0	310	364	1270	1216	1e-21	102
Cannbio_066455	FN13220.1	100	70	0	0	1	70	330	261	5e-30	130
Cannbio_066456	FN30602.1	100	57	0	0	1	57	502	446	9e-23	106
Cannbio_066457	FN36422.1	98.94	188	2	0	177	364	308	495	3e-92	337
Cannbio_066458	FN20608.1	100	49	0	0	1	49	315	267	2e-18	91.6
Cannbio_066459	FN13868.1	97.26	73	2	0	1	73	321	393	2e-28	124
Cannbio_066460	FN02333.1	100	71	0	0	294	364	255	325	1e-30	132
Cannbio_066461	FN08711.1	100	61	0	0	304	364	940	880	5e-25	113
Cannbio_066463	FN03151.1	100	71	0	0	1	71	18	88	1e-30	132
Cannbio_066464	FN04763.1	99.25	133	1	0	232	364	788	656	2e-63	241
Cannbio_066465	FN15618.1	100	95	0	0	1	95	95	1	7e-44	176
Cannbio_066467	FN28395.1	98.63	73	1	0	292	364	19	91	5e-30	130
Cannbio_066468	FN24691.1	100	71	0	0	294	364	755	825	1e-30	132
Cannbio_066469	FN11804.1	96	125	5	0	240	364	822	698	3e-52	204
Cannbio_066470	FN33342.1	100	71	0	0	1	71	1538	1608	1e-30	132
Cannbio_066471	FN16943.1	98.28	58	1	0	308	365	1668	1611	1e-21	102
Cannbio_066472	FN17111.1	98	300	6	0	66	365	3351	3052	7e-148	521
Cannbio_066473	FN36040.1	100	71	0	0	1	71	399	469	1e-30	132
Cannbio_066474	FN32106.1	100	128	0	0	238	365	1705	1578	3e-62	237
Cannbio_066475	FN00629.1	100	73	0	0	1	73	16	88	1e-31	135
Cannbio_066476	FN05310.1	98.94	94	1	0	1	94	2333	2240	1e-41	169
Cannbio_066477	FN09139.1	100	71	0	0	1	71	60	130	1e-30	132
Cannbio_066478	FN06471.3	100	99	0	0	1	99	251	349	4e-46	183
Cannbio_066479	FN01048.1	96.77	155	5	0	1	155	666	820	6e-69	259
Cannbio_066480	FN25914.1	98.59	71	1	0	295	365	96	26	7e-29	126
Cannbio_066481	FN08493.1	100	60	0	0	1	60	1252	1311	2e-24	111
Cannbio_066482	FN30616.1	95.42	240	5	2	126	365	3314	3081	2e-104	377
Cannbio_066483	FN29384.1	99.65	287	1	0	79	365	1	287	6e-149	525
Cannbio_066484	FN01168.1	96.05	76	2	1	2	77	499	573	9e-28	122
Cannbio_066485	FN21691.1	100	70	0	0	296	365	862	793	5e-30	130
Cannbio_066486	FN30651.1	100	104	0	0	1	104	104	1	7e-49	193
Cannbio_066487	FN11671.1	100	58	0	0	1	58	395	452	2e-23	108
Cannbio_066488	FN12845.1	100	136	0	0	230	365	1782	1647	1e-66	252
Cannbio_066491	FN24461.1	100	306	0	0	1	306	306	1	3e-161	566
Cannbio_066492	FN13405.1	96.15	78	2	1	289	365	291	214	7e-29	126
Cannbio_066493	FN14288.1	100	63	0	0	300	362	591	653	4e-26	117
Cannbio_066494	FN18215.1	100	66	0	0	1	66	435	370	9e-28	122
Cannbio_066495	FN02739.1	100	73	0	0	293	365	249	177	1e-31	135
Cannbio_066496	FN28730.1	94.74	209	11	0	110	318	65	273	6e-89	326
Cannbio_066497	FN21989.1	100	71	0	0	1	71	1370	1440	1e-30	132
Cannbio_066498	FN06664.1	100	63	0	0	1	63	1778	1716	4e-26	117
Cannbio_066500	FN12551.1	100	73	0	0	293	365	484	556	1e-31	135
Cannbio_066501	FN04038.1	100	67	0	0	299	365	918	984	2e-28	124
Cannbio_066502	FN33442.1	97.18	71	2	0	1	71	129	59	3e-27	121
Cannbio_066504	FN14687.1	98.7	231	2	1	1	231	1634	1863	6e-114	409
Cannbio_066505	FN32842.1	100	71	0	0	1	71	311	241	1e-30	132
Cannbio_066506	FN03453.1	99.22	256	2	0	1	256	256	1	5e-130	462
Cannbio_066507	FN25617.1	100	69	0	0	297	365	955	887	2e-29	128
Cannbio_066508	FN03230.1	100	67	0	0	299	365	517	451	2e-28	124
Cannbio_066509	FN37039.1	100	57	0	0	295	351	57	1	9e-23	106
Cannbio_066510	FN10725.1	96.2	79	2	1	1	79	343	266	2e-29	128
Cannbio_066511	FN27058.1	100	71	0	0	295	365	389	459	1e-30	132
Cannbio_066513	FN00576.3	100	73	0	0	1	73	22	94	1e-31	135
Cannbio_066514	FN08734.1	100	71	0	0	1	71	287	357	1e-30	132
Cannbio_066515	FN00659.1	100	71	0	0	1	71	707	777	1e-30	132
Cannbio_066516	FN08855.1	97.95	293	3	1	1	290	293	1	7e-143	505
Cannbio_066518	FN08351.1	100	73	0	0	293	365	987	915	1e-31	135
Cannbio_066519	FN08534.1	96.1	205	8	0	161	365	934	730	1e-91	335
Cannbio_066521	FN00596.1	100	71	0	0	295	365	664	594	1e-30	132
Cannbio_066522	FN09206.1	100	59	0	0	1	59	2379	2321	7e-24	110
Cannbio_066523	FN08306.1	100	71	0	0	295	365	1566	1496	1e-30	132
Cannbio_066524	FN20337.1	100	71	0	0	295	365	1795	1865	1e-30	132
Cannbio_066525	FN06545.1	100	73	0	0	1	73	165	93	1e-31	135
Cannbio_066527	FN09157.1	100	42	0	0	1	42	1250	1291	2e-14	78.7
Cannbio_066528	FN15964.1	99.1	111	1	0	1	111	1670	1560	4e-51	200
Cannbio_066529	FN32196.1	98.63	73	1	0	293	365	1226	1298	5e-30	130
Cannbio_066530	FN24898.1	100	71	0	0	1	71	41	111	1e-30	132
Cannbio_066531	FN17042.1	97.6	125	1	2	241	365	1034	912	5e-55	213
Cannbio_066533	FN04141.1	100	71	0	0	295	365	577	507	1e-30	132
Cannbio_066535	FN26713.1	98.53	136	1	1	231	365	1082	1217	8e-63	239
Cannbio_066536	FN11845.1	94.81	77	0	2	290	365	28	101	4e-26	117
Cannbio_066537	FN13631.1	98.95	95	1	0	271	365	256	162	3e-42	171
Cannbio_066538	FN00257.1	100	70	0	0	297	366	394	325	5e-30	130
Cannbio_066540	FN31913.1	98.84	172	2	0	1	172	8	179	2e-83	307
Cannbio_066541	FN01497.2	100	71	0	0	296	366	11	81	1e-30	132
Cannbio_066542	FN12434.1	98.7	77	0	1	290	366	363	438	1e-31	135
Cannbio_066544	FN20245.1	100	71	0	0	296	366	1852	1782	1e-30	132
Cannbio_066545	FN27977.1	97.3	74	2	0	293	366	532	605	7e-29	126
Cannbio_066548	FN04127.1	100	71	0	0	296	366	747	677	1e-30	132
Cannbio_066549	FN14838.1	100	73	0	0	294	366	139	211	1e-31	135
Cannbio_066550	FN22007.1	99.31	144	1	0	223	366	1	144	2e-69	261
Cannbio_066551	FN11675.1	100	68	0	0	299	366	979	1046	7e-29	126
Cannbio_066552	FN21595.1	100	48	0	0	1	48	368	321	9e-18	89.8
Cannbio_066553	FN27091.1	98.67	75	0	1	1	75	576	503	1e-30	132
Cannbio_066554	FN07711.1	97.18	71	2	0	1	71	1132	1202	3e-27	121
Cannbio_066559	FN26278.1	99.21	127	1	0	240	366	14	140	5e-60	230
Cannbio_066560	FN17477.1	100	73	0	0	294	366	717	789	1e-31	135
Cannbio_066562	FN04019.1	100	73	0	0	294	366	2089	2161	1e-31	135
Cannbio_066563	FN26508.1	100	51	0	0	1	51	51	1	2e-19	95.3
Cannbio_066564	FN36894.1	98.77	81	1	0	286	366	46	126	2e-34	145
Cannbio_066565	FN30174.1	98.68	76	0	1	1	76	242	168	4e-31	134
Cannbio_066566	FN16704.1	100	71	0	0	296	366	110	40	1e-30	132
Cannbio_066568	FN29745.2	100	71	0	0	1	71	132	62	1e-30	132
Cannbio_066569	FN17614.1	100	71	0	0	296	366	1488	1418	1e-30	132
Cannbio_066570	FN27606.1	100	47	0	0	320	366	1031	985	3e-17	87.9
Cannbio_066571	FN01345.1	100	61	0	0	1	61	412	472	5e-25	113
Cannbio_066572	FN01378.1	100	73	0	0	1	73	270	198	1e-31	135
Cannbio_066574	FN11532.1	100	71	0	0	1	71	2847	2777	1e-30	132
Cannbio_066575	FN06088.1	97.84	232	2	3	1	229	232	1	1e-110	398
Cannbio_066576	FN05885.1	98.11	53	1	0	1	53	53	1	7e-19	93.5
Cannbio_066578	FN00646.3	100	71	0	0	296	366	107	37	1e-30	132
Cannbio_066579	FN29297.1	100	73	0	0	294	366	542	470	1e-31	135
Cannbio_066580	FN14869.1	98.67	75	1	0	292	366	685	611	4e-31	134
Cannbio_066581	FN28452.1	97.58	124	0	1	243	366	1	121	7e-54	209
Cannbio_066582	FN06432.1	100	71	0	0	1	71	1505	1435	1e-30	132
Cannbio_066583	FN14861.1	98.81	84	1	0	283	366	1460	1377	4e-36	150
Cannbio_066584	FN14348.1	100	45	0	0	112	156	233	189	4e-16	84.2
Cannbio_066585	FN12366.1	100	71	0	0	1	71	854	924	1e-30	132
Cannbio_066586	FN33874.1	98.9	362	4	0	1	362	362	1	0	647
Cannbio_066587	FN10900.1	100	71	0	0	1	71	445	515	1e-30	132
Cannbio_066588	FN04783.2	98	50	1	0	317	366	1	50	3e-17	87.9
Cannbio_066589	FN24002.1	100	71	0	0	1	71	400	470	1e-30	132
Cannbio_066590	FN14638.1	98.15	54	1	0	55	108	395	342	2e-19	95.3
Cannbio_066591	FN22269.1	100	71	0	0	296	366	520	450	1e-30	132
Cannbio_066592	FN12936.1	100	98	0	0	263	360	1762	1665	1e-45	182
Cannbio_066594	FN36122.1	94.44	144	5	3	225	366	193	51	1e-56	219
Cannbio_066595	FN11981.1	100	48	0	0	319	366	79	32	9e-18	89.8
Cannbio_066596	FN11542.1	98.89	271	2	1	1	271	454	723	4e-136	483
Cannbio_066597	FN02369.1	100	71	0	0	296	366	540	470	1e-30	132
Cannbio_066598	FN21851.1	99.49	195	1	0	147	341	1	195	8e-98	355
Cannbio_066600	FN03933.1	98.68	76	1	0	1	76	1779	1704	1e-31	135
Cannbio_066601	FN01550.2	98.67	75	1	0	292	366	107	181	4e-31	134
Cannbio_066602	FN34299.1	96.43	140	2	1	230	366	1	140	2e-59	228
Cannbio_066603	FN17917.1	100	64	0	0	1	64	245	308	1e-26	119
Cannbio_066604	FN00161.1	100	71	0	0	1	71	1265	1335	1e-30	132
Cannbio_066605	FN15496.1	100	73	0	0	294	366	240	312	1e-31	135
Cannbio_066606	FN33283.1	96.9	129	3	1	239	366	571	699	1e-55	215
Cannbio_066608	FN24996.1	98.62	145	2	0	222	366	1523	1379	2e-68	257
Cannbio_066610	FN13561.1	99.71	344	1	0	1	344	162	505	1e-180	630
Cannbio_066611	FN16198.1	97.17	106	3	0	1	106	2372	2477	5e-45	180
Cannbio_066612	FN08871.2	95.6	91	4	0	80	170	288	198	5e-35	147
Cannbio_066613	FN33728.1	97.86	234	4	1	1	233	234	1	3e-112	403
Cannbio_066614	FN23369.1	100	52	0	0	72	123	898	949	5e-20	97.1
Cannbio_066615	FN11223.1	99	100	1	0	24	123	101	2	5e-45	180
Cannbio_066616	FN26406.1	98.59	71	1	0	297	367	535	465	7e-29	126
Cannbio_066617	FN31737.1	95.56	360	9	5	3	359	600	955	3e-162	569
Cannbio_066618	FN01256.1	98.68	76	1	0	292	367	872	947	1e-31	135
Cannbio_066619	FN09365.1	100	36	0	0	332	367	357	322	4e-11	67.6
Cannbio_066620	FN06866.1	99.06	106	1	0	1	106	1022	1127	2e-48	191
Cannbio_066621	FN21913.1	100	65	0	0	300	364	706	770	3e-27	121
Cannbio_066622	FN31559.1	100	73	0	0	1	73	721	649	1e-31	135
Cannbio_066623	FN12788.1	100	71	0	0	1	71	927	857	1e-30	132
Cannbio_066624	FN04721.1	100	72	0	0	296	367	395	324	4e-31	134
Cannbio_066625	FN06615.1	91.94	62	2	3	1	61	356	297	4e-16	84.2
Cannbio_066626	FN36007.1	98.59	71	1	0	297	367	418	348	7e-29	126
Cannbio_066627	FN20084.1	100	71	0	0	1	71	680	750	1e-30	132
Cannbio_066628	FN24722.1	97.96	147	3	0	221	367	1079	1225	8e-68	255
Cannbio_066629	FN05537.1	100	73	0	0	1	73	542	470	1e-31	135
Cannbio_066630	FN21681.1	88.58	219	5	7	168	367	1456	1239	1e-65	248
Cannbio_066631	FN19007.1	100	80	0	0	288	367	1	80	1e-35	148
Cannbio_066632	FN26440.1	99.4	166	1	0	113	278	138	303	1e-81	302
Cannbio_066633	FN04289.1	100	71	0	0	1	71	163	93	1e-30	132
Cannbio_066634	FN04517.1	100	66	0	0	302	367	274	209	9e-28	122
Cannbio_066635	FN16616.1	97.1	69	2	0	299	367	269	201	4e-26	117
Cannbio_066637	FN09798.2	100	37	0	0	8	44	236	200	1e-11	69.4
Cannbio_066638	FN03940.1	100	71	0	0	297	367	874	944	1e-30	132
Cannbio_066639	FN30333.1	100	64	0	0	304	367	787	850	1e-26	119
Cannbio_066640	FN34232.1	98.69	229	3	0	139	367	877	649	2e-113	407
Cannbio_066641	FN33143.1	100	44	0	0	1	44	1188	1231	2e-15	82.4
Cannbio_066643	FN24690.1	100	55	0	0	1	55	582	636	1e-21	102
Cannbio_066644	FN22910.1	98.59	71	1	0	296	366	290	220	7e-29	126
Cannbio_066645	FN07790.1	91.28	149	10	3	219	367	230	375	4e-51	200
Cannbio_066646	FN10018.3	100	71	0	0	1	71	19	89	1e-30	132
Cannbio_066648	FN36029.1	98.68	76	0	1	1	75	891	966	4e-31	134
Cannbio_066649	FN19567.1	100	71	0	0	297	367	454	524	1e-30	132
Cannbio_066650	FN22723.1	98.59	71	1	0	297	367	812	882	7e-29	126
Cannbio_066651	FN35832.1	100	59	0	0	1	59	1020	962	7e-24	110
Cannbio_066652	FN00947.1	91.32	357	11	13	1	346	1038	1385	3e-132	470
Cannbio_066653	FN16012.1	98.11	265	5	0	1	265	2190	2454	5e-130	462
Cannbio_066654	FN33478.1	98.63	73	1	0	1	73	489	417	5e-30	130
Cannbio_066656	FN26604.1	100	71	0	0	1	71	2177	2247	1e-30	132
Cannbio_066657	FN19464.1	95.77	71	3	0	1	71	249	179	1e-25	115
Cannbio_066659	FN03451.1	98.67	75	0	1	293	367	798	725	1e-30	132
Cannbio_066660	FN27576.1	99.36	156	1	0	1	156	2356	2511	4e-76	283
Cannbio_066661	FN29195.1	94.78	134	0	1	1	127	2072	2205	1e-51	202
Cannbio_066662	FN16041.1	100	71	0	0	297	367	1133	1063	1e-30	132
Cannbio_066663	FN04158.2	96.72	61	2	0	307	367	951	891	1e-21	102
Cannbio_066664	FN08750.1	98.55	276	4	0	92	367	1	276	8e-138	488
Cannbio_066665	FN23976.1	100	277	0	0	1	277	867	1143	4e-145	512
Cannbio_066667	FN14584.1	91.18	204	12	2	1	202	284	85	8e-73	272
Cannbio_066668	FN29731.1	96.23	53	2	0	315	367	957	1009	3e-17	87.9
Cannbio_066669	FN10024.1	100	71	0	0	1	71	699	629	1e-30	132
Cannbio_066670	FN27896.1	97.34	338	8	1	31	367	826	489	2e-163	573
Cannbio_066671	FN12263.1	100	71	0	0	297	367	552	622	1e-30	132
Cannbio_066672	FN11369.1	100	71	0	0	297	367	368	298	1e-30	132
Cannbio_066673	FN34741.1	98.25	57	1	0	311	367	1	57	4e-21	100
Cannbio_066676	FN25357.1	96.43	84	3	0	284	367	1770	1687	9e-33	139
Cannbio_066677	FN27223.1	81.4	172	15	10	1	168	193	35	2e-28	124
Cannbio_066679	FN20728.1	99.73	367	1	0	1	367	1926	2292	0	673
Cannbio_066681	FN26028.1	100	71	0	0	297	367	239	309	1e-30	132
Cannbio_066682	FN20015.1	98.02	101	2	0	210	310	1156	1056	7e-44	176
Cannbio_066683	FN05616.3	100	71	0	0	1	71	82	152	1e-30	132
Cannbio_066684	FN19958.1	100	71	0	0	297	367	215	145	1e-30	132
Cannbio_066686	FN16950.1	98.61	72	1	0	1	72	305	376	2e-29	128
Cannbio_066687	FN35088.1	100	71	0	0	1	71	924	994	1e-30	132
Cannbio_066688	FN01052.1	100	39	0	0	4	42	105	143	9e-13	73.1
Cannbio_066691	FN19903.1	97.44	39	1	0	314	352	397	435	4e-11	67.6
Cannbio_066693	FN06447.1	100	54	0	0	1	54	1525	1578	4e-21	100
Cannbio_066694	FN18443.1	98.57	70	1	0	298	367	950	1019	2e-28	124
Cannbio_066695	FN16237.1	97	100	3	0	268	367	1460	1361	1e-41	169
Cannbio_066697	FN10890.1	98.67	75	0	1	1	75	332	405	1e-30	132
Cannbio_066698	FN22533.1	100	71	0	0	298	368	769	839	1e-30	132
Cannbio_066699	FN36164.2	98.99	99	1	0	1	99	51	149	2e-44	178
Cannbio_066705	FN15197.1	99.53	214	1	0	155	368	275	62	2e-108	390
Cannbio_066706	FN23884.1	98.59	71	1	0	298	368	408	338	7e-29	126
Cannbio_066707	FN14318.1	98.44	64	1	0	29	92	222	159	5e-25	113
Cannbio_066708	FN04576.1	100	73	0	0	1	73	438	366	1e-31	135
Cannbio_066709	FN11024.1	97.97	197	3	1	1	196	377	181	2e-93	340
Cannbio_066710	FN04958.1	100	40	0	0	329	368	1690	1651	3e-13	75
Cannbio_066711	FN25005.1	100	84	0	0	1	84	822	905	9e-38	156
Cannbio_066712	FN19518.1	100	152	0	0	217	368	1	152	1e-75	281
Cannbio_066713	FN23419.1	100	65	0	0	1	65	66	2	3e-27	121
Cannbio_066714	FN19464.1	100	71	0	0	1	71	130	60	1e-30	132
Cannbio_066715	FN04702.1	96.05	304	7	1	1	304	673	971	2e-138	490
Cannbio_066716	FN23758.1	99.46	368	1	1	1	368	775	1141	0	667
Cannbio_066717	FN35567.1	98.55	69	1	0	1	69	344	412	9e-28	122
Cannbio_066718	FN22422.2	100	101	0	0	1	101	101	1	3e-47	187
Cannbio_066719	FN19762.1	99	100	1	0	269	368	307	406	5e-45	180
Cannbio_066720	FN12612.1	97.26	73	2	0	1	73	2374	2446	2e-28	124
Cannbio_066721	FN36814.1	98.51	67	0	1	303	368	1820	1754	4e-26	117
Cannbio_066722	FN33110.1	98.28	58	1	0	16	73	1	58	1e-21	102
Cannbio_066723	FN10853.1	100	71	0	0	298	368	174	104	1e-30	132
Cannbio_066726	FN06939.1	98.63	73	0	1	296	368	2560	2489	2e-29	128
Cannbio_066727	FN26320.1	97.26	73	2	0	296	368	533	461	2e-28	124
Cannbio_066729	FN11015.1	100	71	0	0	298	368	490	420	1e-30	132
Cannbio_066730	FN15118.1	89.13	92	5	2	91	177	2011	2102	7e-24	110
Cannbio_066731	FN34437.1	100	71	0	0	298	368	140	70	1e-30	132
Cannbio_066732	FN21329.1	100	57	0	0	1	57	1266	1322	9e-23	106
Cannbio_066733	FN14770.1	100	71	0	0	1	71	691	761	1e-30	132
Cannbio_066734	FN23758.1	98.37	368	5	1	1	368	1141	775	0	645
Cannbio_066735	FN15832.1	96.25	80	2	1	289	368	249	171	5e-30	130
Cannbio_066737	FN17670.1	97.8	318	4	3	54	368	353	36	4e-155	545
Cannbio_066738	FN05100.1	97.5	120	3	0	1	120	378	497	9e-53	206
Cannbio_066739	FN23338.1	100	73	0	0	296	368	4	76	1e-31	135
Cannbio_066740	FN10790.1	100	71	0	0	298	368	666	596	1e-30	132
Cannbio_066741	FN09274.1	100	66	0	0	1	66	66	1	9e-28	122
Cannbio_066742	FN06339.1	98.97	97	1	0	272	368	951	855	2e-43	174
Cannbio_066743	FN21425.1	100	127	0	0	1	127	127	1	1e-61	235
Cannbio_066746	FN24269.1	96.2	368	14	0	1	368	100	467	3e-172	603
Cannbio_066747	FN35542.1	97.57	288	4	3	81	368	1149	865	2e-138	490
Cannbio_066748	FN24558.1	100	70	0	0	299	368	902	833	5e-30	130
Cannbio_066749	FN10790.1	100	38	0	0	331	368	734	771	3e-12	71.3
Cannbio_066750	FN17934.1	100	126	0	0	1	126	126	1	4e-61	233
Cannbio_066751	FN01586.1	100	73	0	0	296	368	1466	1538	1e-31	135
Cannbio_066752	FN06447.1	100	54	0	0	1	54	1525	1578	4e-21	100
Cannbio_066753	FN00420.1	98.59	71	1	0	298	368	801	871	7e-29	126
Cannbio_066754	FN33522.1	96.3	54	2	0	249	302	241	294	9e-18	89.8
Cannbio_066756	FN21983.1	100	71	0	0	298	368	543	613	1e-30	132
Cannbio_066757	FN19372.1	100	83	0	0	286	368	10	92	3e-37	154
Cannbio_066758	FN22599.1	100	50	0	0	319	368	887	838	7e-19	93.5
Cannbio_066759	FN21763.1	98.63	73	1	0	296	368	2311	2383	5e-30	130
Cannbio_066761	FN23209.1	97.98	99	0	1	270	368	1093	997	3e-42	171
Cannbio_066762	FN30352.1	100	71	0	0	298	368	43	113	1e-30	132
Cannbio_066763	FN01527.1	98.48	198	0	3	1	198	219	25	5e-95	346
Cannbio_066764	FN05210.1	100	71	0	0	298	368	217	147	1e-30	132
Cannbio_066765	FN24274.1	100	55	0	0	314	368	174	120	1e-21	102
Cannbio_066766	FN03237.2	100	71	0	0	1	71	647	717	1e-30	132
Cannbio_066767	FN07098.1	100	61	0	0	293	353	150	90	5e-25	113
Cannbio_066769	FN02565.1	100	72	0	0	298	369	548	477	4e-31	134
Cannbio_066770	FN03924.1	98.38	185	3	0	185	369	1	185	6e-89	326
Cannbio_066771	FN10121.1	98.67	75	1	0	1	75	1127	1201	4e-31	134
Cannbio_066774	FN22208.1	100	71	0	0	3	73	289	359	1e-30	132
Cannbio_066775	FN04267.1	93.22	369	6	5	1	369	1246	1595	6e-149	525
Cannbio_066776	FN18581.1	100	56	0	0	314	369	1719	1664	3e-22	104
Cannbio_066777	FN00933.1	98.59	71	1	0	1	71	1185	1115	7e-29	126
Cannbio_066778	FN11247.1	100	367	0	0	3	369	251	617	0	678
Cannbio_066779	FN26887.1	100	195	0	0	175	369	1	195	2e-99	361
Cannbio_066780	FN11918.5	100	71	0	0	1	71	13	83	1e-30	132
Cannbio_066781	FN22215.1	98.59	71	1	0	229	299	266	336	7e-29	126
Cannbio_066783	FN32650.1	99.73	369	1	0	1	369	436	804	0	676
Cannbio_066784	FN22523.1	99.12	114	1	0	256	369	124	11	9e-53	206
Cannbio_066785	FN25590.1	100	65	0	0	305	369	1	65	3e-27	121
Cannbio_066786	FN09094.1	95.77	71	3	0	299	369	163	93	1e-25	115
Cannbio_066787	FN01086.1	98.6	143	2	0	227	369	1	143	3e-67	254
Cannbio_066788	FN17990.1	98.63	73	1	0	297	369	555	627	5e-30	130
Cannbio_066789	FN11509.1	98.59	71	1	0	299	369	281	211	7e-29	126
Cannbio_066790	FN06790.1	98.59	71	1	0	1	71	220	290	7e-29	126
Cannbio_066791	FN17636.1	100	68	0	0	1	68	366	433	7e-29	126
Cannbio_066792	FN18400.1	99.73	367	1	0	1	367	367	1	0	673
Cannbio_066793	FN23775.1	100	66	0	0	304	369	96	31	9e-28	122
Cannbio_066794	FN35391.1	98.48	66	1	0	304	369	1	66	4e-26	117
Cannbio_066795	FN34353.1	100	54	0	0	1	54	89	36	4e-21	100
Cannbio_066796	FN24307.2	100	73	0	0	297	369	974	1046	1e-31	135
Cannbio_066799	FN01015.1	100	71	0	0	299	369	1015	945	1e-30	132
Cannbio_066801	FN24570.1	95.68	301	7	5	1	299	1464	1760	5e-135	479
Cannbio_066802	FN09130.1	100	71	0	0	1	71	937	1007	1e-30	132
Cannbio_066803	FN24570.1	99.66	298	1	0	1	298	1463	1760	4e-155	545
Cannbio_066804	FN05385.1	100	71	0	0	299	369	448	378	1e-30	132
Cannbio_066805	FN06209.1	100	335	0	0	35	369	1698	1364	3e-177	619
Cannbio_066806	FN13799.1	100	82	0	0	288	369	2140	2059	1e-36	152
Cannbio_066807	FN21976.1	99.09	110	1	0	260	369	220	111	1e-50	198
Cannbio_066808	FN07347.1	100	72	0	0	1	72	204	133	4e-31	134
Cannbio_066809	FN23497.1	100	59	0	0	13	71	1	59	7e-24	110
Cannbio_066810	FN25969.1	99.06	106	1	0	1	106	268	163	2e-48	191
Cannbio_066811	FN04117.1	100	71	0	0	1	71	1701	1631	1e-30	132
Cannbio_066812	FN07557.1	98.59	71	1	0	1	71	1831	1901	7e-29	126
Cannbio_066814	FN29732.1	100	45	0	0	325	369	218	262	4e-16	84.2
Cannbio_066815	FN26978.1	95.9	122	5	0	248	369	43	164	1e-50	198
Cannbio_066816	FN18686.1	100	71	0	0	1	71	308	238	1e-30	132
Cannbio_066817	FN26794.1	97.1	138	4	0	232	369	602	465	4e-61	233
Cannbio_066818	FN26022.1	93.26	89	2	3	1	89	561	477	2e-29	128
Cannbio_066820	FN01586.1	97.18	71	2	0	1	71	1400	1470	3e-27	121
Cannbio_066821	FN07977.1	98.81	84	1	0	286	369	990	1073	4e-36	150
Cannbio_066823	FN12034.1	98.25	57	1	0	31	87	1270	1326	4e-21	100
Cannbio_066824	FN10822.1	100	71	0	0	299	369	193	263	1e-30	132
Cannbio_066825	FN16824.1	100	73	0	0	1	73	1333	1261	1e-31	135
Cannbio_066826	FN07347.1	94.44	72	4	0	298	369	133	204	2e-24	111
Cannbio_066827	FN30777.1	100	38	0	0	332	369	145	108	3e-12	71.3
Cannbio_066828	FN26713.1	100	184	0	0	1	184	1538	1721	2e-93	340
Cannbio_066830	FN08211.1	100	73	0	0	1	73	1006	934	1e-31	135
Cannbio_066833	FN01286.2	100	42	0	0	1	42	261	302	2e-14	78.7
Cannbio_066834	FN21348.1	100	288	0	0	83	370	1691	1404	3e-151	532
Cannbio_066835	FN11897.1	100	71	0	0	300	370	1783	1713	1e-30	132
Cannbio_066836	FN34299.1	92.4	263	6	5	108	370	625	377	5e-100	363
Cannbio_066837	FN01262.1	100	61	0	0	1	61	697	757	5e-25	113
Cannbio_066838	FN10697.1	100	60	0	0	298	357	42	101	2e-24	111
Cannbio_066839	FN00895.1	98.63	73	1	0	298	370	1012	940	5e-30	130
Cannbio_066840	FN08245.2	100	173	0	0	1	173	173	1	3e-87	320
Cannbio_066841	FN10391.1	98.55	69	1	0	3	71	1564	1632	9e-28	122
Cannbio_066842	FN18659.1	100	370	0	0	1	370	412	43	0	684
Cannbio_066843	FN03925.1	98.63	73	1	0	1	73	240	168	5e-30	130
Cannbio_066844	FN08453.2	100	73	0	0	298	370	406	478	1e-31	135
Cannbio_066845	FN02962.1	98.67	75	0	1	1	75	263	190	1e-30	132
Cannbio_066846	FN05773.1	100	71	0	0	1	71	566	496	1e-30	132
Cannbio_066847	FN01862.1	96.64	149	3	2	1	149	147	1	5e-65	246
Cannbio_066848	FN16013.1	100	62	0	0	1	62	256	317	1e-25	115
Cannbio_066849	FN17832.1	100	71	0	0	1	71	1534	1464	1e-30	132
Cannbio_066852	FN14571.1	99.73	370	1	0	1	370	1667	1298	0	678
Cannbio_066853	FN06941.1	98.41	63	0	1	1	63	958	1019	7e-24	110
Cannbio_066854	FN17398.1	95.7	279	12	0	92	370	310	32	4e-126	449
Cannbio_066855	FN35964.1	100	71	0	0	300	370	595	665	1e-30	132
Cannbio_066856	FN20727.1	95.77	71	3	0	1	71	878	808	1e-25	115
Cannbio_066857	FN02008.1	100	65	0	0	1	65	117	181	3e-27	121
Cannbio_066858	FN20843.1	97.22	72	1	1	300	370	156	227	3e-27	121
Cannbio_066860	FN13808.2	99.18	122	1	0	249	370	5	126	3e-57	220
Cannbio_066861	FN11191.1	100	71	0	0	300	370	1361	1291	1e-30	132
Cannbio_066862	FN09644.1	98.63	73	1	0	298	370	682	610	5e-30	130
Cannbio_066864	FN20446.1	100	39	0	0	332	370	1569	1531	9e-13	73.1
Cannbio_066867	FN17110.1	98.48	66	1	0	1	66	1202	1267	4e-26	117
Cannbio_066868	FN14220.1	98.59	142	2	0	229	370	1433	1292	1e-66	252
Cannbio_066869	FN20711.1	100	71	0	0	1	71	384	314	1e-30	132
Cannbio_066870	FN14910.1	100	71	0	0	1	71	278	208	1e-30	132
Cannbio_066871	FN06828.2	96.23	53	2	0	78	130	523	471	3e-17	87.9
Cannbio_066872	FN06924.1	98.68	76	0	1	1	75	395	320	4e-31	134
Cannbio_066873	FN13635.1	100	69	0	0	1	69	69	1	2e-29	128
Cannbio_066874	FN13533.1	96.3	54	1	1	281	333	12	65	3e-17	87.9
Cannbio_066875	FN34244.1	100	71	0	0	1	71	801	871	1e-30	132
Cannbio_066876	FN03676.1	100	60	0	0	254	313	1985	1926	2e-24	111
Cannbio_066877	FN28707.1	100	68	0	0	1	68	102	169	7e-29	126
Cannbio_066878	FN12906.1	100	73	0	0	1	73	340	268	1e-31	135
Cannbio_066879	FN00009.1	95.77	71	3	0	88	158	986	1056	1e-25	115
Cannbio_066880	FN31544.1	100	36	0	0	1	36	969	934	4e-11	67.6
Cannbio_066881	FN14229.1	97.47	79	1	1	293	370	156	78	4e-31	134
Cannbio_066882	FN27239.1	100	53	0	0	318	370	303	251	1e-20	99
Cannbio_066883	FN10745.1	100	71	0	0	1	71	129	59	1e-30	132
Cannbio_066884	FN01378.1	97.26	73	2	0	1	73	129	201	2e-28	124
Cannbio_066885	FN19726.8	100	110	0	0	160	269	1	110	3e-52	204
Cannbio_066886	FN02180.1	100	71	0	0	300	370	1414	1484	1e-30	132
Cannbio_066887	FN21424.1	98.63	219	3	0	1	219	1275	1493	8e-108	388
Cannbio_066888	FN32021.1	99.3	286	2	0	85	370	1	286	1e-146	518
Cannbio_066889	FN08766.2	98.59	71	1	0	1	71	114	44	7e-29	126
Cannbio_066890	FN22133.1	100	71	0	0	1	71	43	113	1e-30	132
Cannbio_066891	FN09933.2	100	71	0	0	1	71	903	973	1e-30	132
Cannbio_066892	FN17107.1	100	67	0	0	21	87	897	831	2e-28	124
Cannbio_066893	FN18253.1	96.39	83	0	3	291	371	1036	1117	4e-31	134
Cannbio_066894	FN15837.1	98.67	75	0	1	1	75	703	776	1e-30	132
Cannbio_066895	FN31034.1	97.01	134	1	2	241	371	232	99	9e-58	222
Cannbio_066896	FN05296.1	100	160	0	0	1	160	160	1	5e-80	296
Cannbio_066898	FN37035.1	90.2	102	4	2	270	371	1844	1939	2e-29	128
Cannbio_066899	FN18594.1	100	73	0	0	1	73	359	287	1e-31	135
Cannbio_066900	FN12869.1	100	71	0	0	1	71	1270	1200	1e-30	132
Cannbio_066901	FN20575.1	100	71	0	0	1	71	731	661	1e-30	132
Cannbio_066902	FN15846.1	100	71	0	0	1	71	1778	1848	1e-30	132
Cannbio_066904	FN30889.1	100	68	0	0	304	371	994	927	7e-29	126
Cannbio_066905	FN00495.1	100	38	0	0	1	38	302	265	3e-12	71.3
Cannbio_066906	FN06941.1	98.43	127	2	0	245	371	396	270	2e-58	224
Cannbio_066907	FN03228.1	96	50	2	0	227	276	1220	1171	2e-15	82.4
Cannbio_066908	FN06678.3	98.61	72	1	0	300	371	215	144	2e-29	128
Cannbio_066909	FN20157.1	97.79	136	3	0	236	371	156	21	1e-61	235
Cannbio_066910	FN33686.1	99.21	126	1	0	1	126	157	32	2e-59	228
Cannbio_066911	FN07719.1	98.67	75	0	1	1	74	532	606	1e-30	132
Cannbio_066912	FN19749.1	100	65	0	0	307	371	704	640	3e-27	121
Cannbio_066913	FN13292.1	100	73	0	0	299	371	845	917	1e-31	135
Cannbio_066914	FN00478.1	100	71	0	0	301	371	380	310	1e-30	132
Cannbio_066915	FN25945.1	100	71	0	0	301	371	791	721	1e-30	132
Cannbio_066916	FN33046.1	100	38	0	0	1	38	316	353	3e-12	71.3
Cannbio_066917	FN07686.1	100	71	0	0	301	371	1917	1987	1e-30	132
Cannbio_066918	FN05056.1	98.59	71	1	0	1	71	837	907	7e-29	126
Cannbio_066919	FN11223.1	100	71	0	0	1	71	709	779	1e-30	132
Cannbio_066920	FN36097.1	98.63	73	1	0	299	371	264	336	5e-30	130
Cannbio_066921	FN37324.1	100	55	0	0	317	371	8	62	1e-21	102
Cannbio_066922	FN01417.1	98.97	97	1	0	1	97	205	301	2e-43	174
Cannbio_066923	FN02345.3	100	71	0	0	1	71	445	375	1e-30	132
Cannbio_066924	FN27813.1	100	71	0	0	1	71	145	75	1e-30	132
Cannbio_066925	FN14542.1	100	137	0	0	1	137	658	794	3e-67	254
Cannbio_066926	FN06051.1	100	71	0	0	1	71	468	538	1e-30	132
Cannbio_066927	FN36011.1	98.67	75	0	1	297	371	138	65	1e-30	132
Cannbio_066928	FN36625.1	99.22	128	1	0	1	128	2306	2433	1e-60	231
Cannbio_066931	FN34626.1	100	66	0	0	1	66	1701	1636	9e-28	122
Cannbio_066932	FN11832.1	100	60	0	0	1	60	1528	1469	2e-24	111
Cannbio_066934	FN03242.2	100	71	0	0	301	371	567	637	1e-30	132
Cannbio_066935	FN23321.1	99.24	264	1	1	108	371	13	275	6e-134	475
Cannbio_066936	FN03363.1	100	60	0	0	1	60	523	464	2e-24	111
Cannbio_066937	FN06153.1	100	71	0	0	301	371	1560	1490	1e-30	132
Cannbio_066939	FN07608.1	98.23	113	2	0	259	371	1315	1203	1e-50	198
Cannbio_066940	FN25990.1	99.18	122	1	0	250	371	827	948	3e-57	220
Cannbio_066941	FN06939.1	100	73	0	0	299	371	1839	1911	1e-31	135
Cannbio_066943	FN37232.1	98.68	76	1	0	1	76	163	88	1e-31	135
Cannbio_066944	FN04105.3	100	71	0	0	1	71	92	162	1e-30	132
Cannbio_066945	FN08371.1	100	54	0	0	1	54	508	561	4e-21	100
Cannbio_066946	FN08655.1	100	74	0	0	298	371	771	698	3e-32	137
Cannbio_066947	FN03237.1	100	60	0	0	1	60	919	860	2e-24	111
Cannbio_066949	FN28811.1	99.64	274	1	0	1	274	1978	2251	1e-141	501
Cannbio_066950	FN05615.1	98.41	126	2	0	1	126	1558	1683	9e-58	222
Cannbio_066952	FN00219.1	92.59	243	11	5	134	371	1054	814	6e-94	342
Cannbio_066953	FN34838.1	97.67	43	1	0	329	371	243	285	3e-13	75
Cannbio_066954	FN16540.1	100	71	0	0	1	71	1266	1196	1e-30	132
Cannbio_066955	FN01323.1	100	51	0	0	321	371	1067	1017	2e-19	95.3
Cannbio_066956	FN12936.1	95	120	0	3	1	120	1119	1006	4e-46	183
Cannbio_066957	FN06550.1	99.05	211	2	0	161	371	1	211	5e-105	379
Cannbio_066959	FN22704.1	100	58	0	0	314	371	1742	1685	2e-23	108
Cannbio_066964	FN31658.1	100	71	0	0	1	71	1015	1085	1e-30	132
Cannbio_066965	FN01376.1	91.06	246	13	9	128	369	2131	2371	2e-88	324
Cannbio_066966	FN13604.1	98.05	256	1	3	3	255	970	1224	6e-124	442
Cannbio_066968	FN14761.1	100	73	0	0	300	372	84	12	1e-31	135
Cannbio_066969	FN07098.1	100	58	0	0	1	58	93	150	3e-23	108
Cannbio_066970	FN15161.1	100	71	0	0	302	372	476	406	1e-30	132
Cannbio_066971	FN08479.1	95.12	82	2	2	138	218	108	28	2e-29	128
Cannbio_066972	FN03682.1	100	70	0	0	1	70	132	201	5e-30	130
Cannbio_066973	FN09672.2	97.26	73	2	0	1	73	526	598	2e-28	124
Cannbio_066974	FN16898.1	100	71	0	0	1	71	2505	2435	1e-30	132
Cannbio_066975	FN05489.1	97.18	71	2	0	1	71	1398	1468	3e-27	121
Cannbio_066976	FN30737.1	100	62	0	0	1	62	62	1	1e-25	115
Cannbio_066977	FN34165.1	98.12	213	1	2	1	210	2893	3105	1e-101	368
Cannbio_066978	FN01913.1	99.27	274	2	0	44	317	1	274	5e-140	496
Cannbio_066979	FN15217.1	100	71	0	0	1	71	1120	1190	1e-30	132
Cannbio_066981	FN13821.1	91.94	62	5	0	236	297	140	201	3e-17	87.9
Cannbio_066982	FN30401.1	98.46	65	1	0	1	65	735	671	1e-25	115
Cannbio_066983	FN18356.2	100	71	0	0	302	372	232	302	1e-30	132
Cannbio_066984	FN04406.1	92.09	139	8	3	60	197	462	326	7e-49	193
Cannbio_066985	FN08015.1	100	243	0	0	130	372	1	243	4e-126	449
Cannbio_066986	FN05056.1	89.58	355	12	8	2	338	1105	1452	2e-119	427
Cannbio_066987	FN14348.1	100	318	0	0	55	372	1	318	7e-168	588
Cannbio_066988	FN07478.1	98.59	71	1	0	302	372	1126	1056	7e-29	126
Cannbio_066989	FN24722.1	97.18	71	2	0	302	372	116	186	3e-27	121
Cannbio_066991	FN16658.1	98.48	66	1	0	1	66	241	176	4e-26	117
Cannbio_066992	FN10204.3	95.49	133	6	0	1	133	136	4	5e-55	213
Cannbio_066993	FN31328.1	100	139	0	0	1	139	139	1	2e-68	257
Cannbio_066994	FN01136.2	97.14	70	1	1	174	242	1110	1041	4e-26	117
Cannbio_066995	FN21153.1	100	51	0	0	1	51	3732	3782	2e-19	95.3
Cannbio_066996	FN11144.1	100	71	0	0	1	71	93	163	1e-30	132
Cannbio_066997	FN07094.1	97.94	97	2	0	1	97	664	568	1e-41	169
Cannbio_066998	FN03237.1	98.67	75	0	1	1	75	1110	1183	1e-30	132
Cannbio_066999	FN32408.1	96.05	177	2	1	1	177	1390	1561	4e-76	283
Cannbio_067000	FN11785.2	100	73	0	0	1	73	893	821	1e-31	135
Cannbio_067001	FN06865.1	93.45	168	4	2	1	161	2348	2515	7e-64	243
Cannbio_067002	FN30689.1	100	70	0	0	2	71	1782	1851	5e-30	130
Cannbio_067003	FN26748.1	100	71	0	0	302	372	824	754	1e-30	132
Cannbio_067005	FN04981.1	100	73	0	0	300	372	907	979	1e-31	135
Cannbio_067006	FN19227.1	98.59	71	1	0	302	372	313	383	7e-29	126
Cannbio_067007	FN18059.1	98.63	73	1	0	300	372	794	866	5e-30	130
Cannbio_067008	FN00414.1	100	71	0	0	302	372	456	386	1e-30	132
Cannbio_067009	FN25330.1	98.18	55	1	0	1	55	771	825	5e-20	97.1
Cannbio_067010	FN29397.1	96.97	132	4	0	241	372	255	124	9e-58	222
Cannbio_067013	FN31957.1	98.63	73	1	0	301	373	944	1016	5e-30	130
Cannbio_067015	FN10355.1	99.36	157	1	0	217	373	1701	1545	1e-76	285
Cannbio_067016	FN30983.1	100	71	0	0	303	373	880	810	1e-30	132
Cannbio_067019	FN08627.1	97.35	226	0	4	1	226	1785	2004	5e-105	379
Cannbio_067020	FN06445.1	98.63	73	1	0	301	373	553	481	5e-30	130
Cannbio_067021	FN07426.1	100	91	0	0	283	373	1471	1381	1e-41	169
Cannbio_067022	FN02565.1	98.59	71	1	0	303	373	2805	2735	7e-29	126
Cannbio_067023	FN03830.2	99.59	245	1	0	129	373	1669	1425	1e-125	448
Cannbio_067024	FN13962.1	100	42	0	0	1	42	664	623	2e-14	78.7
Cannbio_067025	FN21867.1	100	257	0	0	117	373	1	257	6e-134	475
Cannbio_067026	FN14800.1	99.46	370	2	0	4	373	697	328	0	673
Cannbio_067027	FN33921.1	98.61	72	1	0	2	73	288	217	2e-29	128
Cannbio_067028	FN02733.1	100	71	0	0	303	373	851	781	1e-30	132
Cannbio_067029	FN26792.1	97.56	41	0	1	333	373	54	15	1e-11	69.4
Cannbio_067030	FN08449.1	100	71	0	0	303	373	749	679	1e-30	132
Cannbio_067031	FN10399.1	100	73	0	0	1	73	764	692	1e-31	135
Cannbio_067032	FN27159.1	100	73	0	0	1	73	318	390	1e-31	135
Cannbio_067033	FN00507.1	97.3	111	3	0	263	373	759	649	9e-48	189
Cannbio_067034	FN13910.1	96.37	303	3	6	77	373	1055	755	6e-139	492
Cannbio_067037	FN14564.1	100	58	0	0	316	373	339	282	3e-23	108
Cannbio_067038	FN04497.1	100	71	0	0	1	71	97	167	1e-30	132
Cannbio_067039	FN08434.1	100	70	0	0	1	70	949	1018	5e-30	130
Cannbio_067040	FN31817.1	100	109	0	0	1	109	1002	1110	1e-51	202
Cannbio_067041	FN17543.1	100	36	0	0	1	36	1417	1382	4e-11	67.6
Cannbio_067042	FN35893.1	100	204	0	0	1	204	204	1	2e-104	377
Cannbio_067043	FN19248.1	100	71	0	0	1	71	611	681	1e-30	132
Cannbio_067044	FN14087.1	100	71	0	0	1	71	160	230	1e-30	132
Cannbio_067045	FN01972.1	100	73	0	0	301	373	665	593	1e-31	135
Cannbio_067046	FN12964.2	100	55	0	0	301	355	55	1	1e-21	102
Cannbio_067047	FN27422.1	98.15	54	1	0	249	302	229	282	2e-19	95.3
Cannbio_067049	FN30200.1	100	71	0	0	303	373	241	171	1e-30	132
Cannbio_067050	FN23295.1	100	71	0	0	1	71	436	506	1e-30	132
Cannbio_067051	FN14898.1	98.57	70	1	0	1	70	976	1045	2e-28	124
Cannbio_067052	FN15009.2	97.86	373	8	0	1	373	672	300	0	645
Cannbio_067053	FN15031.1	100	83	0	0	291	373	1	83	3e-37	154
Cannbio_067055	FN05832.2	93.12	160	11	0	1	160	198	39	1e-61	235
Cannbio_067057	FN06086.1	99.73	373	1	0	1	373	1764	1392	0	684
Cannbio_067058	FN00993.1	100	50	0	0	324	373	179	130	7e-19	93.5
Cannbio_067059	FN04782.1	100	71	0	0	1	71	427	497	1e-30	132
Cannbio_067060	FN23275.2	98.48	66	1	0	246	311	49	114	4e-26	117
Cannbio_067061	FN06208.1	97.18	71	2	0	1	71	612	682	3e-27	121
Cannbio_067062	FN25127.1	100	71	0	0	303	373	216	286	1e-30	132
Cannbio_067063	FN04342.1	94.54	238	8	5	140	373	682	446	5e-100	363
Cannbio_067064	FN10238.1	91.25	160	12	2	215	373	21	179	4e-56	217
Cannbio_067065	FN08535.1	96.52	374	11	2	1	373	843	1215	9e-177	617
Cannbio_067066	FN04799.1	100	71	0	0	1	71	266	336	1e-30	132
Cannbio_067067	FN08435.1	100	59	0	0	315	373	2348	2290	7e-24	110
Cannbio_067068	FN30002.1	97.73	309	6	1	25	332	309	1	1e-150	531
Cannbio_067070	FN05952.1	100	70	0	0	1	70	389	458	5e-30	130
Cannbio_067071	FN19673.1	98.6	143	2	0	1	143	796	938	3e-67	254
Cannbio_067072	FN06413.1	98.35	121	2	0	1	121	78	198	5e-55	213
Cannbio_067073	FN30246.1	100	71	0	0	303	373	2705	2635	1e-30	132
Cannbio_067074	FN17743.1	100	41	0	0	108	148	732	692	7e-14	76.8
Cannbio_067075	FN17419.1	99.19	123	0	1	1	122	486	364	3e-57	220
Cannbio_067076	FN16060.1	99.4	333	2	0	41	373	1638	1306	7e-173	604
Cannbio_067078	FN12395.1	100	70	0	0	304	373	358	289	5e-30	130
Cannbio_067080	FN31132.1	100	62	0	0	312	373	120	59	2e-25	115
Cannbio_067081	FN15043.1	93.94	165	10	0	1	165	620	456	4e-66	250
Cannbio_067083	FN15179.1	100	71	0	0	1	71	694	624	1e-30	132
Cannbio_067084	FN04874.1	99.3	143	1	0	231	373	733	875	7e-69	259
Cannbio_067085	FN33042.1	100	71	0	0	303	373	824	754	1e-30	132
Cannbio_067086	FN27262.1	97.67	43	1	0	183	225	142	100	3e-13	75
Cannbio_067087	FN33048.1	100	71	0	0	1	71	715	785	1e-30	132
Cannbio_067088	FN21651.1	100	71	0	0	304	374	736	666	1e-30	132
Cannbio_067089	FN24269.1	99.1	223	2	0	3	225	605	827	1e-111	401
Cannbio_067090	FN19984.1	95.08	244	3	5	9	243	1	244	6e-104	375
Cannbio_067092	FN22880.1	98.82	85	1	0	197	281	80	164	1e-36	152
Cannbio_067093	FN27875.1	99.13	115	1	0	260	374	257	143	2e-53	207
Cannbio_067094	FN34645.1	97.32	112	3	0	263	374	166	277	2e-48	191
Cannbio_067097	FN31580.1	100	72	0	0	303	374	413	484	4e-31	134
Cannbio_067099	FN09464.1	100	143	0	0	1	143	143	1	1e-70	265
Cannbio_067100	FN03717.1	100	247	0	0	128	374	1544	1298	2e-128	457
Cannbio_067101	FN06765.1	100	40	0	0	335	374	1011	972	3e-13	75
Cannbio_067102	FN22370.1	100	67	0	0	257	323	1318	1384	3e-28	124
Cannbio_067104	FN13773.1	100	71	0	0	1	71	1013	1083	1e-30	132
Cannbio_067105	FN21425.1	100	374	0	0	1	374	2209	1836	0	691
Cannbio_067108	FN05298.1	100	75	0	0	250	324	75	1	9e-33	139
Cannbio_067109	FN30107.1	100	50	0	0	325	374	645	694	7e-19	93.5
Cannbio_067110	FN08539.1	100	73	0	0	302	374	124	52	1e-31	135
Cannbio_067111	FN24728.1	100	73	0	0	1	73	653	581	1e-31	135
Cannbio_067112	FN23976.1	100	71	0	0	304	374	592	662	1e-30	132
Cannbio_067114	FN14784.1	98.29	117	2	0	1	117	194	310	9e-53	206
Cannbio_067115	FN01079.1	100	71	0	0	1	71	269	339	1e-30	132
Cannbio_067116	FN23602.1	98.59	71	1	0	304	374	315	245	7e-29	126
Cannbio_067117	FN02942.1	94.81	77	1	2	298	374	607	534	4e-26	117
Cannbio_067118	FN16046.1	100	130	0	0	1	130	130	1	2e-63	241
Cannbio_067119	FN06952.1	98.7	77	1	0	298	374	3061	3137	3e-32	137
Cannbio_067120	FN14584.1	100	284	0	0	91	374	1	284	6e-149	525
Cannbio_067121	FN36270.1	92.75	69	2	3	233	299	49	116	5e-20	97.1
Cannbio_067122	FN11591.1	91.21	273	3	6	1	273	1868	2119	1e-96	351
Cannbio_067123	FN02362.1	94.37	71	4	0	1	71	1510	1440	7e-24	110
Cannbio_067124	FN04897.1	98.63	73	1	0	1	73	263	335	5e-30	130
Cannbio_067125	FN22714.1	100	71	0	0	304	374	127	197	1e-30	132
Cannbio_067126	FN28034.1	100	71	0	0	304	374	578	508	1e-30	132
Cannbio_067127	FN10327.1	100	71	0	0	1	71	919	989	1e-30	132
Cannbio_067128	FN15184.1	100	71	0	0	1	71	766	836	1e-30	132
Cannbio_067130	FN30594.1	100	37	0	0	338	374	982	946	1e-11	69.4
Cannbio_067134	FN26713.1	97.96	49	1	0	1	49	761	809	1e-16	86.1
Cannbio_067135	FN00354.1	98.57	70	1	0	305	374	122	191	3e-28	124
Cannbio_067136	FN11311.1	100	71	0	0	1	71	1302	1232	1e-30	132
Cannbio_067137	FN35061.1	100	49	0	0	220	268	900	852	3e-18	91.6
Cannbio_067138	FN01406.1	100	71	0	0	1	71	1593	1663	1e-30	132
[truncated: 28,501 more rows]

## Sheet: Table S2(b)
Supplementary Table S2(b): BLAST results of Cannbio's transcripts that were not annotated by UniRef100 database to Purple Kush (PK) transcriptome assembly.
Query	Reference	%_identity	alignment_length	mismatches	gap_openings	q_start	q_end	s_start	s_end	e_value	bit_score
Cannbio_064728	PK12934.1	100	68	0	0	194	261	519	586	9e-29	126
Cannbio_064729	PK14381.1	98.59	71	1	0	1	71	753	823	9e-29	126
Cannbio_064730	PK05294.2	100	72	0	0	270	341	1516	1587	5e-31	134
Cannbio_064731	PK10815.1	99.59	245	1	0	97	341	27	271	2e-125	448
Cannbio_064732	PK16282.1	100	71	0	0	271	341	1097	1167	2e-30	132
Cannbio_064733	PK16378.1	94.26	122	4	3	1	119	1621	1742	5e-46	183
Cannbio_064734	PK28086.1	96.33	245	0	4	103	341	333	92	2e-109	394
Cannbio_064735	PK11229.1	100	64	0	0	278	341	1	64	2e-26	119
Cannbio_064736	PK10308.1	100	341	0	0	1	341	595	935	2e-180	630
Cannbio_064737	PK16912.1	98.94	189	2	0	153	341	315	127	1e-92	339
Cannbio_064738	PK08443.2	100	67	0	0	275	341	353	287	3e-28	124
Cannbio_064739	PK02363.1	100	73	0	0	1	73	1958	1886	2e-31	135
Cannbio_064740	PK05058.1	100	65	0	0	277	341	1	65	4e-27	121
Cannbio_064741	PK05108.1	100	71	0	0	1	71	1081	1151	2e-30	132
Cannbio_064742	PK00703.1	98.24	341	6	0	1	341	1776	1436	2e-170	597
Cannbio_064743	PK25906.1	98.63	73	1	0	1	73	853	781	7e-30	130
Cannbio_064744	PK26137.1	100	71	0	0	271	341	118	48	2e-30	132
Cannbio_064745	PK20212.1	95.89	73	1	2	269	341	118	188	6e-26	117
Cannbio_064746	PK12132.30	92.21	154	8	4	190	341	227	76	2e-55	215
Cannbio_064747	PK05150.1	100	73	0	0	1	73	185	113	2e-31	135
Cannbio_064748	PK26918.1	100	334	0	0	1	334	335	668	1e-176	617
Cannbio_064749	PK12462.1	100	269	0	0	73	341	1752	1484	2e-140	497
Cannbio_064750	PK02416.1	97.85	233	1	2	1	229	119	351	5e-111	399
Cannbio_064751	PK05134.1	97.95	341	7	0	1	341	3285	2945	8e-169	592
Cannbio_064752	PK08728.1	100	71	0	0	1	71	217	287	2e-30	132
Cannbio_064753	PK23280.1	98.24	341	6	0	1	341	377	37	2e-170	597
Cannbio_064754	PK26813.1	100	61	0	0	281	341	1829	1769	7e-25	113
Cannbio_064755	PK02412.2	100	73	0	0	1	73	182	254	2e-31	135
Cannbio_064756	PK20421.1	86.59	343	9	15	1	309	187	526	2e-94	344
Cannbio_064757	PK22070.1	96.77	155	2	1	12	163	1	155	1e-67	255
Cannbio_064758	PK10769.1	100	71	0	0	1	71	660	730	2e-30	132
Cannbio_064759	PK10620.19	99.13	115	1	0	1	115	115	1	3e-53	207
Cannbio_064761	PK07189.1	90.62	224	18	3	1	222	1079	857	2e-79	294
Cannbio_064762	PK01876.1	96.78	342	2	2	1	341	2406	2739	6e-160	562
Cannbio_064763	PK19511.1	97.1	69	1	1	1	68	922	854	2e-25	115
Cannbio_064764	PK06397.1	86.59	343	23	14	2	341	2449	2127	3e-98	357
Cannbio_064765	PK02919.1	100	50	0	0	292	341	561	512	9e-19	93.5
Cannbio_064767	PK02232.1	97.47	79	1	1	1	78	522	444	5e-31	134
Cannbio_064768	PK02347.1	100	267	0	0	1	267	1924	2190	2e-139	494
Cannbio_064769	PK13153.1	100	71	0	0	1	71	1108	1038	2e-30	132
Cannbio_064770	PK01290.1	100	68	0	0	1	68	2117	2184	9e-29	126
Cannbio_064771	PK23722.1	98.54	342	4	1	1	341	3098	2757	3e-172	603
Cannbio_064772	PK06044.1	98.59	71	1	0	271	341	2873	2943	9e-29	126
Cannbio_064773	PK10122.1	100	71	0	0	271	341	2388	2318	2e-30	132
Cannbio_064775	PK12708.1	97.01	67	2	0	275	341	533	467	7e-25	113
Cannbio_064777	PK24075.1	100	73	0	0	1	73	969	1041	2e-31	135
Cannbio_064778	PK22297.1	100	295	0	0	1	295	626	920	6e-155	545
Cannbio_064779	PK03219.1	100	73	0	0	1	73	955	1027	2e-31	135
Cannbio_064780	PK21232.1	98.53	341	5	0	1	341	10	350	3e-172	603
Cannbio_064781	PK29534.1	97.67	343	6	1	1	341	813	471	1e-167	588
Cannbio_064782	PK10003.1	96.39	83	2	1	1	83	1008	1089	2e-31	135
Cannbio_064783	PK00500.1	100	71	0	0	1	71	348	418	2e-30	132
Cannbio_064784	PK15436.1	97.18	71	2	0	1	71	738	808	4e-27	121
Cannbio_064785	PK13272.1	100	71	0	0	1	71	1600	1670	2e-30	132
Cannbio_064786	PK13667.1	98.9	182	2	0	1	182	182	1	8e-89	326
Cannbio_064787	PK23156.1	100	71	0	0	271	341	76	146	2e-30	132
Cannbio_064788	PK09268.1	100	71	0	0	1	71	1052	1122	2e-30	132
Cannbio_064789	PK21651.1	100	49	0	0	293	341	135	87	3e-18	91.6
Cannbio_064790	PK12492.1	100	40	0	0	302	341	2085	2046	3e-13	75
Cannbio_064791	PK24613.1	100	71	0	0	271	341	838	768	2e-30	132
Cannbio_064792	PK06588.1	97.98	99	2	0	244	342	16	114	1e-42	172
Cannbio_064793	PK08328.1	100	43	0	0	31	73	406	448	7e-15	80.5
Cannbio_064794	PK07156.1	100	71	0	0	272	342	3380	3310	2e-30	132
Cannbio_064795	PK22013.1	98.76	161	2	0	182	342	311	151	4e-77	287
Cannbio_064796	PK07978.2	100	56	0	0	1	56	372	427	4e-22	104
Cannbio_064797	PK17377.1	100	71	0	0	272	342	2121	2191	2e-30	132
Cannbio_064798	PK24511.1	98.63	73	1	0	270	342	562	490	7e-30	130
Cannbio_064799	PK07231.1	100	162	0	0	181	342	2581	2420	5e-81	300
Cannbio_064800	PK02091.1	98.57	70	1	0	273	342	267	198	3e-28	124
Cannbio_064801	PK23741.1	100	145	0	0	198	342	159	15	1e-71	268
Cannbio_064802	PK09860.1	100	36	0	0	307	342	2	37	6e-11	67.6
Cannbio_064803	PK15076.1	97.95	342	7	0	1	342	3706	3365	2e-169	593
Cannbio_064804	PK09611.1	99.24	131	1	0	212	342	1	131	4e-62	237
Cannbio_064805	PK18803.1	96.27	134	5	0	36	169	1	134	4e-57	220
Cannbio_064806	PK11972.1	97.22	72	2	0	1	72	3118	3189	1e-27	122
Cannbio_064807	PK15961.1	100	71	0	0	272	342	683	613	2e-30	132
Cannbio_064808	PK15930.2	100	71	0	0	1	71	133	203	2e-30	132
Cannbio_064809	PK03100.2	100	73	0	0	270	342	139	67	2e-31	135
Cannbio_064810	PK02971.1	97.33	75	1	1	1	74	173	247	9e-29	126
Cannbio_064811	PK02278.1	100	73	0	0	270	342	2155	2227	2e-31	135
Cannbio_064812	PK16103.1	84.58	227	23	12	1	222	626	407	2e-55	215
Cannbio_064813	PK16574.1	98.78	329	3	1	1	329	1576	1903	1e-166	584
Cannbio_064814	PK05109.1	100	71	0	0	1	71	1565	1495	2e-30	132
Cannbio_064815	PK03328.1	100	73	0	0	1	73	1048	976	2e-31	135
Cannbio_064816	PK26898.1	97.78	45	1	0	27	71	109	65	3e-14	78.7
Cannbio_064817	PK18532.1	98.59	71	1	0	272	342	743	673	9e-29	126
Cannbio_064818	PK24928.1	100	70	0	0	1	70	205	274	7e-30	130
Cannbio_064819	PK01612.1	97.66	342	5	2	1	342	2391	2729	1e-166	584
Cannbio_064820	PK13776.1	100	71	0	0	1	71	2056	1986	2e-30	132
Cannbio_064821	PK09982.1	100	73	0	0	270	342	472	544	2e-31	135
Cannbio_064822	PK08943.2	100	342	0	0	1	342	1536	1195	0	632
Cannbio_064823	PK29831.1	100	129	0	0	1	129	480	608	1e-62	239
Cannbio_064824	PK18263.1	98.78	82	0	1	1	81	123	204	3e-34	145
Cannbio_064825	PK21251.1	100	36	0	0	1	36	532	497	6e-11	67.6
Cannbio_064826	PK06718.1	98.84	86	1	0	257	342	1129	1214	4e-37	154
Cannbio_064827	PK25091.1	96.55	116	4	0	45	160	163	48	9e-49	193
Cannbio_064828	PK08725.1	100	71	0	0	1	71	662	732	2e-30	132
Cannbio_064829	PK05612.1	99.41	341	2	0	1	341	4952	4612	3e-177	619
Cannbio_064830	PK01023.3	89.29	168	6	7	119	283	5266	5424	5e-51	200
Cannbio_064831	PK00367.1	94.5	109	4	2	234	342	1471	1577	5e-41	167
Cannbio_064832	PK28418.1	97.01	134	3	1	1	134	141	9	3e-58	224
Cannbio_064833	PK21323.1	100	69	0	0	274	342	1679	1611	3e-29	128
Cannbio_064834	PK05817.1	98.68	76	1	0	1	76	108	183	2e-31	135
Cannbio_064835	PK15928.2	100	68	0	0	272	339	68	1	9e-29	126
Cannbio_064836	PK12062.1	100	46	0	0	276	321	178	133	2e-16	86.1
Cannbio_064837	PK06637.1	99.12	342	3	0	1	342	2254	1913	4e-176	616
Cannbio_064839	PK12439.1	100	71	0	0	1	71	1950	1880	2e-30	132
Cannbio_064840	PK18932.1	97.4	346	3	1	1	340	617	272	1e-166	584
Cannbio_064841	PK29083.1	98.83	342	4	0	1	342	3850	4191	2e-174	610
Cannbio_064842	PK24628.1	100	71	0	0	1	71	1192	1262	2e-30	132
Cannbio_064843	PK22381.1	95.59	68	3	0	272	339	92	159	9e-24	110
Cannbio_064844	PK27241.1	100	72	0	0	271	342	102	173	5e-31	134
Cannbio_064845	PK02748.1	96.34	82	2	1	1	81	296	215	5e-31	134
Cannbio_064846	PK21420.1	99.1	222	1	1	122	342	3040	2819	2e-110	398
Cannbio_064847	PK28181.1	100	329	0	0	5	333	1	329	7e-174	608
Cannbio_064848	PK10562.1	100	71	0	0	272	342	2103	2033	2e-30	132
Cannbio_064849	PK18609.1	93.99	183	8	2	160	342	1	180	3e-73	274
Cannbio_064850	PK11206.1	87.29	118	4	5	208	316	229	114	3e-28	124
Cannbio_064851	PK10151.1	100	242	0	0	1	242	154	395	2e-125	448
Cannbio_064852	PK08921.3	100	73	0	0	270	342	132	60	2e-31	135
Cannbio_064853	PK28770.1	99.05	105	1	0	1	105	105	1	1e-47	189
Cannbio_064854	PK24889.1	100	71	0	0	272	342	394	324	2e-30	132
Cannbio_064855	PK24210.1	100	71	0	0	272	342	1629	1559	2e-30	132
Cannbio_064856	PK22127.1	98.63	73	1	0	270	342	1381	1453	7e-30	130
Cannbio_064857	PK23493.1	98.35	121	1	1	223	342	4039	3919	2e-54	211
Cannbio_064858	PK01301.1	100	49	0	0	294	342	1788	1836	3e-18	91.6
Cannbio_064859	PK23645.1	89.67	213	13	9	127	337	3860	4065	7e-70	263
Cannbio_064860	PK23609.1	100	63	0	0	11	73	1334	1396	6e-26	117
Cannbio_064861	PK20718.1	95.52	134	5	1	1	134	192	324	7e-55	213
Cannbio_064862	PK03239.2	98.63	73	1	0	1	73	493	565	7e-30	130
Cannbio_064863	PK26735.2	100	73	0	0	1	73	361	289	2e-31	135
Cannbio_064864	PK08662.1	97.67	43	1	0	300	342	1	43	3e-13	75
Cannbio_064865	PK07842.1	98.63	73	1	0	1	73	583	511	7e-30	130
Cannbio_064866	PK10475.1	98.82	338	4	0	1	338	338	1	3e-172	603
Cannbio_064867	PK29730.1	100	72	0	0	271	342	1	72	5e-31	134
Cannbio_064868	PK27865.1	100	55	0	0	1	55	1194	1248	2e-21	102
Cannbio_064869	PK29144.1	96.79	343	2	3	1	343	1272	1605	2e-160	564
Cannbio_064870	PK17440.1	96.53	144	3	1	1	144	142	1	4e-62	237
Cannbio_064871	PK02021.1	99.71	343	1	0	1	343	485	143	6e-180	628
Cannbio_064872	PK18285.1	97.51	201	3	2	1	200	1359	1558	8e-94	342
Cannbio_064873	PK07489.1	100	71	0	0	273	343	486	416	2e-30	132
Cannbio_064874	PK06879.1	96.62	207	7	0	1	207	2097	2303	2e-94	344
Cannbio_064875	PK29639.1	99.19	124	1	0	2	125	1	124	3e-58	224
Cannbio_064876	PK26553.1	100	124	0	0	1	124	150	27	7e-60	230
Cannbio_064877	PK22327.1	100	81	0	0	263	343	4062	3982	5e-36	150
Cannbio_064878	PK25860.2	91.15	113	6	4	1	111	111	1	5e-36	150
Cannbio_064879	PK22540.1	100	166	0	0	178	343	1	166	3e-83	307
Cannbio_064880	PK13187.1	100	73	0	0	1	73	559	631	2e-31	135
Cannbio_064881	PK25088.1	99.26	135	1	0	1	135	135	1	2e-64	244
Cannbio_064882	PK21297.1	97.1	69	2	0	1	69	479	411	6e-26	117
Cannbio_064883	PK07848.1	100	59	0	0	285	343	190	248	9e-24	110
Cannbio_064884	PK09818.1	100	51	0	0	1	51	712	662	3e-19	95.3
Cannbio_064885	PK27777.1	98.1	105	0	1	1	105	1487	1589	2e-45	182
Cannbio_064886	PK25332.1	96.83	63	2	0	281	343	1025	963	1e-22	106
Cannbio_064887	PK27341.1	91.04	134	5	3	1	133	3335	3462	3e-43	174
Cannbio_064888	PK09857.2	93.04	345	17	7	1	343	20	359	2e-140	497
Cannbio_064889	PK09938.1	100	71	0	0	1	71	142	212	2e-30	132
Cannbio_064890	PK13127.1	99.39	163	1	0	181	343	1	163	7e-80	296
Cannbio_064891	PK12845.1	100	71	0	0	1	71	1197	1127	2e-30	132
Cannbio_064892	PK23235.1	100	85	0	0	259	343	1	85	3e-38	158
Cannbio_064893	PK13906.1	98.68	76	0	1	268	343	378	304	5e-31	134
Cannbio_064894	PK21081.1	99.32	293	2	0	2	294	302	10	2e-150	531
Cannbio_064896	PK13411.1	100	67	0	0	277	343	425	491	3e-28	124
Cannbio_064898	PK14333.1	97.18	71	2	0	1	71	608	678	4e-27	121
Cannbio_064899	PK27878.1	97.44	78	1	1	267	343	278	355	2e-30	132
Cannbio_064900	PK12059.1	100	62	0	0	282	343	1735	1796	2e-25	115
Cannbio_064901	PK00850.1	88.75	160	4	5	187	343	1698	1550	5e-46	183
Cannbio_064902	PK16666.1	100	71	0	0	273	343	849	919	2e-30	132
Cannbio_064903	PK23925.1	99.35	155	1	0	189	343	16	170	2e-75	281
Cannbio_064904	PK15013.1	100	343	0	0	1	343	22	364	0	634
Cannbio_064905	PK12132.12	94.17	343	17	3	2	342	405	64	4e-147	520
Cannbio_064906	PK18492.1	100	69	0	0	1	69	702	770	3e-29	128
Cannbio_064907	PK00765.1	100	265	0	0	1	265	265	1	3e-138	490
Cannbio_064908	PK03112.1	98.72	78	1	0	266	343	2772	2849	1e-32	139
Cannbio_064909	PK06302.1	98.85	87	1	0	1	87	134	48	1e-37	156
Cannbio_064911	PK15817.1	100	71	0	0	1	71	757	687	2e-30	132
Cannbio_064912	PK26077.1	100	71	0	0	273	343	830	760	2e-30	132
Cannbio_064913	PK24325.1	100	318	0	0	26	343	437	120	1e-167	588
Cannbio_064914	PK03948.1	98.57	70	1	0	1	70	856	787	3e-28	124
Cannbio_064915	PK24201.1	98.67	75	1	0	1	75	301	375	5e-31	134
Cannbio_064916	PK02037.2	99.13	343	3	0	1	343	2276	2618	1e-176	617
Cannbio_064917	PK11508.1	97.62	126	3	0	1	126	217	92	5e-56	217
Cannbio_064918	PK15624.1	100	45	0	0	31	75	1137	1093	6e-16	84.2
Cannbio_064919	PK00237.1	100	70	0	0	4	73	1165	1234	7e-30	130
Cannbio_064920	PK03136.3	100	179	0	0	165	343	1	179	2e-90	331
Cannbio_064921	PK15532.1	98.57	70	1	0	123	192	3	72	3e-28	124
Cannbio_064922	PK05497.1	100	148	0	0	1	148	41	188	3e-73	274
Cannbio_064923	PK16344.1	100	70	0	0	1	70	2850	2781	7e-30	130
Cannbio_064924	PK12129.1	98.69	153	2	0	1	153	1948	2100	1e-72	272
Cannbio_064925	PK01615.1	95	80	3	1	264	343	222	300	3e-28	124
Cannbio_064926	PK15847.1	99.61	258	1	0	1	258	258	1	1e-132	472
Cannbio_064927	PK15767.1	98.77	81	1	0	222	302	124	44	3e-34	145
Cannbio_064928	PK00547.1	100	52	0	0	292	343	585	636	7e-20	97.1
Cannbio_064929	PK01746.1	98.63	73	1	0	1	73	91	19	7e-30	130
Cannbio_064930	PK14696.1	100	62	0	0	1	62	1631	1570	2e-25	115
Cannbio_064931	PK20199.1	100	63	0	0	281	343	722	660	6e-26	117
Cannbio_064932	PK17262.1	100	71	0	0	273	343	313	243	2e-30	132
Cannbio_064933	PK26611.1	96.69	272	9	0	72	343	345	74	4e-127	453
Cannbio_064934	PK21005.1	100	127	0	0	217	343	1380	1254	1e-61	235
Cannbio_064935	PK15865.1	97.33	300	6	2	1	299	299	1	8e-144	508
Cannbio_064936	PK04314.4	100	49	0	0	233	281	402	354	3e-18	91.6
Cannbio_064937	PK10169.1	98.25	343	0	3	1	343	383	47	6e-170	595
Cannbio_064938	PK03382.1	97.75	267	4	1	77	343	518	254	8e-129	459
Cannbio_064939	PK15863.1	98.68	302	4	0	1	302	137	438	4e-152	536
Cannbio_064940	PK12269.1	100	46	0	0	298	343	9	54	2e-16	86.1
Cannbio_064941	PK24153.1	100	71	0	0	274	344	341	271	2e-30	132
Cannbio_064942	PK20419.1	100	71	0	0	1	71	696	626	2e-30	132
Cannbio_064943	PK27891.1	97.53	81	1	1	265	344	552	472	4e-32	137
Cannbio_064944	PK00244.1	100	71	0	0	151	221	1196	1126	2e-30	132
Cannbio_064945	PK08772.1	97.12	208	5	1	137	344	1004	798	5e-96	350
Cannbio_064946	PK22418.1	100	88	0	0	257	344	3053	2966	7e-40	163
Cannbio_064947	PK23190.1	97.5	80	1	1	1	80	2326	2404	2e-31	135
Cannbio_064948	PK29648.1	92.86	210	6	4	1	204	207	1	7e-80	296
Cannbio_064949	PK12950.1	98.72	78	1	0	1	78	81	158	1e-32	139
Cannbio_064950	PK25177.1	100	71	0	0	274	344	1319	1249	2e-30	132
Cannbio_064951	PK23141.1	100	71	0	0	274	344	133	63	2e-30	132
Cannbio_064952	PK06988.1	100	45	0	0	1	45	2548	2592	6e-16	84.2
Cannbio_064953	PK07704.1	91.44	187	12	4	1	185	2031	2215	4e-67	254
Cannbio_064954	PK12017.1	100	71	0	0	274	344	1544	1474	2e-30	132
Cannbio_064955	PK20529.1	100	344	0	0	1	344	694	351	0	636
Cannbio_064956	PK24399.1	100	60	0	0	1	60	60	1	3e-24	111
Cannbio_064957	PK21420.1	98.59	71	1	0	274	344	952	882	9e-29	126
Cannbio_064958	PK06588.1	96.34	82	2	1	264	344	1210	1129	6e-31	134
Cannbio_064959	PK26164.1	98.63	73	1	0	1	73	1639	1567	7e-30	130
Cannbio_064960	PK11876.1	100	71	0	0	159	229	388	318	2e-30	132
Cannbio_064961	PK05503.1	100	66	0	0	2	67	938	1003	1e-27	122
Cannbio_064962	PK06990.1	98.63	73	1	0	1	73	610	538	7e-30	130
Cannbio_064963	PK02542.1	91.12	214	13	6	133	343	260	50	1e-76	285
Cannbio_064964	PK01655.1	99.71	344	1	0	1	344	1396	1739	2e-180	630
Cannbio_064965	PK06449.1	98.66	299	0	2	1	299	2037	2331	2e-149	527
Cannbio_064966	PK01629.1	96.76	185	2	2	160	344	1	181	1e-82	305
Cannbio_064967	PK02599.1	100	44	0	0	296	339	1507	1464	2e-15	82.4
Cannbio_064968	PK19776.2	95.89	73	3	0	272	344	65	137	2e-26	119
Cannbio_064969	PK10031.1	100	71	0	0	1	71	219	149	2e-30	132
Cannbio_064970	PK02971.1	100	72	0	0	1	72	314	243	6e-31	134
Cannbio_064971	PK26731.1	87.91	273	14	14	1	269	1045	1302	4e-82	303
Cannbio_064972	PK25521.1	98.67	75	0	1	1	75	1136	1209	2e-30	132
Cannbio_064973	PK07375.1	98.72	78	1	0	82	159	1878	1955	1e-32	139
Cannbio_064974	PK22874.1	98.95	95	1	0	1	95	185	279	4e-42	171
Cannbio_064975	PK05191.1	98.61	72	1	0	1	72	1833	1904	3e-29	128
Cannbio_064976	PK19173.2	90.41	73	5	2	248	319	1561	1632	3e-19	95.3
Cannbio_064977	PK06047.1	96.34	82	1	2	1	80	153	234	6e-31	134
Cannbio_064978	PK26358.1	100	39	0	0	1	39	621	583	1e-12	73.1
Cannbio_064979	PK12150.1	100	71	0	0	1	71	79	9	2e-30	132
Cannbio_064980	PK13539.1	99.42	344	0	1	1	344	4	345	3e-178	623
Cannbio_064981	PK15738.2	93.75	112	5	2	79	189	111	1	5e-41	167
Cannbio_064982	PK16027.1	100	71	0	0	1	71	936	1006	2e-30	132
Cannbio_064983	PK09936.1	100	50	0	0	1	50	574	623	9e-19	93.5
Cannbio_064984	PK25846.1	95.1	102	1	4	1	101	62	160	3e-38	158
Cannbio_064985	PK04208.1	94.74	323	12	3	27	344	446	124	2e-140	497
Cannbio_064986	PK17428.1	95.35	86	4	0	120	205	4121	4036	4e-32	137
Cannbio_064987	PK10446.1	100	151	0	0	194	344	4094	3944	7e-75	279
Cannbio_064988	PK24664.1	100	60	0	0	274	333	106	47	3e-24	111
Cannbio_064989	PK16103.1	82.83	297	39	10	6	295	1004	713	1e-67	255
Cannbio_064990	PK11966.1	100	73	0	0	1	73	89	17	2e-31	135
Cannbio_064991	PK12762.1	100	71	0	0	274	344	1779	1849	2e-30	132
Cannbio_064992	PK12749.1	100	71	0	0	1	71	261	191	2e-30	132
Cannbio_064993	PK20992.1	100	115	0	0	1	115	113	227	7e-55	213
Cannbio_064994	PK23257.1	98.63	73	1	0	1	73	469	397	7e-30	130
Cannbio_064995	PK15047.1	96.79	187	3	2	1	187	1776	1959	9e-84	309
Cannbio_064996	PK04844.3	100	319	0	0	26	344	1115	797	3e-168	590
Cannbio_064997	PK29165.1	100	71	0	0	274	344	1029	959	2e-30	132
Cannbio_064998	PK18101.1	96.47	85	3	0	1	85	1851	1767	3e-33	141
Cannbio_064999	PK23748.1	98.55	344	5	0	1	344	1272	929	8e-174	608
Cannbio_065000	PK02902.5	100	71	0	0	274	344	233	163	2e-30	132
Cannbio_065001	PK09865.1	100	71	0	0	1	71	804	874	2e-30	132
Cannbio_065002	PK06769.1	100	45	0	0	300	344	291	335	6e-16	84.2
Cannbio_065003	PK11937.1	96.35	329	4	4	24	344	1	329	1e-151	534
Cannbio_065004	PK10075.1	100	71	0	0	274	344	1260	1190	2e-30	132
Cannbio_065005	PK04302.1	99.64	280	1	0	1	280	280	1	6e-145	512
Cannbio_065006	PK07294.1	100	71	0	0	1	71	2095	2165	2e-30	132
Cannbio_065008	PK06909.1	100	58	0	0	1	58	431	374	3e-23	108
Cannbio_065009	PK26581.1	98.59	71	0	1	1	71	1268	1199	3e-28	124
Cannbio_065010	PK04732.2	98.84	86	1	0	215	300	1150	1065	4e-37	154
Cannbio_065011	PK21530.1	100	63	0	0	282	344	2412	2474	6e-26	117
Cannbio_065013	PK28428.1	99.01	202	2	0	143	344	1	202	6e-100	363
Cannbio_065014	PK09123.2	100	146	0	0	1	146	146	1	4e-72	270
Cannbio_065015	PK03637.1	100	71	0	0	1	71	2530	2600	2e-30	132
Cannbio_065016	PK13288.1	100	72	0	0	273	344	1641	1712	6e-31	134
Cannbio_065017	PK15311.2	99.49	197	1	0	148	344	1956	1760	8e-99	359
Cannbio_065018	PK10240.1	98.59	71	1	0	274	344	274	344	9e-29	126
Cannbio_065019	PK27329.1	100	60	0	0	1	60	1702	1761	3e-24	111
Cannbio_065020	PK25830.1	97.46	197	4	1	148	344	1586	1391	1e-91	335
Cannbio_065021	PK12686.1	100	71	0	0	1	71	970	900	2e-30	132
Cannbio_065022	PK14828.1	100	66	0	0	206	271	160	225	1e-27	122
Cannbio_065023	PK09888.1	100	73	0	0	272	344	120	192	2e-31	135
Cannbio_065024	PK25332.1	98.11	53	1	0	292	344	1025	973	9e-19	93.5
Cannbio_065025	PK09436.1	92.59	351	14	5	1	344	897	552	2e-139	494
Cannbio_065026	PK18058.1	100	73	0	0	272	344	589	661	2e-31	135
Cannbio_065027	PK03343.1	100	71	0	0	274	344	214	144	2e-30	132
Cannbio_065028	PK05659.2	98.7	307	1	1	1	307	304	1	8e-154	542
Cannbio_065029	PK08338.1	100	71	0	0	1	71	871	941	2e-30	132
Cannbio_065030	PK02224.1	100	71	0	0	1	71	4276	4206	2e-30	132
Cannbio_065031	PK09998.2	92.86	56	1	3	264	318	91	38	3e-14	78.7
Cannbio_065032	PK00327.1	96.05	329	1	4	1	318	328	1	8e-149	525
Cannbio_065033	PK09599.1	99.42	346	1	1	1	345	54	399	2e-179	627
Cannbio_065034	PK17648.1	100	50	0	0	1	50	408	457	9e-19	93.5
Cannbio_065035	PK07981.1	100	73	0	0	1	73	1846	1774	2e-31	135
Cannbio_065036	PK05059.2	92.16	357	15	7	1	345	378	733	8e-139	492
Cannbio_065037	PK13125.1	100	70	0	0	276	345	602	671	7e-30	130
Cannbio_065038	PK21430.1	98.44	192	3	0	1	192	192	1	1e-92	339
Cannbio_065039	PK08204.1	100	58	0	0	209	266	308	365	3e-23	108
Cannbio_065040	PK01744.1	100	37	0	0	309	345	2226	2190	2e-11	69.4
Cannbio_065041	PK26787.1	95.29	85	4	0	3	87	16	100	2e-31	135
Cannbio_065043	PK06720.1	100	71	0	0	275	345	1039	969	2e-30	132
Cannbio_065044	PK02479.1	100	71	0	0	1	71	950	880	2e-30	132
Cannbio_065046	PK14816.1	95.87	339	9	3	12	345	2979	2641	2e-154	544
Cannbio_065047	PK12934.1	98.53	68	1	0	194	261	519	586	4e-27	121
Cannbio_065048	PK07988.1	88.5	113	9	3	217	327	2422	2312	6e-31	134
Cannbio_065049	PK10214.1	98.57	140	2	0	206	345	2330	2191	2e-65	248
Cannbio_065050	PK00202.7	91.18	102	5	4	1	100	330	429	2e-31	135
Cannbio_065051	PK12965.1	98.63	73	1	0	1	73	397	325	7e-30	130
Cannbio_065052	PK00136.2	100	345	0	0	1	345	2929	3273	0	638
Cannbio_065053	PK04012.2	100	73	0	0	1	73	1166	1238	2e-31	135
Cannbio_065054	PK09725.1	96.86	191	6	0	1	191	191	1	4e-87	320
Cannbio_065055	PK12511.2	100	47	0	0	273	319	80	126	4e-17	87.9
Cannbio_065056	PK25861.1	99.07	321	3	0	1	321	325	5	2e-164	577
Cannbio_065057	PK12086.1	100	159	0	0	1	159	159	317	2e-79	294
Cannbio_065058	PK12086.1	96.18	157	6	0	1	157	159	315	3e-68	257
Cannbio_065059	PK22610.1	98.59	71	1	0	1	71	1292	1362	9e-29	126
Cannbio_065060	PK09110.1	99.42	345	2	0	1	345	130	474	2e-179	627
Cannbio_065061	PK12354.1	100	73	0	0	273	345	133	61	2e-31	135
Cannbio_065062	PK26222.1	98.98	196	2	0	150	345	532	337	1e-96	351
Cannbio_065063	PK11079.1	100	46	0	0	103	148	151	106	2e-16	86.1
Cannbio_065064	PK12541.1	98.04	51	1	0	177	227	208	258	1e-17	89.8
Cannbio_065065	PK00570.1	96.82	346	9	2	1	345	643	299	2e-164	577
Cannbio_065067	PK00871.1	100	71	0	0	275	345	332	402	2e-30	132
Cannbio_065068	PK22726.1	98.63	73	1	0	273	345	1	73	7e-30	130
Cannbio_065069	PK12396.1	99.69	321	1	0	25	345	2254	1934	1e-167	588
Cannbio_065070	PK23114.1	100	73	0	0	273	345	1548	1620	2e-31	135
Cannbio_065071	PK12251.1	100	71	0	0	275	345	2200	2130	2e-30	132
Cannbio_065072	PK20687.1	100	49	0	0	1	49	804	852	3e-18	91.6
Cannbio_065073	PK03015.3	100	48	0	0	273	320	48	1	1e-17	89.8
Cannbio_065074	PK12731.1	100	252	0	0	94	345	8	259	5e-131	466
Cannbio_065075	PK27818.1	100	58	0	0	14	71	86	143	3e-23	108
Cannbio_065076	PK03139.1	97.73	132	3	0	214	345	535	404	2e-59	228
Cannbio_065077	PK16457.2	100	73	0	0	1	73	376	448	2e-31	135
Cannbio_065078	PK07022.1	100	73	0	0	273	345	401	473	2e-31	135
Cannbio_065079	PK00702.2	98.65	74	1	0	272	345	1230	1157	2e-30	132
Cannbio_065080	PK02636.1	100	345	0	0	1	345	1717	1373	0	638
Cannbio_065081	PK22339.1	100	41	0	0	305	345	1	41	9e-14	76.8
Cannbio_065082	PK04160.1	100	71	0	0	275	345	305	235	2e-30	132
Cannbio_065083	PK20196.1	98.63	73	1	0	1	73	202	130	7e-30	130
Cannbio_065084	PK28197.1	96.5	257	6	2	91	345	2376	2121	1e-117	422
Cannbio_065085	PK26715.1	100	50	0	0	296	345	1697	1746	9e-19	93.5
Cannbio_065086	PK26715.1	100	50	0	0	296	345	1697	1746	9e-19	93.5
Cannbio_065087	PK04702.1	95.34	193	7	2	148	339	192	1	1e-82	305
Cannbio_065088	PK14253.1	97.99	348	4	2	1	345	303	650	1e-171	601
Cannbio_065089	PK02804.1	100	73	0	0	273	345	130	202	2e-31	135
Cannbio_065090	PK02648.2	96.27	241	7	2	1	240	556	317	2e-109	394
Cannbio_065091	PK23193.1	100	71	0	0	275	345	2357	2287	2e-30	132
Cannbio_065092	PK09771.1	96.43	252	9	0	1	252	100	351	5e-116	416
Cannbio_065093	PK26403.2	100	345	0	0	1	345	421	77	0	638
Cannbio_065094	PK04083.1	100	71	0	0	1	71	1354	1424	2e-30	132
Cannbio_065095	PK03714.1	97.44	351	2	5	1	345	1391	1740	8e-169	592
Cannbio_065096	PK16360.3	97.92	48	1	0	162	209	48	1	6e-16	84.2
Cannbio_065097	PK22656.1	96.3	54	2	0	281	334	65	12	1e-17	89.8
Cannbio_065098	PK06237.1	96.43	56	2	0	290	345	1	56	9e-19	93.5
Cannbio_065099	PK16932.1	100	67	0	0	1	67	936	1002	3e-28	124
Cannbio_065100	PK17291.1	100	71	0	0	275	345	1951	1881	2e-30	132
Cannbio_065101	PK08745.1	100	70	0	0	1	70	156	225	7e-30	130
Cannbio_065102	PK01024.1	100	59	0	0	284	342	212	154	9e-24	110
Cannbio_065103	PK13358.1	93.15	73	4	1	273	345	195	124	1e-22	106
Cannbio_065104	PK00231.2	93.2	103	4	2	1	100	240	138	2e-35	148
Cannbio_065105	PK23891.2	99.06	213	2	0	133	345	21	233	5e-106	383
Cannbio_065106	PK15939.1	98.52	135	0	1	52	184	135	1	4e-62	237
Cannbio_065107	PK06359.1	98.59	71	1	0	275	345	878	808	9e-29	126
Cannbio_065108	PK20184.1	100	55	0	0	1	55	749	803	2e-21	102
Cannbio_065110	PK07271.1	98.14	322	6	0	1	322	3170	3491	6e-160	562
Cannbio_065111	PK17020.2	98.84	345	4	0	1	345	880	536	5e-176	616
Cannbio_065112	PK18184.1	100	51	0	0	143	193	1	51	3e-19	95.3
Cannbio_065113	PK09051.1	100	73	0	0	1	73	2340	2268	2e-31	135
Cannbio_065114	PK14261.1	97.78	45	1	0	302	346	1722	1678	3e-14	78.7
Cannbio_065115	PK03237.1	100	46	0	0	301	346	1310	1355	2e-16	86.1
Cannbio_065116	PK13072.1	100	125	0	0	1	125	639	763	2e-60	231
Cannbio_065117	PK03623.1	100	73	0	0	274	346	733	661	2e-31	135
Cannbio_065119	PK26288.1	99.33	297	2	0	1	297	833	1129	1e-152	538
Cannbio_065120	PK24613.1	100	42	0	0	1	42	1644	1685	3e-14	78.7
Cannbio_065121	PK04663.1	100	43	0	0	1	43	43	1	7e-15	80.5
Cannbio_065122	PK05849.1	98.63	73	1	0	1	73	513	585	7e-30	130
Cannbio_065123	PK16165.1	100	65	0	0	1	65	65	1	4e-27	121
Cannbio_065124	PK21669.1	98.63	73	1	0	274	346	412	484	7e-30	130
Cannbio_065125	PK17790.1	100	73	0	0	274	346	821	893	2e-31	135
Cannbio_065126	PK05668.1	97.98	346	7	0	1	346	463	118	1e-171	601
Cannbio_065127	PK12471.1	100	150	0	0	1	150	150	1	2e-74	278
Cannbio_065128	PK10816.1	95.96	322	6	5	1	321	369	684	5e-146	516
Cannbio_065129	PK02470.1	100	73	0	0	274	346	1512	1440	2e-31	135
Cannbio_065130	PK18293.1	100	71	0	0	1	71	657	727	2e-30	132
Cannbio_065131	PK21795.1	98.88	89	1	0	1	89	159	247	9e-39	159
Cannbio_065132	PK12001.1	98.59	71	1	0	276	346	849	919	9e-29	126
Cannbio_065133	PK12412.1	82.11	190	12	6	179	346	279	468	9e-34	143
Cannbio_065134	PK01126.1	100	71	0	0	1	71	810	880	2e-30	132
Cannbio_065135	PK03707.1	98.28	348	4	2	1	346	619	272	8e-174	608
Cannbio_065136	PK17930.1	95.88	243	4	3	110	346	1	243	1e-107	388
Cannbio_065137	PK00118.1	100	148	0	0	199	346	27	174	3e-73	274
Cannbio_065138	PK21669.1	98.72	78	1	0	269	346	407	484	1e-32	139
Cannbio_065139	PK00633.2	98.81	252	3	0	1	252	670	921	5e-126	449
Cannbio_065141	PK17056.1	98.39	62	1	0	1	62	283	344	9e-24	110
Cannbio_065142	PK00630.1	100	73	0	0	274	346	5084	5012	2e-31	135
Cannbio_065143	PK19394.1	97.94	340	7	0	1	340	340	1	3e-168	590
Cannbio_065144	PK12605.1	99.32	148	1	0	1	148	1008	1155	1e-71	268
Cannbio_065145	PK17832.1	98.86	88	1	0	259	346	1255	1168	3e-38	158
Cannbio_065146	PK07827.1	96.25	80	3	0	1	80	251	172	2e-30	132
Cannbio_065147	PK02279.1	89.8	343	9	13	29	346	1472	1131	5e-116	416
Cannbio_065148	PK00502.1	100	51	0	0	1	51	51	1	3e-19	95.3
Cannbio_065149	PK23710.1	100	71	0	0	1	71	1864	1934	2e-30	132
Cannbio_065150	PK19867.1	97.52	121	3	0	1	121	1025	1145	3e-53	207
Cannbio_065151	PK18931.1	98.82	170	2	0	177	346	28	197	4e-82	303
Cannbio_065152	PK01960.1	100	159	0	0	1	159	1350	1508	2e-79	294
Cannbio_065153	PK05302.1	98.63	73	1	0	1	73	3407	3479	7e-30	130
Cannbio_065154	PK03807.1	96.82	283	3	1	1	283	604	880	1e-131	468
Cannbio_065155	PK23314.1	100	71	0	0	1	71	227	297	2e-30	132
Cannbio_065156	PK02607.3	99.71	346	1	0	1	346	495	840	0	634
Cannbio_065157	PK14658.1	100	57	0	0	1	57	1285	1229	1e-22	106
Cannbio_065159	PK14518.1	100	73	0	0	1	73	177	249	2e-31	135
Cannbio_065161	PK05207.1	98.06	155	3	0	192	346	2576	2422	4e-72	270
Cannbio_065163	PK25052.1	99.29	282	1	1	66	346	183	464	8e-144	508
Cannbio_065164	PK00508.1	100	71	0	0	276	346	127	57	2e-30	132
Cannbio_065165	PK18081.1	98.84	86	1	0	8	93	1702	1787	4e-37	154
Cannbio_065166	PK07375.1	96.15	78	3	0	92	169	1878	1955	3e-29	128
Cannbio_065167	PK18300.1	100	73	0	0	1	73	303	375	2e-31	135
Cannbio_065168	PK25390.1	98.59	71	1	0	1	71	596	526	9e-29	126
Cannbio_065169	PK08035.1	98.67	75	1	0	1	75	1550	1624	6e-31	134
Cannbio_065170	PK09762.1	97.22	72	0	2	276	346	236	306	4e-27	121
Cannbio_065171	PK05334.1	97.44	78	1	1	269	346	921	997	2e-30	132
Cannbio_065172	PK03905.1	94.44	72	4	0	1	72	1384	1455	3e-24	111
Cannbio_065173	PK03819.2	97.69	346	7	1	1	346	350	6	2e-169	593
Cannbio_065174	PK17912.2	85.14	370	16	15	1	346	826	472	8e-94	342
Cannbio_065175	PK17979.1	91	100	7	2	248	346	196	294	6e-31	134
Cannbio_065176	PK13184.1	100	71	0	0	276	346	1549	1479	2e-30	132
Cannbio_065177	PK17862.1	85.02	287	27	14	69	346	3219	2940	2e-74	278
Cannbio_065178	PK15818.1	98.99	199	2	0	5	203	278	476	3e-98	357
Cannbio_065179	PK01656.1	91.3	299	21	5	1	296	2347	2643	4e-112	403
Cannbio_065181	PK00091.1	98.43	127	1	1	1	126	651	525	1e-57	222
Cannbio_065182	PK12878.2	100	61	0	0	287	347	1509	1449	7e-25	113
Cannbio_065183	PK22065.1	99.59	245	1	0	103	347	24	268	2e-125	448
Cannbio_065184	PK12864.1	100	71	0	0	277	347	338	268	2e-30	132
Cannbio_065185	PK20064.1	100	48	0	0	1	48	713	760	1e-17	89.8
Cannbio_065186	PK01160.1	95.45	198	8	1	1	198	3	199	2e-85	315
Cannbio_065189	PK19073.2	98.3	176	3	0	1	176	346	521	9e-84	309
Cannbio_065190	PK00846.1	100	72	0	0	276	347	423	494	6e-31	134
Cannbio_065191	PK14319.1	100	344	0	0	4	347	2438	2095	0	636
Cannbio_065192	PK09498.1	98.49	332	5	0	13	344	1	332	4e-167	586
Cannbio_065193	PK06346.1	97.97	296	6	0	1	296	296	1	2e-145	514
Cannbio_065194	PK24628.1	95.95	74	3	0	274	347	733	660	4e-27	121
Cannbio_065195	PK06979.1	99.22	256	2	0	92	347	387	132	6e-130	462
Cannbio_065196	PK06027.1	100	36	0	0	1	36	683	718	6e-11	67.6
Cannbio_065197	PK22533.1	89.18	268	16	5	1	267	1584	1839	1e-87	322
Cannbio_065198	PK07048.1	100	71	0	0	1	71	13	83	2e-30	132
Cannbio_065199	PK18693.1	100	71	0	0	1	71	798	868	2e-30	132
Cannbio_065200	PK12662.1	97.5	80	2	0	1	80	918	839	4e-32	137
Cannbio_065201	PK13461.1	100	71	0	0	277	347	687	617	2e-30	132
Cannbio_065202	PK04903.1	100	72	0	0	1	72	3001	3072	6e-31	134
Cannbio_065203	PK00818.1	98.61	72	1	0	276	347	615	686	3e-29	128
Cannbio_065204	PK04550.2	100	70	0	0	1	70	492	561	7e-30	130
Cannbio_065205	PK17707.1	99.07	107	1	0	1	107	2669	2775	9e-49	193
Cannbio_065206	PK11148.1	97.22	72	2	0	1	72	1158	1087	1e-27	122
Cannbio_065207	PK05668.1	100	190	0	0	1	190	190	1	1e-96	351
Cannbio_065208	PK09990.1	98.63	73	1	0	1	73	911	839	7e-30	130
Cannbio_065210	PK10939.1	98.34	302	4	1	46	347	1147	847	6e-150	529
Cannbio_065211	PK21793.1	95.65	69	2	1	9	76	79	147	9e-24	110
Cannbio_065212	PK04731.1	100	71	0	0	1	71	1411	1481	2e-30	132
Cannbio_065213	PK06567.1	97.14	70	2	0	2	71	291	222	2e-26	119
Cannbio_065214	PK03819.2	84.68	359	21	16	21	347	1	357	2e-89	327
Cannbio_065215	PK01316.1	98.85	347	4	0	1	347	751	1097	4e-177	619
Cannbio_065216	PK19379.1	98.27	347	1	2	1	347	191	532	4e-172	603
Cannbio_065217	PK13369.1	100	250	0	0	1	250	250	1	6e-130	462
Cannbio_065218	PK04577.1	94.35	230	11	2	112	340	1	229	1e-96	351
Cannbio_065219	PK01105.1	100	71	0	0	277	347	883	813	2e-30	132
Cannbio_065220	PK00375.2	100	73	0	0	1	73	629	557	2e-31	135
Cannbio_065222	PK18640.1	100	71	0	0	277	347	669	739	2e-30	132
Cannbio_065223	PK17930.1	100	243	0	0	105	347	1	243	5e-126	449
Cannbio_065224	PK09873.1	97.55	326	6	2	23	347	841	517	3e-158	556
Cannbio_065225	PK00173.18	100	73	0	0	275	347	98	26	2e-31	135
Cannbio_065226	PK06183.1	98.56	347	5	0	1	347	118	464	2e-175	614
Cannbio_065228	PK21382.1	98.63	73	1	0	1	73	3110	3038	7e-30	130
Cannbio_065229	PK00530.1	98.57	70	1	0	278	347	496	565	3e-28	124
Cannbio_065230	PK02324.1	97.62	42	1	0	1	42	1370	1329	1e-12	73.1
Cannbio_065231	PK25695.1	97.99	149	1	1	1	149	3343	3489	3e-68	257
Cannbio_065232	PK02291.2	97.1	69	2	0	277	345	311	243	6e-26	117
Cannbio_065233	PK17287.1	100	72	0	0	1	72	609	680	6e-31	134
Cannbio_065234	PK09193.1	100	83	0	0	1	83	83	1	4e-37	154
Cannbio_065235	PK06496.1	100	347	0	0	1	347	1799	1453	0	641
Cannbio_065237	PK23295.1	98.61	72	1	0	276	347	540	469	3e-29	128
Cannbio_065238	PK02563.1	100	62	0	0	1	62	62	1	2e-25	115
Cannbio_065239	PK06212.1	98.63	73	1	0	275	347	959	1031	7e-30	130
Cannbio_065240	PK04725.1	95.41	305	6	5	1	298	377	74	6e-135	479
Cannbio_065241	PK09588.2	100	71	0	0	277	347	584	514	2e-30	132
Cannbio_065242	PK20691.1	93.06	173	7	5	1	169	3831	3660	2e-65	248
Cannbio_065243	PK05843.4	100	243	0	0	1	243	1	243	5e-126	449
Cannbio_065244	PK08767.1	100	37	0	0	1	37	729	765	2e-11	69.4
Cannbio_065245	PK22012.1	100	187	0	0	1	187	536	722	7e-95	346
Cannbio_065246	PK09520.2	97.38	229	6	0	1	229	206	434	3e-108	390
Cannbio_065247	PK12808.1	98.28	348	5	1	1	347	2886	3233	8e-174	608
Cannbio_065248	PK23363.2	98.27	347	6	0	1	347	2929	2583	8e-174	608
Cannbio_065249	PK05566.1	100	146	0	0	1	146	146	1	4e-72	270
Cannbio_065250	PK16333.1	100	71	0	0	277	347	688	618	2e-30	132
Cannbio_065251	PK10938.1	100	44	0	0	1	44	1498	1455	2e-15	82.4
Cannbio_065252	PK22099.1	99.3	143	1	0	205	347	544	686	9e-69	259
Cannbio_065253	PK21988.1	99.14	347	3	0	1	347	3578	3232	8e-179	625
Cannbio_065254	PK12931.1	98.7	77	0	1	1	76	362	438	2e-31	135
Cannbio_065255	PK09711.1	93.33	60	4	0	155	214	1586	1645	1e-17	89.8
Cannbio_065256	PK08734.1	100	71	0	0	1	71	818	888	2e-30	132
Cannbio_065257	PK19144.1	99.44	180	1	0	1	180	504	683	2e-89	327
Cannbio_065258	PK25236.1	100	258	0	0	1	258	258	1	2e-134	477
Cannbio_065259	PK29134.1	99.47	187	1	0	1	187	293	479	3e-93	340
Cannbio_065260	PK01320.3	100	71	0	0	1	71	688	618	2e-30	132
Cannbio_065261	PK11938.1	100	71	0	0	1	71	905	975	2e-30	132
Cannbio_065262	PK19786.1	86.59	179	11	8	1	177	229	62	2e-46	185
Cannbio_065263	PK03361.1	98.68	76	1	0	1	76	725	800	2e-31	135
Cannbio_065264	PK20623.1	98.94	189	2	0	1	189	189	1	1e-92	339
Cannbio_065265	PK02802.1	97.12	347	10	0	1	347	1272	926	4e-167	586
Cannbio_065266	PK17064.1	100	71	0	0	277	347	1711	1641	2e-30	132
Cannbio_065267	PK07558.1	98.81	84	1	0	264	347	509	592	6e-36	150
Cannbio_065268	PK06878.1	100	62	0	0	286	347	1	62	2e-25	115
Cannbio_065269	PK25653.1	100	71	0	0	1	71	1212	1282	2e-30	132
Cannbio_065270	PK27940.1	100	71	0	0	1	71	430	360	2e-30	132
Cannbio_065271	PK25426.1	100	71	0	0	1	71	458	528	2e-30	132
Cannbio_065272	PK09452.1	100	55	0	0	294	348	1242	1188	2e-21	102
Cannbio_065273	PK17874.1	97.47	198	5	0	149	346	2846	3043	1e-92	339
Cannbio_065274	PK20818.1	99.07	107	0	1	243	348	1402	1296	3e-48	191
Cannbio_065275	PK04141.1	98.96	96	1	0	1	96	1360	1265	1e-42	172
Cannbio_065276	PK16704.1	100	71	0	0	1	71	201	271	2e-30	132
Cannbio_065277	PK23392.1	98.55	69	1	0	280	348	1553	1485	1e-27	122
Cannbio_065278	PK17224.1	93.63	157	5	3	26	181	1078	926	7e-60	230
Cannbio_065279	PK01081.1	100	73	0	0	1	73	692	620	2e-31	135
Cannbio_065280	PK04445.2	100	165	0	0	184	348	1	165	1e-82	305
Cannbio_065281	PK23649.1	100	36	0	0	313	348	172	137	6e-11	67.6
Cannbio_065282	PK21053.1	100	58	0	0	1	58	1719	1662	3e-23	108
Cannbio_065283	PK23119.1	98.26	287	5	0	62	348	1	287	4e-142	503
Cannbio_065284	PK15738.1	97.06	68	2	0	275	342	66	133	2e-25	115
Cannbio_065285	PK16782.1	100	65	0	0	1	65	1564	1628	4e-27	121
Cannbio_065286	PK00390.2	98.56	139	2	0	1	139	1012	874	7e-65	246
Cannbio_065287	PK13512.1	98.31	178	0	2	1	175	465	288	9e-84	309
Cannbio_065288	PK14275.1	97.32	112	1	2	231	342	1	110	1e-47	189
Cannbio_065289	PK23713.1	95.32	235	11	0	1	235	235	1	3e-103	374
Cannbio_065290	PK20467.1	100	73	0	0	276	348	33	105	2e-31	135
Cannbio_065291	PK07561.1	94.74	95	4	1	230	324	599	692	7e-35	147
Cannbio_065292	PK05407.1	98.59	71	1	0	1	71	865	935	9e-29	126
Cannbio_065293	PK17793.1	98.15	54	1	0	1	54	124	71	3e-19	95.3
Cannbio_065294	PK07336.3	94.12	119	7	0	87	205	1	119	2e-45	182
Cannbio_065295	PK16788.1	95.15	227	9	2	61	286	44	269	3e-98	357
Cannbio_065296	PK06326.1	98.48	66	1	0	8	73	105	40	6e-26	117
Cannbio_065297	PK05329.1	98.67	75	0	1	1	74	752	826	2e-30	132
Cannbio_065298	PK24951.1	100	71	0	0	278	348	219	289	2e-30	132
Cannbio_065299	PK23119.1	97.56	287	7	0	62	348	1	287	8e-139	492
Cannbio_065300	PK09584.1	98.67	75	0	1	274	348	164	91	2e-30	132
Cannbio_065301	PK09800.1	100	72	0	0	1	72	1750	1821	6e-31	134
Cannbio_065302	PK02369.1	100	71	0	0	278	348	926	856	2e-30	132
Cannbio_065303	PK26354.1	100	73	0	0	1	73	357	285	2e-31	135
Cannbio_065304	PK10367.1	100	71	0	0	278	348	365	295	2e-30	132
Cannbio_065305	PK02977.2	100	71	0	0	278	348	533	463	2e-30	132
Cannbio_065306	PK20886.1	88.76	89	8	2	154	241	88	1	3e-23	108
Cannbio_065307	PK07465.1	100	71	0	0	1	71	1115	1185	2e-30	132
Cannbio_065308	PK15131.1	100	71	0	0	1	71	1155	1085	2e-30	132
Cannbio_065309	PK10295.1	99.3	143	1	0	206	348	517	659	9e-69	259
Cannbio_065310	PK01023.14	99.31	145	1	0	1	145	1422	1278	7e-70	263
Cannbio_065311	PK00016.1	100	116	0	0	1	116	144	29	2e-55	215
Cannbio_065312	PK02037.1	94.29	210	3	2	82	282	9110	8901	7e-85	313
Cannbio_065313	PK07978.2	90.99	111	6	4	1	109	1685	1793	7e-35	147
Cannbio_065314	PK00191.1	98.59	71	1	0	278	348	1796	1726	9e-29	126
Cannbio_065315	PK10021.1	100	60	0	0	289	348	25	84	3e-24	111
Cannbio_065317	PK17854.1	100	71	0	0	276	346	71	1	2e-30	132
Cannbio_065318	PK27621.1	100	71	0	0	278	348	1438	1368	2e-30	132
Cannbio_065319	PK01929.1	98.57	70	1	0	1	70	122	191	3e-28	124
Cannbio_065320	PK29335.1	93.33	75	4	1	180	253	339	413	9e-24	110
Cannbio_065321	PK16080.1	97.13	348	10	0	1	348	412	65	1e-167	588
Cannbio_065322	PK19162.1	97.3	74	0	1	1	72	52	125	3e-28	124
Cannbio_065323	PK05236.1	98.63	73	1	0	276	348	531	459	7e-30	130
Cannbio_065324	PK25539.1	100	70	0	0	279	348	393	324	7e-30	130
Cannbio_065325	PK12513.1	100	69	0	0	1	69	3388	3320	3e-29	128
Cannbio_065326	PK03365.2	97.26	73	2	0	276	348	476	404	3e-28	124
Cannbio_065327	PK06960.1	100	73	0	0	276	348	1208	1280	2e-31	135
Cannbio_065328	PK28132.1	92.46	345	7	8	1	326	345	1	8e-134	475
Cannbio_065329	PK11215.1	100	73	0	0	1	73	746	818	2e-31	135
Cannbio_065330	PK28407.1	100	71	0	0	278	348	3669	3599	2e-30	132
Cannbio_065331	PK07703.1	99.43	348	2	0	1	348	573	920	0	632
Cannbio_065332	PK10381.1	100	43	0	0	1	43	1426	1468	7e-15	80.5
Cannbio_065333	PK14181.1	100	71	0	0	1	71	4334	4264	2e-30	132
Cannbio_065334	PK25611.1	100	65	0	0	1	65	2200	2264	4e-27	121
Cannbio_065335	PK16436.1	96.53	346	11	1	3	348	38	382	1e-162	571
Cannbio_065336	PK28619.1	97.26	73	2	0	1	73	376	304	3e-28	124
Cannbio_065337	PK16235.1	100	71	0	0	278	348	1037	1107	2e-30	132
Cannbio_065338	PK06799.1	97.78	45	1	0	86	130	67	111	3e-14	78.7
Cannbio_065339	PK21793.1	98.31	59	0	1	291	348	147	89	2e-21	102
Cannbio_065341	PK01024.1	100	59	0	0	287	345	212	154	9e-24	110
Cannbio_065342	PK12128.1	100	74	0	0	275	348	1	74	4e-32	137
Cannbio_065343	PK11010.1	96.92	130	3	1	1	129	775	904	5e-56	217
Cannbio_065344	PK17244.1	100	50	0	0	1	50	383	334	9e-19	93.5
Cannbio_065345	PK24961.1	100	71	0	0	278	348	775	705	2e-30	132
Cannbio_065348	PK20738.1	98.61	72	1	0	1	72	489	418	3e-29	128
Cannbio_065349	PK12853.1	100	268	0	0	1	268	1546	1813	6e-140	496
Cannbio_065350	PK08741.1	81.58	152	15	11	202	347	648	792	7e-25	113
Cannbio_065351	PK01226.1	99.06	319	3	0	8	326	1	319	3e-163	573
Cannbio_065352	PK16346.1	100	71	0	0	1	71	248	178	2e-30	132
Cannbio_065353	PK22025.1	100	44	0	0	306	349	638	595	2e-15	82.4
Cannbio_065354	PK08358.1	97.26	328	8	1	1	327	83	410	1e-157	555
Cannbio_065355	PK06727.2	97.47	79	1	1	80	158	78	1	6e-31	134
Cannbio_065356	PK25465.1	99.71	349	1	0	1	349	3294	2946	0	640
Cannbio_065357	PK03053.1	97.6	333	4	1	1	329	1074	1406	1e-161	568
Cannbio_065358	PK19077.1	100	71	0	0	1	71	866	796	2e-30	132
Cannbio_065359	PK07571.1	100	71	0	0	279	349	2084	2154	2e-30	132
Cannbio_065360	PK11345.1	100	73	0	0	1	73	2929	3001	2e-31	135
Cannbio_065361	PK03382.1	98.87	265	3	0	1	265	254	518	3e-133	473
Cannbio_065362	PK01432.1	100	71	0	0	1	71	442	372	2e-30	132
Cannbio_065364	PK17898.1	97.95	195	4	0	1	195	200	6	1e-92	339
Cannbio_065365	PK02988.2	100	71	0	0	1	71	1139	1209	2e-30	132
Cannbio_065366	PK08338.1	98.59	71	1	0	279	349	1715	1785	9e-29	126
Cannbio_065367	PK19932.1	98.21	56	1	0	1	56	6721	6776	2e-20	99
Cannbio_065368	PK16387.1	100	71	0	0	1	71	230	300	2e-30	132
Cannbio_065369	PK09001.2	100	71	0	0	1	71	1847	1917	2e-30	132
Cannbio_065370	PK12666.1	100	73	0	0	1	73	1764	1836	2e-31	135
Cannbio_065371	PK18578.1	95.68	162	6	1	189	349	983	822	9e-69	259
Cannbio_065372	PK03437.1	92.05	151	9	3	113	262	3020	2872	9e-54	209
Cannbio_065373	PK11888.1	100	56	0	0	294	349	995	940	4e-22	104
Cannbio_065374	PK21892.1	100	71	0	0	279	349	212	142	2e-30	132
Cannbio_065375	PK13582.2	100	73	0	0	1	73	1515	1587	2e-31	135
Cannbio_065376	PK10900.2	89.38	273	9	9	83	349	2910	2652	9e-89	326
Cannbio_065377	PK06213.1	100	167	0	0	183	349	322	156	9e-84	309
Cannbio_065378	PK04208.1	100	323	0	0	27	349	446	124	2e-170	597
Cannbio_065379	PK00930.1	100	71	0	0	277	347	251	321	2e-30	132
Cannbio_065380	PK07507.1	98.25	57	0	1	294	349	430	486	2e-20	99
Cannbio_065381	PK18968.1	100	62	0	0	288	349	1630	1569	2e-25	115
Cannbio_065382	PK22721.1	98.59	71	1	0	1	71	521	451	9e-29	126
Cannbio_065383	PK06549.1	100	71	0	0	279	349	807	737	2e-30	132
Cannbio_065384	PK12301.1	98.63	73	1	0	277	349	397	325	7e-30	130
Cannbio_065385	PK14947.2	98.41	63	1	0	287	349	1428	1490	3e-24	111
Cannbio_065386	PK01503.1	99.64	276	1	0	74	349	618	343	1e-142	505
Cannbio_065387	PK09919.1	100	53	0	0	1	53	240	188	2e-20	99
Cannbio_065388	PK28159.1	100	71	0	0	1	71	681	611	2e-30	132
Cannbio_065389	PK12798.1	100	349	0	0	1	349	339	687	0	645
Cannbio_065390	PK12516.1	95.56	338	3	5	1	338	1921	2246	2e-150	531
Cannbio_065391	PK18009.1	100	189	0	0	1	189	839	1027	5e-96	350
Cannbio_065392	PK14043.1	91.53	59	5	0	144	202	1263	1321	2e-15	82.4
Cannbio_065393	PK07536.2	95.83	72	1	2	279	349	45	115	2e-25	115
Cannbio_065394	PK12751.1	100	69	0	0	1	69	215	147	3e-29	128
Cannbio_065395	PK18698.1	100	71	0	0	279	349	713	783	2e-30	132
Cannbio_065396	PK05886.1	98.18	55	0	1	296	349	501	447	3e-19	95.3
Cannbio_065397	PK13522.2	98.57	349	5	0	1	349	628	280	1e-176	617
Cannbio_065398	PK04867.1	100	108	0	0	242	349	1	108	5e-51	200
Cannbio_065399	PK28479.1	100	53	0	0	295	347	105	53	2e-20	99
Cannbio_065400	PK24191.1	98.91	276	3	0	74	349	3234	2959	2e-139	494
Cannbio_065401	PK16086.1	100	71	0	0	279	349	182	252	2e-30	132
Cannbio_065402	PK18693.1	98.67	75	0	1	1	75	2671	2744	2e-30	132
Cannbio_065403	PK13012.1	100	71	0	0	279	349	1651	1581	2e-30	132
Cannbio_065404	PK06773.1	100	57	0	0	1	57	632	576	1e-22	106
Cannbio_065406	PK10983.4	90.96	177	11	5	77	251	2449	2622	5e-61	233
Cannbio_065407	PK02874.1	100	73	0	0	1	73	252	324	2e-31	135
Cannbio_065408	PK01945.1	100	71	0	0	279	349	333	403	2e-30	132
Cannbio_065409	PK07819.1	97.26	73	2	0	1	73	729	657	3e-28	124
Cannbio_065410	PK09900.1	100	349	0	0	1	349	1967	1619	0	645
Cannbio_065411	PK16376.1	98.01	351	5	2	1	349	43	393	8e-174	608
Cannbio_065412	PK12007.5	100	165	0	0	1	165	165	1	1e-82	305
Cannbio_065413	PK08859.1	100	67	0	0	1	67	1161	1227	3e-28	124
Cannbio_065414	PK25240.1	98.59	71	1	0	279	349	2080	2010	9e-29	126
Cannbio_065415	PK15363.1	98.33	180	3	0	1	180	1174	1353	5e-86	316
Cannbio_065416	PK28636.1	100	66	0	0	284	349	43	108	1e-27	122
Cannbio_065417	PK17240.1	97.25	109	3	0	241	349	2239	2131	2e-46	185
Cannbio_065418	PK18851.1	100	42	0	0	308	349	251	292	3e-14	78.7
Cannbio_065419	PK29187.1	98.58	282	4	0	68	349	30	311	5e-141	499
Cannbio_065420	PK05140.1	98.31	59	1	0	292	350	100	42	4e-22	104
Cannbio_065421	PK01351.2	100	73	0	0	278	350	1	73	2e-31	135
Cannbio_065422	PK21685.1	98.33	60	1	0	18	77	365	306	1e-22	106
Cannbio_065423	PK11240.2	98.6	143	2	0	1	143	2790	2648	4e-67	254
Cannbio_065424	PK00216.3	100	238	0	0	113	350	1	238	3e-123	440
Cannbio_065425	PK12439.1	100	71	0	0	1	71	2401	2331	2e-30	132
Cannbio_065426	PK09446.1	100	71	0	0	280	350	558	488	2e-30	132
Cannbio_065427	PK04985.2	95.51	178	8	0	173	350	915	738	1e-76	285
Cannbio_065428	PK07571.1	98.59	71	1	0	1	71	2154	2084	9e-29	126
Cannbio_065429	PK18503.1	94.59	111	3	3	33	141	163	54	2e-41	169
Cannbio_065430	PK03437.1	100	350	0	0	1	350	1724	1375	0	647
Cannbio_065431	PK08168.1	89.23	195	14	7	93	282	1	193	4e-62	237
Cannbio_065432	PK06670.1	98.67	75	1	0	276	350	895	969	6e-31	134
Cannbio_065433	PK09998.2	95.28	106	2	3	19	122	105	1	2e-40	165
Cannbio_065434	PK09964.1	97.06	68	2	0	1	68	136	69	2e-25	115
Cannbio_065435	PK13199.1	100	71	0	0	1	71	543	473	2e-30	132
Cannbio_065436	PK23573.1	98.59	71	0	1	1	71	117	48	3e-28	124
Cannbio_065437	PK11713.1	100	71	0	0	280	350	33	103	2e-30	132
Cannbio_065438	PK15363.1	100	50	0	0	1	50	420	469	1e-18	93.5
Cannbio_065439	PK24269.1	85.53	159	9	8	205	350	567	410	4e-37	154
Cannbio_065440	PK13669.1	100	73	0	0	1	73	359	431	2e-31	135
Cannbio_065441	PK14947.2	91.86	86	5	2	1	85	1474	1390	2e-26	119
Cannbio_065442	PK11201.1	100	41	0	0	1	41	411	371	1e-13	76.8
Cannbio_065443	PK08117.1	100	71	0	0	280	350	744	674	2e-30	132
Cannbio_065444	PK26070.1	97.18	71	2	0	280	350	391	321	4e-27	121
Cannbio_065445	PK17039.1	100	131	0	0	220	350	26	156	9e-64	243
Cannbio_065446	PK13692.4	95.41	109	3	2	1	108	108	1	1e-42	172
Cannbio_065447	PK13958.1	88.65	141	2	4	210	350	358	232	9e-39	159
Cannbio_065448	PK11783.1	96.05	329	3	1	22	350	1	319	2e-149	527
Cannbio_065449	PK10025.1	100	71	0	0	1	71	1691	1761	2e-30	132
Cannbio_065450	PK10291.1	89.74	156	9	5	200	350	1159	1006	9e-49	193
Cannbio_065451	PK04698.2	100	71	0	0	1	71	897	967	2e-30	132
Cannbio_065452	PK23545.1	86.69	293	18	18	30	311	283	1	1e-82	305
Cannbio_065453	PK12155.1	90.48	84	4	4	5	86	82	1	3e-23	108
Cannbio_065454	PK29116.1	98.85	87	1	0	264	350	319	233	1e-37	156
Cannbio_065455	PK08284.1	98.92	279	1	2	15	293	28	304	2e-140	497
Cannbio_065456	PK05504.1	100	71	0	0	1	71	67	137	2e-30	132
Cannbio_065457	PK15126.1	100	57	0	0	294	350	157	213	1e-22	106
Cannbio_065458	PK15126.1	100	57	0	0	294	350	157	213	1e-22	106
Cannbio_065459	PK21646.1	98.12	160	3	0	182	341	431	590	7e-75	279
Cannbio_065460	PK00217.2	100	71	0	0	1	71	822	752	2e-30	132
Cannbio_065461	PK06614.1	95.12	123	6	0	228	350	1874	1752	3e-49	195
Cannbio_065462	PK19379.1	100	130	0	0	1	130	3858	3987	3e-63	241
Cannbio_065463	PK06754.2	93.06	72	3	2	280	350	321	251	4e-22	104
Cannbio_065464	PK12868.1	98.01	351	6	1	1	350	203	553	8e-174	608
Cannbio_065465	PK19454.1	98.28	348	6	0	3	350	1937	1590	2e-174	610
Cannbio_065467	PK09971.1	90.3	134	11	2	1	134	172	303	3e-43	174
Cannbio_065468	PK21877.1	92.19	192	6	2	1	190	1624	1808	7e-70	263
Cannbio_065469	PK06512.1	100	71	0	0	1	71	1615	1545	2e-30	132
Cannbio_065470	PK08292.1	100	71	0	0	281	351	140	70	2e-30	132
Cannbio_065471	PK19718.1	98.58	351	5	0	1	351	2338	2688	1e-177	621
Cannbio_065472	PK09539.1	100	51	0	0	23	73	876	926	3e-19	95.3
Cannbio_065473	PK01912.1	100	69	0	0	283	351	1306	1374	3e-29	128
Cannbio_065474	PK01560.4	100	71	0	0	1	71	954	884	2e-30	132
Cannbio_065475	PK18932.1	100	196	0	0	156	351	1629	1434	7e-100	363
Cannbio_065476	PK01402.1	100	243	0	0	1	243	246	4	5e-126	449
Cannbio_065477	PK07638.2	99.24	264	2	0	88	351	983	720	2e-134	477
Cannbio_065478	PK07451.1	100	42	0	0	310	351	886	927	3e-14	78.7
Cannbio_065479	PK10403.1	100	71	0	0	1	71	718	788	2e-30	132
Cannbio_065481	PK08645.1	100	71	0	0	281	351	346	416	2e-30	132
Cannbio_065482	PK10171.1	92.61	284	15	5	4	282	431	149	4e-112	403
Cannbio_065483	PK08212.1	100	42	0	0	310	351	800	759	3e-14	78.7
Cannbio_065484	PK18532.1	99.07	107	0	1	245	351	1	106	3e-48	191
Cannbio_065485	PK00736.2	99.72	351	1	0	1	351	1784	1434	0	643
Cannbio_065486	PK23286.1	100	71	0	0	281	351	1311	1241	2e-30	132
Cannbio_065487	PK04889.1	97.15	351	8	2	1	351	774	426	8e-169	592
Cannbio_065488	PK13892.1	100	57	0	0	295	351	1459	1403	1e-22	106
Cannbio_065490	PK12571.1	97.4	154	4	0	1	154	208	55	7e-70	263
Cannbio_065492	PK13512.1	99.44	178	1	0	1	178	465	288	3e-88	324
Cannbio_065493	PK03854.7	100	71	0	0	1	71	135	205	2e-30	132
Cannbio_065494	PK01615.1	100	351	0	0	1	351	3954	3604	0	649
Cannbio_065495	PK15226.1	100	335	0	0	17	351	559	225	4e-177	619
Cannbio_065496	PK11204.1	83.24	185	22	9	36	217	2557	2379	3e-39	161
Cannbio_065497	PK01560.4	100	64	0	0	1	64	908	971	2e-26	119
Cannbio_065498	PK19227.1	98.01	352	6	1	1	351	1540	1891	2e-174	610
Cannbio_065499	PK01642.1	100	71	0	0	281	351	1207	1277	2e-30	132
Cannbio_065500	PK09445.1	100	70	0	0	1	70	1923	1854	7e-30	130
Cannbio_065501	PK08275.1	100	57	0	0	295	351	469	525	1e-22	106
Cannbio_065502	PK29144.1	100	69	0	0	283	351	106	38	3e-29	128
Cannbio_065503	PK22799.1	100	71	0	0	281	351	359	429	2e-30	132
Cannbio_065504	PK11843.3	100	47	0	0	1	47	85	131	4e-17	87.9
Cannbio_065505	PK04331.1	100	73	0	0	1	73	1388	1460	2e-31	135
Cannbio_065507	PK17040.1	88.67	353	30	10	4	351	652	305	1e-117	422
Cannbio_065508	PK05054.1	100	50	0	0	278	327	200	151	1e-18	93.5
Cannbio_065510	PK26111.1	100	62	0	0	1	62	402	463	2e-25	115
Cannbio_065511	PK08859.1	100	71	0	0	281	351	1179	1109	2e-30	132
Cannbio_065512	PK09831.3	100	73	0	0	279	351	292	220	2e-31	135
Cannbio_065513	PK09075.1	100	71	0	0	1	71	1824	1754	2e-30	132
Cannbio_065514	PK23018.1	100	71	0	0	1	71	1034	1104	2e-30	132
Cannbio_065515	PK22533.1	94.81	77	1	3	276	351	1494	1420	6e-26	117
Cannbio_065516	PK05075.2	100	211	0	0	141	351	522	312	3e-108	390
Cannbio_065517	PK29677.1	100	50	0	0	281	330	777	728	1e-18	93.5
Cannbio_065518	PK01471.1	98.59	71	1	0	281	351	1136	1066	9e-29	126
Cannbio_065519	PK12709.2	100	111	0	0	1	111	309	419	1e-52	206
Cannbio_065520	PK15302.1	96.15	78	2	1	1	78	947	871	9e-29	126
Cannbio_065521	PK04558.1	100	66	0	0	1	66	293	228	1e-27	122
Cannbio_065522	PK01480.1	100	73	0	0	279	351	260	332	2e-31	135
Cannbio_065523	PK22984.1	98.86	88	0	1	264	351	1682	1596	1e-37	156
Cannbio_065524	PK26128.1	98.59	71	1	0	1	71	391	461	9e-29	126
Cannbio_065525	PK28191.1	93.33	75	2	3	135	208	1798	1726	3e-23	108
Cannbio_065526	PK14570.1	100	71	0	0	281	351	1559	1489	2e-30	132
Cannbio_065527	PK07988.1	100	73	0	0	1	73	948	876	2e-31	135
Cannbio_065528	PK15645.1	85.31	245	23	10	43	282	237	1	3e-63	241
Cannbio_065529	PK03850.1	100	213	0	0	139	351	1	213	2e-109	394
Cannbio_065530	PK19257.1	100	64	0	0	288	351	1432	1495	2e-26	119
Cannbio_065531	PK11436.1	100	224	0	0	1	224	224	1	2e-115	414
Cannbio_065532	PK20934.1	100	71	0	0	281	351	2747	2677	2e-30	132
Cannbio_065533	PK03116.1	100	38	0	0	314	351	45	82	4e-12	71.3
Cannbio_065534	PK00011.1	100	351	0	0	1	351	1637	1987	0	649
Cannbio_065535	PK04249.1	100	57	0	0	7	63	972	1028	1e-22	106
Cannbio_065536	PK12791.1	97.96	98	2	0	1	98	1409	1506	4e-42	171
Cannbio_065537	PK19541.1	100	39	0	0	314	352	1142	1180	1e-12	73.1
Cannbio_065539	PK20446.1	97.46	118	2	1	1	118	1245	1129	5e-51	200
Cannbio_065540	PK13892.1	98.59	71	1	0	282	352	1898	1828	9e-29	126
Cannbio_065541	PK04861.2	96	75	2	1	1	75	1181	1108	4e-27	121
Cannbio_065542	PK26181.1	99.38	325	0	1	28	352	1839	1517	1e-167	588
Cannbio_065543	PK04816.1	100	55	0	0	120	174	253	199	2e-21	102
Cannbio_065544	PK26983.1	97.48	318	8	0	1	318	3306	3623	2e-154	544
Cannbio_065545	PK01822.1	100	73	0	0	1	73	2204	2132	2e-31	135
Cannbio_065546	PK11387.1	98.61	72	1	0	4	75	196	125	3e-29	128
Cannbio_065547	PK24591.1	100	352	0	0	1	352	2034	1683	0	651
Cannbio_065548	PK17035.1	100	275	0	0	78	352	1	275	8e-144	508
Cannbio_065549	PK16360.3	100	48	0	0	140	187	48	1	1e-17	89.8
Cannbio_065550	PK21190.1	98.33	240	3	1	107	346	1	239	4e-117	420
Cannbio_065551	PK26814.1	98.63	73	1	0	280	352	283	211	7e-30	130
Cannbio_065552	PK17612.1	100	36	0	0	317	352	314	279	6e-11	67.6
Cannbio_065553	PK11136.1	98.55	138	2	0	215	352	11	148	3e-64	244
Cannbio_065554	PK11649.1	99.7	333	1	0	1	333	621	953	2e-174	610
Cannbio_065555	PK03968.1	100	70	0	0	1	70	173	242	7e-30	130
Cannbio_065556	PK04165.1	100	71	0	0	1	71	432	362	2e-30	132
Cannbio_065557	PK24724.1	94.93	217	9	1	1	217	1322	1536	1e-92	339
Cannbio_065558	PK11240.2	97.98	346	2	3	1	345	491	150	6e-170	595
Cannbio_065559	PK18789.1	100	73	0	0	1	73	397	325	2e-31	135
Cannbio_065560	PK20880.1	80.12	161	18	10	17	167	1118	962	3e-23	108
Cannbio_065561	PK00729.1	100	73	0	0	1	73	1393	1321	2e-31	135
Cannbio_065562	PK03945.2	97.18	71	2	0	1	71	158	88	4e-27	121
Cannbio_065563	PK28056.1	91.48	317	5	10	58	352	1863	1547	5e-116	416
Cannbio_065564	PK06232.1	100	73	0	0	280	352	899	827	2e-31	135
Cannbio_065565	PK15307.1	100	121	0	0	1	121	121	1	3e-58	224
Cannbio_065566	PK28979.1	100	38	0	0	315	352	756	793	4e-12	71.3
Cannbio_065567	PK13292.1	100	179	0	0	1	179	1065	1243	2e-90	331
Cannbio_065568	PK29144.1	94.29	70	3	1	284	352	106	37	1e-22	106
Cannbio_065569	PK16988.1	99.29	140	0	1	214	352	219	358	1e-66	252
Cannbio_065570	PK09047.1	100	71	0	0	282	352	293	223	2e-30	132
Cannbio_065571	PK01549.1	98.3	352	6	0	1	352	17	368	1e-176	617
Cannbio_065572	PK27841.1	97.3	148	3	1	206	352	153	300	5e-66	250
Cannbio_065573	PK02653.1	96.69	151	1	1	202	352	356	210	2e-65	248
Cannbio_065574	PK02542.1	84.72	216	19	12	143	352	260	53	4e-52	204
Cannbio_065575	PK13764.2	96.91	356	3	5	1	352	2071	2422	3e-168	590
Cannbio_065576	PK23982.1	98.67	75	1	0	278	352	185	259	6e-31	134
Cannbio_065577	PK02898.3	96.83	189	0	3	170	352	1	189	2e-84	311
Cannbio_065578	PK21285.1	98.86	175	2	0	178	352	2149	1975	7e-85	313
Cannbio_065579	PK00231.1	95.18	353	14	3	1	352	3446	3096	1e-157	555
Cannbio_065580	PK03167.1	98.6	143	2	0	1	143	1290	1148	4e-67	254
Cannbio_065581	PK04725.1	93.75	352	12	5	1	352	2898	2557	4e-147	520
Cannbio_065582	PK03290.1	96.07	356	5	4	1	352	3095	3445	1e-162	571
Cannbio_065583	PK13055.1	97.56	82	1	1	272	352	99	18	1e-32	139
Cannbio_065586	PK26553.1	99.55	223	1	0	1	223	3362	3584	3e-113	407
Cannbio_065587	PK12288.1	97.8	91	2	0	1	91	437	527	3e-38	158
Cannbio_065588	PK21530.1	97.33	75	1	1	1	75	2408	2335	9e-29	126
Cannbio_065589	PK20028.1	96.65	179	6	0	1	179	179	1	2e-80	298
Cannbio_065590	PK01258.1	100	269	0	0	24	292	269	1	2e-140	497
Cannbio_065591	PK01560.4	98.59	71	1	0	1	71	954	884	9e-29	126
Cannbio_065592	PK19192.1	100	71	0	0	282	352	2048	1978	2e-30	132
Cannbio_065593	PK29451.1	98.83	256	3	0	1	256	256	1	3e-128	457
Cannbio_065594	PK14873.1	98.63	73	1	0	1	73	127	55	7e-30	130
Cannbio_065595	PK24478.1	100	204	0	0	149	352	1	204	2e-104	377
Cannbio_065596	PK08957.1	100	42	0	0	3	44	138	179	3e-14	78.7
Cannbio_065597	PK17924.1	100	71	0	0	282	352	363	293	2e-30	132
Cannbio_065598	PK08004.1	100	233	0	0	1	233	233	1	2e-120	431
Cannbio_065599	PK23716.1	100	73	0	0	1	73	210	282	2e-31	135
Cannbio_065600	PK24191.1	97.35	264	7	0	1	264	2971	3234	5e-126	449
Cannbio_065601	PK24621.1	100	45	0	0	1	45	349	393	6e-16	84.2
Cannbio_065602	PK00108.2	94.1	373	1	6	1	352	595	223	2e-155	547
Cannbio_065603	PK04847.1	100	71	0	0	1	71	511	441	2e-30	132
Cannbio_065604	PK08084.1	100	296	0	0	1	296	894	1189	2e-155	547
Cannbio_065605	PK01130.1	86.34	183	19	6	170	351	736	559	3e-49	195
Cannbio_065606	PK01574.1	100	189	0	0	165	353	1	189	5e-96	350
Cannbio_065607	PK21214.1	100	71	0	0	283	353	2232	2302	2e-30	132
Cannbio_065608	PK20910.1	88.7	354	17	8	1	352	1892	2224	2e-114	411
Cannbio_065609	PK14538.1	99.72	353	1	0	1	353	1179	1531	0	647
Cannbio_065610	PK19929.4	100	72	0	0	282	353	1	72	6e-31	134
Cannbio_065612	PK26242.1	99.3	143	1	0	1	143	1188	1046	9e-69	259
Cannbio_065613	PK04461.1	100	71	0	0	1	71	1099	1029	2e-30	132
Cannbio_065614	PK03543.1	100	73	0	0	1	73	687	759	2e-31	135
Cannbio_065615	PK09529.1	100	71	0	0	283	353	1124	1054	2e-30	132
Cannbio_065616	PK25444.1	98.75	80	1	0	1	80	550	629	9e-34	143
Cannbio_065617	PK22012.1	98.57	70	0	1	1	69	528	597	1e-27	122
Cannbio_065618	PK05837.1	100	71	0	0	283	353	1414	1344	2e-30	132
Cannbio_065620	PK04224.1	98.59	71	1	0	283	353	954	884	9e-29	126
Cannbio_065621	PK13447.2	96.18	157	4	2	1	156	353	508	1e-67	255
Cannbio_065622	PK23565.1	97.9	143	3	0	1	143	976	834	2e-65	248
Cannbio_065623	PK18318.1	100	196	0	0	158	353	1	196	7e-100	363
Cannbio_065624	PK13073.1	99.21	126	1	0	1	126	1476	1351	3e-59	228
Cannbio_065625	PK16517.2	98.57	70	1	0	1	70	621	552	3e-28	124
Cannbio_065626	PK20319.1	99.05	105	1	0	249	353	2489	2593	1e-47	189
Cannbio_065627	PK27662.1	97.98	99	2	0	1	99	796	894	1e-42	172
Cannbio_065628	PK27438.1	100	71	0	0	283	353	785	715	2e-30	132
Cannbio_065629	PK24381.1	100	73	0	0	281	353	619	547	2e-31	135
Cannbio_065630	PK16625.1	100	52	0	0	302	353	40	91	7e-20	97.1
Cannbio_065631	PK08863.1	100	73	0	0	1	73	982	910	2e-31	135
Cannbio_065632	PK20278.1	100	52	0	0	1	52	435	486	7e-20	97.1
Cannbio_065633	PK20342.1	86.94	245	20	12	46	281	363	122	2e-70	265
Cannbio_065634	PK02577.1	100	64	0	0	1	64	144	207	2e-26	119
Cannbio_065635	PK00432.1	100	71	0	0	1	71	1564	1494	2e-30	132
Cannbio_065636	PK01162.4	98.78	164	2	0	1	164	499	662	9e-79	292
Cannbio_065637	PK23831.1	100	71	0	0	1	71	1672	1602	2e-30	132
Cannbio_065639	PK08448.1	100	71	0	0	283	353	2907	2837	2e-30	132
Cannbio_065640	PK15693.1	100	66	0	0	288	353	3820	3755	1e-27	122
Cannbio_065641	PK17753.1	100	71	0	0	283	353	1911	1981	2e-30	132
Cannbio_065642	PK19786.1	96.25	80	2	1	1	79	344	265	7e-30	130
Cannbio_065643	PK25915.1	99.12	113	0	1	1	112	692	580	2e-51	202
Cannbio_065644	PK04509.1	96.13	362	5	2	1	353	547	186	5e-166	582
Cannbio_065645	PK23988.1	100	52	0	0	1	52	1085	1034	7e-20	97.1
Cannbio_065646	PK21795.1	100	61	0	0	293	353	1	61	7e-25	113
Cannbio_065647	PK00921.1	97.21	358	4	4	1	353	2718	2362	1e-171	601
Cannbio_065648	PK21122.1	100	282	0	0	1	282	282	1	1e-147	521
Cannbio_065649	PK01290.1	95.18	353	14	1	1	353	435	86	1e-157	555
Cannbio_065650	PK11625.1	98.59	71	1	0	283	353	916	846	9e-29	126
Cannbio_065651	PK02666.1	100	69	0	0	283	351	216	148	3e-29	128
Cannbio_065652	PK04040.1	100	71	0	0	283	353	245	175	2e-30	132
Cannbio_065653	PK03759.2	100	46	0	0	1	46	267	222	2e-16	86.1
Cannbio_065654	PK25358.1	98.02	353	4	3	1	353	376	27	2e-174	610
Cannbio_065656	PK21027.1	98.87	354	3	1	1	353	1489	1136	2e-180	630
Cannbio_065657	PK26076.1	97.36	303	7	1	51	353	3023	2722	2e-145	514
Cannbio_065658	PK12435.1	100	71	0	0	283	353	909	979	2e-30	132
Cannbio_065659	PK20660.1	95.65	115	5	0	1	115	127	13	2e-46	185
Cannbio_065660	PK18125.1	98.7	77	1	0	1	77	1302	1378	4e-32	137
Cannbio_065662	PK03053.2	100	354	0	0	1	354	807	1160	0	654
Cannbio_065663	PK12643.1	100	71	0	0	284	354	284	214	2e-30	132
Cannbio_065664	PK10422.2	100	151	0	0	1	151	151	1	7e-75	279
Cannbio_065665	PK13761.1	91.73	133	2	5	23	149	1065	936	9e-44	176
Cannbio_065666	PK23838.1	100	149	0	0	179	327	1	149	9e-74	276
Cannbio_065667	PK10220.1	100	107	0	0	248	354	4	110	2e-50	198
Cannbio_065668	PK10695.1	98.81	84	1	0	269	352	1392	1309	6e-36	150
Cannbio_065669	PK14916.1	99.14	347	3	0	1	347	510	164	8e-179	625
Cannbio_065670	PK29866.1	99.11	112	1	0	243	354	595	706	2e-51	202
Cannbio_065671	PK00917.2	91.57	356	27	3	1	354	383	29	1e-137	488
Cannbio_065673	PK16572.1	100	71	0	0	284	354	442	512	2e-30	132
Cannbio_065674	PK07548.1	93.98	83	3	2	273	354	689	608	3e-28	124
Cannbio_065675	PK25500.1	98.61	288	4	0	1	288	789	1076	2e-144	510
Cannbio_065676	PK04640.1	99.44	354	2	0	1	354	1738	1385	0	643
Cannbio_065677	PK22921.1	95.74	47	1	1	1	46	216	262	3e-13	75
Cannbio_065678	PK19542.1	100	70	0	0	1	70	344	413	7e-30	130
Cannbio_065679	PK14488.1	84.7	183	12	11	185	354	352	173	2e-41	169
Cannbio_065680	PK26262.1	98.59	71	1	0	1	71	627	697	1e-28	126
Cannbio_065681	PK16056.1	100	71	0	0	1	71	467	537	2e-30	132
Cannbio_065682	PK00918.1	98.63	73	1	0	282	354	1983	2055	7e-30	130
Cannbio_065683	PK17912.2	100	354	0	0	1	354	889	536	0	654
Cannbio_065686	PK17180.1	100	73	0	0	282	354	851	779	2e-31	135
Cannbio_065687	PK15886.2	100	123	0	0	232	354	1261	1383	3e-59	228
Cannbio_065688	PK13498.1	93.79	354	22	0	1	354	1838	1485	5e-151	532
Cannbio_065689	PK25487.1	96.47	255	6	3	1	254	648	900	1e-117	422
Cannbio_065691	PK26668.1	100	71	0	0	284	354	1645	1715	2e-30	132
Cannbio_065692	PK10118.1	90.59	85	2	3	194	272	248	332	3e-23	108
Cannbio_065693	PK15076.1	98.59	71	1	0	1	71	2713	2643	1e-28	126
Cannbio_065694	PK14290.1	100	47	0	0	308	354	276	322	4e-17	87.9
Cannbio_065695	PK14992.1	98.31	355	5	1	1	354	167	521	1e-177	621
Cannbio_065696	PK13242.1	95.88	364	5	6	1	354	1379	1742	2e-165	580
Cannbio_065697	PK16546.1	100	49	0	0	150	198	1267	1219	3e-18	91.6
Cannbio_065698	PK02531.1	94.98	259	6	1	3	261	307	56	5e-111	399
Cannbio_065699	PK26794.1	100	267	0	0	1	267	267	1	2e-139	494
Cannbio_065700	PK04614.1	100	56	0	0	29	84	921	976	4e-22	104
Cannbio_065701	PK21624.1	100	71	0	0	1	71	71	1	2e-30	132
Cannbio_065702	PK16249.1	97.71	350	3	2	1	350	2048	2392	2e-170	597
Cannbio_065703	PK21518.1	98.05	257	5	0	98	354	1	257	2e-125	448
Cannbio_065704	PK29295.1	100	279	0	0	76	354	32	310	5e-146	516
Cannbio_065705	PK16406.1	100	71	0	0	1	71	2552	2482	2e-30	132
Cannbio_065706	PK08532.1	96.43	84	1	2	1	84	669	750	4e-32	137
Cannbio_065707	PK05303.1	98.57	70	1	0	285	354	2382	2451	3e-28	124
Cannbio_065708	PK08767.1	100	37	0	0	1	37	729	765	2e-11	69.4
Cannbio_065709	PK28116.1	100	71	0	0	1	71	717	647	2e-30	132
Cannbio_065710	PK23089.1	98.63	73	1	0	282	354	1149	1221	7e-30	130
Cannbio_065711	PK22481.1	99.66	294	1	0	61	354	3004	2711	1e-152	538
Cannbio_065712	PK24414.1	98.31	354	6	0	1	354	2414	2061	1e-177	621
Cannbio_065713	PK18068.1	93.44	61	4	0	292	352	1	61	3e-18	91.6
Cannbio_065714	PK19894.1	100	48	0	0	307	354	437	390	1e-17	89.8
Cannbio_065715	PK09641.1	99.31	289	2	0	66	354	2387	2099	3e-148	523
Cannbio_065716	PK24129.1	100	54	0	0	301	354	192	245	6e-21	100
Cannbio_065717	PK22934.1	98.97	97	1	0	1	97	2409	2313	3e-43	174
Cannbio_065718	PK20871.1	97.65	298	7	0	1	298	1345	1642	6e-145	512
Cannbio_065719	PK27943.1	95.81	310	7	1	45	354	1	304	6e-140	496
Cannbio_065720	PK08745.1	98.63	73	1	0	1	73	2805	2733	7e-30	130
Cannbio_065721	PK18265.1	100	73	0	0	282	354	715	643	2e-31	135
Cannbio_065722	PK08903.1	100	96	0	0	1	96	122	27	3e-44	178
Cannbio_065723	PK09669.1	100	71	0	0	1	71	153	223	2e-30	132
Cannbio_065724	PK11829.1	99.05	211	0	1	1	209	708	918	2e-104	377
Cannbio_065725	PK01792.1	100	73	0	0	1	73	723	651	2e-31	135
Cannbio_065726	PK29585.1	100	71	0	0	285	355	1327	1257	2e-30	132
Cannbio_065727	PK26279.1	100	71	0	0	285	355	2152	2222	2e-30	132
Cannbio_065728	PK26418.1	100	73	0	0	1	73	146	218	2e-31	135
Cannbio_065729	PK11842.1	100	41	0	0	1	41	37	77	1e-13	76.8
Cannbio_065730	PK26251.1	100	70	0	0	2	71	1341	1272	7e-30	130
Cannbio_065731	PK27372.1	100	71	0	0	285	355	173	243	2e-30	132
Cannbio_065732	PK01166.1	100	71	0	0	285	355	1457	1527	2e-30	132
Cannbio_065733	PK10746.1	93.68	95	1	5	265	355	1026	1119	4e-32	137
Cannbio_065734	PK11536.1	99.06	106	1	0	1	106	3398	3293	3e-48	191
Cannbio_065735	PK13184.1	100	71	0	0	285	355	1314	1244	2e-30	132
Cannbio_065736	PK04504.1	96.32	163	6	0	1	163	163	1	1e-71	268
Cannbio_065737	PK04637.1	100	71	0	0	1	71	1325	1395	2e-30	132
Cannbio_065738	PK25869.1	100	42	0	0	314	355	108	67	3e-14	78.7
Cannbio_065739	PK27646.1	98.65	223	3	0	5	227	22	244	7e-110	396
Cannbio_065740	PK26353.1	98.59	71	1	0	1	71	261	331	1e-28	126
Cannbio_065741	PK26279.1	99.44	355	0	2	1	355	2291	2643	0	643
Cannbio_065742	PK00039.15	93.97	232	4	6	1	224	389	160	9e-94	342
Cannbio_065743	PK24631.1	100	71	0	0	1	71	311	241	2e-30	132
Cannbio_065744	PK07784.1	97.53	81	0	2	1	81	3637	3715	4e-32	137
Cannbio_065745	PK26783.1	100	73	0	0	1	73	117	45	2e-31	135
Cannbio_065746	PK09979.1	99.64	276	1	0	1	276	4112	4387	1e-142	505
Cannbio_065747	PK04705.1	97.18	71	2	0	285	355	1568	1498	4e-27	121
Cannbio_065748	PK26607.1	100	73	0	0	1	73	276	348	2e-31	135
Cannbio_065749	PK01107.1	94.64	56	3	0	236	291	237	182	5e-17	87.9
Cannbio_065750	PK07029.2	100	278	0	0	1	278	881	1158	2e-145	514
Cannbio_065751	PK09651.1	99.1	223	2	0	133	355	1	223	1e-111	401
Cannbio_065752	PK10542.1	99.52	207	1	0	149	355	1	207	2e-104	377
Cannbio_065753	PK06349.1	99.15	117	1	0	239	355	1412	1296	3e-54	211
Cannbio_065754	PK06819.1	97.18	71	2	0	285	355	414	344	4e-27	121
Cannbio_065755	PK15602.1	98.67	75	0	1	282	355	330	256	2e-30	132
Cannbio_065756	PK14356.1	100	57	0	0	299	355	634	690	1e-22	106
Cannbio_065757	PK06667.1	95.89	73	3	0	1	73	538	466	2e-26	119
Cannbio_065758	PK12216.1	100	71	0	0	285	355	359	289	2e-30	132
Cannbio_065760	PK02542.1	91.32	265	10	11	29	285	260	1	5e-96	350
Cannbio_065761	PK29852.1	100	355	0	0	1	355	490	844	0	656
Cannbio_065762	PK07299.1	100	71	0	0	285	355	1346	1276	2e-30	132
Cannbio_065763	PK24483.1	99.07	108	1	0	1	108	358	251	3e-49	195
Cannbio_065764	PK03168.1	100	71	0	0	285	355	1838	1908	2e-30	132
Cannbio_065765	PK15272.1	98.59	71	1	0	1	71	1342	1412	1e-28	126
Cannbio_065766	PK25817.1	98.08	260	3	2	97	355	362	104	1e-126	451
Cannbio_065767	PK22358.1	100	44	0	0	2	45	1484	1441	2e-15	82.4
Cannbio_065768	PK25108.2	100	73	0	0	1	73	86	14	2e-31	135
Cannbio_065769	PK05003.7	100	68	0	0	1	68	147	80	1e-28	126
Cannbio_065770	PK28678.1	100	71	0	0	285	355	2480	2410	2e-30	132
Cannbio_065771	PK15691.3	88.66	194	19	3	65	256	254	446	5e-61	233
Cannbio_065772	PK11842.1	100	71	0	0	1	71	472	402	2e-30	132
Cannbio_065773	PK14612.2	100	70	0	0	286	355	1385	1316	7e-30	130
Cannbio_065774	PK01591.1	97.44	78	1	1	279	355	1269	1192	2e-30	132
Cannbio_065775	PK28798.1	98.6	143	2	0	213	355	1660	1518	4e-67	254
Cannbio_065776	PK18194.1	98.59	71	1	0	285	355	474	544	1e-28	126
Cannbio_065777	PK05818.1	100	65	0	0	1	65	101	37	4e-27	121
Cannbio_065778	PK18974.1	91.95	87	3	2	1	83	57	143	2e-26	119
Cannbio_065779	PK00091.3	98.77	163	2	0	1	163	56	218	3e-78	291
Cannbio_065780	PK23956.1	100	70	0	0	286	355	1854	1923	7e-30	130
Cannbio_065781	PK18893.1	100	73	0	0	1	73	922	850	2e-31	135
Cannbio_065782	PK06423.1	100	71	0	0	1	71	892	962	2e-30	132
Cannbio_065783	PK17351.1	100	71	0	0	285	355	608	678	2e-30	132
Cannbio_065784	PK23300.1	97.14	70	2	0	1	70	1547	1616	2e-26	119
Cannbio_065785	PK24482.1	98.5	200	2	1	7	206	1	199	1e-96	351
Cannbio_065786	PK26387.1	100	165	0	0	191	355	1	165	1e-82	305
Cannbio_065787	PK08453.1	100	71	0	0	285	355	2681	2751	2e-30	132
Cannbio_065788	PK06574.1	98.96	96	1	0	260	355	403	308	1e-42	172
Cannbio_065789	PK26353.1	100	71	0	0	1	71	703	633	2e-30	132
Cannbio_065790	PK11473.1	99.4	167	1	0	189	355	1880	1714	4e-82	303
Cannbio_065791	PK13658.1	99.3	143	1	0	213	355	561	419	9e-69	259
Cannbio_065792	PK02607.2	100	170	0	0	186	355	1933	1764	2e-85	315
Cannbio_065793	PK24718.1	100	71	0	0	1	71	127	197	2e-30	132
Cannbio_065794	PK09113.1	100	73	0	0	1	73	480	408	2e-31	135
Cannbio_065795	PK01829.1	98.63	73	0	1	1	72	946	1018	3e-29	128
Cannbio_065796	PK16782.1	100	65	0	0	292	356	1628	1564	4e-27	121
Cannbio_065797	PK25792.1	99.72	356	1	0	1	356	1241	1596	0	652
Cannbio_065798	PK06378.1	97.64	212	2	3	1	211	1283	1492	2e-99	361
Cannbio_065799	PK15792.1	99.72	356	1	0	1	356	407	52	0	652
Cannbio_065800	PK09938.1	100	71	0	0	1	71	3023	2953	2e-30	132
Cannbio_065801	PK29748.1	96.08	255	3	4	1	248	1515	1769	8e-114	409
Cannbio_065802	PK01829.1	98.59	71	1	0	286	356	563	633	1e-28	126
Cannbio_065803	PK13339.2	100	73	0	0	284	356	1	73	2e-31	135
Cannbio_065804	PK27414.1	99.45	183	1	0	174	356	1782	1600	5e-91	333
Cannbio_065805	PK12609.1	100	72	0	0	1	72	1388	1317	6e-31	134
Cannbio_065806	PK12541.1	100	71	0	0	1	71	1413	1343	2e-30	132
Cannbio_065807	PK12156.1	100	73	0	0	284	356	1161	1089	2e-31	135
Cannbio_065808	PK01487.1	91.07	112	9	1	78	188	2	113	6e-36	150
Cannbio_065809	PK12668.1	99.14	348	3	0	1	348	377	30	2e-179	627
Cannbio_065810	PK26796.1	100	71	0	0	286	356	851	921	2e-30	132
Cannbio_065811	PK10499.1	98.67	75	1	0	282	356	1296	1222	6e-31	134
Cannbio_065812	PK15886.2	98.67	75	1	0	1	75	970	1044	6e-31	134
Cannbio_065813	PK05195.1	100	60	0	0	297	356	1	60	3e-24	111
Cannbio_065814	PK04722.1	88.38	198	7	5	1	194	110	295	3e-58	224
Cannbio_065815	PK13601.1	99.18	245	2	0	1	245	271	27	8e-124	442
Cannbio_065816	PK24518.1	98.63	73	1	0	1	73	563	635	7e-30	130
Cannbio_065817	PK05849.2	99.71	346	1	0	1	346	4308	4653	0	634
Cannbio_065818	PK11018.1	92.11	114	4	1	90	203	3392	3500	1e-37	156
Cannbio_065819	PK08074.1	96.57	321	10	1	1	320	1705	2025	2e-150	531
Cannbio_065820	PK00548.2	100	356	0	0	1	356	2309	1954	0	658
Cannbio_065821	PK18568.1	86.61	127	17	0	128	254	1522	1648	3e-33	141
Cannbio_065822	PK07301.1	100	86	0	0	271	356	1	86	9e-39	159
Cannbio_065823	PK24655.1	100	82	0	0	222	303	82	1	2e-36	152
Cannbio_065824	PK15184.1	97.21	358	6	4	1	356	59	414	4e-172	603
Cannbio_065825	PK00765.1	98.67	226	2	1	120	345	3243	3019	5e-111	399
Cannbio_065826	PK04220.1	100	231	0	0	1	231	11	241	2e-119	427
Cannbio_065827	PK23568.1	98.41	63	1	0	294	356	76	138	3e-24	111
Cannbio_065828	PK27715.1	98.41	63	1	0	294	356	1069	1007	3e-24	111
Cannbio_065829	PK16097.1	96.8	125	4	0	1	125	140	264	9e-54	209
Cannbio_065830	PK07502.2	100	71	0	0	138	208	568	638	2e-30	132
Cannbio_065831	PK22507.1	99.42	171	1	0	186	356	1917	1747	2e-84	311
Cannbio_065832	PK19827.1	100	61	0	0	296	356	1	61	7e-25	113
Cannbio_065833	PK26023.1	100	60	0	0	1	60	660	719	3e-24	111
Cannbio_065834	PK12414.1	93.58	327	20	1	9	335	1	326	4e-137	486
Cannbio_065835	PK01290.1	99.26	135	1	0	222	356	2528	2394	3e-64	244
Cannbio_065836	PK22885.1	100	73	0	0	284	356	558	630	2e-31	135
Cannbio_065837	PK02191.1	100	71	0	0	1	71	112	182	2e-30	132
Cannbio_065838	PK14143.1	99.41	170	0	1	188	356	1	170	3e-83	307
Cannbio_065839	PK26262.1	98.63	73	1	0	1	73	625	697	7e-30	130
Cannbio_065840	PK04577.1	98.03	356	7	0	1	356	733	1088	4e-177	619
Cannbio_065841	PK12211.1	98.82	339	4	0	1	339	1178	1516	1e-172	604
Cannbio_065842	PK19156.1	98.63	73	1	0	284	356	681	753	7e-30	130
Cannbio_065843	PK27829.1	98.72	235	2	1	73	306	235	1	5e-116	416
Cannbio_065844	PK08621.1	98.59	71	1	0	1	71	535	605	1e-28	126
Cannbio_065845	PK24017.1	100	71	0	0	1	71	1169	1099	2e-30	132
Cannbio_065846	PK18542.1	100	71	0	0	1	71	1470	1400	2e-30	132
Cannbio_065847	PK07275.3	99.43	174	1	0	1	174	174	1	5e-86	316
Cannbio_065848	PK04799.1	94.29	70	1	1	1	67	664	733	4e-22	104
Cannbio_065849	PK00335.3	97	333	9	1	24	356	1	332	8e-159	558
Cannbio_065850	PK00834.2	100	71	0	0	286	356	2206	2136	2e-30	132
Cannbio_065851	PK11240.1	97.22	108	3	0	1	108	1606	1713	6e-46	183
Cannbio_065852	PK13372.1	100	65	0	0	1	65	2567	2631	4e-27	121
Cannbio_065853	PK29106.1	84.83	145	18	4	209	351	3642	3784	1e-33	143
Cannbio_065854	PK11093.1	100	71	0	0	1	71	912	842	2e-30	132
Cannbio_065855	PK16038.1	94.28	332	11	4	1	324	360	29	1e-141	501
Cannbio_065856	PK21021.1	100	71	0	0	1	71	334	264	2e-30	132
Cannbio_065857	PK17244.1	100	58	0	0	1	58	391	334	3e-23	108
Cannbio_065858	PK05882.1	100	55	0	0	1	55	248	302	2e-21	102
Cannbio_065859	PK02709.1	98.63	73	1	0	284	356	986	914	7e-30	130
Cannbio_065860	PK05210.1	100	60	0	0	1	60	165	224	3e-24	111
Cannbio_065861	PK26311.1	100	71	0	0	287	357	801	731	2e-30	132
Cannbio_065862	PK21364.1	96.3	81	2	1	1	81	763	684	2e-30	132
Cannbio_065863	PK11215.1	100	73	0	0	1	73	635	707	2e-31	135
Cannbio_065864	PK11011.1	98.53	68	1	0	1	68	463	530	4e-27	121
Cannbio_065865	PK00191.1	100	73	0	0	285	357	1833	1905	2e-31	135
Cannbio_065866	PK15112.1	100	52	0	0	1	52	52	1	8e-20	97.1
Cannbio_065867	PK05053.3	100	95	0	0	263	357	1	95	9e-44	176
Cannbio_065868	PK28242.1	100	327	0	0	1	327	2705	3031	1e-172	604
Cannbio_065869	PK24132.1	94.4	357	17	1	1	357	1019	666	6e-155	545
Cannbio_065870	PK24743.1	100	71	0	0	1	71	875	945	2e-30	132
Cannbio_065871	PK19553.1	94.44	198	9	2	46	242	485	289	4e-82	303
Cannbio_065872	PK25394.1	100	130	0	0	1	130	156	27	3e-63	241
Cannbio_065873	PK23751.1	97.48	278	6	1	81	357	520	243	3e-133	473
Cannbio_065874	PK22481.1	95.53	358	14	2	1	357	2482	2838	1e-162	571
Cannbio_065875	PK09900.1	100	140	0	0	218	357	23	162	9e-69	259
Cannbio_065876	PK12819.1	100	71	0	0	287	357	562	632	2e-30	132
Cannbio_065877	PK24585.1	95.45	66	2	1	292	357	41	105	5e-22	104
Cannbio_065878	PK00490.1	95.57	158	7	0	1	158	158	1	4e-67	254
Cannbio_065879	PK25757.2	100	47	0	0	311	357	1078	1032	5e-17	87.9
Cannbio_065880	PK02052.3	93.27	327	13	6	31	357	3751	3434	3e-133	473
Cannbio_065881	PK10173.1	98.6	357	4	1	1	357	858	1213	2e-180	630
Cannbio_065882	PK10475.1	98.88	357	4	0	1	357	404	48	0	638
Cannbio_065883	PK25196.1	93.66	268	13	2	1	267	42	306	2e-110	398
Cannbio_065884	PK20028.1	93.33	45	3	0	65	109	255	299	6e-11	67.6
Cannbio_065885	PK20788.1	100	71	0	0	287	357	721	651	2e-30	132
Cannbio_065886	PK26870.1	93.14	102	7	0	234	335	1	102	6e-36	150
Cannbio_065887	PK27782.1	96.25	293	11	0	65	357	949	657	2e-135	481
Cannbio_065888	PK11410.1	97.08	343	10	0	15	357	25	367	6e-165	579
Cannbio_065889	PK23804.1	98.67	75	0	1	1	74	885	811	2e-30	132
Cannbio_065890	PK19629.1	100	82	0	0	1	82	82	1	2e-36	152
Cannbio_065891	PK26026.1	100	67	0	0	1	67	771	837	3e-28	124
Cannbio_065892	PK17729.1	97.59	83	1	1	1	82	198	116	3e-33	141
Cannbio_065893	PK25844.1	97.21	359	7	3	1	357	5260	4903	1e-172	604
Cannbio_065895	PK06304.1	100	71	0	0	1	71	1776	1846	2e-30	132
Cannbio_065896	PK26999.1	100	65	0	0	293	357	230	166	4e-27	121
Cannbio_065897	PK03779.1	98.32	358	5	1	1	357	426	69	2e-179	627
Cannbio_065898	PK25808.1	100	72	0	0	286	357	316	245	6e-31	134
Cannbio_065899	PK05303.1	100	71	0	0	1	71	2451	2381	2e-30	132
Cannbio_065900	PK13905.1	100	73	0	0	1	73	1421	1349	2e-31	135
Cannbio_065901	PK11740.1	100	71	0	0	1	71	1350	1420	2e-30	132
Cannbio_065902	PK01549.1	95.28	360	6	4	1	357	17	368	2e-159	560
Cannbio_065903	PK03026.2	98.04	51	0	1	1	51	113	64	5e-17	87.9
Cannbio_065904	PK28603.1	100	73	0	0	1	73	154	82	2e-31	135
Cannbio_065905	PK07850.1	97.18	71	2	0	287	357	908	838	4e-27	121
Cannbio_065906	PK06212.1	100	71	0	0	1	71	1029	959	2e-30	132
Cannbio_065907	PK03798.1	100	67	0	0	291	357	375	309	3e-28	124
Cannbio_065908	PK19469.1	99.03	207	1	1	1	207	213	8	4e-102	370
Cannbio_065909	PK05884.1	100	73	0	0	1	73	934	862	2e-31	135
Cannbio_065910	PK12566.1	100	57	0	0	301	357	349	293	1e-22	106
Cannbio_065911	PK29515.1	98.75	240	2	1	1	239	240	1	8e-119	425
Cannbio_065912	PK22289.1	100	71	0	0	1	71	3953	4023	2e-30	132
Cannbio_065913	PK06465.2	99.6	248	1	0	1	248	248	1	4e-127	453
Cannbio_065914	PK07113.1	100	68	0	0	287	354	10974	10907	1e-28	126
Cannbio_065916	PK24665.1	100	43	0	0	1	43	748	706	8e-15	80.5
Cannbio_065917	PK12642.1	100	54	0	0	1	54	98	45	6e-21	100
Cannbio_065918	PK18618.1	98.6	214	3	0	1	214	215	428	7e-105	379
Cannbio_065919	PK14564.2	84.51	355	15	26	37	357	2727	2379	2e-85	315
Cannbio_065920	PK16185.1	98.28	116	2	0	171	286	424	539	4e-52	204
Cannbio_065921	PK08756.3	96.99	133	4	0	1	133	133	1	3e-58	224
Cannbio_065922	PK16702.1	100	71	0	0	1	71	448	518	2e-30	132
Cannbio_065923	PK07934.1	98.6	143	2	0	215	357	2174	2316	4e-67	254
Cannbio_065924	PK23094.1	100	60	0	0	1	60	902	961	3e-24	111
Cannbio_065925	PK13546.1	98.63	73	1	0	285	357	675	603	7e-30	130
Cannbio_065926	PK13170.1	97.96	98	2	0	1	98	405	502	4e-42	171
Cannbio_065927	PK24719.1	100	63	0	0	295	357	1114	1176	6e-26	117
Cannbio_065928	PK15400.1	97.17	106	2	1	1	105	1010	905	3e-44	178
Cannbio_065929	PK24353.1	97.39	153	4	0	1	153	604	756	3e-69	261
Cannbio_065930	PK25792.2	100	239	0	0	119	357	588	350	8e-124	442
Cannbio_065931	PK21734.1	100	73	0	0	1	73	1011	939	2e-31	135
Cannbio_065932	PK00489.1	97.87	47	1	0	124	170	130	84	2e-15	82.4
Cannbio_065933	PK24582.1	97.32	336	3	4	4	335	334	1	5e-161	566
Cannbio_065934	PK16360.1	98.89	361	1	1	1	358	464	104	0	641
Cannbio_065935	PK03824.1	91.18	68	6	0	1	68	80	147	1e-18	93.5
Cannbio_065936	PK08409.1	100	69	0	0	290	358	688	620	3e-29	128
Cannbio_065937	PK04614.1	100	53	0	0	306	358	894	842	2e-20	99
Cannbio_065938	PK29892.1	98.04	51	0	1	270	319	57	7	5e-17	87.9
Cannbio_065939	PK01128.1	97.33	75	2	0	1	75	5670	5596	3e-29	128
Cannbio_065940	PK14777.1	96.51	86	3	0	1	86	636	721	1e-33	143
Cannbio_065941	PK18214.1	97.56	287	6	1	1	286	287	1	3e-138	490
Cannbio_065942	PK22847.1	97.67	172	4	0	1	172	298	469	7e-80	296
Cannbio_065943	PK26210.1	100	48	0	0	302	349	48	1	1e-17	89.8
Cannbio_065944	PK16442.1	100	50	0	0	309	358	1	50	1e-18	93.5
Cannbio_065945	PK27755.1	100	71	0	0	1	71	432	362	2e-30	132
Cannbio_065946	PK12076.1	98.45	129	2	0	133	261	25	153	3e-59	228
Cannbio_065947	PK05746.1	80.59	237	32	13	56	286	279	51	4e-42	171
Cannbio_065948	PK08691.1	91.26	103	2	7	90	189	101	3	6e-31	134
Cannbio_065949	PK17153.1	100	71	0	0	288	358	828	758	2e-30	132
Cannbio_065950	PK10382.1	100	73	0	0	286	358	209	137	2e-31	135
Cannbio_065951	PK11604.1	86.14	202	6	16	1	195	867	1053	2e-50	198
Cannbio_065952	PK20809.1	98.57	280	4	0	1	280	998	1277	6e-140	496
Cannbio_065953	PK00491.1	94.74	76	3	1	283	358	388	462	6e-26	117
Cannbio_065954	PK01228.4	98.68	228	3	0	131	358	29	256	1e-112	405
Cannbio_065955	PK18275.1	97.26	73	2	0	1	73	1398	1470	3e-28	124
Cannbio_065956	PK26418.1	98.85	174	2	0	1	174	218	45	2e-84	311
Cannbio_065957	PK26877.1	98	50	1	0	309	358	500	451	5e-17	87.9
Cannbio_065958	PK15564.1	100	107	0	0	1	107	112	6	2e-50	198
Cannbio_065959	PK16974.1	99.72	358	0	1	1	358	3412	3056	0	654
Cannbio_065960	PK09038.1	100	38	0	0	321	358	1	38	5e-12	71.3
Cannbio_065961	PK26877.1	96	50	2	0	1	50	451	500	2e-15	82.4
Cannbio_065962	PK14899.1	100	70	0	0	289	358	1321	1252	7e-30	130
Cannbio_065963	PK07988.2	100	71	0	0	288	358	332	402	2e-30	132
Cannbio_065964	PK06233.1	89.56	182	4	9	189	358	1550	1372	6e-56	217
Cannbio_065965	PK13773.1	100	43	0	0	1	43	549	591	8e-15	80.5
Cannbio_065966	PK09536.1	100	76	0	0	1	76	913	988	3e-33	141
Cannbio_065967	PK00087.1	98.63	73	1	0	1	73	612	684	7e-30	130
Cannbio_065968	PK14791.1	98.59	71	1	0	1	71	1292	1362	1e-28	126
Cannbio_065969	PK05053.1	98.39	62	0	1	1	61	2661	2722	3e-23	108
Cannbio_065970	PK04181.2	98.59	71	1	0	288	358	99	169	1e-28	126
Cannbio_065971	PK02786.1	95.35	86	1	3	273	358	1514	1596	6e-31	134
Cannbio_065972	PK18145.1	100	71	0	0	1	71	1061	1131	2e-30	132
Cannbio_065973	PK12102.1	100	71	0	0	1	71	445	375	2e-30	132
Cannbio_065974	PK13066.1	100	117	0	0	217	333	43	159	6e-56	217
Cannbio_065975	PK02052.1	98.63	73	1	0	1	73	1910	1982	7e-30	130
Cannbio_065976	PK06533.3	100	173	0	0	186	358	1	173	4e-87	320
Cannbio_065977	PK18263.1	99.64	277	1	0	82	358	690	414	3e-143	507
Cannbio_065978	PK23430.1	100	71	0	0	1	71	2523	2593	2e-30	132
Cannbio_065979	PK10587.1	100	66	0	0	1	66	623	558	1e-27	122
Cannbio_065980	PK02064.1	100	71	0	0	288	358	395	325	2e-30	132
Cannbio_065981	PK19466.3	99.58	236	1	0	123	358	449	214	2e-120	431
Cannbio_065982	PK17877.1	99.28	139	1	0	220	358	676	538	2e-66	252
Cannbio_065983	PK12069.1	100	132	0	0	1	132	957	1088	3e-64	244
Cannbio_065985	PK07973.1	100	92	0	0	1	92	1824	1915	4e-42	171
Cannbio_065986	PK27408.1	98.6	358	5	0	1	358	757	1114	0	634
Cannbio_065987	PK08113.1	100	71	0	0	1	71	391	461	2e-30	132
Cannbio_065988	PK25844.1	100	358	0	0	1	358	5260	4903	0	662
Cannbio_065989	PK23462.1	100	36	0	0	1	36	2376	2411	6e-11	67.6
Cannbio_065990	PK11059.1	100	71	0	0	1	71	1003	933	2e-30	132
Cannbio_065991	PK07105.1	98.6	358	5	0	1	358	1911	2268	0	634
Cannbio_065993	PK23803.1	94.77	172	9	0	187	358	1832	1661	2e-71	268
Cannbio_065994	PK20902.1	93.98	83	5	0	276	358	268	186	1e-28	126
Cannbio_065995	PK00921.1	100	73	0	0	1	73	1050	978	2e-31	135
Cannbio_065996	PK27445.1	100	60	0	0	153	212	5	64	3e-24	111
Cannbio_065997	PK13540.3	100	171	0	0	1	171	999	1169	5e-86	316
Cannbio_065998	PK15076.1	97.33	75	1	1	1	75	2575	2648	1e-28	126
Cannbio_065999	PK17224.1	97.85	186	4	0	1	186	893	1078	1e-87	322
Cannbio_066000	PK15441.1	98.57	70	1	0	1	70	1562	1493	3e-28	124
Cannbio_066001	PK23665.1	92.84	363	14	6	1	358	2772	2417	5e-146	516
Cannbio_066002	PK20754.1	100	70	0	0	129	198	193	124	7e-30	130
Cannbio_066003	PK18749.1	98.59	71	1	0	1	71	422	352	1e-28	126
Cannbio_066004	PK00039.1	100	71	0	0	1	71	4385	4315	2e-30	132
Cannbio_066005	PK14877.1	100	71	0	0	288	358	353	283	2e-30	132
Cannbio_066006	PK09576.1	100	71	0	0	1	71	1790	1860	2e-30	132
Cannbio_066007	PK03358.1	100	349	0	0	1	349	2384	2732	0	645
Cannbio_066008	PK16276.1	100	72	0	0	1	72	330	401	6e-31	134
Cannbio_066009	PK04429.1	97.77	358	6	1	1	358	1387	1742	5e-176	616
Cannbio_066010	PK00716.1	99.47	189	1	0	170	358	74	262	2e-94	344
Cannbio_066011	PK16926.1	100	71	0	0	288	358	593	523	2e-30	132
Cannbio_066012	PK05527.1	96.94	360	4	4	1	358	3137	2783	2e-170	597
Cannbio_066013	PK17077.2	100	49	0	0	1	49	1426	1378	4e-18	91.6
Cannbio_066014	PK20105.1	98.59	71	1	0	288	358	3445	3515	1e-28	126
Cannbio_066015	PK15831.2	100	71	0	0	1	71	301	371	2e-30	132
Cannbio_066016	PK20842.1	95.65	253	2	6	1	244	2168	2420	2e-110	398
Cannbio_066017	PK14633.1	100	73	0	0	1	73	2592	2520	2e-31	135
Cannbio_066018	PK19068.1	98.63	73	1	0	286	358	1362	1290	7e-30	130
Cannbio_066019	PK11166.1	98.11	53	1	0	306	358	1725	1673	1e-18	93.5
Cannbio_066020	PK28944.1	99.38	324	1	1	37	359	1468	1145	4e-167	586
Cannbio_066021	PK24701.1	97.4	77	2	0	1	77	32	108	2e-30	132
Cannbio_066023	PK14502.1	100	41	0	0	1	41	869	909	1e-13	76.8
Cannbio_066024	PK19675.1	98.89	359	4	0	1	359	30	388	0	641
Cannbio_066025	PK21890.2	100	36	0	0	324	359	34	69	6e-11	67.6
Cannbio_066026	PK11103.1	97.3	222	6	0	138	359	476	255	2e-104	377
Cannbio_066027	PK26738.1	97.22	72	2	0	37	108	74	3	1e-27	122
Cannbio_066028	PK29263.1	90.86	186	12	5	178	359	36	220	3e-64	244
Cannbio_066029	PK02168.2	98.31	236	1	3	1	235	234	1	2e-114	411
Cannbio_066030	PK22453.1	97.22	360	8	2	1	359	413	55	8e-174	608
Cannbio_066031	PK11693.1	100	359	0	0	1	359	683	325	0	664
Cannbio_066033	PK04705.1	91.69	361	22	7	1	359	2441	2087	2e-139	494
Cannbio_066034	PK08374.1	99.24	131	1	0	229	359	2687	2557	4e-62	237
Cannbio_066035	PK27296.1	100	73	0	0	287	359	15	87	2e-31	135
Cannbio_066036	PK15818.1	98.89	359	4	0	1	359	70	428	0	641
Cannbio_066037	PK21056.1	100	71	0	0	1	71	972	1042	2e-30	132
Cannbio_066038	PK07427.1	98.74	238	3	0	122	359	1	238	3e-118	424
Cannbio_066039	PK14383.1	98.59	71	1	0	289	359	1444	1374	1e-28	126
Cannbio_066040	PK05016.2	96.47	85	1	2	276	359	390	307	1e-32	139
Cannbio_066042	PK02559.1	100	71	0	0	289	359	895	825	2e-30	132
Cannbio_066043	PK17369.1	94.79	365	13	3	1	359	381	17	2e-160	564
Cannbio_066044	PK23786.1	99.27	137	1	0	1	137	137	1	2e-65	248
Cannbio_066045	PK06304.1	91.18	340	10	10	40	359	2605	2266	2e-124	444
Cannbio_066046	PK24663.2	100	51	0	0	309	359	861	811	3e-19	95.3
Cannbio_066047	PK03664.1	100	71	0	0	289	359	1678	1608	2e-30	132
Cannbio_066048	PK22948.1	97.26	73	2	0	1	73	1216	1144	3e-28	124
Cannbio_066049	PK01441.1	97.44	78	1	1	1	78	804	728	2e-30	132
Cannbio_066050	PK13451.1	96.62	237	2	2	1	231	237	1	1e-107	388
Cannbio_066051	PK27748.1	100	50	0	0	1	50	163	212	1e-18	93.5
Cannbio_066052	PK12063.1	100	71	0	0	289	359	334	264	2e-30	132
Cannbio_066053	PK17899.1	94.32	88	3	2	1	88	752	837	6e-31	134
Cannbio_066054	PK16364.1	100	129	0	0	231	359	1	129	1e-62	239
Cannbio_066055	PK04844.6	100	63	0	0	297	359	238	176	6e-26	117
Cannbio_066056	PK15818.1	98.89	359	4	0	1	359	74	432	0	641
Cannbio_066057	PK03779.1	98.61	359	4	1	1	359	24	381	0	634
Cannbio_066058	PK18897.1	100	68	0	0	1	68	481	548	1e-28	126
Cannbio_066059	PK05640.1	100	135	0	0	225	359	1515	1381	5e-66	250
Cannbio_066060	PK10967.1	100	73	0	0	1	73	730	658	2e-31	135
Cannbio_066061	PK00485.1	100	71	0	0	289	359	2314	2384	2e-30	132
Cannbio_066062	PK14752.1	98.94	283	3	0	1	283	195	477	3e-143	507
Cannbio_066063	PK05371.1	98.59	71	1	0	289	359	680	750	1e-28	126
Cannbio_066064	PK16679.1	96.84	253	7	1	108	359	488	236	1e-117	422
Cannbio_066065	PK00458.1	97.18	71	2	0	289	359	1653	1583	4e-27	121
Cannbio_066066	PK10068.1	100	71	0	0	289	359	2273	2203	2e-30	132
Cannbio_066067	PK23065.1	98.61	359	5	0	1	359	403	45	0	636
Cannbio_066068	PK10320.1	100	62	0	0	298	359	97	158	2e-25	115
Cannbio_066071	PK24700.1	98.46	65	1	0	295	359	336	400	2e-25	115
Cannbio_066072	PK08929.1	100	37	0	0	323	359	444	480	2e-11	69.4
Cannbio_066074	PK20239.1	100	71	0	0	289	359	733	803	2e-30	132
Cannbio_066075	PK14243.1	100	71	0	0	1	71	71	1	2e-30	132
Cannbio_066076	PK24086.1	98.67	75	1	0	285	359	671	597	6e-31	134
Cannbio_066077	PK12275.1	100	138	0	0	1	138	1987	2124	1e-67	255
Cannbio_066078	PK23004.1	99.72	357	1	0	3	359	2471	2115	0	654
Cannbio_066079	PK04144.1	98.65	74	0	1	1	74	106	178	7e-30	130
Cannbio_066080	PK17291.7	100	359	0	0	1	359	28	386	0	664
Cannbio_066081	PK24938.1	100	314	0	0	1	314	805	1118	2e-165	580
Cannbio_066082	PK29515.1	98.15	108	2	0	1	108	177	284	1e-47	189
Cannbio_066083	PK08455.1	100	71	0	0	289	359	1039	1109	2e-30	132
Cannbio_066084	PK06295.1	79.64	275	37	17	44	310	1	264	7e-45	180
Cannbio_066085	PK21964.1	100	58	0	0	302	359	743	800	4e-23	108
Cannbio_066087	PK10811.1	98.28	233	4	0	1	233	233	1	9e-114	409
Cannbio_066088	PK28735.1	97.21	359	6	2	1	356	765	1122	1e-172	604
Cannbio_066089	PK27164.1	85.67	342	30	16	31	356	31	369	9e-94	342
Cannbio_066090	PK10305.1	98.63	73	1	0	1	73	585	513	7e-30	130
Cannbio_066091	PK28612.1	100	71	0	0	289	359	2071	2001	2e-30	132
Cannbio_066093	PK20777.1	100	71	0	0	1	71	573	643	2e-30	132
Cannbio_066094	PK15210.1	99.04	104	1	0	256	359	173	276	4e-47	187
Cannbio_066095	PK05817.1	97.18	354	8	2	1	353	1958	2310	2e-170	597
Cannbio_066096	PK01615.1	97.26	73	2	0	1	73	3069	3141	3e-28	124
Cannbio_066098	PK27627.1	93.56	233	1	5	140	359	3723	3492	1e-91	335
Cannbio_066099	PK02224.1	99.44	354	2	0	6	359	5857	5504	0	643
Cannbio_066100	PK19506.1	98.84	258	3	0	99	356	258	1	2e-129	460
Cannbio_066101	PK09987.1	99.44	354	0	1	1	352	354	1	0	641
Cannbio_066103	PK00967.1	99.3	143	1	0	1	143	2798	2656	9e-69	259
Cannbio_066104	PK07507.1	100	61	0	0	299	359	716	776	8e-25	113
Cannbio_066105	PK14506.1	96.51	86	1	2	1	85	1407	1491	3e-33	141
Cannbio_066107	PK05075.1	98.98	294	2	1	1	293	2515	2808	8e-149	525
Cannbio_066108	PK16789.3	96	75	3	0	284	358	153	79	1e-27	122
Cannbio_066109	PK12765.1	100	71	0	0	289	359	1077	1007	2e-30	132
Cannbio_066110	PK00046.1	100	44	0	0	316	359	277	234	2e-15	82.4
Cannbio_066112	PK14365.1	100	71	0	0	1	71	352	422	2e-30	132
Cannbio_066113	PK21799.1	100	56	0	0	1	56	115	60	5e-22	104
Cannbio_066116	PK29784.1	98.89	359	4	0	1	359	218	576	0	641
Cannbio_066118	PK10734.1	98.89	359	4	0	1	359	181	539	0	641
Cannbio_066119	PK15311.1	100	51	0	0	309	359	1979	2029	3e-19	95.3
Cannbio_066120	PK08953.1	98.82	170	2	0	190	359	1009	840	4e-82	303
Cannbio_066121	PK05323.1	97.26	73	2	0	287	359	2670	2742	3e-28	124
Cannbio_066122	PK06727.2	100	113	0	0	248	360	347	235	9e-54	209
Cannbio_066123	PK25175.1	100	76	0	0	94	169	1	76	3e-33	141
Cannbio_066124	PK19904.1	100	110	0	0	251	360	1319	1210	4e-52	204
Cannbio_066126	PK25820.1	100	71	0	0	1	71	452	382	2e-30	132
Cannbio_066127	PK20156.1	99.72	360	1	0	1	360	4948	4589	0	660
Cannbio_066128	PK17728.1	94.38	89	3	2	1	87	1607	1519	2e-31	135
Cannbio_066129	PK05433.1	100	71	0	0	1	71	7	77	2e-30	132
Cannbio_066130	PK10143.1	99.72	361	0	1	1	360	1328	1688	0	660
Cannbio_066131	PK04856.2	99.44	180	1	0	181	360	1	180	2e-89	327
Cannbio_066132	PK24966.1	98.53	68	1	0	5	72	918	851	5e-27	121
Cannbio_066133	PK27196.1	93.39	257	4	2	1	257	244	1	1e-101	368
Cannbio_066134	PK22423.1	98.89	270	3	0	2	271	270	1	5e-136	483
Cannbio_066135	PK10023.1	92.47	239	7	3	1	239	2947	3174	2e-90	331
Cannbio_066136	PK15221.1	100	69	0	0	1	69	123	55	3e-29	128
Cannbio_066137	PK06401.1	92.27	194	7	4	174	360	28	220	2e-71	268
Cannbio_066138	PK29658.1	100	73	0	0	1	73	73	1	2e-31	135
Cannbio_066139	PK29427.1	100	36	0	0	325	360	1301	1266	6e-11	67.6
Cannbio_066140	PK00278.1	100	60	0	0	1	60	1056	997	3e-24	111
Cannbio_066141	PK20156.1	95.24	210	3	3	1	204	5278	5486	9e-89	326
Cannbio_066142	PK18923.1	100	167	0	0	1	167	3592	3758	9e-84	309
Cannbio_066143	PK18089.1	98.59	71	1	0	290	360	335	405	1e-28	126
Cannbio_066144	PK12993.1	100	154	0	0	1	154	44	197	2e-76	285
Cannbio_066145	PK11275.2	100	195	0	0	166	360	28	222	2e-99	361
Cannbio_066146	PK03759.2	100	46	0	0	1	46	267	222	2e-16	86.1
Cannbio_066147	PK06614.1	95.1	143	5	2	1	142	1732	1873	3e-58	224
Cannbio_066148	PK06906.1	100	73	0	0	288	360	834	906	2e-31	135
Cannbio_066149	PK24663.1	100	71	0	0	1	71	329	399	2e-30	132
Cannbio_066150	PK04698.1	100	70	0	0	291	360	6829	6760	7e-30	130
Cannbio_066151	PK29439.1	98.59	283	4	0	1	283	283	1	1e-141	501
Cannbio_066152	PK29493.1	100	67	0	0	1	67	3216	3150	3e-28	124
Cannbio_066153	PK01021.1	95.89	73	3	0	1	73	448	376	2e-26	119
Cannbio_066154	PK07823.1	96.43	168	1	2	198	360	29	196	1e-72	272
Cannbio_066155	PK04614.1	100	53	0	0	308	360	894	842	2e-20	99
Cannbio_066156	PK19458.1	100	53	0	0	308	360	1513	1565	2e-20	99
Cannbio_066157	PK08259.1	100	71	0	0	290	360	358	428	2e-30	132
Cannbio_066158	PK14891.1	100	65	0	0	142	206	2042	1978	5e-27	121
Cannbio_066159	PK25428.1	98.63	73	1	0	288	360	95	23	7e-30	130
Cannbio_066160	PK20809.1	95.91	171	0	3	1	164	171	1	4e-72	270
Cannbio_066161	PK19578.1	97.66	342	8	0	19	360	1	342	1e-167	588
Cannbio_066162	PK13067.1	95.49	244	3	3	1	244	2449	2684	5e-106	383
Cannbio_066163	PK17426.1	100	69	0	0	1	69	536	604	3e-29	128
Cannbio_066164	PK08436.1	100	61	0	0	1	61	110	170	8e-25	113
Cannbio_066165	PK18630.1	100	299	0	0	62	360	1988	1690	4e-157	553
Cannbio_066166	PK14412.2	97.02	168	3	2	9	174	168	1	2e-75	281
Cannbio_066167	PK13213.1	97.33	75	1	1	287	360	2404	2478	1e-28	126
Cannbio_066168	PK14248.1	100	71	0	0	1	71	2594	2664	2e-30	132
Cannbio_066169	PK00107.1	100	37	0	0	1	37	1213	1177	2e-11	69.4
Cannbio_066170	PK03456.1	98.59	71	1	0	1	71	357	287	1e-28	126
Cannbio_066171	PK15505.1	99.19	123	1	0	238	360	1177	1055	1e-57	222
Cannbio_066172	PK20717.4	100	63	0	0	298	360	1395	1333	6e-26	117
Cannbio_066173	PK12963.1	95.3	149	7	0	212	360	537	389	4e-62	237
Cannbio_066174	PK20078.1	95.83	360	15	0	1	360	1400	1759	5e-166	582
Cannbio_066176	PK24889.1	100	73	0	0	1	73	145	73	2e-31	135
Cannbio_066177	PK29479.1	98.76	322	3	1	40	360	1491	1170	1e-162	571
Cannbio_066178	PK16098.1	100	73	0	0	288	360	292	364	2e-31	135
Cannbio_066179	PK03119.1	100	71	0	0	290	360	130	200	2e-30	132
Cannbio_066180	PK09456.1	100	73	0	0	1	73	75	3	2e-31	135
Cannbio_066181	PK02574.1	98.89	360	4	0	1	360	1312	1671	0	643
Cannbio_066182	PK01500.1	100	112	0	0	1	112	226	115	3e-53	207
Cannbio_066183	PK20972.1	98.25	343	5	1	18	360	721	380	5e-171	599
Cannbio_066184	PK11374.1	100	71	0	0	290	360	106	176	2e-30	132
Cannbio_066185	PK14899.1	100	71	0	0	290	360	1059	1129	2e-30	132
Cannbio_066186	PK18738.1	100	71	0	0	290	360	646	576	2e-30	132
Cannbio_066187	PK22113.1	100	270	0	0	1	270	255	524	5e-141	499
Cannbio_066188	PK02037.6	98.08	52	1	0	170	221	182	233	4e-18	91.6
Cannbio_066189	PK18376.1	100	252	0	0	1	252	630	881	5e-131	466
Cannbio_066190	PK09708.1	96.06	203	5	3	1	201	202	1	2e-89	327
Cannbio_066191	PK05561.1	96.3	81	2	1	281	361	712	633	2e-30	132
Cannbio_066192	PK09051.2	100	73	0	0	1	73	75	147	2e-31	135
Cannbio_066193	PK21884.1	98.21	56	1	0	306	361	179	124	2e-20	99
Cannbio_066194	PK04054.1	98.59	71	1	0	1	71	870	800	1e-28	126
Cannbio_066195	PK14709.1	92.94	269	4	9	97	354	452	188	2e-104	377
Cannbio_066196	PK22055.1	98.67	75	1	0	287	361	401	327	6e-31	134
Cannbio_066197	PK20959.1	100	73	0	0	1	73	385	457	2e-31	135
Cannbio_066198	PK26285.1	93.14	175	11	1	6	180	542	369	1e-67	255
Cannbio_066200	PK22171.1	100	83	0	0	279	361	1169	1087	4e-37	154
Cannbio_066201	PK15131.1	98.58	351	5	0	11	361	1	351	1e-177	621
Cannbio_066202	PK06349.1	96.43	84	0	2	278	361	1726	1646	2e-31	135
Cannbio_066203	PK16401.1	100	322	0	0	40	361	954	633	6e-170	595
Cannbio_066204	PK06651.1	100	71	0	0	291	361	222	152	2e-30	132
Cannbio_066205	PK16564.1	100	73	0	0	1	73	438	510	2e-31	135
Cannbio_066206	PK07180.1	100	274	0	0	1	274	928	1201	3e-143	507
Cannbio_066207	PK11888.2	100	176	0	0	186	361	233	58	9e-89	326
Cannbio_066208	PK09851.1	98.73	79	1	0	1	79	1171	1249	3e-33	141
Cannbio_066209	PK18783.1	95.34	365	1	10	3	361	2739	3093	5e-161	566
Cannbio_066210	PK26576.1	100	66	0	0	8	73	584	519	1e-27	122
Cannbio_066211	PK28561.1	96.97	132	4	0	1	132	3109	3240	1e-57	222
Cannbio_066212	PK01487.1	88.8	366	24	17	4	361	547	191	5e-121	433
Cannbio_066213	PK18923.1	95.86	169	4	3	1	168	3592	3758	4e-72	270
Cannbio_066214	PK00134.3	100	71	0	0	1	71	238	168	2e-30	132
Cannbio_066215	PK00807.1	100	44	0	0	2	45	157	200	2e-15	82.4
Cannbio_066216	PK29788.1	98.59	71	1	0	1	71	535	605	1e-28	126
Cannbio_066217	PK09210.1	100	71	0	0	291	361	853	783	2e-30	132
Cannbio_066218	PK15611.1	97.56	41	1	0	5	45	321	361	5e-12	71.3
Cannbio_066219	PK19466.2	98.33	240	1	1	1	240	237	1	1e-116	418
Cannbio_066220	PK02879.1	100	56	0	0	305	360	272	217	5e-22	104
Cannbio_066222	PK00136.1	100	71	0	0	291	361	390	320	2e-30	132
Cannbio_066223	PK15609.1	100	140	0	0	24	163	140	1	9e-69	259
Cannbio_066224	PK21513.1	100	71	0	0	1	71	1569	1639	2e-30	132
Cannbio_066225	PK22264.1	98.86	175	0	2	189	361	269	95	3e-84	311
Cannbio_066226	PK28514.1	100	71	0	0	1	71	940	1010	2e-30	132
Cannbio_066227	PK00610.3	99.72	361	1	0	1	361	1131	771	0	662
Cannbio_066228	PK27157.1	100	38	0	0	1	38	279	316	5e-12	71.3
Cannbio_066229	PK06682.1	100	71	0	0	291	361	815	885	2e-30	132
Cannbio_066230	PK06059.1	99.08	109	1	0	253	361	517	625	7e-50	196
Cannbio_066231	PK04287.1	94.74	95	3	2	268	361	497	404	7e-35	147
Cannbio_066232	PK04819.2	100	166	0	0	1	166	180	15	3e-83	307
Cannbio_066233	PK18442.1	98.67	75	0	1	1	75	399	472	2e-30	132
Cannbio_066234	PK22522.1	98.63	73	1	0	289	361	118	46	8e-30	130
Cannbio_066235	PK16054.1	98.46	130	2	0	232	361	2096	1967	7e-60	230
Cannbio_066236	PK13658.1	98.5	133	2	0	5	137	835	703	2e-61	235
Cannbio_066237	PK27721.1	100	71	0	0	291	361	440	510	2e-30	132
Cannbio_066238	PK13268.2	87.96	299	19	12	1	286	1285	1579	4e-92	337
Cannbio_066239	PK14656.1	95.88	243	2	4	119	361	969	735	4e-107	387
Cannbio_066240	PK17510.1	100	54	0	0	1	54	520	573	6e-21	100
Cannbio_066241	PK17077.2	100	73	0	0	289	361	1905	1833	2e-31	135
Cannbio_066242	PK19169.1	100	63	0	0	1	63	540	602	6e-26	117
Cannbio_066244	PK15611.1	86.88	282	25	8	3	275	65	343	1e-82	305
Cannbio_066245	PK02528.1	98.61	361	5	0	1	361	1326	966	0	640
Cannbio_066246	PK16679.1	100	54	0	0	308	361	155	102	6e-21	100
Cannbio_066247	PK12903.1	97.18	71	2	0	291	361	370	300	5e-27	121
Cannbio_066248	PK29595.1	100	62	0	0	1	62	490	429	2e-25	115
Cannbio_066249	PK16384.1	100	71	0	0	291	361	185	115	2e-30	132
Cannbio_066250	PK04241.3	100	56	0	0	1	56	474	419	5e-22	104
Cannbio_066251	PK05241.1	100	69	0	0	291	359	3367	3299	3e-29	128
Cannbio_066252	PK06718.1	100	58	0	0	304	361	1620	1563	4e-23	108
Cannbio_066253	PK18853.1	100	63	0	0	299	361	290	352	6e-26	117
Cannbio_066254	PK08168.1	87.06	255	24	6	38	287	1	251	7e-75	279
Cannbio_066256	PK29154.1	100	71	0	0	291	361	984	914	2e-30	132
Cannbio_066257	PK03167.1	100	66	0	0	141	206	1357	1292	1e-27	122
Cannbio_066258	PK09937.2	98.33	60	0	1	253	312	725	667	5e-22	104
Cannbio_066259	PK02940.1	99.18	122	1	0	240	361	348	227	4e-57	220
Cannbio_066260	PK25668.1	96.03	353	2	6	9	361	117	457	2e-160	564
Cannbio_066261	PK27053.1	100	71	0	0	1	71	1017	947	2e-30	132
Cannbio_066262	PK10529.1	98.88	356	4	0	4	359	153	508	0	636
Cannbio_066264	PK09727.1	95.34	193	5	4	1	190	454	263	4e-82	303
Cannbio_066265	PK15062.1	97.66	256	6	0	107	362	2207	1952	3e-123	440
Cannbio_066266	PK10169.1	100	73	0	0	1	73	698	770	2e-31	135
Cannbio_066267	PK02611.1	94.74	95	0	2	198	292	186	275	1e-33	143
Cannbio_066268	PK00995.1	97.18	71	2	0	1	71	1575	1505	5e-27	121
Cannbio_066269	PK09830.1	99.63	267	1	0	1	267	294	28	1e-137	488
Cannbio_066270	PK11867.1	98.63	73	1	0	290	362	1430	1502	8e-30	130
Cannbio_066271	PK00564.1	100	71	0	0	1	71	313	243	2e-30	132
Cannbio_066272	PK12478.1	97.03	101	2	1	263	362	103	203	2e-41	169
Cannbio_066273	PK19344.1	100	55	0	0	1	55	889	943	2e-21	102
Cannbio_066274	PK05241.1	100	63	0	0	1	63	4265	4327	6e-26	117
Cannbio_066275	PK28898.1	100	59	0	0	1	59	588	530	1e-23	110
Cannbio_066276	PK17603.2	100	234	0	0	1	234	234	1	5e-121	433
Cannbio_066277	PK19133.1	100	71	0	0	1	71	2370	2440	2e-30	132
Cannbio_066278	PK20236.1	100	73	0	0	290	362	297	369	2e-31	135
Cannbio_066279	PK00729.1	99.72	356	1	0	7	362	2025	1670	0	652
Cannbio_066280	PK14696.1	98.63	73	1	0	1	73	1462	1390	8e-30	130
Cannbio_066281	PK26754.1	100	71	0	0	292	362	3505	3435	2e-30	132
Cannbio_066282	PK08360.1	100	41	0	0	1	41	508	548	1e-13	76.8
Cannbio_066283	PK04573.1	100	52	0	0	311	362	67	118	8e-20	97.1
Cannbio_066284	PK06615.1	87.74	261	15	11	104	362	2045	1800	1e-77	289
Cannbio_066285	PK27710.1	100	71	0	0	1	71	591	661	2e-30	132
Cannbio_066287	PK23007.2	100	143	0	0	1	143	143	1	2e-70	265
Cannbio_066288	PK13955.1	100	65	0	0	298	362	1557	1621	5e-27	121
Cannbio_066289	PK06203.1	100	68	0	0	1	68	250	317	1e-28	126
Cannbio_066290	PK13954.2	100	110	0	0	253	362	553	444	4e-52	204
Cannbio_066291	PK14678.1	100	274	0	0	89	362	561	288	3e-143	507
Cannbio_066292	PK08242.1	97.03	202	5	1	162	362	455	254	1e-92	339
Cannbio_066293	PK03638.1	88.79	107	11	1	201	307	249	354	8e-30	130
Cannbio_066294	PK03370.1	97.22	72	2	0	92	163	1075	1004	1e-27	122
Cannbio_066295	PK10888.1	100	71	0	0	292	362	2318	2388	2e-30	132
Cannbio_066296	PK29493.1	100	67	0	0	1	67	3216	3150	4e-28	124
Cannbio_066297	PK16486.1	100	51	0	0	292	342	561	611	3e-19	95.3
Cannbio_066298	PK15807.1	96.4	361	13	0	2	362	441	801	6e-170	595
Cannbio_066299	PK11288.1	100	71	0	0	292	362	1479	1549	2e-30	132
Cannbio_066300	PK08662.1	96.3	54	2	0	308	361	1	54	1e-17	89.8
Cannbio_066301	PK07966.1	94.64	280	15	0	1	280	280	1	1e-121	435
Cannbio_066302	PK08129.1	96.97	363	7	2	1	362	478	119	3e-173	606
Cannbio_066303	PK09653.1	97.18	71	2	0	1	71	307	377	5e-27	121
Cannbio_066304	PK19546.1	96.49	57	1	1	307	362	718	662	1e-18	93.5
Cannbio_066305	PK21401.1	93.42	76	5	0	287	362	103	28	8e-25	113
Cannbio_066306	PK06285.1	100	112	0	0	251	362	24	135	3e-53	207
Cannbio_066307	PK21683.1	98.57	70	1	0	1	70	203	272	4e-28	124
Cannbio_066308	PK23822.1	100	71	0	0	292	362	547	617	2e-30	132
Cannbio_066309	PK24966.1	100	68	0	0	288	355	851	918	1e-28	126
Cannbio_066310	PK01618.2	100	73	0	0	290	362	359	431	2e-31	135
Cannbio_066311	PK04595.3	98.59	71	1	0	1	71	337	407	1e-28	126
Cannbio_066312	PK05134.1	99.43	350	1	1	1	350	3066	3414	0	634
Cannbio_066313	PK27687.1	98.63	73	1	0	1	73	1545	1617	8e-30	130
Cannbio_066314	PK00853.1	100	56	0	0	1	56	2080	2025	5e-22	104
Cannbio_066315	PK03756.1	100	71	0	0	292	362	342	272	2e-30	132
Cannbio_066316	PK27755.1	96.3	54	2	0	309	362	364	311	1e-17	89.8
Cannbio_066317	PK02284.1	97.27	256	2	2	1	251	260	5	7e-120	429
Cannbio_066318	PK06922.1	100	49	0	0	1	49	1657	1609	4e-18	91.6
Cannbio_066319	PK13672.1	100	71	0	0	1	71	863	793	2e-30	132
Cannbio_066320	PK03009.1	100	71	0	0	1	71	322	252	2e-30	132
Cannbio_066321	PK01670.2	100	73	0	0	1	73	164	236	2e-31	135
Cannbio_066322	PK28195.1	97.27	366	7	2	1	363	2135	1770	1e-176	617
Cannbio_066323	PK04614.1	100	71	0	0	1	71	752	822	2e-30	132
Cannbio_066324	PK17103.1	96.69	363	12	0	1	363	928	1290	1e-172	604
Cannbio_066325	PK03328.5	100	137	0	0	1	137	339	475	4e-67	254
Cannbio_066326	PK25443.1	100	73	0	0	291	363	576	648	2e-31	135
Cannbio_066327	PK12628.2	99.45	364	1	1	1	363	861	498	0	660
Cannbio_066328	PK07240.1	97.44	78	1	1	1	77	1474	1551	2e-30	132
Cannbio_066329	PK24409.1	100	92	0	0	1	92	92	1	4e-42	171
Cannbio_066330	PK06532.1	100	73	0	0	1	73	896	968	2e-31	135
Cannbio_066331	PK10426.2	95.89	316	8	3	1	312	315	1	3e-143	507
Cannbio_066332	PK03795.2	100	73	0	0	291	363	79	7	2e-31	135
Cannbio_066333	PK22048.1	100	73	0	0	1	73	3769	3841	2e-31	135
Cannbio_066335	PK11765.1	100	71	0	0	1	71	696	626	2e-30	132
Cannbio_066336	PK09966.1	100	50	0	0	314	363	236	187	1e-18	93.5
Cannbio_066337	PK10802.1	100	67	0	0	4	70	1436	1370	4e-28	124
Cannbio_066338	PK03328.2	100	71	0	0	293	363	910	980	2e-30	132
Cannbio_066339	PK00506.1	100	71	0	0	293	363	1391	1461	2e-30	132
Cannbio_066340	PK23925.2	91.89	185	9	4	179	363	1	179	4e-67	254
Cannbio_066341	PK26023.1	100	48	0	0	316	363	380	333	1e-17	89.8
Cannbio_066342	PK10685.1	98.7	77	0	1	1	77	428	503	2e-31	135
Cannbio_066343	PK19073.1	100	69	0	0	295	363	328	396	3e-29	128
Cannbio_066345	PK20605.2	93.42	76	4	1	220	295	857	783	3e-24	111
Cannbio_066346	PK26239.1	99.48	193	0	1	171	363	1	192	5e-96	350
Cannbio_066347	PK23949.1	100	73	0	0	291	363	480	408	2e-31	135
Cannbio_066348	PK18381.1	100	71	0	0	1	71	516	446	2e-30	132
Cannbio_066349	PK13237.1	94.87	117	0	4	1	117	111	1	3e-44	178
Cannbio_066350	PK10297.2	100	73	0	0	291	363	101	29	2e-31	135
Cannbio_066351	PK23989.2	97.59	290	5	2	1	289	720	1008	6e-140	496
Cannbio_066352	PK23989.2	100	289	0	0	1	289	720	1008	1e-151	534
Cannbio_066353	PK16241.1	99.32	148	1	0	1	148	2335	2482	2e-71	268
Cannbio_066354	PK10179.1	98.59	71	1	0	293	363	1024	1094	1e-28	126
Cannbio_066355	PK24323.1	98.67	75	0	1	1	75	177	250	2e-30	132
Cannbio_066356	PK20190.1	100	71	0	0	1	71	2289	2219	2e-30	132
Cannbio_066357	PK15188.1	100	71	0	0	293	363	625	555	2e-30	132
Cannbio_066358	PK13125.1	98.59	71	1	0	1	71	1341	1411	1e-28	126
Cannbio_066359	PK18623.1	97.37	76	2	0	288	363	417	492	8e-30	130
Cannbio_066360	PK22569.1	100	60	0	0	304	363	1	60	3e-24	111
Cannbio_066361	PK15251.1	97.44	234	6	0	130	363	1	234	5e-111	399
Cannbio_066362	PK05677.1	94.59	74	2	2	1	73	909	837	8e-25	113
Cannbio_066363	PK22695.1	99.5	200	1	0	164	363	663	464	2e-100	364
Cannbio_066364	PK18994.1	98.59	71	1	0	1	71	878	808	1e-28	126
Cannbio_066365	PK15874.1	98.63	73	1	0	291	363	1253	1325	8e-30	130
Cannbio_066366	PK10410.2	99.01	203	2	0	161	363	1	203	2e-100	364
Cannbio_066367	PK04122.1	100	71	0	0	1	71	1573	1503	2e-30	132
Cannbio_066368	PK05572.5	97.26	73	2	0	1	73	564	492	4e-28	124
Cannbio_066369	PK25995.1	100	71	0	0	1	71	1475	1405	2e-30	132
Cannbio_066370	PK17246.1	99.35	153	1	0	1	153	2851	3003	3e-74	278
Cannbio_066371	PK09705.2	99.18	122	1	0	173	294	4	125	4e-57	220
Cannbio_066372	PK21336.1	97.47	79	2	0	285	363	151	73	2e-31	135
Cannbio_066375	PK03144.1	100	73	0	0	291	363	476	548	2e-31	135
Cannbio_066376	PK05464.1	96.52	115	4	0	1	115	344	458	3e-48	191
Cannbio_066377	PK04455.4	96.39	83	1	2	1	82	1023	942	2e-31	135
Cannbio_066378	PK21277.1	98.63	73	1	0	1	73	232	304	8e-30	130
Cannbio_066379	PK03637.1	100	175	0	0	1	175	2899	3073	3e-88	324
Cannbio_066380	PK18547.1	100	71	0	0	293	363	1363	1433	2e-30	132
Cannbio_066381	PK16031.1	97.53	162	4	0	202	363	287	448	3e-74	278
Cannbio_066382	PK01038.5	94.83	58	3	0	111	168	85	142	4e-18	91.6
Cannbio_066383	PK13871.1	100	71	0	0	1	71	1392	1462	2e-30	132
Cannbio_066384	PK28663.1	94.59	222	9	3	1	220	979	759	3e-93	340
Cannbio_066385	PK12910.1	97.87	47	1	0	132	178	715	761	2e-15	82.4
Cannbio_066386	PK12785.1	98.97	291	3	0	73	363	1	291	1e-147	521
Cannbio_066387	PK15886.1	100	71	0	0	1	71	1961	1891	2e-30	132
Cannbio_066388	PK21014.1	98.35	364	5	1	1	363	101	464	0	638
Cannbio_066389	PK27755.1	100	47	0	0	317	363	623	577	5e-17	87.9
Cannbio_066390	PK09785.1	100	39	0	0	1	39	183	221	1e-12	73.1
Cannbio_066391	PK24409.1	100	180	0	0	1	180	284	463	5e-91	333
Cannbio_066392	PK12438.1	92.54	134	6	4	234	363	844	977	1e-47	189
Cannbio_066393	PK23247.1	96.88	160	4	1	204	363	952	794	6e-71	267
Cannbio_066394	PK23913.1	88.93	244	25	2	19	261	297	55	5e-81	300
Cannbio_066395	PK01682.1	97.92	144	3	0	220	363	1	144	6e-66	250
Cannbio_066396	PK02988.2	100	71	0	0	1	71	489	419	2e-30	132
Cannbio_066398	PK16959.1	100	249	0	0	116	364	1	249	2e-129	460
Cannbio_066399	PK14838.1	100	364	0	0	1	364	4165	4528	0	673
Cannbio_066401	PK24820.1	98.67	75	0	1	291	364	535	609	2e-30	132
Cannbio_066402	PK14363.1	100	278	0	0	87	364	1	278	2e-145	514
Cannbio_066403	PK16241.6	96.91	291	1	6	1	283	19	309	2e-135	481
Cannbio_066404	PK16684.1	100	71	0	0	294	364	97	167	2e-30	132
Cannbio_066405	PK03038.1	100	67	0	0	298	364	500	434	4e-28	124
Cannbio_066406	PK25396.1	100	65	0	0	1	65	145	81	5e-27	121
Cannbio_066407	PK03804.1	85.53	304	14	17	75	364	1261	974	3e-78	291
Cannbio_066408	PK05650.1	100	71	0	0	1	71	310	240	2e-30	132
Cannbio_066409	PK07480.1	98.28	58	1	0	1	58	666	609	2e-21	102
Cannbio_066410	PK16922.1	100	110	0	0	255	364	1	110	4e-52	204
Cannbio_066411	PK24328.1	99.18	364	3	0	1	364	905	1268	0	656
Cannbio_066412	PK20492.1	100	71	0	0	1	71	389	319	2e-30	132
Cannbio_066413	PK07383.1	100	71	0	0	294	364	524	454	2e-30	132
Cannbio_066414	PK27715.1	97.18	71	2	0	1	71	999	1069	5e-27	121
Cannbio_066416	PK05553.2	100	263	0	0	102	364	1870	1608	4e-137	486
Cannbio_066417	PK01655.1	100	69	0	0	296	364	719	787	3e-29	128
Cannbio_066418	PK10431.1	100	71	0	0	294	364	786	716	2e-30	132
Cannbio_066419	PK02677.2	100	105	0	0	1	105	3642	3746	3e-49	195
Cannbio_066420	PK05434.1	100	55	0	0	137	191	320	266	2e-21	102
Cannbio_066421	PK03097.1	92.03	138	7	4	1	136	233	368	3e-48	191
Cannbio_066422	PK08143.1	100	71	0	0	1	71	1803	1733	2e-30	132
Cannbio_066423	PK23323.1	97.31	372	2	5	1	364	702	1073	8e-179	625
Cannbio_066424	PK03263.1	100	71	0	0	1	71	601	671	2e-30	132
Cannbio_066425	PK13242.1	100	364	0	0	1	364	1379	1742	0	673
Cannbio_066426	PK05044.1	99.5	201	1	0	1	201	1078	1278	5e-101	366
Cannbio_066427	PK15611.1	89.21	139	15	0	6	144	163	301	3e-43	174
Cannbio_066428	PK05948.2	100	73	0	0	292	364	1	73	2e-31	135
Cannbio_066429	PK27896.1	100	49	0	0	1	49	468	516	4e-18	91.6
Cannbio_066430	PK24628.1	100	71	0	0	294	364	1023	953	2e-30	132
Cannbio_066431	PK08549.1	100	71	0	0	1	71	1103	1033	2e-30	132
Cannbio_066432	PK24636.1	89.3	215	12	10	1	213	206	1	9e-69	259
Cannbio_066433	PK10907.1	99.12	114	1	0	1	114	131	244	1e-52	206
Cannbio_066434	PK08266.1	100	51	0	0	314	364	1	51	3e-19	95.3
Cannbio_066436	PK04057.1	100	73	0	0	292	364	219	147	2e-31	135
Cannbio_066437	PK07128.1	98.25	114	2	0	3	116	114	1	6e-51	200
Cannbio_066438	PK13744.1	97.39	115	3	0	244	358	1	115	7e-50	196
Cannbio_066439	PK07067.1	98.63	365	4	1	1	364	2417	2781	0	645
Cannbio_066440	PK28465.1	91.41	128	4	5	6	129	151	27	2e-41	169
Cannbio_066441	PK12541.1	99.73	364	1	0	1	364	1640	1277	0	667
Cannbio_066442	PK02352.1	99.4	168	1	0	1	168	1215	1382	1e-82	305
Cannbio_066443	PK13372.1	98.59	71	1	0	294	364	2461	2531	1e-28	126
Cannbio_066444	PK18974.1	93.7	127	7	1	156	282	143	18	1e-47	189
Cannbio_066445	PK13332.1	100	184	0	0	181	364	184	1	3e-93	340
Cannbio_066446	PK11240.2	99.52	210	1	0	1	210	2980	3189	5e-106	383
Cannbio_066447	PK08266.1	100	51	0	0	1	51	51	1	3e-19	95.3
Cannbio_066448	PK13986.1	98.63	364	5	0	1	364	1924	1561	0	645
Cannbio_066449	PK14430.1	98.72	78	1	0	287	364	394	471	1e-32	139
Cannbio_066450	PK04245.1	100	71	0	0	294	364	277	347	2e-30	132
Cannbio_066451	PK25844.1	100	208	0	0	1	208	5284	5491	1e-106	385
Cannbio_066452	PK23972.1	100	73	0	0	292	364	102	174	2e-31	135
Cannbio_066453	PK20014.1	100	59	0	0	1	59	2342	2284	1e-23	110
Cannbio_066454	PK07225.1	100	155	0	0	210	364	1288	1134	4e-77	287
Cannbio_066455	PK14440.1	100	70	0	0	1	70	1588	1519	8e-30	130
Cannbio_066456	PK13072.1	100	57	0	0	1	57	486	430	1e-22	106
Cannbio_066457	PK25767.1	99.07	108	1	0	257	364	2336	2443	3e-49	195
Cannbio_066458	PK17988.1	100	49	0	0	1	49	618	570	4e-18	91.6
Cannbio_066459	PK28635.1	95.89	73	3	0	1	73	305	377	2e-26	119
Cannbio_066460	PK00749.1	100	71	0	0	294	364	889	959	2e-30	132
Cannbio_066461	PK15068.1	100	61	0	0	304	364	1648	1588	8e-25	113
Cannbio_066462	PK16423.1	99.37	319	2	0	1	319	2337	2655	6e-165	579
Cannbio_066463	PK21214.1	100	71	0	0	1	71	1873	1943	2e-30	132
Cannbio_066464	PK08066.1	99.25	133	1	0	232	364	903	771	3e-63	241
Cannbio_066465	PK27030.1	100	56	0	0	1	56	56	1	5e-22	104
Cannbio_066466	PK18165.1	100	71	0	0	293	363	1341	1411	2e-30	132
Cannbio_066467	PK24956.1	98.63	73	1	0	292	364	405	477	8e-30	130
Cannbio_066468	PK07101.1	100	71	0	0	294	364	871	941	2e-30	132
Cannbio_066469	PK21911.1	93.75	144	7	2	222	364	911	769	2e-55	215
Cannbio_066470	PK13692.4	100	73	0	0	293	365	1	73	2e-31	135
Cannbio_066471	PK17006.1	100	58	0	0	308	365	2263	2206	4e-23	108
Cannbio_066472	PK09711.1	97.01	301	8	1	65	365	3367	3068	1e-142	505
Cannbio_066473	PK05678.2	100	71	0	0	295	365	992	1062	2e-30	132
Cannbio_066474	PK03726.1	99.2	125	1	0	241	365	1544	1420	9e-59	226
Cannbio_066476	PK29147.1	98.94	94	1	0	1	94	2458	2365	2e-41	169
Cannbio_066477	PK14806.1	100	71	0	0	1	71	1554	1624	2e-30	132
Cannbio_066478	PK26036.1	100	354	0	0	1	354	1456	1809	0	654
Cannbio_066479	PK00423.1	98.42	190	3	0	1	190	671	860	2e-91	335
Cannbio_066480	PK28621.1	98.59	71	1	0	295	365	1283	1213	1e-28	126
Cannbio_066481	PK14220.1	100	60	0	0	1	60	1133	1192	3e-24	111
Cannbio_066482	PK20156.1	100	209	0	0	157	365	5486	5278	4e-107	387
Cannbio_066483	PK23761.1	99.7	338	1	0	10	347	1	338	4e-177	619
Cannbio_066484	PK20691.1	94.3	158	6	3	207	363	3653	3808	1e-62	239
Cannbio_066485	PK08638.1	100	71	0	0	295	365	918	848	2e-30	132
Cannbio_066486	PK03604.1	100	129	0	0	1	129	129	1	1e-62	239
Cannbio_066487	PK20320.1	100	58	0	0	1	58	398	455	4e-23	108
Cannbio_066488	PK18027.1	100	194	0	0	172	365	1793	1600	9e-99	359
Cannbio_066489	PK25077.1	100	51	0	0	315	365	1853	1803	3e-19	95.3
Cannbio_066490	PK04112.2	100	133	0	0	1	133	133	1	7e-65	246
Cannbio_066491	PK16543.1	100	310	0	0	1	310	310	1	3e-163	573
Cannbio_066492	PK22753.1	99.45	181	1	0	162	342	181	1	7e-90	329
Cannbio_066493	PK07754.1	100	63	0	0	300	362	493	555	6e-26	117
Cannbio_066494	PK10776.2	100	66	0	0	1	66	606	541	1e-27	122
Cannbio_066495	PK06565.1	100	73	0	0	293	365	1378	1306	2e-31	135
Cannbio_066497	PK20260.1	100	71	0	0	1	71	1355	1425	2e-30	132
Cannbio_066498	PK12457.1	100	63	0	0	1	63	1509	1447	6e-26	117
Cannbio_066499	PK04993.1	100	359	0	0	1	359	1	359	0	664
Cannbio_066500	PK10889.1	100	106	0	0	235	340	1	106	7e-50	196
Cannbio_066501	PK13406.1	100	67	0	0	299	365	945	1011	4e-28	124
Cannbio_066502	PK10520.1	100	72	0	0	294	365	85	14	6e-31	134
Cannbio_066503	PK06518.1	92.64	163	10	2	103	264	214	53	6e-61	233
Cannbio_066504	PK04086.1	98.3	235	3	1	1	235	1622	1855	2e-114	411
Cannbio_066505	PK16766.1	98.67	75	1	0	291	365	522	448	6e-31	134
Cannbio_066506	PK04814.1	99.37	319	2	0	1	319	322	4	6e-165	579
Cannbio_066507	PK21323.1	100	69	0	0	297	365	1679	1611	3e-29	128
Cannbio_066508	PK03038.1	100	67	0	0	299	365	500	434	4e-28	124
Cannbio_066509	PK27900.1	100	46	0	0	295	340	46	1	2e-16	86.1
Cannbio_066510	PK01736.1	96.2	79	2	1	1	79	582	505	3e-29	128
Cannbio_066511	PK08511.1	100	71	0	0	295	365	1223	1293	2e-30	132
Cannbio_066512	PK23295.1	99.5	201	1	0	1	201	843	1043	5e-101	366
Cannbio_066513	PK19060.1	100	73	0	0	293	365	47	119	2e-31	135
Cannbio_066514	PK09584.2	98.25	342	6	0	24	365	1	342	5e-171	599
Cannbio_066515	PK13061.1	100	71	0	0	1	71	690	760	2e-30	132
Cannbio_066516	PK11082.1	97.61	293	4	1	1	290	293	1	5e-141	499
Cannbio_066517	PK13642.1	87.91	182	5	4	201	365	889	708	2e-50	198
Cannbio_066518	PK20717.5	100	73	0	0	293	365	1312	1240	2e-31	135
Cannbio_066520	PK22546.1	100	73	0	0	293	365	1291	1363	2e-31	135
Cannbio_066521	PK15271.1	100	71	0	0	295	365	452	382	2e-30	132
Cannbio_066522	PK20014.1	100	59	0	0	1	59	2342	2284	1e-23	110
Cannbio_066523	PK06759.1	100	71	0	0	295	365	1764	1694	2e-30	132
Cannbio_066524	PK15033.1	100	71	0	0	295	365	3636	3706	2e-30	132
Cannbio_066525	PK17835.1	98.85	174	2	0	26	199	174	1	3e-84	311
Cannbio_066526	PK21919.1	92	75	1	2	282	351	433	507	6e-21	100
Cannbio_066527	PK07375.1	87.18	78	5	3	167	240	1955	1879	6e-16	84.2
Cannbio_066528	PK17064.1	99.1	111	1	0	1	111	1707	1597	6e-51	200
Cannbio_066529	PK15316.1	98.63	73	1	0	293	365	1183	1255	8e-30	130
Cannbio_066530	PK18173.1	100	71	0	0	1	71	99	169	2e-30	132
Cannbio_066531	PK21094.1	97.9	143	1	2	223	365	1647	1507	7e-65	246
Cannbio_066532	PK18098.1	92	150	7	5	218	365	1896	1750	1e-52	206
Cannbio_066533	PK04469.1	100	73	0	0	1	73	117	45	2e-31	135
Cannbio_066534	PK10734.1	97.9	238	2	2	128	365	1	235	9e-114	409
Cannbio_066535	PK02678.1	98.53	136	1	1	231	365	1245	1380	1e-62	239
Cannbio_066536	PK21098.1	98.9	365	3	1	1	365	75	438	0	651
Cannbio_066537	PK12238.1	83.84	229	6	13	140	365	449	249	1e-47	189
Cannbio_066538	PK20610.1	100	70	0	0	297	366	374	305	8e-30	130
Cannbio_066539	PK22277.1	88.1	126	13	2	3	127	328	452	2e-35	148
Cannbio_066540	PK15869.1	98.91	366	4	0	1	366	14	379	0	654
Cannbio_066541	PK10335.2	100	71	0	0	296	366	11	81	2e-30	132
Cannbio_066542	PK07263.1	98.7	77	0	1	290	366	3844	3919	2e-31	135
Cannbio_066543	PK17170.1	100	254	0	0	113	366	1308	1055	4e-132	470
Cannbio_066544	PK15606.1	100	71	0	0	296	366	1917	1847	2e-30	132
Cannbio_066545	PK14877.1	98.65	74	1	0	293	366	602	675	2e-30	132
Cannbio_066546	PK21952.1	96.43	84	3	0	283	366	1	84	1e-32	139
Cannbio_066547	PK18554.1	98.39	62	1	0	71	132	106	45	1e-23	110
Cannbio_066548	PK16555.1	100	71	0	0	296	366	836	766	2e-30	132
Cannbio_066549	PK27590.1	99.36	312	2	0	26	337	1	312	5e-161	566
Cannbio_066550	PK07079.1	99.24	262	2	0	105	366	20	281	3e-133	473
Cannbio_066551	PK05746.1	86.39	147	16	4	1	145	283	427	3e-38	158
Cannbio_066552	PK20588.1	99.17	121	1	0	246	366	165	45	2e-56	219
Cannbio_066553	PK18036.1	98.67	75	0	1	1	75	587	514	2e-30	132
Cannbio_066554	PK09020.1	98.59	71	1	0	1	71	2145	2215	1e-28	126
Cannbio_066555	PK08320.1	98.31	178	3	0	1	178	191	14	7e-85	313
Cannbio_066556	PK20018.1	94.23	52	3	0	123	174	2758	2707	8e-15	80.5
Cannbio_066557	PK11721.1	93.46	367	22	2	1	366	903	538	2e-154	544
Cannbio_066558	PK16983.1	100	82	0	0	1	82	3274	3355	2e-36	152
Cannbio_066559	PK09120.1	100	139	0	0	228	366	26	164	3e-68	257
Cannbio_066560	PK15442.1	100	73	0	0	294	366	1791	1863	2e-31	135
Cannbio_066561	PK02380.2	100	223	0	0	1	223	261	483	7e-115	412
Cannbio_066562	PK02789.1	98.63	73	1	0	294	366	2792	2864	8e-30	130
Cannbio_066563	PK21515.1	100	65	0	0	1	65	91	27	5e-27	121
Cannbio_066564	PK11329.1	98.77	81	1	0	286	366	46	126	3e-34	145
Cannbio_066565	PK14070.1	98.68	76	0	1	1	76	487	413	6e-31	134
Cannbio_066566	PK09860.1	100	71	0	0	296	366	242	172	2e-30	132
Cannbio_066567	PK21920.2	100	70	0	0	297	366	1	70	8e-30	130
Cannbio_066568	PK23676.1	100	71	0	0	1	71	1716	1646	2e-30	132
Cannbio_066569	PK20970.1	100	71	0	0	296	366	1919	1849	2e-30	132
Cannbio_066570	PK26768.1	100	47	0	0	320	366	1621	1575	5e-17	87.9
Cannbio_066571	PK02435.1	100	61	0	0	1	61	291	351	8e-25	113
Cannbio_066572	PK29272.1	97.26	73	2	0	1	73	399	327	4e-28	124
Cannbio_066573	PK22505.1	100	224	0	0	143	366	1246	1023	2e-115	414
Cannbio_066574	PK22697.1	100	71	0	0	1	71	2892	2822	2e-30	132
Cannbio_066575	PK24428.2	98.49	199	3	0	1	199	1	199	1e-96	351
Cannbio_066576	PK19508.1	97.26	73	2	0	1	73	135	63	4e-28	124
Cannbio_066577	PK24494.1	100	71	0	0	296	366	729	659	2e-30	132
Cannbio_066578	PK21132.2	100	71	0	0	296	366	979	909	2e-30	132
Cannbio_066579	PK02084.1	100	73	0	0	294	366	728	656	2e-31	135
Cannbio_066580	PK08322.1	98.67	75	1	0	292	366	227	153	6e-31	134
Cannbio_066581	PK25717.1	97.99	349	4	1	18	366	97	442	4e-172	603
Cannbio_066582	PK12156.1	100	71	0	0	1	71	1542	1472	2e-30	132
Cannbio_066583	PK10983.21	99.39	164	1	0	203	366	527	364	2e-80	298
Cannbio_066585	PK00992.1	100	71	0	0	1	71	824	894	2e-30	132
Cannbio_066586	PK13948.2	99.45	366	2	0	1	366	483	118	0	665
Cannbio_066587	PK22244.1	100	71	0	0	1	71	469	539	2e-30	132
Cannbio_066589	PK00110.1	97.18	71	2	0	1	71	408	478	5e-27	121
Cannbio_066591	PK26362.1	100	71	0	0	296	366	1247	1177	2e-30	132
Cannbio_066592	PK05278.1	99.06	213	2	0	150	362	2199	1987	5e-106	383
Cannbio_066593	PK28681.1	100	199	0	0	168	366	1	199	1e-101	368
Cannbio_066594	PK00039.15	100	366	0	0	1	366	389	24	0	676
Cannbio_066595	PK13733.1	100	48	0	0	319	366	3146	3099	1e-17	89.8
Cannbio_066596	PK09708.1	99.6	247	1	0	1	247	588	834	1e-126	451
Cannbio_066597	PK28352.1	100	71	0	0	296	366	473	403	2e-30	132
Cannbio_066598	PK15046.1	99.73	366	1	0	1	366	22	387	0	671
Cannbio_066599	PK22707.1	100	71	0	0	1	71	355	425	2e-30	132
Cannbio_066600	PK20295.1	98.68	76	1	0	1	76	1779	1704	2e-31	135
Cannbio_066601	PK11068.1	98.67	75	1	0	292	366	925	999	6e-31	134
Cannbio_066602	PK03637.1	96.57	175	6	0	1	175	2899	3073	3e-78	291
Cannbio_066603	PK24334.1	100	71	0	0	1	71	3821	3891	2e-30	132
Cannbio_066604	PK01351.1	100	69	0	0	1	69	1291	1359	3e-29	128
Cannbio_066606	PK16886.1	96.12	129	4	1	239	366	655	783	1e-53	209
Cannbio_066607	PK02056.2	98.04	51	0	1	291	340	269	219	5e-17	87.9
Cannbio_066608	PK03759.1	98	150	3	0	217	366	1538	1389	3e-69	261
Cannbio_066609	PK26222.1	99.73	366	1	0	1	366	83	448	0	671
Cannbio_066610	PK03765.1	100	308	0	0	1	308	162	469	4e-162	569
Cannbio_066611	PK12652.1	96.67	150	4	1	1	149	2338	2487	2e-65	248
Cannbio_066612	PK27419.1	96.7	91	3	0	80	170	1184	1094	2e-36	152
Cannbio_066613	PK19387.1	95.85	265	3	7	1	264	267	10	1e-117	422
Cannbio_066614	PK15614.1	100	52	0	0	72	123	904	955	8e-20	97.1
Cannbio_066615	PK13560.6	98.51	134	2	0	1	134	134	1	4e-62	237
Cannbio_066616	PK05033.1	100	71	0	0	1	71	2312	2242	2e-30	132
Cannbio_066617	PK06959.1	96.17	339	9	3	1	339	838	1172	1e-156	551
Cannbio_066618	PK13845.1	98.68	76	1	0	292	367	866	941	2e-31	135
Cannbio_066619	PK18707.1	100	36	0	0	332	367	386	351	6e-11	67.6
Cannbio_066620	PK04001.1	97.37	114	2	1	1	113	1066	1179	1e-48	193
Cannbio_066622	PK01020.2	100	106	0	0	1	106	106	1	7e-50	196
Cannbio_066623	PK01348.1	100	71	0	0	1	71	1280	1210	2e-30	132
Cannbio_066624	PK13892.1	100	72	0	0	296	367	548	477	6e-31	134
Cannbio_066625	PK12554.2	91.94	62	2	3	1	61	927	868	6e-16	84.2
Cannbio_066626	PK08387.2	100	71	0	0	297	367	554	484	2e-30	132
Cannbio_066627	PK03107.2	100	71	0	0	1	71	2517	2587	2e-30	132
Cannbio_066628	PK25082.2	91.03	290	3	8	1	267	645	934	4e-102	370
Cannbio_066629	PK14447.1	100	73	0	0	1	73	560	488	2e-31	135
Cannbio_066631	PK09335.2	98.17	109	0	1	259	367	1	107	1e-47	189
Cannbio_066633	PK23104.1	100	71	0	0	1	71	227	157	2e-30	132
Cannbio_066634	PK26814.1	100	66	0	0	302	367	283	218	1e-27	122
Cannbio_066635	PK12122.1	100	69	0	0	299	367	367	299	3e-29	128
Cannbio_066636	PK05200.2	100	70	0	0	298	367	87	156	8e-30	130
Cannbio_066637	PK12440.1	100	144	0	0	8	151	144	1	6e-71	267
Cannbio_066638	PK24159.1	100	71	0	0	297	367	895	965	2e-30	132
Cannbio_066639	PK21777.1	100	64	0	0	304	367	740	803	2e-26	119
Cannbio_066640	PK09671.1	100	192	0	0	176	367	445	254	1e-97	355
Cannbio_066641	PK07664.1	99.65	287	1	0	1	287	1920	2206	8e-149	525
Cannbio_066642	PK23163.1	82.89	380	42	20	1	367	649	280	4e-87	320
Cannbio_066643	PK04767.1	100	55	0	0	1	55	624	678	2e-21	102
Cannbio_066644	PK25190.1	100	72	0	0	296	367	271	200	6e-31	134
Cannbio_066646	PK27073.1	100	73	0	0	295	367	47	119	2e-31	135
Cannbio_066647	PK20957.1	98.72	156	2	0	1	156	156	1	3e-74	278
Cannbio_066648	PK03333.1	98.68	76	0	1	1	75	3531	3606	6e-31	134
Cannbio_066650	PK12235.1	98.59	71	1	0	297	367	839	909	1e-28	126
Cannbio_066651	PK11087.1	100	59	0	0	1	59	1030	972	1e-23	110
Cannbio_066652	PK03578.1	99.11	225	2	0	1	225	211	435	1e-112	405
Cannbio_066653	PK12385.1	98.15	270	5	0	1	270	2236	2505	1e-132	472
Cannbio_066654	PK26946.1	98.63	73	1	0	1	73	640	568	8e-30	130
Cannbio_066655	PK15515.1	97.49	319	6	2	10	327	318	1	2e-154	544
Cannbio_066656	PK04910.1	98.59	71	1	0	1	71	2243	2313	1e-28	126
Cannbio_066657	PK08745.1	100	71	0	0	1	71	414	344	2e-30	132
Cannbio_066658	PK17611.1	99.46	368	1	1	1	367	237	604	0	667
Cannbio_066659	PK13581.1	98.67	75	0	1	293	367	852	779	2e-30	132
Cannbio_066660	PK21381.1	98.41	126	2	0	242	367	1263	1138	1e-57	222
Cannbio_066661	PK12046.1	96.28	188	0	1	1	181	2159	2346	2e-81	302
Cannbio_066662	PK15573.1	100	71	0	0	297	367	1169	1099	2e-30	132
Cannbio_066663	PK03541.1	95.47	309	5	5	60	367	1922	1622	1e-136	484
Cannbio_066664	PK24665.1	95.92	368	11	4	1	367	424	60	2e-169	593
Cannbio_066665	PK09002.1	97.56	246	3	2	1	246	813	1055	1e-116	418
Cannbio_066666	PK07643.1	100	207	0	0	56	262	28	234	5e-106	383
Cannbio_066667	PK12129.1	100	270	0	0	1	270	300	31	5e-141	499
Cannbio_066668	PK20646.1	100	53	0	0	315	367	976	1028	2e-20	99
Cannbio_066669	PK16057.1	100	71	0	0	1	71	684	614	2e-30	132
Cannbio_066670	PK05857.1	98.11	265	5	0	103	367	712	448	7e-130	462
Cannbio_066671	PK13843.1	100	71	0	0	297	367	673	743	2e-30	132
Cannbio_066672	PK01792.1	100	71	0	0	297	367	378	308	2e-30	132
Cannbio_066673	PK22134.1	98.06	103	2	0	265	367	1	103	7e-45	180
Cannbio_066674	PK17361.1	89.44	180	14	3	191	367	318	141	1e-57	222
Cannbio_066675	PK06805.2	100	82	0	0	81	162	82	1	2e-36	152
Cannbio_066676	PK13949.1	95.54	269	8	2	102	367	2611	2344	2e-119	427
Cannbio_066677	PK21456.3	90.49	368	12	3	1	367	1591	1246	2e-130	464
Cannbio_066678	PK16501.1	81.63	147	18	7	55	198	3358	3498	8e-25	113
Cannbio_066679	PK27031.1	97.71	218	5	0	1	218	1970	2187	9e-104	375
Cannbio_066680	PK08587.1	100	40	0	0	1	40	157	196	4e-13	75
Cannbio_066681	PK25612.1	98.59	71	1	0	1	71	1170	1240	1e-28	126
Cannbio_066682	PK06452.1	98.02	101	2	0	210	310	1156	1056	1e-43	176
Cannbio_066683	PK00543.1	100	71	0	0	1	71	1510	1580	2e-30	132
Cannbio_066684	PK26233.1	100	71	0	0	297	367	260	190	2e-30	132
Cannbio_066685	PK01028.22	97.37	114	1	2	1	113	16	128	1e-48	193
Cannbio_066686	PK00147.1	93.06	72	5	0	1	72	2202	2273	1e-22	106
Cannbio_066687	PK14524.1	100	71	0	0	1	71	1449	1519	2e-30	132
Cannbio_066688	PK00886.1	100	39	0	0	4	42	385	423	1e-12	73.1
Cannbio_066689	PK21139.1	100	277	0	0	91	367	646	370	7e-145	512
Cannbio_066690	PK27450.2	100	206	0	0	1	206	729	934	2e-105	381
Cannbio_066691	PK15179.2	96.23	106	4	0	37	142	48	153	3e-43	174
Cannbio_066692	PK27841.1	100	290	0	0	1	290	290	1	4e-152	536
Cannbio_066693	PK07250.1	89.27	354	7	8	7	355	328	1	2e-115	414
Cannbio_066694	PK04025.2	98.57	70	1	0	298	367	352	421	4e-28	124
Cannbio_066695	PK13914.5	99.07	321	3	0	47	367	437	117	2e-164	577
Cannbio_066696	PK01380.2	97.26	73	0	2	297	367	1260	1188	1e-27	122
Cannbio_066697	PK19865.1	98.67	75	0	1	1	75	377	450	2e-30	132
Cannbio_066698	PK09389.1	100	71	0	0	298	368	787	857	2e-30	132
Cannbio_066699	PK19472.1	100	73	0	0	1	73	981	1053	2e-31	135
Cannbio_066700	PK14631.1	100	359	0	0	10	368	1600	1242	0	664
Cannbio_066701	PK02357.1	100	60	0	0	309	368	83	24	3e-24	111
Cannbio_066702	PK06508.1	100	132	0	0	237	368	1	132	3e-64	244
Cannbio_066703	PK13498.1	96.74	368	12	0	1	368	1398	1031	2e-175	614
Cannbio_066704	PK13498.1	100	368	0	0	1	368	1398	1031	0	680
Cannbio_066705	PK17507.4	97.62	294	6	1	75	368	2884	2592	4e-142	503
Cannbio_066706	PK04824.1	100	71	0	0	298	368	190	120	2e-30	132
Cannbio_066707	PK11387.1	96.88	64	2	0	29	92	188	125	4e-23	108
Cannbio_066708	PK05612.1	100	73	0	0	1	73	1330	1258	2e-31	135
Cannbio_066709	PK13165.1	97.46	197	4	1	1	196	364	168	2e-91	335
Cannbio_066710	PK10054.1	99.68	312	0	1	58	368	2734	2423	4e-162	569
Cannbio_066711	PK11331.1	99.53	215	1	0	1	215	3847	4061	9e-109	392
Cannbio_066712	PK09836.1	99.39	329	2	0	40	368	1505	1177	2e-170	597
Cannbio_066713	PK16169.3	98.61	72	1	0	1	72	478	407	3e-29	128
Cannbio_066714	PK08745.1	98.59	71	1	0	1	71	295	225	1e-28	126
Cannbio_066715	PK13876.1	98.44	256	4	0	1	256	804	1059	1e-126	451
Cannbio_066716	PK01736.1	99.46	368	2	0	1	368	1848	2215	0	669
Cannbio_066717	PK01606.1	98.55	69	1	0	1	69	360	428	1e-27	122
Cannbio_066718	PK21303.1	92.53	241	14	3	1	237	245	5	9e-94	342
Cannbio_066719	PK01297.1	99.49	195	1	0	174	368	1432	1238	1e-97	355
Cannbio_066720	PK06791.1	97.26	73	2	0	1	73	2421	2493	4e-28	124
Cannbio_066721	PK11015.1	98.08	156	3	0	213	368	1773	1618	1e-72	272
Cannbio_066722	PK04194.1	98.63	73	1	0	1	73	41	113	8e-30	130
Cannbio_066723	PK15033.1	98.59	71	1	0	298	368	371	301	1e-28	126
Cannbio_066724	PK03296.2	98.08	104	0	2	267	368	1	104	8e-45	180
Cannbio_066725	PK10900.3	100	73	0	0	1	73	267	195	2e-31	135
Cannbio_066726	PK25155.1	97.06	68	2	0	301	368	2734	2667	2e-25	115
Cannbio_066727	PK24877.1	98.63	73	1	0	296	368	558	486	8e-30	130
Cannbio_066728	PK06736.1	97.44	39	1	0	90	128	1119	1157	6e-11	67.6
Cannbio_066729	PK20032.2	100	71	0	0	298	368	1107	1037	2e-30	132
Cannbio_066730	PK28418.1	92.07	164	7	5	173	334	1	160	1e-58	226
Cannbio_066731	PK00702.4	99.59	243	1	0	126	368	1199	957	2e-124	444
Cannbio_066732	PK27548.1	100	57	0	0	1	57	1243	1299	1e-22	106
Cannbio_066733	PK09415.2	100	71	0	0	1	71	159	229	2e-30	132
Cannbio_066734	PK01736.1	98.37	368	6	0	1	368	2215	1848	0	647
Cannbio_066735	PK11764.1	96.25	80	2	1	289	368	291	213	8e-30	130
Cannbio_066736	PK13547.1	99.32	293	1	1	6	297	339	47	6e-150	529
Cannbio_066737	PK01702.1	97.84	278	5	1	92	368	313	36	7e-135	479
Cannbio_066739	PK06532.2	100	99	0	0	270	368	25	123	6e-46	183
Cannbio_066740	PK10971.1	100	69	0	0	300	368	592	524	3e-29	128
Cannbio_066741	PK16496.1	97.44	78	1	1	1	78	1218	1142	2e-30	132
Cannbio_066742	PK11798.1	87.13	171	14	7	69	234	1099	932	4e-47	187
Cannbio_066743	PK28938.1	99.46	184	1	0	1	184	184	1	2e-91	335
Cannbio_066744	PK13206.1	100	186	0	0	1	186	207	22	3e-94	344
Cannbio_066745	PK02542.1	84	175	17	10	1	170	92	260	4e-38	158
Cannbio_066747	PK21200.1	97.41	193	1	3	176	368	1080	892	9e-89	326
Cannbio_066748	PK24989.1	100	70	0	0	299	368	902	833	8e-30	130
Cannbio_066749	PK10971.1	100	38	0	0	331	368	662	699	5e-12	71.3
Cannbio_066751	PK03851.1	97.26	73	2	0	296	368	1762	1834	4e-28	124
Cannbio_066752	PK07250.1	92.02	351	4	10	7	356	328	1	1e-132	472
Cannbio_066753	PK26823.1	100	71	0	0	298	368	782	852	2e-30	132
Cannbio_066754	PK15703.1	96.3	54	2	0	249	302	278	331	1e-17	89.8
Cannbio_066755	PK12818.32	97.32	224	6	0	1	224	224	1	1e-106	385
Cannbio_066756	PK25219.1	98.59	71	1	0	298	368	647	717	1e-28	126
Cannbio_066757	PK09905.1	98.9	91	1	0	278	368	36	126	8e-40	163
Cannbio_066759	PK23817.1	98.63	73	1	0	296	368	2354	2426	8e-30	130
Cannbio_066760	PK08066.1	100	368	0	0	1	368	1834	1467	0	680
Cannbio_066762	PK00408.2	98.59	71	1	0	298	368	560	630	1e-28	126
Cannbio_066763	PK24691.1	95.74	235	0	7	1	235	240	16	4e-102	370
Cannbio_066764	PK29740.1	100	71	0	0	298	368	319	249	2e-30	132
Cannbio_066765	PK21988.1	100	55	0	0	314	368	744	690	2e-21	102
Cannbio_066766	PK20122.3	100	71	0	0	1	71	675	745	2e-30	132
Cannbio_066767	PK13560.1	100	61	0	0	293	353	510	450	8e-25	113
Cannbio_066768	PK06878.1	93.75	80	2	1	1	77	121	200	6e-26	117
Cannbio_066769	PK12643.1	98.61	72	1	0	298	369	284	213	3e-29	128
Cannbio_066770	PK08368.1	100	228	0	0	142	369	11	238	1e-117	422
Cannbio_066771	PK18681.1	98.67	75	1	0	1	75	1308	1382	6e-31	134
Cannbio_066772	PK25289.1	98.94	284	2	1	86	369	12	294	3e-143	507
Cannbio_066773	PK25164.1	100	83	0	0	1	83	109	27	5e-37	154
Cannbio_066774	PK15247.1	100	208	0	0	1	208	2520	2727	1e-106	385
Cannbio_066775	PK15388.2	100	369	0	0	1	369	1245	1613	0	682
Cannbio_066776	PK14506.1	100	56	0	0	314	369	1913	1858	5e-22	104
Cannbio_066777	PK12482.1	100	71	0	0	1	71	1219	1149	2e-30	132
Cannbio_066778	PK29784.1	100	369	0	0	1	369	252	620	0	682
Cannbio_066779	PK19431.1	98.51	67	1	0	303	369	1	67	2e-26	119
Cannbio_066780	PK22453.1	100	71	0	0	1	71	1200	1270	2e-30	132
Cannbio_066781	PK06350.1	98.59	71	1	0	229	299	239	309	1e-28	126
Cannbio_066782	PK28518.1	100	70	0	0	1	70	203	272	8e-30	130
Cannbio_066783	PK04248.2	100	369	0	0	1	369	316	684	0	682
Cannbio_066784	PK07113.1	99.12	114	1	0	256	369	5238	5125	1e-52	206
Cannbio_066785	PK01535.1	99.73	369	1	0	1	369	77	445	0	676
Cannbio_066786	PK20081.1	95.77	71	3	0	299	369	1042	972	2e-25	115
Cannbio_066787	PK23162.1	99.02	205	1	1	165	369	28	231	5e-101	366
Cannbio_066788	PK07195.1	98.63	73	1	0	297	369	536	608	8e-30	130
Cannbio_066789	PK10482.1	100	71	0	0	299	369	550	480	2e-30	132
Cannbio_066790	PK10784.1	100	71	0	0	1	71	154	224	2e-30	132
Cannbio_066792	PK10381.1	99.19	369	0	1	1	369	577	212	0	662
Cannbio_066793	PK22556.1	98.41	63	1	0	304	366	63	1	3e-24	111
Cannbio_066794	PK04781.1	99.02	102	1	0	261	362	17	118	6e-46	183
Cannbio_066795	PK16680.1	96.77	62	1	1	1	61	101	40	2e-21	102
Cannbio_066796	PK17805.1	100	73	0	0	297	369	1020	1092	2e-31	135
Cannbio_066797	PK14838.1	99	100	1	0	270	369	4528	4429	8e-45	180
Cannbio_066798	PK16772.5	98.44	64	1	0	1	64	179	116	8e-25	113
Cannbio_066799	PK23041.1	98.59	71	1	0	299	369	968	898	1e-28	126
Cannbio_066800	PK22089.1	100	155	0	0	215	369	25	179	4e-77	287
Cannbio_066801	PK11285.1	100	369	0	0	1	369	2929	3297	0	682
Cannbio_066802	PK06533.2	100	71	0	0	1	71	1192	1262	2e-30	132
Cannbio_066803	PK11285.1	96.24	372	9	4	1	369	2928	3297	1e-172	604
Cannbio_066804	PK02710.1	100	71	0	0	299	369	512	442	2e-30	132
Cannbio_066806	PK16666.1	100	88	0	0	282	369	2059	1972	8e-40	163
Cannbio_066807	PK08605.1	95.45	110	5	0	260	369	305	196	1e-43	176
Cannbio_066808	PK13067.1	95.83	72	3	0	1	72	1842	1771	6e-26	117
Cannbio_066809	PK04150.1	100	71	0	0	1	71	2	72	2e-30	132
Cannbio_066810	PK01658.1	99.06	106	1	0	1	106	284	179	3e-48	191
Cannbio_066811	PK11905.1	100	71	0	0	1	71	3523	3453	2e-30	132
Cannbio_066812	PK12943.1	97.1	138	4	0	99	236	2	139	6e-61	233
Cannbio_066813	PK22593.1	81.23	357	36	22	24	369	88	424	9e-69	259
Cannbio_066814	PK19514.1	100	45	0	0	325	369	585	629	6e-16	84.2
Cannbio_066815	PK01340.1	94.19	258	10	4	117	369	1	258	1e-107	388
Cannbio_066816	PK17416.1	100	71	0	0	1	71	503	433	2e-30	132
Cannbio_066817	PK22507.1	98.55	138	2	0	232	369	636	499	3e-64	244
Cannbio_066818	PK00103.4	97.14	140	4	0	1	140	140	1	4e-62	237
Cannbio_066819	PK01107.1	96.61	59	2	0	92	150	182	240	2e-20	99
Cannbio_066820	PK03851.1	100	71	0	0	1	71	1696	1766	2e-30	132
Cannbio_066821	PK13794.1	98.81	84	1	0	286	369	1022	1105	6e-36	150
Cannbio_066822	PK07531.3	98.59	71	1	0	1	71	1146	1216	1e-28	126
Cannbio_066823	PK20467.1	95.89	73	3	0	297	369	33	105	2e-26	119
Cannbio_066824	PK15735.1	100	71	0	0	299	369	1464	1534	2e-30	132
Cannbio_066825	PK07465.1	100	73	0	0	1	73	1784	1712	2e-31	135
Cannbio_066826	PK13067.1	98.61	72	1	0	298	369	1771	1842	3e-29	128
Cannbio_066827	PK17035.1	81.98	283	33	18	1	273	275	1	3e-58	224
Cannbio_066828	PK02678.1	100	184	0	0	1	184	1699	1882	3e-93	340
Cannbio_066829	PK13139.1	100	347	0	0	24	370	4143	3797	0	641
Cannbio_066830	PK10284.1	100	73	0	0	1	73	1041	969	2e-31	135
[truncated: 32,827 more rows]
