# Supplementary material for: Generation of a Comprehensive Transcriptome Atlas and Transcriptome Dynamics in Medicinal Cannabis
Source: Sci Rep. 2019 Nov 12;9:16583. doi: 10.1038/s41598-019-53023-6 (PMC6851104; doi:10.1038/s41598-019-53023-6)
Supplement: Supplementary file 2 — Supplementary Information [file 41598_2019_53023_MOESM2_ESM.zip › Supplementary Table S3.xlsx]

## Sheet: Table S3
Supplementary Table S3: BLASTX results of Cannbio assembly to UniRef100 database.
Query- Cannbio Reference	Transcript length	Uniref100_ID	Annotation	%_identity	alignment_length	mismatches	gap_openings	q_start	q_end	s_start	s_end	e_value	bit_score
Cannbio_029955	272	UniRef100_B2BEF9	>lcl|UniRef100_B2BEF9 Phosphoglycerate kinase (Fragment) n=1 Tax=[Lycopersicon] peruvianum var. humifusum TaxID=230352 RepID=B2BEF9_SOLPE	87.778	90	11	0	2	271	21	110	1.95e-43	149
Cannbio_002939	377	UniRef100_A0A2K3JKI8	>lcl|UniRef100_A0A2K3JKI8 Laccase-4-like protein (Fragment) n=2 Tax=50 kb inversion clade TaxID=2231393 RepID=A0A2K3JKI8_TRIPR	89.744	39	4	0	375	259	5	43	2.85e-17	79
Cannbio_037155	287	UniRef100_R4QQ42	>lcl|UniRef100_R4QQ42 ATP synthase CF0 A subunit (Fragment) n=1 Tax=Abies durangensis TaxID=425839 RepID=R4QQ42_9SPER	94.667	75	4	0	1	225	47	121	5.88e-28	107
Cannbio_018832	244	UniRef100_F1DHZ1	>lcl|UniRef100_F1DHZ1 Cinnamate 4-hydroxylase (Fragment) n=1 Tax=Acacia mangium TaxID=224085 RepID=F1DHZ1_ACAMN	98.765	81	1	0	244	2	32	112	2.77e-51	166
Cannbio_037508	287	UniRef100_F1DHZ1	>lcl|UniRef100_F1DHZ1 Cinnamate 4-hydroxylase (Fragment) n=1 Tax=Acacia mangium TaxID=224085 RepID=F1DHZ1_ACAMN	90.526	95	9	0	286	2	1	95	2.5e-42	144
Cannbio_038273	287	UniRef100_F1DHZ1	>lcl|UniRef100_F1DHZ1 Cinnamate 4-hydroxylase (Fragment) n=1 Tax=Acacia mangium TaxID=224085 RepID=F1DHZ1_ACAMN	90.426	94	9	0	283	2	1	94	2.2e-43	147
Cannbio_039705	287	UniRef100_F1DHZ1	>lcl|UniRef100_F1DHZ1 Cinnamate 4-hydroxylase (Fragment) n=1 Tax=Acacia mangium TaxID=224085 RepID=F1DHZ1_ACAMN	96.842	95	3	0	2	286	36	130	1.37e-59	188
Cannbio_040167	287	UniRef100_F1DHZ1	>lcl|UniRef100_F1DHZ1 Cinnamate 4-hydroxylase (Fragment) n=1 Tax=Acacia mangium TaxID=224085 RepID=F1DHZ1_ACAMN	94.937	79	4	0	50	286	23	101	7.76e-46	153
Cannbio_044349	300	UniRef100_F1DHZ1	>lcl|UniRef100_F1DHZ1 Cinnamate 4-hydroxylase (Fragment) n=1 Tax=Acacia mangium TaxID=224085 RepID=F1DHZ1_ACAMN	91.579	95	8	0	15	299	3	97	1.67e-43	147
Cannbio_023709	255	UniRef100_A0A1B3TN15	>lcl|UniRef100_A0A1B3TN15 1-deoxyxylulose 5-phosphate reductoisomerase (Fragment) n=1 Tax=Achillea millefolium subsp. millefolium TaxID=482477 RepID=A0A1B3TN15_ACHMI	94.118	85	5	0	1	255	43	127	1.63e-50	164
Cannbio_034582	284	UniRef100_A0A0F7H071	>lcl|UniRef100_A0A0F7H071 Chlorophyll a-b binding protein, chloroplastic (Fragment) n=1 Tax=Acorus americanus TaxID=263995 RepID=A0A0F7H071_ACOAM	94.366	71	4	0	72	284	125	195	1.78e-40	141
Cannbio_036397	287	UniRef100_A0A0F7H071	>lcl|UniRef100_A0A0F7H071 Chlorophyll a-b binding protein, chloroplastic (Fragment) n=1 Tax=Acorus americanus TaxID=263995 RepID=A0A0F7H071_ACOAM	94.737	95	5	0	285	1	112	206	6.41e-58	187
Cannbio_037741	287	UniRef100_A0A0F7H071	>lcl|UniRef100_A0A0F7H071 Chlorophyll a-b binding protein, chloroplastic (Fragment) n=1 Tax=Acorus americanus TaxID=263995 RepID=A0A0F7H071_ACOAM	95.789	95	4	0	287	3	127	221	1.58e-60	194
Cannbio_038602	287	UniRef100_A0A0F7H071	>lcl|UniRef100_A0A0F7H071 Chlorophyll a-b binding protein, chloroplastic (Fragment) n=1 Tax=Acorus americanus TaxID=263995 RepID=A0A0F7H071_ACOAM	93.684	95	6	0	286	2	138	232	5.21e-59	190
Cannbio_012863	920	UniRef100_L7TV16	>lcl|UniRef100_L7TV16 Kiwellin n=1 Tax=Actinidia arguta TaxID=64478 RepID=L7TV16_ACTAR	77.368	190	41	1	821	258	24	213	9.47e-93	283
Cannbio_043729	295	UniRef100_A0A2R6QD99	>lcl|UniRef100_A0A2R6QD99 GDP-L-galactose phosphorylase n=2 Tax=Actinidia chinensis TaxID=3625 RepID=A0A2R6QD99_ACTCH	87.234	47	6	0	143	3	183	229	5.65e-22	95.1
Cannbio_056359	1369	UniRef100_Q9LDC6	>lcl|UniRef100_Q9LDC6 Polygalacturonase B (Fragment) n=1 Tax=Actinidia chinensis TaxID=3625 RepID=Q9LDC6_ACTCH	53.293	167	72	3	1361	861	3	163	6.1e-50	177
Cannbio_000046	341	UniRef100_A0A2R6Q650	>lcl|UniRef100_A0A2R6Q650 Serine/threonine-protein kinase TOR n=1 Tax=Actinidia chinensis var. chinensis TaxID=1590841 RepID=A0A2R6Q650_ACTCH	59.722	72	2	1	217	2	2021	2065	4e-17	79.3
Cannbio_000183	343	UniRef100_A0A2R6QMC2	>lcl|UniRef100_A0A2R6QMC2 Oxygen-dependent coproporphyrinogen-III oxidase n=1 Tax=Actinidia chinensis var. chinensis TaxID=1590841 RepID=A0A2R6QMC2_ACTCH	91.228	114	10	0	2	343	251	364	3.46e-74	234
Cannbio_000567	348	UniRef100_A0A2R6QDI4	>lcl|UniRef100_A0A2R6QDI4 Universal stress protein n=1 Tax=Actinidia chinensis var. chinensis TaxID=1590841 RepID=A0A2R6QDI4_ACTCH	57.143	77	33	0	232	2	1	77	4.98e-26	104
Cannbio_000716	350	UniRef100_A0A2R6RJA9	>lcl|UniRef100_A0A2R6RJA9 Lecithin retinol acyltransferase n=1 Tax=Actinidia chinensis var. chinensis TaxID=1590841 RepID=A0A2R6RJA9_ACTCH	80	115	23	0	1	345	100	214	5.32e-60	193
Cannbio_000805	351	UniRef100_A0A2R6PB36	>lcl|UniRef100_A0A2R6PB36 6-phosphogluconate dehydrogenase, decarboxylating like n=1 Tax=Actinidia chinensis var. chinensis TaxID=1590841 RepID=A0A2R6PB36_ACTCH	92.045	88	7	0	265	2	2	89	6.92e-52	169
Cannbio_000917	352	UniRef100_A0A2R6R1F9	>lcl|UniRef100_A0A2R6R1F9 40S ribosomal protein S24 n=1 Tax=Actinidia chinensis var. chinensis TaxID=1590841 RepID=A0A2R6R1F9_ACTCH	92.857	84	6	0	350	99	37	120	2.94e-48	160
Cannbio_001073	355	UniRef100_A0A2R6R4Z5	>lcl|UniRef100_A0A2R6R4Z5 Protein ECERIFERUM like n=1 Tax=Actinidia chinensis var. chinensis TaxID=1590841 RepID=A0A2R6R4Z5_ACTCH	60.811	74	29	0	354	133	43	116	8.82e-33	99.4
Cannbio_001185	356	UniRef100_A0A2R6Q7D9	>lcl|UniRef100_A0A2R6Q7D9 Elongation factor 2 like n=1 Tax=Actinidia chinensis var. chinensis TaxID=1590841 RepID=A0A2R6Q7D9_ACTCH	93.671	79	5	0	1	237	7	85	1.03e-48	159
Cannbio_001602	359	UniRef100_A0A2R6Q7D9	>lcl|UniRef100_A0A2R6Q7D9 Elongation factor 2 like n=1 Tax=Actinidia chinensis var. chinensis TaxID=1590841 RepID=A0A2R6Q7D9_ACTCH	91.765	85	7	0	1	255	1	85	4.34e-52	168
Cannbio_001984	360	UniRef100_A0A2R6PCY6	>lcl|UniRef100_A0A2R6PCY6 Dolichyl-diphosphooligosaccharide--protein glycosyltransferase subunit DAD1 n=1 Tax=Actinidia chinensis var. chinensis TaxID=1590841 RepID=A0A2R6PCY6_ACTCH	90.909	110	10	0	359	30	7	116	1.25e-67	208
Cannbio_002189	361	UniRef100_A0A2R6P250	>lcl|UniRef100_A0A2R6P250 Altered inheritance of mitochondria protein n=1 Tax=Actinidia chinensis var. chinensis TaxID=1590841 RepID=A0A2R6P250_ACTCH	86.735	98	13	0	2	295	16	113	3.74e-49	161
Cannbio_002649	371	UniRef100_A0A2R6Q3Z3	>lcl|UniRef100_A0A2R6Q3Z3 Serine/threonine-protein kinase n=1 Tax=Actinidia chinensis var. chinensis TaxID=1590841 RepID=A0A2R6Q3Z3_ACTCH	95.745	47	2	0	231	371	271	317	1.8e-22	100
Cannbio_002963	378	UniRef100_A0A2R6QIL0	>lcl|UniRef100_A0A2R6QIL0 DEAD-box ATP-dependent RNA helicase n=1 Tax=Actinidia chinensis var. chinensis TaxID=1590841 RepID=A0A2R6QIL0_ACTCH	86.4	125	17	0	376	2	431	555	1.28e-69	231
Cannbio_002964	378	UniRef100_A0A2R6QIL0	>lcl|UniRef100_A0A2R6QIL0 DEAD-box ATP-dependent RNA helicase n=1 Tax=Actinidia chinensis var. chinensis TaxID=1590841 RepID=A0A2R6QIL0_ACTCH	86.4	125	17	0	376	2	431	555	1.28e-69	231
Cannbio_003103	381	UniRef100_A0A2R6QR41	>lcl|UniRef100_A0A2R6QR41 Dual-specificity RNA methyltransferase n=1 Tax=Actinidia chinensis var. chinensis TaxID=1590841 RepID=A0A2R6QR41_ACTCH	89.474	57	6	0	3	173	193	249	9.73e-37	115
Cannbio_003687	396	UniRef100_A0A2R6P7G8	>lcl|UniRef100_A0A2R6P7G8 Cell division cycle protein (Fragment) n=1 Tax=Actinidia chinensis var. chinensis TaxID=1590841 RepID=A0A2R6P7G8_ACTCH	94.656	131	7	0	395	3	305	435	3.95e-80	252
Cannbio_003698	397	UniRef100_A0A2R6PFE0	>lcl|UniRef100_A0A2R6PFE0 Peptidyl-prolyl cis-trans isomerase (Fragment) n=1 Tax=Actinidia chinensis var. chinensis TaxID=1590841 RepID=A0A2R6PFE0_ACTCH	74.39	82	21	0	248	3	4	85	6.48e-29	110
Cannbio_003820	400	UniRef100_A0A2R6RE92	>lcl|UniRef100_A0A2R6RE92 Lipase n=1 Tax=Actinidia chinensis var. chinensis TaxID=1590841 RepID=A0A2R6RE92_ACTCH	92.157	51	4	0	3	155	410	460	1.84e-25	109
Cannbio_003856	401	UniRef100_A0A2R6R0J4	>lcl|UniRef100_A0A2R6R0J4 1-phosphatidylinositol-3-phosphate 5-kinase n=1 Tax=Actinidia chinensis var. chinensis TaxID=1590841 RepID=A0A2R6R0J4_ACTCH	65.693	137	18	4	399	4	281	393	4.51e-51	183
Cannbio_005521	452	UniRef100_A0A2R6QVA7	>lcl|UniRef100_A0A2R6QVA7 Villin-3 like (Fragment) n=1 Tax=Actinidia chinensis var. chinensis TaxID=1590841 RepID=A0A2R6QVA7_ACTCH	88.372	43	5	0	131	3	20	62	2.63e-18	83.2
Cannbio_006521	494	UniRef100_A0A2R6P250	>lcl|UniRef100_A0A2R6P250 Altered inheritance of mitochondria protein n=1 Tax=Actinidia chinensis var. chinensis TaxID=1590841 RepID=A0A2R6P250_ACTCH	87.838	74	9	0	124	345	40	113	1.89e-45	130
Cannbio_006568	497	UniRef100_A0A2R6QY60	>lcl|UniRef100_A0A2R6QY60 Transcription initiation factor IIA subunit 2 n=1 Tax=Actinidia chinensis var. chinensis TaxID=1590841 RepID=A0A2R6QY60_ACTCH	97.619	42	1	0	3	128	61	102	1.2e-21	93.6
Cannbio_006968	511	UniRef100_A0A2R6QID4	>lcl|UniRef100_A0A2R6QID4 Aldehyde dehydrogenase family 16 member like (Fragment) n=1 Tax=Actinidia chinensis var. chinensis TaxID=1590841 RepID=A0A2R6QID4_ACTCH	49.286	140	70	1	477	58	32	170	8.1e-39	144
Cannbio_007491	531	UniRef100_A0A2R6QID4	>lcl|UniRef100_A0A2R6QID4 Aldehyde dehydrogenase family 16 member like (Fragment) n=1 Tax=Actinidia chinensis var. chinensis TaxID=1590841 RepID=A0A2R6QID4_ACTCH	44.218	147	81	1	2	439	95	241	1.02e-37	141
Cannbio_008318	569	UniRef100_A0A2R6QP89	>lcl|UniRef100_A0A2R6QP89 K(+) efflux antiporter 1 like n=1 Tax=Actinidia chinensis var. chinensis TaxID=1590841 RepID=A0A2R6QP89_ACTCH	92.105	38	3	0	114	1	877	914	2.27e-11	72.4
Cannbio_008732	591	UniRef100_A0A2R6PSK4	>lcl|UniRef100_A0A2R6PSK4 Protein FAR1-RELATED SEQUENCE like n=1 Tax=Actinidia chinensis var. chinensis TaxID=1590841 RepID=A0A2R6PSK4_ACTCH	82.292	96	17	0	591	304	572	667	7.14e-48	175
Cannbio_009242	618	UniRef100_A0A2R6QID4	>lcl|UniRef100_A0A2R6QID4 Aldehyde dehydrogenase family 16 member like (Fragment) n=1 Tax=Actinidia chinensis var. chinensis TaxID=1590841 RepID=A0A2R6QID4_ACTCH	35.821	67	43	0	162	362	13	79	1.63e-13	56.6
Cannbio_009433	629	UniRef100_A0A2R6QE12	>lcl|UniRef100_A0A2R6QE12 ETO1-like protein n=1 Tax=Actinidia chinensis var. chinensis TaxID=1590841 RepID=A0A2R6QE12_ACTCH	67.273	110	27	1	330	1	16	116	1.7e-33	137
Cannbio_009600	639	UniRef100_A0A2R6PFC0	>lcl|UniRef100_A0A2R6PFC0 Geranylgeranyl diphosphate reductase n=1 Tax=Actinidia chinensis var. chinensis TaxID=1590841 RepID=A0A2R6PFC0_ACTCH	86.875	160	21	0	639	160	290	449	9.93e-98	300
Cannbio_009715	645	UniRef100_A0A2R6RHA7	>lcl|UniRef100_A0A2R6RHA7 Endothelin-converting enzyme 2 region like n=1 Tax=Actinidia chinensis var. chinensis TaxID=1590841 RepID=A0A2R6RHA7_ACTCH	94.872	39	2	0	119	3	110	148	1.77e-13	77.4
Cannbio_010842	720	UniRef100_A0A2R6QID4	>lcl|UniRef100_A0A2R6QID4 Aldehyde dehydrogenase family 16 member like (Fragment) n=1 Tax=Actinidia chinensis var. chinensis TaxID=1590841 RepID=A0A2R6QID4_ACTCH	40.206	97	58	0	291	1	69	165	5.11e-23	84.3
Cannbio_011018	734	UniRef100_A0A2R6PI85	>lcl|UniRef100_A0A2R6PI85 3-isopropylmalate dehydratase small subunit 3 like n=1 Tax=Actinidia chinensis var. chinensis TaxID=1590841 RepID=A0A2R6PI85_ACTCH	92.208	77	6	0	734	504	177	253	4.91e-41	150
Cannbio_011231	752	UniRef100_A0A2R6PQU3	>lcl|UniRef100_A0A2R6PQU3 Protein argonaute like n=1 Tax=Actinidia chinensis var. chinensis TaxID=1590841 RepID=A0A2R6PQU3_ACTCH	81.89	254	42	2	1	750	148	401	1.07e-144	431
Cannbio_011872	813	UniRef100_A0A2R6RTE1	>lcl|UniRef100_A0A2R6RTE1 Methionine--tRNA ligase n=1 Tax=Actinidia chinensis var. chinensis TaxID=1590841 RepID=A0A2R6RTE1_ACTCH	87.179	39	5	0	812	696	310	348	1.25e-12	77.8
Cannbio_012155	840	UniRef100_A0A2R6RYD4	>lcl|UniRef100_A0A2R6RYD4 Endonuclease n=1 Tax=Actinidia chinensis var. chinensis TaxID=1590841 RepID=A0A2R6RYD4_ACTCH	41.593	113	64	1	229	561	394	506	1.31e-27	104
Cannbio_012447	869	UniRef100_A0A2R6Q8C1	>lcl|UniRef100_A0A2R6Q8C1 Myb-related protein like n=1 Tax=Actinidia chinensis var. chinensis TaxID=1590841 RepID=A0A2R6Q8C1_ACTCH	70.896	134	39	0	867	466	130	263	6.48e-64	221
Cannbio_012650	893	UniRef100_A0A2R6RZ63	>lcl|UniRef100_A0A2R6RZ63 60S ribosomal protein like n=1 Tax=Actinidia chinensis var. chinensis TaxID=1590841 RepID=A0A2R6RZ63_ACTCH	88.433	268	31	0	86	889	35	302	6.34e-161	459
Cannbio_012691	899	UniRef100_A0A2R6PD82	>lcl|UniRef100_A0A2R6PD82 Pyrophosphate-energized vacuolar membrane proton pump (H(+)-PPase) like n=1 Tax=Actinidia chinensis var. chinensis TaxID=1590841 RepID=A0A2R6PD82_ACTCH	97.993	299	6	0	899	3	381	679	0	587
Cannbio_012698	899	UniRef100_A0A2R6RG22	>lcl|UniRef100_A0A2R6RG22 Inositol transporter like n=1 Tax=Actinidia chinensis var. chinensis TaxID=1590841 RepID=A0A2R6RG22_ACTCH	87.402	254	32	0	767	6	1	254	7.97e-149	439
Cannbio_012939	931	UniRef100_A0A2R6RYD4	>lcl|UniRef100_A0A2R6RYD4 Endonuclease n=1 Tax=Actinidia chinensis var. chinensis TaxID=1590841 RepID=A0A2R6RYD4_ACTCH	40	150	88	1	666	223	312	461	1.96e-40	132
Cannbio_012957	933	UniRef100_A0A2R6QMC2	>lcl|UniRef100_A0A2R6QMC2 Oxygen-dependent coproporphyrinogen-III oxidase n=1 Tax=Actinidia chinensis var. chinensis TaxID=1590841 RepID=A0A2R6QMC2_ACTCH	95.699	186	8	0	2	559	233	418	6.08e-131	388
Cannbio_012962	933	UniRef100_A0A2R6QID4	>lcl|UniRef100_A0A2R6QID4 Aldehyde dehydrogenase family 16 member like (Fragment) n=1 Tax=Actinidia chinensis var. chinensis TaxID=1590841 RepID=A0A2R6QID4_ACTCH	44.131	213	109	3	923	315	93	305	7.65e-56	193
Cannbio_013228	972	UniRef100_A0A2R6QID4	>lcl|UniRef100_A0A2R6QID4 Aldehyde dehydrogenase family 16 member like (Fragment) n=1 Tax=Actinidia chinensis var. chinensis TaxID=1590841 RepID=A0A2R6QID4_ACTCH	43.345	293	145	5	2	832	40	327	3.75e-80	256
Cannbio_014051	1115	UniRef100_A0A2R6QYY4	>lcl|UniRef100_A0A2R6QYY4 Selenoprotein like isoform 1 n=1 Tax=Actinidia chinensis var. chinensis TaxID=1590841 RepID=A0A2R6QYY4_ACTCH	77.381	84	19	0	543	292	73	156	2.03e-38	144
Cannbio_014404	1198	UniRef100_A0A2R6QID4	>lcl|UniRef100_A0A2R6QID4 Aldehyde dehydrogenase family 16 member like (Fragment) n=1 Tax=Actinidia chinensis var. chinensis TaxID=1590841 RepID=A0A2R6QID4_ACTCH	41.837	294	155	5	140	976	34	326	3.68e-66	223
Cannbio_014563	1230	UniRef100_A0A2R6PJL3	>lcl|UniRef100_A0A2R6PJL3 Universal stress protein n=1 Tax=Actinidia chinensis var. chinensis TaxID=1590841 RepID=A0A2R6PJL3_ACTCH	82.099	162	29	0	1225	740	1	162	7.11e-94	288
Cannbio_015083	1384	UniRef100_A0A2R6QID4	>lcl|UniRef100_A0A2R6QID4 Aldehyde dehydrogenase family 16 member like (Fragment) n=1 Tax=Actinidia chinensis var. chinensis TaxID=1590841 RepID=A0A2R6QID4_ACTCH	39.806	103	56	2	290	595	15	112	7.48e-22	70.9
Cannbio_015131	1398	UniRef100_A0A2R6QID4	>lcl|UniRef100_A0A2R6QID4 Aldehyde dehydrogenase family 16 member like (Fragment) n=1 Tax=Actinidia chinensis var. chinensis TaxID=1590841 RepID=A0A2R6QID4_ACTCH	44.681	282	139	5	1035	229	32	309	1.27e-77	254
Cannbio_015536	1566	UniRef100_A0A2R6QID4	>lcl|UniRef100_A0A2R6QID4 Aldehyde dehydrogenase family 16 member like (Fragment) n=1 Tax=Actinidia chinensis var. chinensis TaxID=1590841 RepID=A0A2R6QID4_ACTCH	42.803	264	141	3	504	1277	50	309	4.1e-69	234
Cannbio_015657	1620	UniRef100_A0A2R6QID4	>lcl|UniRef100_A0A2R6QID4 Aldehyde dehydrogenase family 16 member like (Fragment) n=1 Tax=Actinidia chinensis var. chinensis TaxID=1590841 RepID=A0A2R6QID4_ACTCH	51.667	60	29	0	760	939	131	190	2.46e-19	72.4
Cannbio_016179	1950	UniRef100_A0A2R6R398	>lcl|UniRef100_A0A2R6R398 Transcription initiation factor IIA subunit 2 n=1 Tax=Actinidia chinensis var. chinensis TaxID=1590841 RepID=A0A2R6R398_ACTCH	93.617	47	3	0	1807	1947	60	106	3.38e-21	99.4
Cannbio_017199	240	UniRef100_A0A2R6R0T4	>lcl|UniRef100_A0A2R6R0T4 Cytochrome b reductase n=1 Tax=Actinidia chinensis var. chinensis TaxID=1590841 RepID=A0A2R6R0T4_ACTCH	84.81	79	11	1	238	5	1	79	1.01e-29	110
Cannbio_017352	240	UniRef100_A0A2R6QFU3	>lcl|UniRef100_A0A2R6QFU3 N-alpha-acetyltransferase 15, NatA auxiliary subunit like n=1 Tax=Actinidia chinensis var. chinensis TaxID=1590841 RepID=A0A2R6QFU3_ACTCH	95.652	23	1	0	2	70	324	346	6.77e-12	52.4
Cannbio_017699	241	UniRef100_A0A2R6PQK8	>lcl|UniRef100_A0A2R6PQK8 Casein kinase 1-like protein n=1 Tax=Actinidia chinensis var. chinensis TaxID=1590841 RepID=A0A2R6PQK8_ACTCH	97.872	47	1	0	1	141	310	356	1.9e-36	101
Cannbio_017809	241	UniRef100_A0A2R6QJK1	>lcl|UniRef100_A0A2R6QJK1 Trans-cinnamate 4-monooxygenase n=1 Tax=Actinidia chinensis var. chinensis TaxID=1590841 RepID=A0A2R6QJK1_ACTCH	94.737	38	2	0	3	116	468	505	2.6e-15	79
Cannbio_018051	242	UniRef100_A0A2R6RG72	>lcl|UniRef100_A0A2R6RG72 Eukaryotic translation initiation factor 4E-1 like n=1 Tax=Actinidia chinensis var. chinensis TaxID=1590841 RepID=A0A2R6RG72_ACTCH	54.667	75	4	1	242	18	167	211	6.86e-14	73.2
Cannbio_018073	242	UniRef100_A0A2R6R9Y7	>lcl|UniRef100_A0A2R6R9Y7 Homeobox-leucine zipper protein like n=1 Tax=Actinidia chinensis var. chinensis TaxID=1590841 RepID=A0A2R6R9Y7_ACTCH	97.959	49	1	0	96	242	123	171	2.13e-26	110
Cannbio_018279	242	UniRef100_A0A2R6R158	>lcl|UniRef100_A0A2R6R158 Arginine--tRNA ligase n=1 Tax=Actinidia chinensis var. chinensis TaxID=1590841 RepID=A0A2R6R158_ACTCH	84.81	79	12	0	1	237	82	160	3.53e-17	81.6
Cannbio_018321	242	UniRef100_A0A2R6S050	>lcl|UniRef100_A0A2R6S050 Protein transport protein SEC23 n=1 Tax=Actinidia chinensis var. chinensis TaxID=1590841 RepID=A0A2R6S050_ACTCH	90	80	8	0	2	241	255	334	6.9e-43	153
Cannbio_018733	243	UniRef100_A0A2R6PJR4	>lcl|UniRef100_A0A2R6PJR4 Protein pleiotropic regulatory locus 1 like n=1 Tax=Actinidia chinensis var. chinensis TaxID=1590841 RepID=A0A2R6PJR4_ACTCH	88.889	81	9	0	243	1	8	88	8.55e-48	157
Cannbio_018861	244	UniRef100_A0A2R6PXX0	>lcl|UniRef100_A0A2R6PXX0 Glucose-induced degradation protein n=1 Tax=Actinidia chinensis var. chinensis TaxID=1590841 RepID=A0A2R6PXX0_ACTCH	87.324	71	9	0	31	243	32	102	9.3e-35	128
Cannbio_019019	244	UniRef100_A0A2R6PH15	>lcl|UniRef100_A0A2R6PH15 Protein FLX-like n=1 Tax=Actinidia chinensis var. chinensis TaxID=1590841 RepID=A0A2R6PH15_ACTCH	59.494	79	25	1	242	6	176	247	4.25e-18	85.1
Cannbio_019152	244	UniRef100_A0A2R6Q7D9	>lcl|UniRef100_A0A2R6Q7D9 Elongation factor 2 like n=1 Tax=Actinidia chinensis var. chinensis TaxID=1590841 RepID=A0A2R6Q7D9_ACTCH	89.333	75	8	0	242	18	11	85	1.38e-42	142
Cannbio_019761	246	UniRef100_A0A2R6QXT1	>lcl|UniRef100_A0A2R6QXT1 Chaperone protein like (Fragment) n=1 Tax=Actinidia chinensis var. chinensis TaxID=1590841 RepID=A0A2R6QXT1_ACTCH	92.063	63	5	0	189	1	1	63	6.21e-35	125
Cannbio_020296	247	UniRef100_A0A2R6QYA7	>lcl|UniRef100_A0A2R6QYA7 Thylakoid lumenal protein n=1 Tax=Actinidia chinensis var. chinensis TaxID=1590841 RepID=A0A2R6QYA7_ACTCH	86.585	82	11	0	247	2	155	236	2.56e-43	152
Cannbio_020366	247	UniRef100_A0A2R6PR88	>lcl|UniRef100_A0A2R6PR88 Glyceraldehyde-3-phosphate dehydrogenase n=1 Tax=Actinidia chinensis var. chinensis TaxID=1590841 RepID=A0A2R6PR88_ACTCH	98.276	58	1	0	72	245	367	424	4.84e-33	119
Cannbio_021159	249	UniRef100_A0A2R6QPS2	>lcl|UniRef100_A0A2R6QPS2 Cytochrome b5 like n=1 Tax=Actinidia chinensis var. chinensis TaxID=1590841 RepID=A0A2R6QPS2_ACTCH	93.902	82	5	0	248	3	13	94	1.05e-50	164
Cannbio_021443	250	UniRef100_A0A2R6R5J1	>lcl|UniRef100_A0A2R6R5J1 CLK4-associating serine/arginine rich protein n=1 Tax=Actinidia chinensis var. chinensis TaxID=1590841 RepID=A0A2R6R5J1_ACTCH	96.429	56	2	0	170	3	1	56	4.6e-29	117
Cannbio_021727	250	UniRef100_A0A2R6RA96	>lcl|UniRef100_A0A2R6RA96 Protein transport protein Sec61 subunit alpha like (Fragment) n=1 Tax=Actinidia chinensis var. chinensis TaxID=1590841 RepID=A0A2R6RA96_ACTCH	96.386	83	3	0	1	249	14	96	1.33e-47	161
Cannbio_021791	251	UniRef100_A0A2R6QR41	>lcl|UniRef100_A0A2R6QR41 Dual-specificity RNA methyltransferase n=1 Tax=Actinidia chinensis var. chinensis TaxID=1590841 RepID=A0A2R6QR41_ACTCH	84.615	26	4	0	3	80	336	361	1.26e-11	53.9
Cannbio_022289	252	UniRef100_A0A2R6PG81	>lcl|UniRef100_A0A2R6PG81 NAD(H) kinase n=1 Tax=Actinidia chinensis var. chinensis TaxID=1590841 RepID=A0A2R6PG81_ACTCH	92.771	83	6	0	250	2	387	469	1.07e-48	170
Cannbio_022505	252	UniRef100_A0A2R6QF32	>lcl|UniRef100_A0A2R6QF32 Pyrophosphate-energized membrane proton pump like n=1 Tax=Actinidia chinensis var. chinensis TaxID=1590841 RepID=A0A2R6QF32_ACTCH	89.157	83	9	0	251	3	42	124	1.55e-46	156
Cannbio_022575	253	UniRef100_A0A2R6QZ76	>lcl|UniRef100_A0A2R6QZ76 40S ribosomal protein like n=2 Tax=Actinidia chinensis var. chinensis TaxID=1590841 RepID=A0A2R6QZ76_ACTCH	88.889	63	7	0	190	2	14	76	1.61e-34	122
Cannbio_023119	254	UniRef100_A0A2R6QI40	>lcl|UniRef100_A0A2R6QI40 2,3-bisphosphoglycerate-independent phosphoglycerate mutase n=1 Tax=Actinidia chinensis var. chinensis TaxID=1590841 RepID=A0A2R6QI40_ACTCH	90.476	84	8	0	1	252	17	100	1.55e-34	123
Cannbio_023482	255	UniRef100_A0A2R6PUP9	>lcl|UniRef100_A0A2R6PUP9 Proteasome subunit alpha type (Fragment) n=1 Tax=Actinidia chinensis var. chinensis TaxID=1590841 RepID=A0A2R6PUP9_ACTCH	91.045	67	6	0	202	2	1	67	3.17e-35	124
Cannbio_023524	255	UniRef100_A0A2R6PS96	>lcl|UniRef100_A0A2R6PS96 Boron transporter like n=1 Tax=Actinidia chinensis var. chinensis TaxID=1590841 RepID=A0A2R6PS96_ACTCH	85.714	28	4	0	254	171	262	289	1.04e-11	53.5
Cannbio_023542	255	UniRef100_A0A2R6QF32	>lcl|UniRef100_A0A2R6QF32 Pyrophosphate-energized membrane proton pump like n=1 Tax=Actinidia chinensis var. chinensis TaxID=1590841 RepID=A0A2R6QF32_ACTCH	87.059	85	11	0	1	255	43	127	1.19e-45	154
Cannbio_024077	256	UniRef100_A0A2R6RYE8	>lcl|UniRef100_A0A2R6RYE8 T-complex protein 1 subunit zeta 1 like n=1 Tax=Actinidia chinensis var. chinensis TaxID=1590841 RepID=A0A2R6RYE8_ACTCH	95.238	63	3	0	256	68	399	461	9.48e-32	121
Cannbio_024473	257	UniRef100_A0A2R6PFN7	>lcl|UniRef100_A0A2R6PFN7 ADP,ATP carrier protein n=1 Tax=Actinidia chinensis var. chinensis TaxID=1590841 RepID=A0A2R6PFN7_ACTCH	96.471	85	3	0	257	3	72	156	2.21e-50	171
Cannbio_024586	258	UniRef100_A0A2R6Q207	>lcl|UniRef100_A0A2R6Q207 rRNA-processing protein like n=1 Tax=Actinidia chinensis var. chinensis TaxID=1590841 RepID=A0A2R6Q207_ACTCH	76.136	88	18	1	3	257	77	164	6.91e-39	137
Cannbio_024593	258	UniRef100_A0A2R6R1F7	>lcl|UniRef100_A0A2R6R1F7 Calreticulin like (Fragment) n=1 Tax=Actinidia chinensis var. chinensis TaxID=1590841 RepID=A0A2R6R1F7_ACTCH	80.952	63	12	0	70	258	6	68	1.7e-27	112
Cannbio_024771	258	UniRef100_A0A2R6NL78	>lcl|UniRef100_A0A2R6NL78 Glycine dehydrogenase n=1 Tax=Actinidia chinensis var. chinensis TaxID=1590841 RepID=A0A2R6NL78_ACTCH	86.567	67	8	1	256	59	41	107	1.29e-34	123
Cannbio_024934	258	UniRef100_A0A2R6Q7D9	>lcl|UniRef100_A0A2R6Q7D9 Elongation factor 2 like n=1 Tax=Actinidia chinensis var. chinensis TaxID=1590841 RepID=A0A2R6Q7D9_ACTCH	89.286	84	9	0	6	257	1	84	9.24e-51	163
Cannbio_025548	260	UniRef100_A0A2R6PRC6	>lcl|UniRef100_A0A2R6PRC6 Polycomb group protein n=1 Tax=Actinidia chinensis var. chinensis TaxID=1590841 RepID=A0A2R6PRC6_ACTCH	87.097	62	8	0	189	4	69	130	7.08e-32	117
Cannbio_025643	260	UniRef100_A0A2R6QDJ5	>lcl|UniRef100_A0A2R6QDJ5 DnaJ subfamily C member 3 like n=1 Tax=Actinidia chinensis var. chinensis TaxID=1590841 RepID=A0A2R6QDJ5_ACTCH	76.19	63	15	0	189	1	397	459	2.04e-28	102
Cannbio_025933	261	UniRef100_A0A2R6R6N7	>lcl|UniRef100_A0A2R6R6N7 ABC transporter F family member 4 like n=1 Tax=Actinidia chinensis var. chinensis TaxID=1590841 RepID=A0A2R6R6N7_ACTCH	96.512	86	3	0	3	260	35	120	1.77e-52	171
Cannbio_025951	261	UniRef100_A0A2R6PB36	>lcl|UniRef100_A0A2R6PB36 6-phosphogluconate dehydrogenase, decarboxylating like n=1 Tax=Actinidia chinensis var. chinensis TaxID=1590841 RepID=A0A2R6PB36_ACTCH	90.123	81	8	0	18	260	2	82	9.44e-46	152
Cannbio_025977	261	UniRef100_A0A2R6R8N6	>lcl|UniRef100_A0A2R6R8N6 Glutamyl-tRNA(Gln) amidotransferase subunit B, chloroplastic/mitochondrial n=1 Tax=Actinidia chinensis var. chinensis TaxID=1590841 RepID=A0A2R6R8N6_ACTCH	92	25	2	0	1	75	372	396	1.22e-12	52
Cannbio_026196	261	UniRef100_A0A2R6PV42	>lcl|UniRef100_A0A2R6PV42 26S protease regulatory subunit 7 A like n=1 Tax=Actinidia chinensis var. chinensis TaxID=1590841 RepID=A0A2R6PV42_ACTCH	100	83	0	0	259	11	53	135	6.6e-55	175
Cannbio_026197	261	UniRef100_A0A2R6PV42	>lcl|UniRef100_A0A2R6PV42 26S protease regulatory subunit 7 A like n=1 Tax=Actinidia chinensis var. chinensis TaxID=1590841 RepID=A0A2R6PV42_ACTCH	100	83	0	0	259	11	53	135	6.6e-55	175
Cannbio_026311	262	UniRef100_A0A2R6QIL0	>lcl|UniRef100_A0A2R6QIL0 DEAD-box ATP-dependent RNA helicase n=1 Tax=Actinidia chinensis var. chinensis TaxID=1590841 RepID=A0A2R6QIL0_ACTCH	79.07	86	18	0	3	260	456	541	8.92e-39	145
Cannbio_026699	263	UniRef100_A0A2R6PSS1	>lcl|UniRef100_A0A2R6PSS1 Ribosomal protein L37 (Fragment) n=1 Tax=Actinidia chinensis var. chinensis TaxID=1590841 RepID=A0A2R6PSS1_ACTCH	94.34	53	3	0	2	160	30	82	3.21e-26	101
Cannbio_026706	263	UniRef100_A0A2R6R9K9	>lcl|UniRef100_A0A2R6R9K9 Reticulon-like protein n=1 Tax=Actinidia chinensis var. chinensis TaxID=1590841 RepID=A0A2R6R9K9_ACTCH	72.414	87	24	0	262	2	121	207	1.67e-37	135
Cannbio_026877	263	UniRef100_A0A2R6NL78	>lcl|UniRef100_A0A2R6NL78 Glycine dehydrogenase n=1 Tax=Actinidia chinensis var. chinensis TaxID=1590841 RepID=A0A2R6NL78_ACTCH	85.417	48	7	0	262	119	57	104	4.86e-22	91.7
Cannbio_027581	265	UniRef100_A0A2R6S0H4	>lcl|UniRef100_A0A2R6S0H4 Flowering locus Ky domain like n=1 Tax=Actinidia chinensis var. chinensis TaxID=1590841 RepID=A0A2R6S0H4_ACTCH	87.755	49	6	0	265	119	187	235	1.38e-20	94
Cannbio_027678	266	UniRef100_A0A2R6RGV4	>lcl|UniRef100_A0A2R6RGV4 Uncharacterized protein n=1 Tax=Actinidia chinensis var. chinensis TaxID=1590841 RepID=A0A2R6RGV4_ACTCH	78.481	79	17	0	2	238	125	203	3.16e-35	127
Cannbio_028006	266	UniRef100_A0A2R6P5V1	>lcl|UniRef100_A0A2R6P5V1 Exo-beta-D-glucosaminidase n=1 Tax=Actinidia chinensis var. chinensis TaxID=1590841 RepID=A0A2R6P5V1_ACTCH	72.5	40	11	0	120	1	1	40	1.28e-12	68.6
Cannbio_028251	267	UniRef100_A0A2R6Q084	>lcl|UniRef100_A0A2R6Q084 Mitochondrial uncoupling protein n=1 Tax=Actinidia chinensis var. chinensis TaxID=1590841 RepID=A0A2R6Q084_ACTCH	84.286	70	11	0	212	3	241	310	1.09e-35	132
Cannbio_028453	268	UniRef100_A0A2R6QQY1	>lcl|UniRef100_A0A2R6QQY1 Uncharacterized protein n=1 Tax=Actinidia chinensis var. chinensis TaxID=1590841 RepID=A0A2R6QQY1_ACTCH	83.333	24	4	0	266	195	216	239	5.83e-12	49.3
Cannbio_028786	269	UniRef100_A0A2R6R148	>lcl|UniRef100_A0A2R6R148 ABC transporter I family member 20 like n=1 Tax=Actinidia chinensis var. chinensis TaxID=1590841 RepID=A0A2R6R148_ACTCH	94.382	89	5	0	268	2	140	228	9.6e-45	155
Cannbio_029002	269	UniRef100_A0A2R6RXU7	>lcl|UniRef100_A0A2R6RXU7 Elongation factor 1-alpha n=1 Tax=Actinidia chinensis var. chinensis TaxID=1590841 RepID=A0A2R6RXU7_ACTCH	96.97	66	2	0	3	200	281	346	8.34e-39	137
Cannbio_029086	269	UniRef100_A0A2R6RDT1	>lcl|UniRef100_A0A2R6RDT1 Calreticulin like (Fragment) n=1 Tax=Actinidia chinensis var. chinensis TaxID=1590841 RepID=A0A2R6RDT1_ACTCH	94.382	89	5	0	1	267	158	246	1.02e-51	176
Cannbio_029146	270	UniRef100_A0A2R6QVH0	>lcl|UniRef100_A0A2R6QVH0 ABSCISIC ACID-INSENSITIVE 5-like protein n=1 Tax=Actinidia chinensis var. chinensis TaxID=1590841 RepID=A0A2R6QVH0_ACTCH	94.118	34	2	0	168	269	135	168	3.14e-11	66.2
Cannbio_029470	270	UniRef100_A0A2R6P250	>lcl|UniRef100_A0A2R6P250 Altered inheritance of mitochondria protein n=1 Tax=Actinidia chinensis var. chinensis TaxID=1590841 RepID=A0A2R6P250_ACTCH	85.455	55	8	0	268	104	59	113	1.92e-22	92.8
Cannbio_029524	271	UniRef100_A0A2R6QZ76	>lcl|UniRef100_A0A2R6QZ76 40S ribosomal protein like n=2 Tax=Actinidia chinensis var. chinensis TaxID=1590841 RepID=A0A2R6QZ76_ACTCH	88.889	81	9	0	3	245	3	83	4.93e-47	154
Cannbio_029654	271	UniRef100_A0A2R6QZ76	>lcl|UniRef100_A0A2R6QZ76 40S ribosomal protein like n=2 Tax=Actinidia chinensis var. chinensis TaxID=1590841 RepID=A0A2R6QZ76_ACTCH	82.353	68	12	0	206	3	14	81	4.25e-36	126
Cannbio_029740	271	UniRef100_A0A2R6QRW7	>lcl|UniRef100_A0A2R6QRW7 Topless-related protein n=1 Tax=Actinidia chinensis var. chinensis TaxID=1590841 RepID=A0A2R6QRW7_ACTCH	89.744	39	4	0	118	2	817	855	9.27e-21	77.8
Cannbio_029781	271	UniRef100_A0A2R6QWI3	>lcl|UniRef100_A0A2R6QWI3 Small ubiquitin-related modifier n=1 Tax=Actinidia chinensis var. chinensis TaxID=1590841 RepID=A0A2R6QWI3_ACTCH	89.474	76	8	0	43	270	1	76	6.42e-42	141
Cannbio_030249	273	UniRef100_A0A2R6RWF9	>lcl|UniRef100_A0A2R6RWF9 DEAD-box ATP-dependent RNA helicase n=1 Tax=Actinidia chinensis var. chinensis TaxID=1590841 RepID=A0A2R6RWF9_ACTCH	93.407	91	6	0	273	1	364	454	2.38e-51	180
Cannbio_030724	274	UniRef100_A0A2R6PTI3	>lcl|UniRef100_A0A2R6PTI3 F-box/LRR-repeat protein n=1 Tax=Actinidia chinensis var. chinensis TaxID=1590841 RepID=A0A2R6PTI3_ACTCH	83.333	90	15	0	3	272	373	462	2.28e-16	82.4
Cannbio_030781	274	UniRef100_A0A2R6RA96	>lcl|UniRef100_A0A2R6RA96 Protein transport protein Sec61 subunit alpha like (Fragment) n=1 Tax=Actinidia chinensis var. chinensis TaxID=1590841 RepID=A0A2R6RA96_ACTCH	97.802	91	2	0	274	2	8	98	4.43e-55	181
Cannbio_031019	275	UniRef100_A0A2R6PI85	>lcl|UniRef100_A0A2R6PI85 3-isopropylmalate dehydratase small subunit 3 like n=1 Tax=Actinidia chinensis var. chinensis TaxID=1590841 RepID=A0A2R6PI85_ACTCH	90.411	73	7	0	274	56	181	253	3.48e-39	139
Cannbio_031257	275	UniRef100_A0A2R6QZ76	>lcl|UniRef100_A0A2R6QZ76 40S ribosomal protein like n=2 Tax=Actinidia chinensis var. chinensis TaxID=1590841 RepID=A0A2R6QZ76_ACTCH	79.545	44	9	0	275	144	40	83	1.34e-17	79.7
Cannbio_031537	276	UniRef100_A0A2R6RMZ3	>lcl|UniRef100_A0A2R6RMZ3 60S acidic ribosomal protein n=1 Tax=Actinidia chinensis var. chinensis TaxID=1590841 RepID=A0A2R6RMZ3_ACTCH	80	45	9	0	6	140	18	62	3.68e-15	74.3
Cannbio_031656	276	UniRef100_A0A2R6PB98	>lcl|UniRef100_A0A2R6PB98 Serine/threonine-protein kinase n=1 Tax=Actinidia chinensis var. chinensis TaxID=1590841 RepID=A0A2R6PB98_ACTCH	89.011	91	10	0	274	2	116	206	3.83e-52	174
Cannbio_031832	277	UniRef100_A0A2R6R9K9	>lcl|UniRef100_A0A2R6R9K9 Reticulon-like protein n=1 Tax=Actinidia chinensis var. chinensis TaxID=1590841 RepID=A0A2R6R9K9_ACTCH	79.121	91	19	0	3	275	146	236	4.11e-43	149
Cannbio_031891	277	UniRef100_A0A2R6RL68	>lcl|UniRef100_A0A2R6RL68 Salicylic acid-binding protein like n=1 Tax=Actinidia chinensis var. chinensis TaxID=1590841 RepID=A0A2R6RL68_ACTCH	77.5	40	9	0	157	276	1	40	6.57e-13	71.6
Cannbio_032148	278	UniRef100_A0A2R6RL68	>lcl|UniRef100_A0A2R6RL68 Salicylic acid-binding protein like n=1 Tax=Actinidia chinensis var. chinensis TaxID=1590841 RepID=A0A2R6RL68_ACTCH	77.5	40	9	0	158	277	1	40	7.92e-13	71.6
Cannbio_032424	279	UniRef100_A0A2R6RC74	>lcl|UniRef100_A0A2R6RC74 Phosphatidylcholine translocator like n=1 Tax=Actinidia chinensis var. chinensis TaxID=1590841 RepID=A0A2R6RC74_ACTCH	82.609	92	16	0	277	2	95	186	1.94e-37	133
Cannbio_032425	279	UniRef100_A0A2R6RC74	>lcl|UniRef100_A0A2R6RC74 Phosphatidylcholine translocator like n=1 Tax=Actinidia chinensis var. chinensis TaxID=1590841 RepID=A0A2R6RC74_ACTCH	84.783	92	14	0	277	2	95	186	3.49e-39	137
Cannbio_032436	279	UniRef100_A0A2R6RMK7	>lcl|UniRef100_A0A2R6RMK7 NADH dehydrogenase [ubiquinone] 1 beta subcomplex subunit like n=1 Tax=Actinidia chinensis var. chinensis TaxID=1590841 RepID=A0A2R6RMK7_ACTCH	81.081	37	7	0	277	167	33	69	2.84e-11	63.2
Cannbio_032544	279	UniRef100_A0A2R6PSG6	>lcl|UniRef100_A0A2R6PSG6 ACT domain-containing protein n=1 Tax=Actinidia chinensis var. chinensis TaxID=1590841 RepID=A0A2R6PSG6_ACTCH	91.667	24	2	0	1	72	247	270	5.41e-11	48.9
Cannbio_033098	280	UniRef100_A0A2R6QZ76	>lcl|UniRef100_A0A2R6QZ76 40S ribosomal protein like n=2 Tax=Actinidia chinensis var. chinensis TaxID=1590841 RepID=A0A2R6QZ76_ACTCH	86.792	53	7	0	3	161	15	67	2.74e-26	101
Cannbio_033106	280	UniRef100_A0A2R6QGI8	>lcl|UniRef100_A0A2R6QGI8 Uncharacterized protein n=1 Tax=Actinidia chinensis var. chinensis TaxID=1590841 RepID=A0A2R6QGI8_ACTCH	68.75	64	20	0	279	88	504	567	9.02e-23	100
Cannbio_033120	280	UniRef100_A0A2R6Q758	>lcl|UniRef100_A0A2R6Q758 ATP-citrate synthase alpha chain protein like n=1 Tax=Actinidia chinensis var. chinensis TaxID=1590841 RepID=A0A2R6Q758_ACTCH	91.667	72	6	0	2	217	352	423	7.22e-30	119
Cannbio_033211	281	UniRef100_A0A2R6PQH7	>lcl|UniRef100_A0A2R6PQH7 Splicing factor U2af small subunit A like n=1 Tax=Actinidia chinensis var. chinensis TaxID=1590841 RepID=A0A2R6PQH7_ACTCH	95.522	67	3	0	202	2	1	67	1.76e-40	138
Cannbio_033378	281	UniRef100_A0A2R6NL78	>lcl|UniRef100_A0A2R6NL78 Glycine dehydrogenase n=1 Tax=Actinidia chinensis var. chinensis TaxID=1590841 RepID=A0A2R6NL78_ACTCH	89.13	92	10	0	281	6	10	101	9.56e-57	179
Cannbio_033580	282	UniRef100_A0A2R6PV88	>lcl|UniRef100_A0A2R6PV88 Phosphoinositide phosphatase n=1 Tax=Actinidia chinensis var. chinensis TaxID=1590841 RepID=A0A2R6PV88_ACTCH	80.612	98	14	1	280	2	268	365	1.1e-42	155
Cannbio_033627	282	UniRef100_A0A2R6QPZ5	>lcl|UniRef100_A0A2R6QPZ5 Zinc finger A20 and AN1 domain-containing stress-associated protein n=1 Tax=Actinidia chinensis var. chinensis TaxID=1590841 RepID=A0A2R6QPZ5_ACTCH	73.077	26	7	0	218	141	1	26	1.46e-11	47.4
Cannbio_034141	283	UniRef100_A0A2R6RJQ1	>lcl|UniRef100_A0A2R6RJQ1 PLAT domain-containing protein n=1 Tax=Actinidia chinensis var. chinensis TaxID=1590841 RepID=A0A2R6RJQ1_ACTCH	88.298	94	11	0	1	282	64	157	2.29e-56	181
Cannbio_034185	283	UniRef100_A0A2R6QYI8	>lcl|UniRef100_A0A2R6QYI8 Biotin carboxylase n=1 Tax=Actinidia chinensis var. chinensis TaxID=1590841 RepID=A0A2R6QYI8_ACTCH	94.681	94	5	0	283	2	682	775	1.43e-54	191
Cannbio_034193	283	UniRef100_A0A2R6PUT5	>lcl|UniRef100_A0A2R6PUT5 U2 small nuclear ribonucleoprotein (Fragment) n=1 Tax=Actinidia chinensis var. chinensis TaxID=1590841 RepID=A0A2R6PUT5_ACTCH	91.429	35	3	0	1	105	109	143	5.96e-14	66.6
Cannbio_034238	283	UniRef100_A0A2R6PEJ7	>lcl|UniRef100_A0A2R6PEJ7 Uncharacterized protein n=1 Tax=Actinidia chinensis var. chinensis TaxID=1590841 RepID=A0A2R6PEJ7_ACTCH	77.193	57	13	0	112	282	37	93	7.13e-22	97.8
Cannbio_034448	284	UniRef100_A0A2R6QRL5	>lcl|UniRef100_A0A2R6QRL5 40S ribosomal protein n=1 Tax=Actinidia chinensis var. chinensis TaxID=1590841 RepID=A0A2R6QRL5_ACTCH	94.681	94	5	0	283	2	19	112	1.19e-56	179
Cannbio_034974	285	UniRef100_A0A2R6PZE4	>lcl|UniRef100_A0A2R6PZE4 NADH dehydrogenase [ubiquinone] 1 beta subcomplex subunit like n=1 Tax=Actinidia chinensis var. chinensis TaxID=1590841 RepID=A0A2R6PZE4_ACTCH	84.906	53	8	0	182	24	17	69	9.97e-24	95.1
Cannbio_035199	285	UniRef100_A0A2R6RJQ1	>lcl|UniRef100_A0A2R6RJQ1 PLAT domain-containing protein n=1 Tax=Actinidia chinensis var. chinensis TaxID=1590841 RepID=A0A2R6RJQ1_ACTCH	87.209	86	11	0	283	26	72	157	2.27e-50	166
Cannbio_035200	285	UniRef100_A0A2R6QCZ1	>lcl|UniRef100_A0A2R6QCZ1 Galactinol--sucrose galactosyltransferase n=1 Tax=Actinidia chinensis var. chinensis TaxID=1590841 RepID=A0A2R6QCZ1_ACTCH	62.5	64	22	1	188	3	1	64	2.29e-15	80.1
Cannbio_035423	286	UniRef100_A0A2R6QPS2	>lcl|UniRef100_A0A2R6QPS2 Cytochrome b5 like n=1 Tax=Actinidia chinensis var. chinensis TaxID=1590841 RepID=A0A2R6QPS2_ACTCH	92.958	71	5	0	73	285	23	93	1.85e-41	141
Cannbio_035495	286	UniRef100_A0A2R6P322	>lcl|UniRef100_A0A2R6P322 UV-B-induced protein n=1 Tax=Actinidia chinensis var. chinensis TaxID=1590841 RepID=A0A2R6P322_ACTCH	80	95	19	0	1	285	108	202	3.38e-34	129
Cannbio_035985	287	UniRef100_A0A2R6QX68	>lcl|UniRef100_A0A2R6QX68 ATP-dependent zinc metalloprotease n=1 Tax=Actinidia chinensis var. chinensis TaxID=1590841 RepID=A0A2R6QX68_ACTCH	95.789	95	4	0	287	3	133	227	1.74e-45	159
Cannbio_036388	287	UniRef100_A0A2R6PSS1	>lcl|UniRef100_A0A2R6PSS1 Ribosomal protein L37 (Fragment) n=1 Tax=Actinidia chinensis var. chinensis TaxID=1590841 RepID=A0A2R6PSS1_ACTCH	97.619	42	1	0	2	127	41	82	1.13e-19	85.5
Cannbio_036476	287	UniRef100_A0A2R6R4R5	>lcl|UniRef100_A0A2R6R4R5 Transmembrane 9 superfamily member n=1 Tax=Actinidia chinensis var. chinensis TaxID=1590841 RepID=A0A2R6R4R5_ACTCH	97.368	76	2	0	287	60	47	122	1.3e-42	144
Cannbio_036722	287	UniRef100_A0A2R6QTR9	>lcl|UniRef100_A0A2R6QTR9 Importin-5 like n=1 Tax=Actinidia chinensis var. chinensis TaxID=1590841 RepID=A0A2R6QTR9_ACTCH	84.043	94	15	0	284	3	88	181	1.04e-52	173
Cannbio_036765	287	UniRef100_A0A2R6P8Z1	>lcl|UniRef100_A0A2R6P8Z1 60S ribosomal protein L7a-1 (Fragment) n=1 Tax=Actinidia chinensis var. chinensis TaxID=1590841 RepID=A0A2R6P8Z1_ACTCH	92.632	95	7	0	2	286	150	244	8.44e-50	167
Cannbio_037191	287	UniRef100_A0A2R6QZ76	>lcl|UniRef100_A0A2R6QZ76 40S ribosomal protein like n=2 Tax=Actinidia chinensis var. chinensis TaxID=1590841 RepID=A0A2R6QZ76_ACTCH	86.207	58	8	0	61	234	18	75	6.46e-30	110
Cannbio_037496	287	UniRef100_A0A2R6P250	>lcl|UniRef100_A0A2R6P250 Altered inheritance of mitochondria protein n=1 Tax=Actinidia chinensis var. chinensis TaxID=1590841 RepID=A0A2R6P250_ACTCH	86.667	90	12	0	3	272	24	113	1.76e-45	151
Cannbio_037500	287	UniRef100_A0A2R6R1F9	>lcl|UniRef100_A0A2R6R1F9 40S ribosomal protein S24 n=1 Tax=Actinidia chinensis var. chinensis TaxID=1590841 RepID=A0A2R6R1F9_ACTCH	94.737	95	5	0	285	1	35	129	5.41e-58	183
Cannbio_037894	287	UniRef100_A0A2R6QMC2	>lcl|UniRef100_A0A2R6QMC2 Oxygen-dependent coproporphyrinogen-III oxidase n=1 Tax=Actinidia chinensis var. chinensis TaxID=1590841 RepID=A0A2R6QMC2_ACTCH	90.526	95	9	0	2	286	265	359	2.42e-59	196
Cannbio_038027	287	UniRef100_A0A2R6P250	>lcl|UniRef100_A0A2R6P250 Altered inheritance of mitochondria protein n=1 Tax=Actinidia chinensis var. chinensis TaxID=1590841 RepID=A0A2R6P250_ACTCH	87.5	64	8	0	286	95	50	113	2.76e-30	112
Cannbio_038154	287	UniRef100_A0A2R6RGG0	>lcl|UniRef100_A0A2R6RGG0 Elongation factor 1-gamma like (Fragment) n=1 Tax=Actinidia chinensis var. chinensis TaxID=1590841 RepID=A0A2R6RGG0_ACTCH	86.301	73	10	0	286	68	348	420	1.54e-38	142
Cannbio_038935	287	UniRef100_A0A2R6QN37	>lcl|UniRef100_A0A2R6QN37 Pre-mRNA-splicing factor like n=1 Tax=Actinidia chinensis var. chinensis TaxID=1590841 RepID=A0A2R6QN37_ACTCH	80	95	19	0	2	286	209	303	1.82e-47	162
Cannbio_039532	287	UniRef100_A0A2R6R7X3	>lcl|UniRef100_A0A2R6R7X3 Aquaporin TIP1-1 like n=2 Tax=Actinidia chinensis var. chinensis TaxID=1590841 RepID=A0A2R6R7X3_ACTCH	93.684	95	6	0	287	3	135	229	1.11e-54	179
Cannbio_039637	287	UniRef100_A0A2R6RA96	>lcl|UniRef100_A0A2R6RA96 Protein transport protein Sec61 subunit alpha like (Fragment) n=1 Tax=Actinidia chinensis var. chinensis TaxID=1590841 RepID=A0A2R6RA96_ACTCH	96.842	95	3	0	2	286	16	110	1.15e-56	185
Cannbio_040317	287	UniRef100_A0A2R6PJL3	>lcl|UniRef100_A0A2R6PJL3 Universal stress protein n=1 Tax=Actinidia chinensis var. chinensis TaxID=1590841 RepID=A0A2R6PJL3_ACTCH	82.955	88	15	0	286	23	75	162	3.82e-47	157
Cannbio_040730	287	UniRef100_A0A2R6RET1	>lcl|UniRef100_A0A2R6RET1 Amine oxidase n=1 Tax=Actinidia chinensis var. chinensis TaxID=1590841 RepID=A0A2R6RET1_ACTCH	96.842	95	3	0	287	3	409	503	2.52e-64	213
Cannbio_040934	287	UniRef100_A0A2R6QWI3	>lcl|UniRef100_A0A2R6QWI3 Small ubiquitin-related modifier n=1 Tax=Actinidia chinensis var. chinensis TaxID=1590841 RepID=A0A2R6QWI3_ACTCH	91.011	89	8	0	267	1	1	89	1.31e-53	171
Cannbio_041383	287	UniRef100_A0A2R6RWF9	>lcl|UniRef100_A0A2R6RWF9 DEAD-box ATP-dependent RNA helicase n=1 Tax=Actinidia chinensis var. chinensis TaxID=1590841 RepID=A0A2R6RWF9_ACTCH	90.526	95	9	0	285	1	357	451	1.64e-52	184
Cannbio_041628	287	UniRef100_A0A2R6RSZ0	>lcl|UniRef100_A0A2R6RSZ0 Enolase n=1 Tax=Actinidia chinensis var. chinensis TaxID=1590841 RepID=A0A2R6RSZ0_ACTCH	97.436	39	1	0	2	118	407	445	4.58e-17	84.7
Cannbio_041660	287	UniRef100_A0A2R6S2D6	>lcl|UniRef100_A0A2R6S2D6 Oligouridylate-binding protein like n=1 Tax=Actinidia chinensis var. chinensis TaxID=1590841 RepID=A0A2R6S2D6_ACTCH	94.737	95	5	0	286	2	116	210	8.96e-60	197
Cannbio_042399	289	UniRef100_A0A2R6PI85	>lcl|UniRef100_A0A2R6PI85 3-isopropylmalate dehydratase small subunit 3 like n=1 Tax=Actinidia chinensis var. chinensis TaxID=1590841 RepID=A0A2R6PI85_ACTCH	89.61	77	8	0	4	234	168	244	1.51e-40	143
Cannbio_043196	291	UniRef100_A0A2R6PPY5	>lcl|UniRef100_A0A2R6PPY5 Telomere repeat-binding protein n=1 Tax=Actinidia chinensis var. chinensis TaxID=1590841 RepID=A0A2R6PPY5_ACTCH	90.625	96	9	0	3	290	245	340	2.47e-54	181
Cannbio_043281	291	UniRef100_A0A2R6PJL4	>lcl|UniRef100_A0A2R6PJL4 Importin subunit alpha-2 like (Fragment) n=1 Tax=Actinidia chinensis var. chinensis TaxID=1590841 RepID=A0A2R6PJL4_ACTCH	92.135	89	7	0	289	23	134	222	2.51e-40	142
Cannbio_043499	293	UniRef100_A0A2R6QTC9	>lcl|UniRef100_A0A2R6QTC9 Elongation factor 2 like (Fragment) n=1 Tax=Actinidia chinensis var. chinensis TaxID=1590841 RepID=A0A2R6QTC9_ACTCH	96.907	97	3	0	293	3	138	234	6.65e-66	207
Cannbio_043842	296	UniRef100_A0A2R6R4R5	>lcl|UniRef100_A0A2R6R4R5 Transmembrane 9 superfamily member n=1 Tax=Actinidia chinensis var. chinensis TaxID=1590841 RepID=A0A2R6R4R5_ACTCH	93.846	65	4	0	294	100	58	122	5.62e-33	120
Cannbio_044409	301	UniRef100_A0A2R6PM50	>lcl|UniRef100_A0A2R6PM50 Zinc finger CCCH domain-containing protein n=1 Tax=Actinidia chinensis var. chinensis TaxID=1590841 RepID=A0A2R6PM50_ACTCH	78.261	46	10	0	300	163	385	430	1.69e-16	83.2
Cannbio_044909	305	UniRef100_A0A2R6QZ76	>lcl|UniRef100_A0A2R6QZ76 40S ribosomal protein like n=2 Tax=Actinidia chinensis var. chinensis TaxID=1590841 RepID=A0A2R6QZ76_ACTCH	81.818	44	8	0	1	132	40	83	7.36e-18	80.9
Cannbio_045270	309	UniRef100_A0A2R6PH22	>lcl|UniRef100_A0A2R6PH22 Dihydrolipoamide acetyltransferase component of pyruvate dehydrogenase complex n=1 Tax=Actinidia chinensis var. chinensis TaxID=1590841 RepID=A0A2R6PH22_ACTCH	88.35	103	12	0	309	1	30	132	9.44e-53	181
Cannbio_045429	310	UniRef100_A0A2R6QIH1	>lcl|UniRef100_A0A2R6QIH1 Peroxidase n=1 Tax=Actinidia chinensis var. chinensis TaxID=1590841 RepID=A0A2R6QIH1_ACTCH	88.235	102	12	0	308	3	65	166	6.58e-60	192
Cannbio_045595	311	UniRef100_A0A2R6R9K9	>lcl|UniRef100_A0A2R6R9K9 Reticulon-like protein n=1 Tax=Actinidia chinensis var. chinensis TaxID=1590841 RepID=A0A2R6R9K9_ACTCH	72.816	103	28	0	3	311	123	225	7.39e-49	165
Cannbio_045596	311	UniRef100_A0A2R6R6T9	>lcl|UniRef100_A0A2R6R6T9 Long-chain fatty acid transport protein like n=1 Tax=Actinidia chinensis var. chinensis TaxID=1590841 RepID=A0A2R6R6T9_ACTCH	92.105	38	3	0	228	115	1	38	1.2e-14	71.6
Cannbio_045668	312	UniRef100_A0A2R6Q084	>lcl|UniRef100_A0A2R6Q084 Mitochondrial uncoupling protein n=1 Tax=Actinidia chinensis var. chinensis TaxID=1590841 RepID=A0A2R6Q084_ACTCH	88.889	99	11	0	311	15	228	326	7.07e-58	190
Cannbio_045914	314	UniRef100_A0A2R6RJA9	>lcl|UniRef100_A0A2R6RJA9 Lecithin retinol acyltransferase n=1 Tax=Actinidia chinensis var. chinensis TaxID=1590841 RepID=A0A2R6RJA9_ACTCH	80.769	104	20	0	3	314	128	231	1.29e-53	177
Cannbio_046420	319	UniRef100_A0A2R6QLY6	>lcl|UniRef100_A0A2R6QLY6 Inositol transporter like n=1 Tax=Actinidia chinensis var. chinensis TaxID=1590841 RepID=A0A2R6QLY6_ACTCH	77.778	45	10	0	319	185	8	52	1.92e-16	78.6
Cannbio_046832	323	UniRef100_A0A2R6RKU0	>lcl|UniRef100_A0A2R6RKU0 Nodulation receptor kinase n=1 Tax=Actinidia chinensis var. chinensis TaxID=1590841 RepID=A0A2R6RKU0_ACTCH	91.489	47	3	1	4	144	667	712	4.3e-25	91.7
Cannbio_047261	328	UniRef100_A0A2R6QDV2	>lcl|UniRef100_A0A2R6QDV2 NAC domain-containing protein n=1 Tax=Actinidia chinensis var. chinensis TaxID=1590841 RepID=A0A2R6QDV2_ACTCH	92.941	85	6	0	257	3	1	85	1.88e-51	174
Cannbio_047705	333	UniRef100_A0A2R6QUC7	>lcl|UniRef100_A0A2R6QUC7 Vacuolar protein sorting-associated protein n=1 Tax=Actinidia chinensis var. chinensis TaxID=1590841 RepID=A0A2R6QUC7_ACTCH	91.892	111	9	0	1	333	135	245	6.33e-69	221
Cannbio_048014	336	UniRef100_A0A2R6PV42	>lcl|UniRef100_A0A2R6PV42 26S protease regulatory subunit 7 A like n=1 Tax=Actinidia chinensis var. chinensis TaxID=1590841 RepID=A0A2R6PV42_ACTCH	100	58	0	0	336	163	78	135	7.29e-34	123
Cannbio_048234	339	UniRef100_A0A2R6Q7U9	>lcl|UniRef100_A0A2R6Q7U9 U11/U12 small nuclear ribonucleoprotein n=1 Tax=Actinidia chinensis var. chinensis TaxID=1590841 RepID=A0A2R6Q7U9_ACTCH	90.179	112	11	0	338	3	175	286	2.19e-19	91.7
Cannbio_048317	340	UniRef100_A0A2R6PWG7	>lcl|UniRef100_A0A2R6PWG7 Phospholipase n=1 Tax=Actinidia chinensis var. chinensis TaxID=1590841 RepID=A0A2R6PWG7_ACTCH	83.636	55	9	0	338	174	938	992	8.5e-23	99.8
Cannbio_048641	1438	UniRef100_A0A2R6QU11	>lcl|UniRef100_A0A2R6QU11 N-alpha-acetyltransferase n=1 Tax=Actinidia chinensis var. chinensis TaxID=1590841 RepID=A0A2R6QU11_ACTCH	96.552	174	6	0	1240	719	1	174	1.12e-120	359
Cannbio_048965	1838	UniRef100_A0A2R6QHR4	>lcl|UniRef100_A0A2R6QHR4 Endonuclease n=1 Tax=Actinidia chinensis var. chinensis TaxID=1590841 RepID=A0A2R6QHR4_ACTCH	56.633	196	82	2	1011	424	41	233	3.89e-93	208
Cannbio_050474	2964	UniRef100_A0A2R6QID4	>lcl|UniRef100_A0A2R6QID4 Aldehyde dehydrogenase family 16 member like (Fragment) n=1 Tax=Actinidia chinensis var. chinensis TaxID=1590841 RepID=A0A2R6QID4_ACTCH	45.26	327	164	1	1015	1950	11	337	2.5e-82	280
Cannbio_051122	2566	UniRef100_A0A2R6RT47	>lcl|UniRef100_A0A2R6RT47 BAG family molecular chaperone regulator like n=1 Tax=Actinidia chinensis var. chinensis TaxID=1590841 RepID=A0A2R6RT47_ACTCH	82.639	144	20	4	912	484	300	439	3.33e-94	226
Cannbio_051354	1431	UniRef100_A0A2R6RHP4	>lcl|UniRef100_A0A2R6RHP4 Heterodimeric geranylgeranyl pyrophosphate synthase small subunit like n=1 Tax=Actinidia chinensis var. chinensis TaxID=1590841 RepID=A0A2R6RHP4_ACTCH	85.062	241	31	1	216	938	25	260	6.47e-141	417
Cannbio_053125	1937	UniRef100_A0A2R6P3G5	>lcl|UniRef100_A0A2R6P3G5 Photosystem II protein like n=1 Tax=Actinidia chinensis var. chinensis TaxID=1590841 RepID=A0A2R6P3G5_ACTCH	55.34	206	72	5	1591	995	10	202	1.56e-35	143
Cannbio_053462	1386	UniRef100_A0A2R6PL55	>lcl|UniRef100_A0A2R6PL55 Ankyrin repeat-containing protein n=1 Tax=Actinidia chinensis var. chinensis TaxID=1590841 RepID=A0A2R6PL55_ACTCH	78.378	74	16	0	2	223	324	397	6.34e-58	122
Cannbio_054061	1000	UniRef100_A0A2R6QFF2	>lcl|UniRef100_A0A2R6QFF2 RNA-binding protein with multiple splicing 2 like n=1 Tax=Actinidia chinensis var. chinensis TaxID=1590841 RepID=A0A2R6QFF2_ACTCH	87.912	91	11	0	850	578	22	112	5.19e-48	172
Cannbio_054897	1765	UniRef100_A0A2R6QVN3	>lcl|UniRef100_A0A2R6QVN3 FH protein interacting protein (Fragment) n=1 Tax=Actinidia chinensis var. chinensis TaxID=1590841 RepID=A0A2R6QVN3_ACTCH	80.214	187	37	0	1701	1141	12	198	1.45e-92	293
Cannbio_055816	2017	UniRef100_A0A2R6QTX1	>lcl|UniRef100_A0A2R6QTX1 Signal recognition particle 9 kDa protein n=1 Tax=Actinidia chinensis var. chinensis TaxID=1590841 RepID=A0A2R6QTX1_ACTCH	89.32	103	11	0	758	450	1	103	2.99e-57	198
Cannbio_056899	1134	UniRef100_A0A2R6PJM0	>lcl|UniRef100_A0A2R6PJM0 Heavy metal-associated isoprenylated plant protein n=1 Tax=Actinidia chinensis var. chinensis TaxID=1590841 RepID=A0A2R6PJM0_ACTCH	62.037	108	40	1	9	332	1	107	1.27e-28	124
Cannbio_058158	2170	UniRef100_A0A2R6QID4	>lcl|UniRef100_A0A2R6QID4 Aldehyde dehydrogenase family 16 member like (Fragment) n=1 Tax=Actinidia chinensis var. chinensis TaxID=1590841 RepID=A0A2R6QID4_ACTCH	45.804	286	148	3	798	1637	25	309	3.15e-89	292
Cannbio_058215	464	UniRef100_A0A2R6R5M0	>lcl|UniRef100_A0A2R6R5M0 3-ketodihydrosphingosine reductase n=1 Tax=Actinidia chinensis var. chinensis TaxID=1590841 RepID=A0A2R6R5M0_ACTCH	83.784	37	6	0	188	298	163	199	2.93e-20	74.3
Cannbio_058532	562	UniRef100_A0A2R6QZ03	>lcl|UniRef100_A0A2R6QZ03 Protein like n=1 Tax=Actinidia chinensis var. chinensis TaxID=1590841 RepID=A0A2R6QZ03_ACTCH	47.573	103	53	1	368	60	2	103	2.21e-21	93.6
Cannbio_059027	1098	UniRef100_A0A2R6R398	>lcl|UniRef100_A0A2R6R398 Transcription initiation factor IIA subunit 2 n=1 Tax=Actinidia chinensis var. chinensis TaxID=1590841 RepID=A0A2R6R398_ACTCH	96.226	106	4	0	901	584	1	106	2.19e-66	214
Cannbio_059554	619	UniRef100_A0A2R6R4H5	>lcl|UniRef100_A0A2R6R4H5 Ethanolamine kinase n=1 Tax=Actinidia chinensis var. chinensis TaxID=1590841 RepID=A0A2R6R4H5_ACTCH	48.315	89	3	1	2	268	253	298	1.54e-34	80.5
Cannbio_060379	787	UniRef100_A0A2R6Q7R3	>lcl|UniRef100_A0A2R6Q7R3 ORM1-like protein n=1 Tax=Actinidia chinensis var. chinensis TaxID=1590841 RepID=A0A2R6Q7R3_ACTCH	97.436	39	1	0	1	117	8	46	3.66e-17	84.3
Cannbio_060438	1275	UniRef100_A0A2R6PT42	>lcl|UniRef100_A0A2R6PT42 Complex I intermediate-associated protein n=1 Tax=Actinidia chinensis var. chinensis TaxID=1590841 RepID=A0A2R6PT42_ACTCH	84.112	214	34	0	1035	394	12	225	1.53e-133	392
Cannbio_060519	709	UniRef100_A0A2R6QID4	>lcl|UniRef100_A0A2R6QID4 Aldehyde dehydrogenase family 16 member like (Fragment) n=1 Tax=Actinidia chinensis var. chinensis TaxID=1590841 RepID=A0A2R6QID4_ACTCH	40.909	110	65	0	345	16	67	176	4.01e-25	101
Cannbio_060556	657	UniRef100_A0A2R6QGI8	>lcl|UniRef100_A0A2R6QGI8 Uncharacterized protein n=1 Tax=Actinidia chinensis var. chinensis TaxID=1590841 RepID=A0A2R6QGI8_ACTCH	72.549	51	14	0	503	655	514	564	1.2e-17	91.7
Cannbio_061108	651	UniRef100_A0A2R6QHW1	>lcl|UniRef100_A0A2R6QHW1 Eukaryotic peptide chain release factor GTP-binding subunit ERF3A like n=1 Tax=Actinidia chinensis var. chinensis TaxID=1590841 RepID=A0A2R6QHW1_ACTCH	50.617	81	3	1	2	244	222	265	4.32e-11	72.4
Cannbio_061244	878	UniRef100_A0A2R6QID4	>lcl|UniRef100_A0A2R6QID4 Aldehyde dehydrogenase family 16 member like (Fragment) n=1 Tax=Actinidia chinensis var. chinensis TaxID=1590841 RepID=A0A2R6QID4_ACTCH	42.475	299	162	4	5	874	9	306	1.26e-80	256
Cannbio_061261	723	UniRef100_A0A2R6Q9M6	>lcl|UniRef100_A0A2R6Q9M6 30S ribosomal protein n=1 Tax=Actinidia chinensis var. chinensis TaxID=1590841 RepID=A0A2R6Q9M6_ACTCH	52	100	5	1	424	723	26	82	6.33e-22	97.4
Cannbio_061328	520	UniRef100_A0A2R6RGH0	>lcl|UniRef100_A0A2R6RGH0 Magnesium transporter MRS2-4 like n=1 Tax=Actinidia chinensis var. chinensis TaxID=1590841 RepID=A0A2R6RGH0_ACTCH	97.959	49	1	0	149	3	350	398	7.43e-21	98.2
Cannbio_061378	1091	UniRef100_A0A2R6Q6H3	>lcl|UniRef100_A0A2R6Q6H3 Plastid-lipid-associated protein n=1 Tax=Actinidia chinensis var. chinensis TaxID=1590841 RepID=A0A2R6Q6H3_ACTCH	94.595	37	2	0	889	779	107	143	1.65e-11	74.3
Cannbio_062225	578	UniRef100_A0A2R6RHP0	>lcl|UniRef100_A0A2R6RHP0 Transportin-1 like n=1 Tax=Actinidia chinensis var. chinensis TaxID=1590841 RepID=A0A2R6RHP0_ACTCH	58.252	103	10	1	2	310	460	529	4.89e-26	114
Cannbio_062411	1037	UniRef100_A0A2R6Q3B8	>lcl|UniRef100_A0A2R6Q3B8 Uridine nucleosidase n=1 Tax=Actinidia chinensis var. chinensis TaxID=1590841 RepID=A0A2R6Q3B8_ACTCH	85.446	213	31	0	2	640	56	268	2.66e-135	382
Cannbio_062459	671	UniRef100_A0A2R6Q3A6	>lcl|UniRef100_A0A2R6Q3A6 Glycerol-3-phosphate acyltransferase, chloroplastic n=1 Tax=Actinidia chinensis var. chinensis TaxID=1590841 RepID=A0A2R6Q3A6_ACTCH	61.111	90	3	1	88	357	243	300	1.1e-26	107
Cannbio_062499	1326	UniRef100_A0A2R6QID4	>lcl|UniRef100_A0A2R6QID4 Aldehyde dehydrogenase family 16 member like (Fragment) n=1 Tax=Actinidia chinensis var. chinensis TaxID=1590841 RepID=A0A2R6QID4_ACTCH	40.068	292	166	2	204	1061	23	311	2.48e-72	240
Cannbio_062503	906	UniRef100_A0A2R6QDI4	>lcl|UniRef100_A0A2R6QDI4 Universal stress protein n=1 Tax=Actinidia chinensis var. chinensis TaxID=1590841 RepID=A0A2R6QDI4_ACTCH	58.125	160	66	1	799	323	1	160	4.91e-56	187
Cannbio_062805	664	UniRef100_A0A2R6QID4	>lcl|UniRef100_A0A2R6QID4 Aldehyde dehydrogenase family 16 member like (Fragment) n=1 Tax=Actinidia chinensis var. chinensis TaxID=1590841 RepID=A0A2R6QID4_ACTCH	37.5	160	85	3	630	169	1	151	4.78e-23	104
Cannbio_062847	1101	UniRef100_A0A2R6P3Q8	>lcl|UniRef100_A0A2R6P3Q8 Lipopolysaccharide-induced tumor necrosis factor-alpha factor like n=1 Tax=Actinidia chinensis var. chinensis TaxID=1590841 RepID=A0A2R6P3Q8_ACTCH	91.667	48	4	0	1	144	31	78	6.65e-21	97.8
Cannbio_062901	801	UniRef100_A0A2R6QID4	>lcl|UniRef100_A0A2R6QID4 Aldehyde dehydrogenase family 16 member like (Fragment) n=1 Tax=Actinidia chinensis var. chinensis TaxID=1590841 RepID=A0A2R6QID4_ACTCH	54.455	101	46	0	417	719	107	207	1.28e-48	119
Cannbio_063063	1032	UniRef100_A0A2R6QID4	>lcl|UniRef100_A0A2R6QID4 Aldehyde dehydrogenase family 16 member like (Fragment) n=1 Tax=Actinidia chinensis var. chinensis TaxID=1590841 RepID=A0A2R6QID4_ACTCH	45.333	225	119	2	692	18	1	221	8.52e-63	212
Cannbio_063164	933	UniRef100_A0A2R6RKX7	>lcl|UniRef100_A0A2R6RKX7 NADH dehydrogenase [ubiquinone] iron-sulfur protein n=1 Tax=Actinidia chinensis var. chinensis TaxID=1590841 RepID=A0A2R6RKX7_ACTCH	66.071	56	19	0	170	3	47	102	1.14e-15	82
Cannbio_063243	712	UniRef100_A0A2R6R3U6	>lcl|UniRef100_A0A2R6R3U6 Delta-aminolevulinic acid dehydratase n=1 Tax=Actinidia chinensis var. chinensis TaxID=1590841 RepID=A0A2R6R3U6_ACTCH	92.157	51	4	0	386	234	273	323	3.63e-40	101
Cannbio_064074	1229	UniRef100_A0A2R6QID4	>lcl|UniRef100_A0A2R6QID4 Aldehyde dehydrogenase family 16 member like (Fragment) n=1 Tax=Actinidia chinensis var. chinensis TaxID=1590841 RepID=A0A2R6QID4_ACTCH	43.408	311	163	3	60	974	25	328	1.45e-79	258
Cannbio_064263	8984	UniRef100_A0A2R6QF71	>lcl|UniRef100_A0A2R6QF71 (R)-mandelonitrile lyase-like n=2 Tax=Actinidia chinensis var. chinensis TaxID=1590841 RepID=A0A2R6QF71_ACTCH	77.305	423	65	1	435	1703	157	548	0	671
Cannbio_064555	1866	UniRef100_A0A2R6PEK4	>lcl|UniRef100_A0A2R6PEK4 Macrolide export protein like n=1 Tax=Actinidia chinensis var. chinensis TaxID=1590841 RepID=A0A2R6PEK4_ACTCH	51.337	187	87	1	1199	651	244	430	2.48e-94	190
Cannbio_035599	286	UniRef100_A0A2U8U297	>lcl|UniRef100_A0A2U8U297 Translationally-controlled tumor protein n=1 Tax=Actinidia deliciosa TaxID=3627 RepID=A0A2U8U297_ACTDE	90.426	94	9	0	3	284	33	126	1.2e-44	150
Cannbio_035962	287	UniRef100_A0A139ZAA2	>lcl|UniRef100_A0A139ZAA2 ATP/ADP carrier protein (Fragment) n=1 Tax=Actinidia deliciosa TaxID=3627 RepID=A0A139ZAA2_ACTDE	89.474	95	10	0	1	285	18	112	1.18e-54	177
Cannbio_036057	287	UniRef100_A0A2U8U297	>lcl|UniRef100_A0A2U8U297 Translationally-controlled tumor protein n=1 Tax=Actinidia deliciosa TaxID=3627 RepID=A0A2U8U297_ACTDE	89.474	95	10	0	285	1	26	120	1.79e-44	150
Cannbio_041738	287	UniRef100_A0A2U8U297	>lcl|UniRef100_A0A2U8U297 Translationally-controlled tumor protein n=1 Tax=Actinidia deliciosa TaxID=3627 RepID=A0A2U8U297_ACTDE	88.421	95	11	0	286	2	29	123	6.94e-44	149
Cannbio_005439	450	UniRef100_L7TRW9	>lcl|UniRef100_L7TRW9 Kiwellin n=1 Tax=Actinidia eriantha TaxID=165200 RepID=L7TRW9_ACTER	79	100	21	0	449	150	114	213	1.8e-53	177
Cannbio_012897	925	UniRef100_L7TUJ3	>lcl|UniRef100_L7TUJ3 Kiwellin n=1 Tax=Actinidia eriantha TaxID=165200 RepID=L7TUJ3_ACTER	73.936	188	48	1	60	620	26	213	3.33e-88	271
Cannbio_018523	243	UniRef100_L7TRW9	>lcl|UniRef100_L7TRW9 Kiwellin n=1 Tax=Actinidia eriantha TaxID=165200 RepID=L7TRW9_ACTER	82.5	80	14	0	241	2	79	158	1.89e-40	141
Cannbio_003611	394	UniRef100_Q7YA37	>lcl|UniRef100_Q7YA37 NADH-ubiquinone oxidoreductase chain 4 (Fragment) n=2 Tax=Actinidiaceae TaxID=3623 RepID=Q7YA37_ACTCH	99.237	131	1	0	393	1	36	166	1.42e-69	216
Cannbio_036240	287	UniRef100_R9WN97	>lcl|UniRef100_R9WN97 Chalcone synthase (Fragment) n=2 Tax=Adenostyles alpina TaxID=462377 RepID=R9WN97_ADEAL	94.737	95	5	0	2	286	10	104	1.84e-57	183
Cannbio_017686	241	UniRef100_Q4QX18	>lcl|UniRef100_Q4QX18 Vacuolar ATP synthase (Fragment) n=1 Tax=Aegiceras corniculatum TaxID=59970 RepID=Q4QX18_9ERIC	96.25	80	3	0	2	241	8	87	2.56e-49	161
Cannbio_041873	287	UniRef100_W5SBY0	>lcl|UniRef100_W5SBY0 Malate dehydrogenase (Fragment) n=1 Tax=Aegiceras corniculatum TaxID=59970 RepID=W5SBY0_9ERIC	88.421	95	11	0	3	287	3	97	4.26e-47	155
Cannbio_044582	303	UniRef100_A0A220ILK9	>lcl|UniRef100_A0A220ILK9 ATP synthase CF0 subunit IV (Fragment) n=1 Tax=Aegilops comosa TaxID=4485 RepID=A0A220ILK9_AEGCM	97.5	40	1	0	3	122	55	94	1.17e-17	80.5
Cannbio_022014	251	UniRef100_A1X7A7	>lcl|UniRef100_A1X7A7 Phosphoglycerate kinase (Fragment) n=1 Tax=Aegilops speltoides TaxID=4573 RepID=A1X7A7_AEGSP	93.976	83	5	0	2	250	77	159	1.07e-45	155
Cannbio_041183	287	UniRef100_B6VH01	>lcl|UniRef100_B6VH01 Putative phospholipase D alpha 1 (Fragment) n=1 Tax=Aegilops speltoides TaxID=4573 RepID=B6VH01_AEGSP	84.211	95	15	0	285	1	391	485	2.46e-49	172
Cannbio_004251	413	UniRef100_M8CUM4	>lcl|UniRef100_M8CUM4 E3 ubiquitin-protein ligase RLIM n=1 Tax=Aegilops tauschii TaxID=37682 RepID=M8CUM4_AEGTA	43.056	72	9	2	397	185	153	193	7.8e-12	51.2
Cannbio_009957	659	UniRef100_M8CUH4	>lcl|UniRef100_M8CUH4 MLO-like protein n=1 Tax=Aegilops tauschii TaxID=37682 RepID=M8CUH4_AEGTA	81.818	22	4	0	5	70	416	437	5.58e-14	44.7
Cannbio_011615	788	UniRef100_R7W2D7	>lcl|UniRef100_R7W2D7 Histone H4 n=1 Tax=Aegilops tauschii TaxID=37682 RepID=R7W2D7_AEGTA	100	47	0	0	647	787	22	68	9.82e-21	93.6
Cannbio_023750	255	UniRef100_M8CKY8	>lcl|UniRef100_M8CKY8 Lon protease-like protein, mitochondrial n=1 Tax=Aegilops tauschii TaxID=37682 RepID=M8CKY8_AEGTA	90.588	85	8	0	255	1	90	174	1.47e-47	162
Cannbio_026316	262	UniRef100_M8CRL2	>lcl|UniRef100_M8CRL2 CLIP-associating protein 1 n=1 Tax=Aegilops tauschii TaxID=37682 RepID=M8CRL2_AEGTA	47.126	87	23	2	261	1	810	873	5.49e-12	70.1
Cannbio_026681	263	UniRef100_M8BEG9	>lcl|UniRef100_M8BEG9 ATP synthase subunit alpha, chloroplastic n=1 Tax=Aegilops tauschii TaxID=37682 RepID=M8BEG9_AEGTA	74.713	87	22	0	263	3	22	108	9.53e-33	122
Cannbio_027093	264	UniRef100_N1QSF3	>lcl|UniRef100_N1QSF3 Phosphatidate cytidylyltransferase n=1 Tax=Aegilops tauschii TaxID=37682 RepID=N1QSF3_AEGTA	93.617	47	3	0	263	123	219	265	4.73e-24	101
Cannbio_028931	269	UniRef100_R7VZS2	>lcl|UniRef100_R7VZS2 Casein kinase I isoform delta-like protein n=1 Tax=Aegilops tauschii TaxID=37682 RepID=R7VZS2_AEGTA	72.222	36	7	1	1	108	113	145	6.83e-14	57.4
Cannbio_030090	272	UniRef100_M8C908	>lcl|UniRef100_M8C908 Adenosylhomocysteinase n=1 Tax=Aegilops tauschii TaxID=37682 RepID=M8C908_AEGTA	94.382	89	5	0	2	268	73	161	9.89e-54	177
Cannbio_039789	287	UniRef100_M8C908	>lcl|UniRef100_M8C908 Adenosylhomocysteinase n=1 Tax=Aegilops tauschii TaxID=37682 RepID=M8C908_AEGTA	97.895	95	2	0	287	3	46	140	2.71e-59	192
Cannbio_044728	304	UniRef100_M8CWC7	>lcl|UniRef100_M8CWC7 Uncharacterized protein n=1 Tax=Aegilops tauschii TaxID=37682 RepID=M8CWC7_AEGTA	64.286	42	15	0	179	304	732	773	1.09e-12	63.2
Cannbio_045482	310	UniRef100_M8BLA7	>lcl|UniRef100_M8BLA7 Myosin-2 heavy chain n=1 Tax=Aegilops tauschii TaxID=37682 RepID=M8BLA7_AEGTA	92.593	27	2	0	229	309	1376	1402	2.34e-16	58.5
Cannbio_046548	320	UniRef100_M8C4W3	>lcl|UniRef100_M8C4W3 Uncharacterized protein n=1 Tax=Aegilops tauschii TaxID=37682 RepID=M8C4W3_AEGTA	92	25	2	0	75	1	194	218	1.48e-12	53.1
Cannbio_048264	339	UniRef100_N1R4H8	>lcl|UniRef100_N1R4H8 Vacuolar-processing enzyme beta-isozyme n=1 Tax=Aegilops tauschii TaxID=37682 RepID=N1R4H8_AEGTA	82.143	56	10	0	339	172	41	96	4.22e-44	108
Cannbio_056450	1757	UniRef100_M8BAY6	>lcl|UniRef100_M8BAY6 Calcium-dependent protein kinase 3 n=1 Tax=Aegilops tauschii TaxID=37682 RepID=M8BAY6_AEGTA	65.306	196	68	0	998	411	284	479	1.38e-149	283
Cannbio_059209	958	UniRef100_M8BTU8	>lcl|UniRef100_M8BTU8 Eukaryotic translation initiation factor 2 subunit alpha n=1 Tax=Aegilops tauschii TaxID=37682 RepID=M8BTU8_AEGTA	86.047	43	3	1	788	669	207	249	2.15e-20	72
Cannbio_059872	2530	UniRef100_N1QVE5	>lcl|UniRef100_N1QVE5 3-hydroxybenzoate 6-hydroxylase 1 n=1 Tax=Aegilops tauschii TaxID=37682 RepID=N1QVE5_AEGTA	50.505	99	39	1	1905	2201	248	336	4.82e-38	100
Cannbio_063121	1814	UniRef100_R7WGA3	>lcl|UniRef100_R7WGA3 AP-4 complex subunit mu-1 n=1 Tax=Aegilops tauschii TaxID=37682 RepID=R7WGA3_AEGTA	41.985	131	49	4	385	8	348	456	8.23e-14	85.5
Cannbio_001451	359	UniRef100_UPI00098B3BEA	>lcl|UniRef100_UPI00098B3BEA polyubiquitin 11-like n=1 Tax=Aegilops tauschii subsp. tauschii TaxID=169297 RepID=UPI00098B3BEA	96.639	119	4	0	358	2	42	160	5.25e-75	229
Cannbio_003095	381	UniRef100_UPI00098B3BEA	>lcl|UniRef100_UPI00098B3BEA polyubiquitin 11-like n=1 Tax=Aegilops tauschii subsp. tauschii TaxID=169297 RepID=UPI00098B3BEA	96.825	126	4	0	3	380	41	166	1.64e-81	246
Cannbio_005201	441	UniRef100_UPI00098B3BEA	>lcl|UniRef100_UPI00098B3BEA polyubiquitin 11-like n=1 Tax=Aegilops tauschii subsp. tauschii TaxID=169297 RepID=UPI00098B3BEA	99.315	146	1	0	439	2	15	160	3.75e-99	292
Cannbio_008884	598	UniRef100_UPI00098A5D44	>lcl|UniRef100_UPI00098A5D44 7-hydroxymethyl chlorophyll a reductase, chloroplastic isoform X1 n=1 Tax=Aegilops tauschii subsp. tauschii TaxID=169297 RepID=UPI00098A5D44	56.322	87	26	3	597	364	264	347	9.17e-16	85.1
Cannbio_060739	782	UniRef100_UPI000989C4D8	>lcl|UniRef100_UPI000989C4D8 uncharacterized protein LOC109751277 n=1 Tax=Aegilops tauschii subsp. tauschii TaxID=169297 RepID=UPI000989C4D8	43.498	223	119	1	1	669	6	221	1.28e-58	196
Cannbio_025736	260	UniRef100_S5W3I1	>lcl|UniRef100_S5W3I1 Sucrose synthase (Fragment) n=2 Tax=Aeschynomene TaxID=48134 RepID=S5W3I1_9FABA	90.411	73	7	0	42	260	89	161	3.66e-42	144
Cannbio_037917	287	UniRef100_S5VLA0	>lcl|UniRef100_S5VLA0 Sucrose synthase (Fragment) n=1 Tax=Aeschynomene indica TaxID=48135 RepID=S5VLA0_9FABA	92.632	95	7	0	285	1	21	115	5.97e-57	182
Cannbio_022022	251	UniRef100_A0A1J0MSH6	>lcl|UniRef100_A0A1J0MSH6 Phosphoenolpyruvate carboxylase (Fragment) n=1 Tax=Afzelia xylocarpa TaxID=543392 RepID=A0A1J0MSH6_9FABA	90.361	83	8	0	250	2	41	123	6.08e-37	131
Cannbio_034287	283	UniRef100_A0A1J0MSH6	>lcl|UniRef100_A0A1J0MSH6 Phosphoenolpyruvate carboxylase (Fragment) n=1 Tax=Afzelia xylocarpa TaxID=543392 RepID=A0A1J0MSH6_9FABA	96.341	82	3	0	1	246	49	130	8.85e-39	136
Cannbio_034828	285	UniRef100_A0A1J0MSF8	>lcl|UniRef100_A0A1J0MSF8 Phosphoenolpyruvate carboxylase (Fragment) n=5 Tax=Afzelieae TaxID=2213181 RepID=A0A1J0MSF8_9FABA	95.652	69	3	0	2	208	62	130	1.3e-39	138
Cannbio_028218	267	UniRef100_A0A1J0KJR0	>lcl|UniRef100_A0A1J0KJR0 DNA-directed RNA polymerase subunit beta' n=4 Tax=Agrimoniinae TaxID=1183439 RepID=A0A1J0KJR0_9ROSA	87.5	48	6	0	145	2	141	188	5.95e-18	87
Cannbio_034819	285	UniRef100_A0A140G0E8	>lcl|UniRef100_A0A140G0E8 UDP-D-apiose/UDP-D-xylose synthase n=1 Tax=Albuca bracteata TaxID=82047 RepID=A0A140G0E8_ALBBR	92.105	38	3	0	280	167	356	393	5.62e-15	78.6
Cannbio_060499	496	UniRef100_A0A024FT40	>lcl|UniRef100_A0A024FT40 Uncharacterized protein n=1 Tax=Albugo candida TaxID=65357 RepID=A0A024FT40_9STRA	59.036	83	34	0	3	251	742	824	6.38e-41	110
Cannbio_026101	261	UniRef100_T2CCV2	>lcl|UniRef100_T2CCV2 AGL6-like MADS-box protein n=1 Tax=Allium cepa TaxID=4679 RepID=T2CCV2_ALLCE	94.828	58	3	0	87	260	1	58	4.54e-30	115
Cannbio_038097	287	UniRef100_Q5PXY9	>lcl|UniRef100_Q5PXY9 Actin (Fragment) n=1 Tax=Allium sativum TaxID=4682 RepID=Q5PXY9_ALLSA	97.895	95	2	0	3	287	33	127	5.95e-64	198
Cannbio_063420	894	UniRef100_A0A1D8RD50	>lcl|UniRef100_A0A1D8RD50 Protein Ycf2 n=1 Tax=Allium sativum TaxID=4682 RepID=A0A1D8RD50_ALLSA	59.596	99	35	1	3	299	1377	1470	2.8e-22	107
Cannbio_029617	271	UniRef100_H8WFH7	>lcl|UniRef100_H8WFH7 Phosphoenolpyruvate carboxykinase (Fragment) n=1 Tax=Alloteropsis semialata subsp. semialata TaxID=486857 RepID=H8WFH7_ALLSE	93.333	90	6	0	270	1	309	398	1.79e-56	190
Cannbio_029009	269	UniRef100_A0A0N9E249	>lcl|UniRef100_A0A0N9E249 ABC transporter B family member 1 (Fragment) n=1 Tax=Alnus glutinosa TaxID=3517 RepID=A0A0N9E249_ALNGL	91.011	89	8	0	269	3	24	112	2.12e-40	138
Cannbio_002051	361	UniRef100_H7C8K4	>lcl|UniRef100_H7C8K4 Elongation factor 1-alpha (Fragment) n=1 Tax=Alstroemeria ligtu subsp. ligtu TaxID=208882 RepID=H7C8K4_ALSLI	96.667	120	4	0	1	360	27	146	3.78e-80	243
Cannbio_008438	575	UniRef100_H7C8K4	>lcl|UniRef100_H7C8K4 Elongation factor 1-alpha (Fragment) n=1 Tax=Alstroemeria ligtu subsp. ligtu TaxID=208882 RepID=H7C8K4_ALSLI	94.241	191	11	0	574	2	2	192	2.01e-129	371
Cannbio_018460	243	UniRef100_H7C8K4	>lcl|UniRef100_H7C8K4 Elongation factor 1-alpha (Fragment) n=1 Tax=Alstroemeria ligtu subsp. ligtu TaxID=208882 RepID=H7C8K4_ALSLI	93.75	80	5	0	3	242	129	208	5.92e-45	152
Cannbio_019026	244	UniRef100_H7C8K4	>lcl|UniRef100_H7C8K4 Elongation factor 1-alpha (Fragment) n=1 Tax=Alstroemeria ligtu subsp. ligtu TaxID=208882 RepID=H7C8K4_ALSLI	95.062	81	4	0	244	2	128	208	4.67e-47	158
Cannbio_023704	255	UniRef100_H7C8K4	>lcl|UniRef100_H7C8K4 Elongation factor 1-alpha (Fragment) n=1 Tax=Alstroemeria ligtu subsp. ligtu TaxID=208882 RepID=H7C8K4_ALSLI	94.048	84	5	0	3	254	125	208	3.99e-48	160
Cannbio_032801	279	UniRef100_H7C8K4	>lcl|UniRef100_H7C8K4 Elongation factor 1-alpha (Fragment) n=1 Tax=Alstroemeria ligtu subsp. ligtu TaxID=208882 RepID=H7C8K4_ALSLI	94.565	92	5	0	3	278	117	208	1.65e-55	180
Cannbio_032975	280	UniRef100_H7C8K4	>lcl|UniRef100_H7C8K4 Elongation factor 1-alpha (Fragment) n=1 Tax=Alstroemeria ligtu subsp. ligtu TaxID=208882 RepID=H7C8K4_ALSLI	96.774	93	3	0	1	279	108	200	3.8e-57	184
Cannbio_036642	287	UniRef100_H7C8K4	>lcl|UniRef100_H7C8K4 Elongation factor 1-alpha (Fragment) n=1 Tax=Alstroemeria ligtu subsp. ligtu TaxID=208882 RepID=H7C8K4_ALSLI	96.842	95	3	0	1	285	109	203	8.81e-59	188
Cannbio_036921	287	UniRef100_H7C8K4	>lcl|UniRef100_H7C8K4 Elongation factor 1-alpha (Fragment) n=1 Tax=Alstroemeria ligtu subsp. ligtu TaxID=208882 RepID=H7C8K4_ALSLI	94.737	95	5	0	3	287	110	204	4.32e-56	181
Cannbio_041362	287	UniRef100_H7C8K4	>lcl|UniRef100_H7C8K4 Elongation factor 1-alpha (Fragment) n=1 Tax=Alstroemeria ligtu subsp. ligtu TaxID=208882 RepID=H7C8K4_ALSLI	94.737	95	5	0	285	1	103	197	3.17e-57	184
Cannbio_041851	287	UniRef100_H7C8K4	>lcl|UniRef100_H7C8K4 Elongation factor 1-alpha (Fragment) n=1 Tax=Alstroemeria ligtu subsp. ligtu TaxID=208882 RepID=H7C8K4_ALSLI	96.842	95	3	0	1	285	110	204	1.54e-58	187
Cannbio_044099	298	UniRef100_H7C8K4	>lcl|UniRef100_H7C8K4 Elongation factor 1-alpha (Fragment) n=1 Tax=Alstroemeria ligtu subsp. ligtu TaxID=208882 RepID=H7C8K4_ALSLI	96.875	96	3	0	4	291	103	198	5.87e-60	191
Cannbio_046793	323	UniRef100_H7C8K4	>lcl|UniRef100_H7C8K4 Elongation factor 1-alpha (Fragment) n=1 Tax=Alstroemeria ligtu subsp. ligtu TaxID=208882 RepID=H7C8K4_ALSLI	94.34	106	6	0	5	322	103	208	5.91e-64	202
Cannbio_029515	271	UniRef100_J9PE35	>lcl|UniRef100_J9PE35 ADP-glucose pyrophosphorylase n=1 Tax=Amaranthus hypochondriacus TaxID=28502 RepID=J9PE35_AMAHP	91.111	90	8	0	2	271	251	340	5.26e-53	178
Cannbio_030632	274	UniRef100_A0A1S5SHF8	>lcl|UniRef100_A0A1S5SHF8 Uncharacterized protein n=1 Tax=Amaranthus tricolor TaxID=29722 RepID=A0A1S5SHF8_AMATR	86.207	58	8	0	6	179	52	109	2.38e-24	72.8
Cannbio_031966	277	UniRef100_A0A1S5SHF8	>lcl|UniRef100_A0A1S5SHF8 Uncharacterized protein n=1 Tax=Amaranthus tricolor TaxID=29722 RepID=A0A1S5SHF8_AMATR	65.517	58	16	1	102	275	85	138	3.06e-15	70.9
Cannbio_034684	284	UniRef100_A0A1S5SHF8	>lcl|UniRef100_A0A1S5SHF8 Uncharacterized protein n=1 Tax=Amaranthus tricolor TaxID=29722 RepID=A0A1S5SHF8_AMATR	84.615	91	11	1	275	3	56	143	1.53e-42	145
Cannbio_038677	287	UniRef100_A0A1S5SHF8	>lcl|UniRef100_A0A1S5SHF8 Uncharacterized protein n=1 Tax=Amaranthus tricolor TaxID=29722 RepID=A0A1S5SHF8_AMATR	96.078	51	2	0	135	287	106	156	1.86e-28	105
Cannbio_041940	287	UniRef100_A0A1S5SHF8	>lcl|UniRef100_A0A1S5SHF8 Uncharacterized protein n=1 Tax=Amaranthus tricolor TaxID=29722 RepID=A0A1S5SHF8_AMATR	94.34	53	3	0	128	286	106	158	4.88e-28	104
Cannbio_000263	344	UniRef100_W1P2D3	>lcl|UniRef100_W1P2D3 Uncharacterized protein (Fragment) n=1 Tax=Amborella trichopoda TaxID=13333 RepID=W1P2D3_AMBTC	82.759	58	10	0	279	106	1	58	1.4e-29	101
Cannbio_000920	352	UniRef100_U5CW25	>lcl|UniRef100_U5CW25 Uncharacterized protein n=1 Tax=Amborella trichopoda TaxID=13333 RepID=U5CW25_AMBTC	100	116	0	0	3	350	229	344	5.99e-76	244
Cannbio_000996	353	UniRef100_U5CU09	>lcl|UniRef100_U5CU09 Uncharacterized protein (Fragment) n=1 Tax=Amborella trichopoda TaxID=13333 RepID=U5CU09_AMBTC	95.726	117	5	0	2	352	261	377	1.08e-74	239
Cannbio_001272	357	UniRef100_W1P2D3	>lcl|UniRef100_W1P2D3 Uncharacterized protein (Fragment) n=1 Tax=Amborella trichopoda TaxID=13333 RepID=W1P2D3_AMBTC	80.412	97	19	0	292	2	1	97	6.24e-49	163
Cannbio_001295	357	UniRef100_W1P2D3	>lcl|UniRef100_W1P2D3 Uncharacterized protein (Fragment) n=1 Tax=Amborella trichopoda TaxID=13333 RepID=W1P2D3_AMBTC	87.931	58	7	0	79	252	1	58	8.48e-31	108
Cannbio_001312	357	UniRef100_U5CWT0	>lcl|UniRef100_U5CWT0 Uncharacterized protein (Fragment) n=1 Tax=Amborella trichopoda TaxID=13333 RepID=U5CWT0_AMBTC	42.241	116	64	2	10	357	38	150	3.11e-22	100
Cannbio_001332	357	UniRef100_U5CUZ1	>lcl|UniRef100_U5CUZ1 Uncharacterized protein (Fragment) n=1 Tax=Amborella trichopoda TaxID=13333 RepID=U5CUZ1_AMBTC	71.311	122	31	1	356	3	49	170	3.07e-50	176
Cannbio_002124	361	UniRef100_W1P0S7	>lcl|UniRef100_W1P0S7 Uncharacterized protein n=1 Tax=Amborella trichopoda TaxID=13333 RepID=W1P0S7_AMBTC	79.412	102	21	0	18	323	30	131	1.09e-48	160
Cannbio_002235	362	UniRef100_W1P2D3	>lcl|UniRef100_W1P2D3 Uncharacterized protein (Fragment) n=1 Tax=Amborella trichopoda TaxID=13333 RepID=W1P2D3_AMBTC	79.762	84	17	0	2	253	85	168	4.3e-42	145
Cannbio_002643	371	UniRef100_W1P4B7	>lcl|UniRef100_W1P4B7 Uncharacterized protein n=1 Tax=Amborella trichopoda TaxID=13333 RepID=W1P4B7_AMBTC	81.481	108	20	0	1	324	508	615	1.25e-28	119
Cannbio_002899	377	UniRef100_U5DDE2	>lcl|UniRef100_U5DDE2 Uncharacterized protein (Fragment) n=1 Tax=Amborella trichopoda TaxID=13333 RepID=U5DDE2_AMBTC	52	125	60	0	377	3	504	628	4.83e-41	154
Cannbio_002911	377	UniRef100_U5CUH5	>lcl|UniRef100_U5CUH5 Uncharacterized protein n=2 Tax=Amborella trichopoda TaxID=13333 RepID=U5CUH5_AMBTC	64.646	99	35	0	65	361	190	288	1.14e-38	141
Cannbio_003077	381	UniRef100_U5DDE2	>lcl|UniRef100_U5DDE2 Uncharacterized protein (Fragment) n=1 Tax=Amborella trichopoda TaxID=13333 RepID=U5DDE2_AMBTC	97.521	121	3	0	379	17	383	503	2.25e-53	187
Cannbio_003239	385	UniRef100_U5CUK2	>lcl|UniRef100_U5CUK2 Uncharacterized protein n=1 Tax=Amborella trichopoda TaxID=13333 RepID=U5CUK2_AMBTC	91.597	119	10	0	28	384	1	119	1.34e-60	192
Cannbio_003374	388	UniRef100_U5DDE2	>lcl|UniRef100_U5DDE2 Uncharacterized protein (Fragment) n=1 Tax=Amborella trichopoda TaxID=13333 RepID=U5DDE2_AMBTC	92.523	107	8	0	2	322	99	205	1.16e-60	207
Cannbio_003608	394	UniRef100_U5D175	>lcl|UniRef100_U5D175 Uncharacterized protein (Fragment) n=1 Tax=Amborella trichopoda TaxID=13333 RepID=U5D175_AMBTC	50	90	40	1	25	279	264	353	4.94e-13	71.6
Cannbio_003782	399	UniRef100_U5CUR9	>lcl|UniRef100_U5CUR9 Uncharacterized protein n=1 Tax=Amborella trichopoda TaxID=13333 RepID=U5CUR9_AMBTC	77.778	126	8	1	397	20	20	125	8.67e-61	192
Cannbio_004022	406	UniRef100_U5CUK2	>lcl|UniRef100_U5CUK2 Uncharacterized protein n=1 Tax=Amborella trichopoda TaxID=13333 RepID=U5CUK2_AMBTC	93.651	126	8	0	378	1	1	126	1.42e-75	231
Cannbio_004130	409	UniRef100_U5DDE2	>lcl|UniRef100_U5DDE2 Uncharacterized protein (Fragment) n=1 Tax=Amborella trichopoda TaxID=13333 RepID=U5DDE2_AMBTC	40.714	140	74	2	1	405	49	184	1.01e-23	105
Cannbio_004353	416	UniRef100_U5CUN7	>lcl|UniRef100_U5CUN7 Uncharacterized protein (Fragment) n=1 Tax=Amborella trichopoda TaxID=13333 RepID=U5CUN7_AMBTC	53.846	78	36	0	106	339	11	88	1.01e-12	73.6
Cannbio_004359	416	UniRef100_U5CUR9	>lcl|UniRef100_U5CUR9 Uncharacterized protein n=1 Tax=Amborella trichopoda TaxID=13333 RepID=U5CUR9_AMBTC	97.619	42	1	0	414	289	84	125	3.17e-19	87
Cannbio_004364	416	UniRef100_U5D175	>lcl|UniRef100_U5D175 Uncharacterized protein (Fragment) n=1 Tax=Amborella trichopoda TaxID=13333 RepID=U5D175_AMBTC	68.116	138	44	0	3	416	249	386	8.74e-62	209
Cannbio_004399	418	UniRef100_U5CWT0	>lcl|UniRef100_U5CWT0 Uncharacterized protein (Fragment) n=1 Tax=Amborella trichopoda TaxID=13333 RepID=U5CWT0_AMBTC	98.507	67	1	0	201	1	215	281	1.93e-52	132
Cannbio_004461	420	UniRef100_W1P4B7	>lcl|UniRef100_W1P4B7 Uncharacterized protein n=1 Tax=Amborella trichopoda TaxID=13333 RepID=W1P4B7_AMBTC	55.556	99	42	1	347	51	341	437	1.27e-25	111
Cannbio_004727	428	UniRef100_U5DDE2	>lcl|UniRef100_U5DDE2 Uncharacterized protein (Fragment) n=1 Tax=Amborella trichopoda TaxID=13333 RepID=U5DDE2_AMBTC	95.122	41	2	0	2	124	691	731	2.02e-15	82.4
Cannbio_004804	430	UniRef100_U5DDE2	>lcl|UniRef100_U5DDE2 Uncharacterized protein (Fragment) n=1 Tax=Amborella trichopoda TaxID=13333 RepID=U5DDE2_AMBTC	88.889	108	0	1	2	325	190	285	8.52e-52	184
Cannbio_005009	434	UniRef100_W1P2D3	>lcl|UniRef100_W1P2D3 Uncharacterized protein (Fragment) n=1 Tax=Amborella trichopoda TaxID=13333 RepID=W1P2D3_AMBTC	88.71	62	7	0	433	248	83	144	3.51e-31	119
Cannbio_005094	437	UniRef100_UPI0005D354A6	>lcl|UniRef100_UPI0005D354A6 uncharacterized protein LOC18446801 n=1 Tax=Amborella trichopoda TaxID=13333 RepID=UPI0005D354A6	70.629	143	42	0	436	8	211	353	2.03e-70	225
Cannbio_005157	440	UniRef100_U5CWQ3	>lcl|UniRef100_U5CWQ3 Uncharacterized protein n=1 Tax=Amborella trichopoda TaxID=13333 RepID=U5CWQ3_AMBTC	97.468	79	2	0	204	440	1	79	1.57e-48	160
Cannbio_005279	444	UniRef100_W1P4B7	>lcl|UniRef100_W1P4B7 Uncharacterized protein n=1 Tax=Amborella trichopoda TaxID=13333 RepID=W1P4B7_AMBTC	95.918	147	6	0	2	442	584	730	5.52e-80	259
Cannbio_005353	447	UniRef100_W1NRU2	>lcl|UniRef100_W1NRU2 Uncharacterized protein (Fragment) n=2 Tax=Amborella trichopoda TaxID=13333 RepID=W1NRU2_AMBTC	52.857	140	63	2	436	20	95	232	1.03e-42	154
Cannbio_005364	447	UniRef100_U5CW25	>lcl|UniRef100_U5CW25 Uncharacterized protein n=1 Tax=Amborella trichopoda TaxID=13333 RepID=U5CW25_AMBTC	100	148	0	0	446	3	104	251	1.11e-102	314
Cannbio_005417	449	UniRef100_U5DDE2	>lcl|UniRef100_U5DDE2 Uncharacterized protein (Fragment) n=1 Tax=Amborella trichopoda TaxID=13333 RepID=U5DDE2_AMBTC	44.295	149	79	2	2	445	558	703	8.99e-32	129
Cannbio_005422	449	UniRef100_U5CWT0	>lcl|UniRef100_U5CWT0 Uncharacterized protein (Fragment) n=1 Tax=Amborella trichopoda TaxID=13333 RepID=U5CWT0_AMBTC	39.823	113	68	0	447	109	394	506	9.09e-20	94.7
Cannbio_005464	450	UniRef100_U5D9L5	>lcl|UniRef100_U5D9L5 Uncharacterized protein (Fragment) n=1 Tax=Amborella trichopoda TaxID=13333 RepID=U5D9L5_AMBTC	59.77	87	34	1	349	89	1	86	8.65e-27	106
Cannbio_005510	452	UniRef100_W1NRU2	>lcl|UniRef100_W1NRU2 Uncharacterized protein (Fragment) n=2 Tax=Amborella trichopoda TaxID=13333 RepID=W1NRU2_AMBTC	53.788	132	61	0	404	9	100	231	2.18e-46	163
Cannbio_005511	452	UniRef100_U5CXL6	>lcl|UniRef100_U5CXL6 Uncharacterized protein (Fragment) n=1 Tax=Amborella trichopoda TaxID=13333 RepID=U5CXL6_AMBTC	50.476	105	45	4	441	139	187	288	3.55e-12	72.4
Cannbio_005531	452	UniRef100_W1NP78	>lcl|UniRef100_W1NP78 Uncharacterized protein (Fragment) n=1 Tax=Amborella trichopoda TaxID=13333 RepID=W1NP78_AMBTC	59.459	74	30	0	231	452	169	242	4.59e-22	99
Cannbio_005579	454	UniRef100_W1NUG0	>lcl|UniRef100_W1NUG0 Uncharacterized protein (Fragment) n=1 Tax=Amborella trichopoda TaxID=13333 RepID=W1NUG0_AMBTC	82.051	78	14	0	1	234	45	122	2.15e-37	133
Cannbio_005605	455	UniRef100_U5CZW1	>lcl|UniRef100_U5CZW1 Uncharacterized protein (Fragment) n=1 Tax=Amborella trichopoda TaxID=13333 RepID=U5CZW1_AMBTC	90.278	72	7	0	240	455	1	72	8.68e-36	134
Cannbio_005713	460	UniRef100_UPI0005D354A6	>lcl|UniRef100_UPI0005D354A6 uncharacterized protein LOC18446801 n=1 Tax=Amborella trichopoda TaxID=13333 RepID=UPI0005D354A6	100	153	0	0	1	459	226	378	2.02e-107	320
Cannbio_005900	467	UniRef100_UPI0005D354A6	>lcl|UniRef100_UPI0005D354A6 uncharacterized protein LOC18446801 n=1 Tax=Amborella trichopoda TaxID=13333 RepID=UPI0005D354A6	96.078	102	4	0	162	467	18	119	1.62e-63	208
Cannbio_005905	468	UniRef100_W1PUL3	>lcl|UniRef100_W1PUL3 Uncharacterized protein n=1 Tax=Amborella trichopoda TaxID=13333 RepID=W1PUL3_AMBTC	96.403	139	5	0	467	51	195	333	1.14e-92	283
Cannbio_005912	468	UniRef100_U5D175	>lcl|UniRef100_U5D175 Uncharacterized protein (Fragment) n=1 Tax=Amborella trichopoda TaxID=13333 RepID=U5D175_AMBTC	60	150	58	1	24	467	97	246	4.3e-58	199
Cannbio_005980	471	UniRef100_W1NEI2	>lcl|UniRef100_W1NEI2 Uncharacterized protein (Fragment) n=1 Tax=Amborella trichopoda TaxID=13333 RepID=W1NEI2_AMBTC	91.111	90	8	0	200	469	1	90	1.94e-40	147
Cannbio_006012	473	UniRef100_U5D175	>lcl|UniRef100_U5D175 Uncharacterized protein (Fragment) n=1 Tax=Amborella trichopoda TaxID=13333 RepID=U5D175_AMBTC	66.187	139	47	0	57	473	259	397	1.81e-60	206
Cannbio_006056	474	UniRef100_U5CKF4	>lcl|UniRef100_U5CKF4 Uncharacterized protein (Fragment) n=1 Tax=Amborella trichopoda TaxID=13333 RepID=U5CKF4_AMBTC	55.303	132	58	1	396	1	3	133	1.44e-40	145
Cannbio_006071	475	UniRef100_U5DDE2	>lcl|UniRef100_U5DDE2 Uncharacterized protein (Fragment) n=1 Tax=Amborella trichopoda TaxID=13333 RepID=U5DDE2_AMBTC	85.35	157	11	1	473	3	225	369	5.31e-34	135
Cannbio_006075	475	UniRef100_W1NP78	>lcl|UniRef100_W1NP78 Uncharacterized protein (Fragment) n=1 Tax=Amborella trichopoda TaxID=13333 RepID=W1NP78_AMBTC	97.802	91	2	0	201	473	110	200	7.36e-60	196
Cannbio_006345	487	UniRef100_U5CKE4	>lcl|UniRef100_U5CKE4 Uncharacterized protein (Fragment) n=1 Tax=Amborella trichopoda TaxID=13333 RepID=U5CKE4_AMBTC	54.938	162	55	2	1	486	122	265	1.93e-48	171
Cannbio_006360	488	UniRef100_U5CW25	>lcl|UniRef100_U5CW25 Uncharacterized protein n=1 Tax=Amborella trichopoda TaxID=13333 RepID=U5CW25_AMBTC	95.876	97	4	0	197	487	271	367	2.38e-82	204
Cannbio_006477	492	UniRef100_W1NP78	>lcl|UniRef100_W1NP78 Uncharacterized protein (Fragment) n=1 Tax=Amborella trichopoda TaxID=13333 RepID=W1NP78_AMBTC	72.414	58	16	0	1	174	152	209	2.69e-21	97.4
Cannbio_006697	502	UniRef100_U5CUZ1	>lcl|UniRef100_U5CUZ1 Uncharacterized protein (Fragment) n=1 Tax=Amborella trichopoda TaxID=13333 RepID=U5CUZ1_AMBTC	47.977	173	69	3	2	499	120	278	9.12e-23	103
Cannbio_006700	502	UniRef100_U5D175	>lcl|UniRef100_U5D175 Uncharacterized protein (Fragment) n=1 Tax=Amborella trichopoda TaxID=13333 RepID=U5D175_AMBTC	58.865	141	57	1	83	502	274	414	1.74e-51	182
Cannbio_006714	503	UniRef100_W1PUL3	>lcl|UniRef100_W1PUL3 Uncharacterized protein n=1 Tax=Amborella trichopoda TaxID=13333 RepID=W1PUL3_AMBTC	97.006	167	5	0	503	3	211	377	1.11e-99	301
Cannbio_007002	512	UniRef100_U5D9L5	>lcl|UniRef100_U5D9L5 Uncharacterized protein (Fragment) n=1 Tax=Amborella trichopoda TaxID=13333 RepID=U5D9L5_AMBTC	75.581	86	21	0	410	153	1	86	1.09e-34	127
Cannbio_007140	517	UniRef100_U5CZW1	>lcl|UniRef100_U5CZW1 Uncharacterized protein (Fragment) n=1 Tax=Amborella trichopoda TaxID=13333 RepID=U5CZW1_AMBTC	87.234	47	6	0	513	373	84	130	1.08e-17	88.2
Cannbio_007289	523	UniRef100_W1P4B7	>lcl|UniRef100_W1P4B7 Uncharacterized protein n=1 Tax=Amborella trichopoda TaxID=13333 RepID=W1P4B7_AMBTC	89.908	109	11	0	328	2	598	706	1.2e-49	180
Cannbio_007293	523	UniRef100_W1PUL3	>lcl|UniRef100_W1PUL3 Uncharacterized protein n=1 Tax=Amborella trichopoda TaxID=13333 RepID=W1PUL3_AMBTC	87.791	172	21	0	3	518	140	311	3.38e-97	295
Cannbio_007311	524	UniRef100_W1P4B7	>lcl|UniRef100_W1P4B7 Uncharacterized protein n=1 Tax=Amborella trichopoda TaxID=13333 RepID=W1P4B7_AMBTC	90.566	159	15	0	478	2	548	706	6.17e-83	268
Cannbio_007334	525	UniRef100_U5D175	>lcl|UniRef100_U5D175 Uncharacterized protein (Fragment) n=1 Tax=Amborella trichopoda TaxID=13333 RepID=U5D175_AMBTC	84.404	109	16	1	201	524	1	109	1.26e-54	191
Cannbio_007455	529	UniRef100_W1NRU2	>lcl|UniRef100_W1NRU2 Uncharacterized protein (Fragment) n=2 Tax=Amborella trichopoda TaxID=13333 RepID=W1NRU2_AMBTC	50	138	68	1	93	506	96	232	7.3e-37	140
Cannbio_007513	532	UniRef100_U5CZW1	>lcl|UniRef100_U5CZW1 Uncharacterized protein (Fragment) n=1 Tax=Amborella trichopoda TaxID=13333 RepID=U5CZW1_AMBTC	80.473	169	30	1	3	500	93	261	5.23e-68	218
Cannbio_007514	532	UniRef100_W1PUL3	>lcl|UniRef100_W1PUL3 Uncharacterized protein n=1 Tax=Amborella trichopoda TaxID=13333 RepID=W1PUL3_AMBTC	33.333	159	93	2	529	59	79	226	6.19e-19	92.8
Cannbio_007606	536	UniRef100_W1P4B7	>lcl|UniRef100_W1P4B7 Uncharacterized protein n=1 Tax=Amborella trichopoda TaxID=13333 RepID=W1P4B7_AMBTC	61.538	130	50	0	109	498	605	734	4.55e-31	128
Cannbio_007694	540	UniRef100_U5CVD1	>lcl|UniRef100_U5CVD1 Uncharacterized protein n=1 Tax=Amborella trichopoda TaxID=13333 RepID=U5CVD1_AMBTC	67.213	61	17	1	322	504	23	80	8.66e-18	83.6
Cannbio_007707	540	UniRef100_U5CWT0	>lcl|UniRef100_U5CWT0 Uncharacterized protein (Fragment) n=1 Tax=Amborella trichopoda TaxID=13333 RepID=U5CWT0_AMBTC	35.043	117	73	2	178	528	8	121	8.07e-13	76.3
Cannbio_007806	544	UniRef100_U5CUY2	>lcl|UniRef100_U5CUY2 Uncharacterized protein n=1 Tax=Amborella trichopoda TaxID=13333 RepID=U5CUY2_AMBTC	76.796	181	19	1	543	1	205	362	1.95e-86	279
Cannbio_007817	545	UniRef100_W1NRU2	>lcl|UniRef100_W1NRU2 Uncharacterized protein (Fragment) n=2 Tax=Amborella trichopoda TaxID=13333 RepID=W1NRU2_AMBTC	48.718	78	40	0	311	544	98	175	9.63e-21	97.4
Cannbio_007840	546	UniRef100_U5CUZ1	>lcl|UniRef100_U5CUZ1 Uncharacterized protein (Fragment) n=1 Tax=Amborella trichopoda TaxID=13333 RepID=U5CUZ1_AMBTC	48.876	178	79	2	536	3	3	168	2.94e-44	163
Cannbio_007841	546	UniRef100_U5CU09	>lcl|UniRef100_U5CU09 Uncharacterized protein (Fragment) n=1 Tax=Amborella trichopoda TaxID=13333 RepID=U5CU09_AMBTC	96	50	2	0	2	151	57	106	3.22e-20	97.4
Cannbio_008011	555	UniRef100_U5CXL6	>lcl|UniRef100_U5CXL6 Uncharacterized protein (Fragment) n=1 Tax=Amborella trichopoda TaxID=13333 RepID=U5CXL6_AMBTC	52.344	128	57	2	167	544	163	288	1.69e-22	101
Cannbio_008055	557	UniRef100_U5CW25	>lcl|UniRef100_U5CW25 Uncharacterized protein n=1 Tax=Amborella trichopoda TaxID=13333 RepID=U5CW25_AMBTC	94.595	185	10	0	555	1	348	532	1.27e-124	372
Cannbio_008203	563	UniRef100_U5CWS1	>lcl|UniRef100_U5CWS1 Uncharacterized protein n=1 Tax=Amborella trichopoda TaxID=13333 RepID=U5CWS1_AMBTC	69.863	73	22	0	220	2	20	92	2.17e-26	107
Cannbio_008204	563	UniRef100_U5D175	>lcl|UniRef100_U5D175 Uncharacterized protein (Fragment) n=1 Tax=Amborella trichopoda TaxID=13333 RepID=U5D175_AMBTC	51.923	104	46	2	505	194	34	133	2.87e-22	103
Cannbio_008458	576	UniRef100_U5CUY2	>lcl|UniRef100_U5CUY2 Uncharacterized protein n=1 Tax=Amborella trichopoda TaxID=13333 RepID=U5CUY2_AMBTC	53.333	90	41	1	494	228	582	671	1.27e-24	94.4
Cannbio_008579	581	UniRef100_U5CLT2	>lcl|UniRef100_U5CLT2 Uncharacterized protein (Fragment) n=1 Tax=Amborella trichopoda TaxID=13333 RepID=U5CLT2_AMBTC	97.857	140	3	0	579	160	28	167	6.24e-94	290
Cannbio_008826	595	UniRef100_W1PWQ8	>lcl|UniRef100_W1PWQ8 Protein Ycf2 n=1 Tax=Amborella trichopoda TaxID=13333 RepID=W1PWQ8_AMBTC	93.103	58	4	0	176	3	1818	1875	5.22e-17	89
Cannbio_008896	599	UniRef100_W1PUL3	>lcl|UniRef100_W1PUL3 Uncharacterized protein n=1 Tax=Amborella trichopoda TaxID=13333 RepID=W1PUL3_AMBTC	94.505	91	5	0	325	597	42	132	7.95e-61	178
Cannbio_009016	605	UniRef100_W1NRU2	>lcl|UniRef100_W1NRU2 Uncharacterized protein (Fragment) n=2 Tax=Amborella trichopoda TaxID=13333 RepID=W1NRU2_AMBTC	47.115	104	50	1	307	603	54	157	8.87e-16	84.7
Cannbio_009047	607	UniRef100_W1NRU2	>lcl|UniRef100_W1NRU2 Uncharacterized protein (Fragment) n=2 Tax=Amborella trichopoda TaxID=13333 RepID=W1NRU2_AMBTC	47.2	125	65	1	231	605	94	217	9.52e-32	127
Cannbio_009152	613	UniRef100_UPI0003E6E9F0	>lcl|UniRef100_UPI0003E6E9F0 DNA-directed RNA polymerases II, IV and V subunit 12 n=1 Tax=Amborella trichopoda TaxID=13333 RepID=UPI0003E6E9F0	94.231	52	3	0	201	356	1	52	1.43e-25	103
Cannbio_009157	613	UniRef100_W1NP78	>lcl|UniRef100_W1NP78 Uncharacterized protein (Fragment) n=1 Tax=Amborella trichopoda TaxID=13333 RepID=W1NP78_AMBTC	49.645	141	68	2	54	467	155	295	2.55e-38	143
Cannbio_009161	614	UniRef100_U5CTY0	>lcl|UniRef100_U5CTY0 Uncharacterized protein n=1 Tax=Amborella trichopoda TaxID=13333 RepID=U5CTY0_AMBTC	99.225	129	1	0	95	481	1	129	1.91e-90	271
Cannbio_009195	616	UniRef100_U5CU95	>lcl|UniRef100_U5CU95 Uncharacterized protein n=1 Tax=Amborella trichopoda TaxID=13333 RepID=U5CU95_AMBTC	87.302	63	8	0	118	306	84	146	1.69e-32	124
Cannbio_009228	618	UniRef100_U5CW25	>lcl|UniRef100_U5CW25 Uncharacterized protein n=1 Tax=Amborella trichopoda TaxID=13333 RepID=U5CW25_AMBTC	67.416	89	29	0	405	139	25	113	3.09e-35	131
Cannbio_009272	620	UniRef100_U5CUK7	>lcl|UniRef100_U5CUK7 Uncharacterized protein n=1 Tax=Amborella trichopoda TaxID=13333 RepID=U5CUK7_AMBTC	95.385	130	6	0	430	41	2	131	1.16e-74	230
Cannbio_009275	620	UniRef100_U5CUY2	>lcl|UniRef100_U5CUY2 Uncharacterized protein n=1 Tax=Amborella trichopoda TaxID=13333 RepID=U5CUY2_AMBTC	53.793	145	42	2	1	435	238	357	5.61e-36	143
Cannbio_009286	621	UniRef100_W1NRU2	>lcl|UniRef100_W1NRU2 Uncharacterized protein (Fragment) n=2 Tax=Amborella trichopoda TaxID=13333 RepID=W1NRU2_AMBTC	32.8	125	70	1	152	526	209	319	3.13e-16	59.3
Cannbio_009287	621	UniRef100_U5CW25	>lcl|UniRef100_U5CW25 Uncharacterized protein n=1 Tax=Amborella trichopoda TaxID=13333 RepID=U5CW25_AMBTC	100	127	0	0	241	621	1	127	2.57e-85	272
Cannbio_009402	628	UniRef100_U5DDE2	>lcl|UniRef100_U5DDE2 Uncharacterized protein (Fragment) n=1 Tax=Amborella trichopoda TaxID=13333 RepID=U5DDE2_AMBTC	93.103	174	12	0	627	106	558	731	6.36e-111	342
Cannbio_009411	628	UniRef100_W1P4B7	>lcl|UniRef100_W1P4B7 Uncharacterized protein n=1 Tax=Amborella trichopoda TaxID=13333 RepID=W1P4B7_AMBTC	50.98	102	48	1	313	8	349	448	3.95e-24	109
Cannbio_009436	629	UniRef100_U5CU09	>lcl|UniRef100_U5CU09 Uncharacterized protein (Fragment) n=1 Tax=Amborella trichopoda TaxID=13333 RepID=U5CU09_AMBTC	92.344	209	16	0	2	628	79	287	5.36e-122	364
Cannbio_009541	635	UniRef100_U5CUY2	>lcl|UniRef100_U5CUY2 Uncharacterized protein n=1 Tax=Amborella trichopoda TaxID=13333 RepID=U5CUY2_AMBTC	53.125	128	59	1	116	499	456	582	7.88e-32	132
Cannbio_009580	637	UniRef100_U5DDE2	>lcl|UniRef100_U5DDE2 Uncharacterized protein (Fragment) n=1 Tax=Amborella trichopoda TaxID=13333 RepID=U5DDE2_AMBTC	41.772	79	46	0	183	419	49	127	4.1e-19	71.6
Cannbio_009837	651	UniRef100_U5CXV9	>lcl|UniRef100_U5CXV9 Uncharacterized protein (Fragment) n=1 Tax=Amborella trichopoda TaxID=13333 RepID=U5CXV9_AMBTC	88.35	206	10	2	619	2	1	192	3.15e-122	360
Cannbio_009871	654	UniRef100_U5CZW1	>lcl|UniRef100_U5CZW1 Uncharacterized protein (Fragment) n=1 Tax=Amborella trichopoda TaxID=13333 RepID=U5CZW1_AMBTC	54.483	145	63	2	2	427	122	266	1.39e-39	147
Cannbio_009920	657	UniRef100_W1NRU2	>lcl|UniRef100_W1NRU2 Uncharacterized protein (Fragment) n=2 Tax=Amborella trichopoda TaxID=13333 RepID=W1NRU2_AMBTC	49.112	169	85	1	646	140	95	262	5.6e-51	178
Cannbio_009933	658	UniRef100_U5CXL6	>lcl|UniRef100_U5CXL6 Uncharacterized protein (Fragment) n=1 Tax=Amborella trichopoda TaxID=13333 RepID=U5CXL6_AMBTC	99.281	139	1	0	656	240	150	288	9.75e-97	292
Cannbio_009960	659	UniRef100_U5CXL6	>lcl|UniRef100_U5CXL6 Uncharacterized protein (Fragment) n=1 Tax=Amborella trichopoda TaxID=13333 RepID=U5CXL6_AMBTC	61	100	34	2	385	101	189	288	2.36e-24	107
Cannbio_010074	667	UniRef100_UPI0005D354A6	>lcl|UniRef100_UPI0005D354A6 uncharacterized protein LOC18446801 n=1 Tax=Amborella trichopoda TaxID=13333 RepID=UPI0005D354A6	72.857	70	19	0	256	47	44	113	2.24e-25	111
Cannbio_010399	690	UniRef100_U5CW25	>lcl|UniRef100_U5CW25 Uncharacterized protein n=1 Tax=Amborella trichopoda TaxID=13333 RepID=U5CW25_AMBTC	96.429	140	5	0	421	2	23	162	6.25e-92	290
Cannbio_010478	694	UniRef100_U5CZW1	>lcl|UniRef100_U5CZW1 Uncharacterized protein (Fragment) n=1 Tax=Amborella trichopoda TaxID=13333 RepID=U5CZW1_AMBTC	96.97	231	7	0	1	693	32	262	3.8e-167	472
Cannbio_010568	700	UniRef100_W1PUL3	>lcl|UniRef100_W1PUL3 Uncharacterized protein n=1 Tax=Amborella trichopoda TaxID=13333 RepID=W1PUL3_AMBTC	36.91	233	132	4	700	2	9	226	1.24e-45	165
Cannbio_010610	703	UniRef100_W1NRU2	>lcl|UniRef100_W1NRU2 Uncharacterized protein (Fragment) n=2 Tax=Amborella trichopoda TaxID=13333 RepID=W1NRU2_AMBTC	46.316	95	51	0	372	656	100	194	1.67e-21	101
Cannbio_010661	705	UniRef100_W1NP78	>lcl|UniRef100_W1NP78 Uncharacterized protein (Fragment) n=1 Tax=Amborella trichopoda TaxID=13333 RepID=W1NP78_AMBTC	93.452	168	11	0	505	2	110	277	9.86e-112	331
Cannbio_010774	714	UniRef100_U5CWT0	>lcl|UniRef100_U5CWT0 Uncharacterized protein (Fragment) n=1 Tax=Amborella trichopoda TaxID=13333 RepID=U5CWT0_AMBTC	46.914	81	37	2	95	334	90	165	5.1e-14	81.3
Cannbio_010777	714	UniRef100_U5DDE2	>lcl|UniRef100_U5DDE2 Uncharacterized protein (Fragment) n=1 Tax=Amborella trichopoda TaxID=13333 RepID=U5DDE2_AMBTC	48.485	165	83	1	74	562	504	668	8.56e-50	183
Cannbio_010824	718	UniRef100_U5CZW1	>lcl|UniRef100_U5CZW1 Uncharacterized protein (Fragment) n=1 Tax=Amborella trichopoda TaxID=13333 RepID=U5CZW1_AMBTC	80.952	63	12	0	260	72	5	67	9.24e-24	106
Cannbio_010923	725	UniRef100_U5CUY2	>lcl|UniRef100_U5CUY2 Uncharacterized protein n=1 Tax=Amborella trichopoda TaxID=13333 RepID=U5CUY2_AMBTC	47.2	125	63	3	447	79	617	740	3.47e-20	92.4
Cannbio_011119	742	UniRef100_U5CKI9	>lcl|UniRef100_U5CKI9 Uncharacterized protein (Fragment) n=2 Tax=Amborella trichopoda TaxID=13333 RepID=U5CKI9_AMBTC	97.571	247	6	0	741	1	240	486	1.55e-176	506
Cannbio_011693	797	UniRef100_W1NP78	>lcl|UniRef100_W1NP78 Uncharacterized protein (Fragment) n=1 Tax=Amborella trichopoda TaxID=13333 RepID=W1NP78_AMBTC	53.535	99	46	0	298	2	174	272	2.74e-28	119
Cannbio_011805	807	UniRef100_W1P2D3	>lcl|UniRef100_W1P2D3 Uncharacterized protein (Fragment) n=1 Tax=Amborella trichopoda TaxID=13333 RepID=W1P2D3_AMBTC	84.091	44	7	0	709	578	128	171	7.68e-28	87.4
Cannbio_011850	811	UniRef100_U5CZW1	>lcl|UniRef100_U5CZW1 Uncharacterized protein (Fragment) n=1 Tax=Amborella trichopoda TaxID=13333 RepID=U5CZW1_AMBTC	74.757	103	26	0	501	809	130	232	1.29e-42	157
Cannbio_012090	833	UniRef100_W1NRU2	>lcl|UniRef100_W1NRU2 Uncharacterized protein (Fragment) n=2 Tax=Amborella trichopoda TaxID=13333 RepID=W1NRU2_AMBTC	43.871	155	86	1	359	823	100	253	4.96e-38	147
Cannbio_012167	842	UniRef100_W1NQ11	>lcl|UniRef100_W1NQ11 Uncharacterized protein n=1 Tax=Amborella trichopoda TaxID=13333 RepID=W1NQ11_AMBTC	77.273	286	58	4	2	841	27	311	1.88e-128	381
Cannbio_012354	859	UniRef100_W1P4B7	>lcl|UniRef100_W1P4B7 Uncharacterized protein n=1 Tax=Amborella trichopoda TaxID=13333 RepID=W1P4B7_AMBTC	96.748	123	4	0	489	857	341	463	2.08e-76	256
Cannbio_012408	865	UniRef100_U5CX01	>lcl|UniRef100_U5CX01 Uncharacterized protein (Fragment) n=1 Tax=Amborella trichopoda TaxID=13333 RepID=U5CX01_AMBTC	91.416	233	20	0	165	863	1	233	4.42e-124	374
Cannbio_012482	874	UniRef100_W1P2D3	>lcl|UniRef100_W1P2D3 Uncharacterized protein (Fragment) n=1 Tax=Amborella trichopoda TaxID=13333 RepID=W1P2D3_AMBTC	90.196	51	5	0	873	721	98	148	8.03e-24	100
Cannbio_012623	889	UniRef100_U5CWT0	>lcl|UniRef100_U5CWT0 Uncharacterized protein (Fragment) n=1 Tax=Amborella trichopoda TaxID=13333 RepID=U5CWT0_AMBTC	29.075	227	104	7	9	665	329	506	1.41e-15	87.4
Cannbio_012835	916	UniRef100_U5CU09	>lcl|UniRef100_U5CU09 Uncharacterized protein (Fragment) n=1 Tax=Amborella trichopoda TaxID=13333 RepID=U5CU09_AMBTC	70.175	57	15	1	754	590	72	128	3.12e-12	77.8
Cannbio_012893	924	UniRef100_U5CX01	>lcl|UniRef100_U5CX01 Uncharacterized protein (Fragment) n=1 Tax=Amborella trichopoda TaxID=13333 RepID=U5CX01_AMBTC	41.509	212	116	4	151	774	103	310	1.74e-41	160
Cannbio_012894	924	UniRef100_W1P4B7	>lcl|UniRef100_W1P4B7 Uncharacterized protein n=1 Tax=Amborella trichopoda TaxID=13333 RepID=W1P4B7_AMBTC	89.904	208	21	0	290	913	341	548	2.57e-123	379
Cannbio_013077	947	UniRef100_U5DDE2	>lcl|UniRef100_U5DDE2 Uncharacterized protein (Fragment) n=1 Tax=Amborella trichopoda TaxID=13333 RepID=U5DDE2_AMBTC	56.962	158	68	0	475	2	13	170	3.97e-50	187
Cannbio_013125	955	UniRef100_U5CU09	>lcl|UniRef100_U5CU09 Uncharacterized protein (Fragment) n=1 Tax=Amborella trichopoda TaxID=13333 RepID=U5CU09_AMBTC	71.034	145	42	0	520	954	146	290	4.48e-83	203
Cannbio_013503	1017	UniRef100_W1NRU2	>lcl|UniRef100_W1NRU2 Uncharacterized protein (Fragment) n=2 Tax=Amborella trichopoda TaxID=13333 RepID=W1NRU2_AMBTC	42.683	164	93	1	526	1017	100	262	1.39e-33	137
Cannbio_013723	1054	UniRef100_W1P2D3	>lcl|UniRef100_W1P2D3 Uncharacterized protein (Fragment) n=1 Tax=Amborella trichopoda TaxID=13333 RepID=W1P2D3_AMBTC	91.716	169	14	0	470	976	1	169	1.83e-108	323
Cannbio_013791	1065	UniRef100_U5CY41	>lcl|UniRef100_U5CY41 Uncharacterized protein n=1 Tax=Amborella trichopoda TaxID=13333 RepID=U5CY41_AMBTC	40.404	198	90	3	577	35	1	187	5.19e-17	88.2
Cannbio_013833	1071	UniRef100_U5CZW1	>lcl|UniRef100_U5CZW1 Uncharacterized protein (Fragment) n=1 Tax=Amborella trichopoda TaxID=13333 RepID=U5CZW1_AMBTC	87.805	41	5	0	252	130	1	41	2.64e-25	81.3
Cannbio_013915	1086	UniRef100_U5CZK4	>lcl|UniRef100_U5CZK4 Uncharacterized protein n=1 Tax=Amborella trichopoda TaxID=13333 RepID=U5CZK4_AMBTC	51.079	139	66	1	645	1061	1	137	4.35e-29	119
Cannbio_014055	1116	UniRef100_U5CX01	>lcl|UniRef100_U5CX01 Uncharacterized protein (Fragment) n=1 Tax=Amborella trichopoda TaxID=13333 RepID=U5CX01_AMBTC	67.153	274	77	2	224	1027	227	493	2.24e-121	371
Cannbio_014413	1200	UniRef100_W1PUL3	>lcl|UniRef100_W1PUL3 Uncharacterized protein n=1 Tax=Amborella trichopoda TaxID=13333 RepID=W1PUL3_AMBTC	54.839	62	28	0	897	712	304	365	1.78e-22	70.5
Cannbio_014506	1218	UniRef100_W1NP78	>lcl|UniRef100_W1NP78 Uncharacterized protein (Fragment) n=1 Tax=Amborella trichopoda TaxID=13333 RepID=W1NP78_AMBTC	35.317	252	138	8	486	1217	19	253	1.33e-25	115
Cannbio_014673	1261	UniRef100_W1NRU2	>lcl|UniRef100_W1NRU2 Uncharacterized protein (Fragment) n=2 Tax=Amborella trichopoda TaxID=13333 RepID=W1NRU2_AMBTC	47.399	173	90	1	620	1138	96	267	5.12e-47	174
Cannbio_014776	1288	UniRef100_U5DDE2	>lcl|UniRef100_U5DDE2 Uncharacterized protein (Fragment) n=1 Tax=Amborella trichopoda TaxID=13333 RepID=U5DDE2_AMBTC	45.833	168	90	1	517	14	12	178	7.54e-21	106
Cannbio_014810	1299	UniRef100_U5CWT0	>lcl|UniRef100_U5CWT0 Uncharacterized protein (Fragment) n=1 Tax=Amborella trichopoda TaxID=13333 RepID=U5CWT0_AMBTC	70.4	125	37	0	629	1003	52	176	9.46e-57	189
Cannbio_014825	1303	UniRef100_U5CVD1	>lcl|UniRef100_U5CVD1 Uncharacterized protein n=1 Tax=Amborella trichopoda TaxID=13333 RepID=U5CVD1_AMBTC	100	92	0	0	1272	997	1	92	2.42e-56	190
Cannbio_014890	1322	UniRef100_U5CTY0	>lcl|UniRef100_U5CTY0 Uncharacterized protein n=1 Tax=Amborella trichopoda TaxID=13333 RepID=U5CTY0_AMBTC	61.765	102	39	0	1110	805	1	102	6.96e-39	147
Cannbio_015126	1397	UniRef100_U5D175	>lcl|UniRef100_U5D175 Uncharacterized protein (Fragment) n=1 Tax=Amborella trichopoda TaxID=13333 RepID=U5D175_AMBTC	40.867	323	179	6	935	3	3	325	7.78e-67	234
Cannbio_015201	1428	UniRef100_U5CUY2	>lcl|UniRef100_U5CUY2 Uncharacterized protein n=1 Tax=Amborella trichopoda TaxID=13333 RepID=U5CUY2_AMBTC	93.564	404	3	1	80	1291	1	381	0	742
Cannbio_015217	1437	UniRef100_W1PUL3	>lcl|UniRef100_W1PUL3 Uncharacterized protein n=1 Tax=Amborella trichopoda TaxID=13333 RepID=W1PUL3_AMBTC	42.273	220	115	4	807	1436	148	365	6.29e-58	164
Cannbio_015650	1617	UniRef100_U5CY41	>lcl|UniRef100_U5CY41 Uncharacterized protein n=1 Tax=Amborella trichopoda TaxID=13333 RepID=U5CY41_AMBTC	100	187	0	0	648	88	1	187	3.62e-126	376
Cannbio_015671	1629	UniRef100_U5CZW1	>lcl|UniRef100_U5CZW1 Uncharacterized protein (Fragment) n=1 Tax=Amborella trichopoda TaxID=13333 RepID=U5CZW1_AMBTC	81.579	38	7	0	215	102	4	41	2.86e-16	69.7
Cannbio_015881	1751	UniRef100_U5CZK0	>lcl|UniRef100_U5CZK0 Uncharacterized protein (Fragment) n=1 Tax=Amborella trichopoda TaxID=13333 RepID=U5CZK0_AMBTC	28.455	246	147	4	1666	959	3	229	1.33e-23	111
Cannbio_015948	1785	UniRef100_W1PUL3	>lcl|UniRef100_W1PUL3 Uncharacterized protein n=1 Tax=Amborella trichopoda TaxID=13333 RepID=W1PUL3_AMBTC	43.21	324	168	3	535	1494	72	383	5.95e-82	271
Cannbio_015983	1804	UniRef100_W1P4B7	>lcl|UniRef100_W1P4B7 Uncharacterized protein n=1 Tax=Amborella trichopoda TaxID=13333 RepID=W1P4B7_AMBTC	85.106	47	7	0	3	143	26	72	3.2e-13	84.3
Cannbio_016005	1819	UniRef100_U5CZK0	>lcl|UniRef100_U5CZK0 Uncharacterized protein (Fragment) n=1 Tax=Amborella trichopoda TaxID=13333 RepID=U5CZK0_AMBTC	31.928	166	96	2	11	499	3	154	8.04e-17	91.7
Cannbio_016070	1858	UniRef100_U5D175	>lcl|UniRef100_U5D175 Uncharacterized protein (Fragment) n=1 Tax=Amborella trichopoda TaxID=13333 RepID=U5D175_AMBTC	87.946	224	27	0	496	1167	63	286	0	417
Cannbio_016300	2054	UniRef100_U5CUR7	>lcl|UniRef100_U5CUR7 Uncharacterized protein n=1 Tax=Amborella trichopoda TaxID=13333 RepID=U5CUR7_AMBTC	100	120	0	0	709	1068	1	120	4.85e-77	251
Cannbio_016445	2238	UniRef100_W1PUL3	>lcl|UniRef100_W1PUL3 Uncharacterized protein n=1 Tax=Amborella trichopoda TaxID=13333 RepID=W1PUL3_AMBTC	86.984	315	41	0	1268	324	1	315	3.88e-178	523
Cannbio_016482	2291	UniRef100_U5CZW1	>lcl|UniRef100_U5CZW1 Uncharacterized protein (Fragment) n=1 Tax=Amborella trichopoda TaxID=13333 RepID=U5CZW1_AMBTC	82.099	162	29	0	1806	2291	1	162	1.08e-80	270
Cannbio_016905	3797	UniRef100_U5CKR1	>lcl|UniRef100_U5CKR1 Uncharacterized protein (Fragment) n=1 Tax=Amborella trichopoda TaxID=13333 RepID=U5CKR1_AMBTC	100	76	0	0	2919	2692	1	76	8.07e-40	152
Cannbio_017324	240	UniRef100_U5D9F6	>lcl|UniRef100_U5D9F6 Uncharacterized protein n=1 Tax=Amborella trichopoda TaxID=13333 RepID=U5D9F6_AMBTC	94.444	54	3	0	163	2	211	264	1.18e-14	77
Cannbio_017327	240	UniRef100_U5CU09	>lcl|UniRef100_U5CU09 Uncharacterized protein (Fragment) n=1 Tax=Amborella trichopoda TaxID=13333 RepID=U5CU09_AMBTC	97.468	79	2	0	238	2	58	136	3.1e-44	158
Cannbio_017656	241	UniRef100_U5CZW1	>lcl|UniRef100_U5CZW1 Uncharacterized protein (Fragment) n=1 Tax=Amborella trichopoda TaxID=13333 RepID=U5CZW1_AMBTC	98.214	56	1	0	170	3	4	59	7.74e-31	119
Cannbio_017971	242	UniRef100_U5D9L5	>lcl|UniRef100_U5D9L5 Uncharacterized protein (Fragment) n=1 Tax=Amborella trichopoda TaxID=13333 RepID=U5D9L5_AMBTC	88.235	51	6	0	1	153	70	120	4.14e-25	99.4
Cannbio_017972	242	UniRef100_U5CUN7	>lcl|UniRef100_U5CUN7 Uncharacterized protein (Fragment) n=1 Tax=Amborella trichopoda TaxID=13333 RepID=U5CUN7_AMBTC	96.923	65	2	0	240	46	23	87	9.66e-24	100
Cannbio_018355	243	UniRef100_U5DDE2	>lcl|UniRef100_U5DDE2 Uncharacterized protein (Fragment) n=1 Tax=Amborella trichopoda TaxID=13333 RepID=U5DDE2_AMBTC	98.667	75	1	0	3	227	429	503	1.57e-23	102
Cannbio_018468	243	UniRef100_U5CWT0	>lcl|UniRef100_U5CWT0 Uncharacterized protein (Fragment) n=1 Tax=Amborella trichopoda TaxID=13333 RepID=U5CWT0_AMBTC	96.491	57	2	0	171	1	215	271	8.86e-28	114
Cannbio_018866	244	UniRef100_W1P2D3	>lcl|UniRef100_W1P2D3 Uncharacterized protein (Fragment) n=1 Tax=Amborella trichopoda TaxID=13333 RepID=W1P2D3_AMBTC	92.683	41	3	0	123	1	1	41	3.37e-17	80.9
Cannbio_018919	244	UniRef100_U5D175	>lcl|UniRef100_U5D175 Uncharacterized protein (Fragment) n=1 Tax=Amborella trichopoda TaxID=13333 RepID=U5D175_AMBTC	96.25	80	3	0	3	242	33	112	3.7e-44	159
Cannbio_019237	245	UniRef100_U5CU09	>lcl|UniRef100_U5CU09 Uncharacterized protein (Fragment) n=1 Tax=Amborella trichopoda TaxID=13333 RepID=U5CU09_AMBTC	60.494	81	3	1	243	1	11	62	7.99e-22	97.4
Cannbio_019946	246	UniRef100_W1P4B7	>lcl|UniRef100_W1P4B7 Uncharacterized protein n=1 Tax=Amborella trichopoda TaxID=13333 RepID=W1P4B7_AMBTC	62.963	81	0	1	244	2	549	599	9.29e-19	89
Cannbio_020121	247	UniRef100_W1PTX2	>lcl|UniRef100_W1PTX2 Uncharacterized protein n=1 Tax=Amborella trichopoda TaxID=13333 RepID=W1PTX2_AMBTC	73.684	76	17	1	247	20	64	136	5.88e-30	112
Cannbio_020623	248	UniRef100_U5DDE2	>lcl|UniRef100_U5DDE2 Uncharacterized protein (Fragment) n=1 Tax=Amborella trichopoda TaxID=13333 RepID=U5DDE2_AMBTC	46.154	78	42	0	235	2	1	78	1.02e-15	80.5
Cannbio_020706	248	UniRef100_W1NEI2	>lcl|UniRef100_W1NEI2 Uncharacterized protein (Fragment) n=1 Tax=Amborella trichopoda TaxID=13333 RepID=W1NEI2_AMBTC	92.683	82	6	0	246	1	68	149	7.69e-46	157
Cannbio_020946	249	UniRef100_U5CWT0	>lcl|UniRef100_U5CWT0 Uncharacterized protein (Fragment) n=1 Tax=Amborella trichopoda TaxID=13333 RepID=U5CWT0_AMBTC	87.5	56	7	0	1	168	454	509	3.82e-25	106
Cannbio_020962	249	UniRef100_W1P4B7	>lcl|UniRef100_W1P4B7 Uncharacterized protein n=1 Tax=Amborella trichopoda TaxID=13333 RepID=W1P4B7_AMBTC	96	25	1	0	1	75	552	576	5.38e-12	50.4
Cannbio_021187	249	UniRef100_U5CWT0	>lcl|UniRef100_U5CWT0 Uncharacterized protein (Fragment) n=1 Tax=Amborella trichopoda TaxID=13333 RepID=U5CWT0_AMBTC	63.043	92	25	1	1	249	179	270	1.4e-25	107
Cannbio_021491	250	UniRef100_U5CU09	>lcl|UniRef100_U5CU09 Uncharacterized protein (Fragment) n=1 Tax=Amborella trichopoda TaxID=13333 RepID=U5CU09_AMBTC	95	40	2	0	175	56	1	40	7.55e-18	86.3
Cannbio_021707	250	UniRef100_U5CWT0	>lcl|UniRef100_U5CWT0 Uncharacterized protein (Fragment) n=1 Tax=Amborella trichopoda TaxID=13333 RepID=U5CWT0_AMBTC	44	75	42	0	16	240	4	78	7.52e-14	75.1
Cannbio_022029	251	UniRef100_U5DDE2	>lcl|UniRef100_U5DDE2 Uncharacterized protein (Fragment) n=1 Tax=Amborella trichopoda TaxID=13333 RepID=U5DDE2_AMBTC	98.795	83	1	0	2	250	587	669	2.41e-50	177
Cannbio_022522	252	UniRef100_W1PCT5	>lcl|UniRef100_W1PCT5 Uncharacterized protein n=1 Tax=Amborella trichopoda TaxID=13333 RepID=W1PCT5_AMBTC	90	40	4	0	250	131	448	487	5.7e-17	84
Cannbio_023030	254	UniRef100_U5CU09	>lcl|UniRef100_U5CU09 Uncharacterized protein (Fragment) n=1 Tax=Amborella trichopoda TaxID=13333 RepID=U5CU09_AMBTC	90.476	84	5	1	2	253	136	216	6.75e-30	120
Cannbio_023234	254	UniRef100_W1NNS8	>lcl|UniRef100_W1NNS8 Uncharacterized protein n=1 Tax=Amborella trichopoda TaxID=13333 RepID=W1NNS8_AMBTC	70.732	41	12	0	246	124	63	103	8.96e-11	62.8
Cannbio_023303	254	UniRef100_U5DDE2	>lcl|UniRef100_U5DDE2 Uncharacterized protein (Fragment) n=1 Tax=Amborella trichopoda TaxID=13333 RepID=U5DDE2_AMBTC	48.193	83	39	1	1	249	42	120	1.37e-15	80.1
Cannbio_023432	255	UniRef100_UPI0009C16E91	>lcl|UniRef100_UPI0009C16E91 uncharacterized protein LOC110008552 n=1 Tax=Amborella trichopoda TaxID=13333 RepID=UPI0009C16E91	76.543	81	19	0	253	11	168	248	8.8e-37	132
Cannbio_023813	256	UniRef100_UPI0009C16E91	>lcl|UniRef100_UPI0009C16E91 uncharacterized protein LOC110008552 n=1 Tax=Amborella trichopoda TaxID=13333 RepID=UPI0009C16E91	71.93	57	16	0	76	246	192	248	2.38e-23	91.7
Cannbio_024214	257	UniRef100_U5D175	>lcl|UniRef100_U5D175 Uncharacterized protein (Fragment) n=1 Tax=Amborella trichopoda TaxID=13333 RepID=U5D175_AMBTC	71.951	82	23	0	256	11	245	326	9.64e-33	128
Cannbio_024264	257	UniRef100_U5CWT0	>lcl|UniRef100_U5CWT0 Uncharacterized protein (Fragment) n=1 Tax=Amborella trichopoda TaxID=13333 RepID=U5CWT0_AMBTC	100	65	0	0	196	2	315	379	3.67e-23	101
Cannbio_024269	257	UniRef100_W1NUG0	>lcl|UniRef100_W1NUG0 Uncharacterized protein (Fragment) n=1 Tax=Amborella trichopoda TaxID=13333 RepID=W1NUG0_AMBTC	55.294	85	38	0	256	2	26	110	3.71e-30	112
Cannbio_024598	258	UniRef100_U5CUY2	>lcl|UniRef100_U5CUY2 Uncharacterized protein n=1 Tax=Amborella trichopoda TaxID=13333 RepID=U5CUY2_AMBTC	64.474	76	27	0	29	256	131	206	1.17e-25	108
Cannbio_024801	258	UniRef100_W1P212	>lcl|UniRef100_W1P212 Uncharacterized protein n=1 Tax=Amborella trichopoda TaxID=13333 RepID=W1P212_AMBTC	90.588	85	8	0	256	2	149	233	3.72e-49	164
Cannbio_025124	259	UniRef100_W1P4B7	>lcl|UniRef100_W1P4B7 Uncharacterized protein n=1 Tax=Amborella trichopoda TaxID=13333 RepID=W1P4B7_AMBTC	96.471	85	3	0	257	3	373	457	8.32e-51	179
Cannbio_025174	259	UniRef100_W1P4B7	>lcl|UniRef100_W1P4B7 Uncharacterized protein n=1 Tax=Amborella trichopoda TaxID=13333 RepID=W1P4B7_AMBTC	98.824	85	1	0	3	257	373	457	5.54e-51	179
Cannbio_025448	260	UniRef100_UPI0009C16E91	>lcl|UniRef100_UPI0009C16E91 uncharacterized protein LOC110008552 n=1 Tax=Amborella trichopoda TaxID=13333 RepID=UPI0009C16E91	85.882	85	12	0	259	5	164	248	1.38e-46	158
Cannbio_025463	260	UniRef100_U5DDE2	>lcl|UniRef100_U5DDE2 Uncharacterized protein (Fragment) n=1 Tax=Amborella trichopoda TaxID=13333 RepID=U5DDE2_AMBTC	42.857	84	48	0	3	254	557	640	1.47e-19	91.7
Cannbio_025490	260	UniRef100_U5DDE2	>lcl|UniRef100_U5DDE2 Uncharacterized protein (Fragment) n=1 Tax=Amborella trichopoda TaxID=13333 RepID=U5DDE2_AMBTC	41.86	86	50	0	2	259	25	110	5.74e-15	78.6
Cannbio_025776	261	UniRef100_W1NUG0	>lcl|UniRef100_W1NUG0 Uncharacterized protein (Fragment) n=1 Tax=Amborella trichopoda TaxID=13333 RepID=W1NUG0_AMBTC	67.857	56	18	0	92	259	1	56	1.88e-18	82.8
Cannbio_025848	261	UniRef100_U5CW25	>lcl|UniRef100_U5CW25 Uncharacterized protein n=1 Tax=Amborella trichopoda TaxID=13333 RepID=U5CW25_AMBTC	95.402	87	4	0	1	261	145	231	2.83e-53	183
Cannbio_027526	265	UniRef100_U5CUK2	>lcl|UniRef100_U5CUK2 Uncharacterized protein n=1 Tax=Amborella trichopoda TaxID=13333 RepID=U5CUK2_AMBTC	98.864	88	1	0	2	265	35	122	4.01e-60	189
Cannbio_028291	267	UniRef100_U5CZW1	>lcl|UniRef100_U5CZW1 Uncharacterized protein (Fragment) n=1 Tax=Amborella trichopoda TaxID=13333 RepID=U5CZW1_AMBTC	95.455	88	4	0	266	3	212	299	3.05e-54	179
Cannbio_028699	268	UniRef100_W1NVE8	>lcl|UniRef100_W1NVE8 Uncharacterized protein n=1 Tax=Amborella trichopoda TaxID=13333 RepID=W1NVE8_AMBTC	91.489	47	4	0	3	143	208	254	6.2e-21	92.4
Cannbio_028928	269	UniRef100_U5DDE2	>lcl|UniRef100_U5DDE2 Uncharacterized protein (Fragment) n=1 Tax=Amborella trichopoda TaxID=13333 RepID=U5DDE2_AMBTC	100	89	0	0	267	1	125	213	8.76e-54	187
Cannbio_029063	269	UniRef100_U5CZW1	>lcl|UniRef100_U5CZW1 Uncharacterized protein (Fragment) n=1 Tax=Amborella trichopoda TaxID=13333 RepID=U5CZW1_AMBTC	85.417	48	7	0	94	237	1	48	2.59e-18	86.7
Cannbio_029381	270	UniRef100_U5CZW1	>lcl|UniRef100_U5CZW1 Uncharacterized protein (Fragment) n=1 Tax=Amborella trichopoda TaxID=13333 RepID=U5CZW1_AMBTC	96.667	90	3	0	270	1	149	238	4.43e-52	174
Cannbio_029577	271	UniRef100_W1P4B7	>lcl|UniRef100_W1P4B7 Uncharacterized protein n=1 Tax=Amborella trichopoda TaxID=13333 RepID=W1P4B7_AMBTC	98.876	89	1	0	269	3	616	704	3.86e-39	147
Cannbio_029883	272	UniRef100_U5CZW1	>lcl|UniRef100_U5CZW1 Uncharacterized protein (Fragment) n=1 Tax=Amborella trichopoda TaxID=13333 RepID=U5CZW1_AMBTC	96.491	57	2	0	171	1	1	57	3.36e-31	120
Cannbio_030044	272	UniRef100_W1P4B7	>lcl|UniRef100_W1P4B7 Uncharacterized protein n=1 Tax=Amborella trichopoda TaxID=13333 RepID=W1P4B7_AMBTC	82.222	90	16	0	272	3	435	524	1.79e-43	159
Cannbio_030761	274	UniRef100_W1P4B7	>lcl|UniRef100_W1P4B7 Uncharacterized protein n=1 Tax=Amborella trichopoda TaxID=13333 RepID=W1P4B7_AMBTC	93.671	79	5	0	274	38	359	437	1.48e-43	159
Cannbio_030787	274	UniRef100_U5CW25	>lcl|UniRef100_U5CW25 Uncharacterized protein n=1 Tax=Amborella trichopoda TaxID=13333 RepID=U5CW25_AMBTC	60.256	78	31	0	269	36	482	559	1.19e-16	83.6
Cannbio_030990	275	UniRef100_W1P2D3	>lcl|UniRef100_W1P2D3 Uncharacterized protein (Fragment) n=1 Tax=Amborella trichopoda TaxID=13333 RepID=W1P2D3_AMBTC	85.714	56	8	0	1	168	113	168	1.14e-27	107
Cannbio_032103	278	UniRef100_UPI0009C16E91	>lcl|UniRef100_UPI0009C16E91 uncharacterized protein LOC110008552 n=1 Tax=Amborella trichopoda TaxID=13333 RepID=UPI0009C16E91	85.227	88	13	0	11	274	161	248	1.54e-46	158
Cannbio_033040	280	UniRef100_W1PUL3	>lcl|UniRef100_W1PUL3 Uncharacterized protein n=1 Tax=Amborella trichopoda TaxID=13333 RepID=W1PUL3_AMBTC	48.913	92	47	0	4	279	276	367	2.05e-23	101
Cannbio_033398	281	UniRef100_W1PIM2	>lcl|UniRef100_W1PIM2 Uncharacterized protein (Fragment) n=1 Tax=Amborella trichopoda TaxID=13333 RepID=W1PIM2_AMBTC	96.774	93	3	0	279	1	115	207	1.68e-58	188
Cannbio_033915	283	UniRef100_U5CWT0	>lcl|UniRef100_U5CWT0 Uncharacterized protein (Fragment) n=1 Tax=Amborella trichopoda TaxID=13333 RepID=U5CWT0_AMBTC	40.86	93	55	0	279	1	399	491	9.93e-14	75.1
Cannbio_035376	286	UniRef100_W1P4B7	>lcl|UniRef100_W1P4B7 Uncharacterized protein n=1 Tax=Amborella trichopoda TaxID=13333 RepID=W1P4B7_AMBTC	96.154	52	2	0	284	129	682	733	1.97e-25	108
Cannbio_035812	287	UniRef100_UPI0003E6E9F0	>lcl|UniRef100_UPI0003E6E9F0 DNA-directed RNA polymerases II, IV and V subunit 12 n=1 Tax=Amborella trichopoda TaxID=13333 RepID=UPI0003E6E9F0	90.385	52	5	0	96	251	1	52	1.34e-25	99.4
Cannbio_036108	287	UniRef100_W1P4B7	>lcl|UniRef100_W1P4B7 Uncharacterized protein n=1 Tax=Amborella trichopoda TaxID=13333 RepID=W1P4B7_AMBTC	87.234	94	12	0	6	287	341	434	1.43e-45	165
Cannbio_037583	287	UniRef100_UPI0009C0EF8E	>lcl|UniRef100_UPI0009C0EF8E malate dehydrogenase, cytoplasmic n=1 Tax=Amborella trichopoda TaxID=13333 RepID=UPI0009C0EF8E	96.842	95	3	0	287	3	98	192	4.49e-60	192
Cannbio_037674	287	UniRef100_W1P0S7	>lcl|UniRef100_W1P0S7 Uncharacterized protein n=1 Tax=Amborella trichopoda TaxID=13333 RepID=W1P0S7_AMBTC	85.227	88	13	0	1	264	38	125	5.44e-46	153
Cannbio_038312	287	UniRef100_W1NIG4	>lcl|UniRef100_W1NIG4 Chlorophyll a-b binding protein, chloroplastic n=1 Tax=Amborella trichopoda TaxID=13333 RepID=W1NIG4_AMBTC	93.878	49	3	0	287	141	198	246	6.36e-23	97.8
Cannbio_038774	287	UniRef100_W1PEY8	>lcl|UniRef100_W1PEY8 Uncharacterized protein n=1 Tax=Amborella trichopoda TaxID=13333 RepID=W1PEY8_AMBTC	93.684	95	6	0	1	285	118	212	8.77e-56	183
Cannbio_039501	287	UniRef100_U5CZW1	>lcl|UniRef100_U5CZW1 Uncharacterized protein (Fragment) n=1 Tax=Amborella trichopoda TaxID=13333 RepID=U5CZW1_AMBTC	77.895	95	21	0	3	287	106	200	4.84e-44	153
Cannbio_039693	287	UniRef100_UPI0009C16E91	>lcl|UniRef100_UPI0009C16E91 uncharacterized protein LOC110008552 n=1 Tax=Amborella trichopoda TaxID=13333 RepID=UPI0009C16E91	85.185	81	12	0	285	43	168	248	8.27e-43	149
Cannbio_040741	287	UniRef100_W1P0S7	>lcl|UniRef100_W1P0S7 Uncharacterized protein n=1 Tax=Amborella trichopoda TaxID=13333 RepID=W1P0S7_AMBTC	82.609	92	16	0	276	1	30	121	2.67e-46	154
Cannbio_041179	287	UniRef100_W1NNH0	>lcl|UniRef100_W1NNH0 Uncharacterized protein n=1 Tax=Amborella trichopoda TaxID=13333 RepID=W1NNH0_AMBTC	95.385	65	3	0	92	286	1	65	8.13e-40	138
Cannbio_041675	287	UniRef100_UPI0009C14E9B	>lcl|UniRef100_UPI0009C14E9B glutamate decarboxylase 1-like n=1 Tax=Amborella trichopoda TaxID=13333 RepID=UPI0009C14E9B	88.421	95	11	0	286	2	62	156	2.17e-58	186
Cannbio_041764	287	UniRef100_UPI0009C0EF8E	>lcl|UniRef100_UPI0009C0EF8E malate dehydrogenase, cytoplasmic n=1 Tax=Amborella trichopoda TaxID=13333 RepID=UPI0009C0EF8E	93.684	95	6	0	286	2	97	191	1.37e-56	183
Cannbio_042231	288	UniRef100_U5CUY2	>lcl|UniRef100_U5CUY2 Uncharacterized protein n=1 Tax=Amborella trichopoda TaxID=13333 RepID=U5CUY2_AMBTC	38.462	91	55	1	15	287	527	616	2.49e-13	74.3
Cannbio_042256	289	UniRef100_U5CKY2	>lcl|UniRef100_U5CKY2 Uncharacterized protein n=1 Tax=Amborella trichopoda TaxID=13333 RepID=U5CKY2_AMBTC	96.296	81	3	0	288	46	2	82	3.72e-48	157
Cannbio_042398	289	UniRef100_W1NRU2	>lcl|UniRef100_W1NRU2 Uncharacterized protein (Fragment) n=2 Tax=Amborella trichopoda TaxID=13333 RepID=W1NRU2_AMBTC	46.667	75	40	0	227	3	100	174	5.26e-17	84
Cannbio_042543	289	UniRef100_W1P0S7	>lcl|UniRef100_W1P0S7 Uncharacterized protein n=1 Tax=Amborella trichopoda TaxID=13333 RepID=W1P0S7_AMBTC	80.488	82	16	0	287	42	44	125	9.72e-40	137
Cannbio_042894	289	UniRef100_W1P0S7	>lcl|UniRef100_W1P0S7 Uncharacterized protein n=1 Tax=Amborella trichopoda TaxID=13333 RepID=W1P0S7_AMBTC	83.333	90	15	0	288	19	36	125	4.03e-45	150
Cannbio_043118	291	UniRef100_U5CTY0	>lcl|UniRef100_U5CTY0 Uncharacterized protein n=1 Tax=Amborella trichopoda TaxID=13333 RepID=U5CTY0_AMBTC	53.012	83	38	1	42	290	1	82	9.17e-24	97.4
Cannbio_043129	291	UniRef100_W1NEI2	>lcl|UniRef100_W1NEI2 Uncharacterized protein (Fragment) n=1 Tax=Amborella trichopoda TaxID=13333 RepID=W1NEI2_AMBTC	96.078	51	2	0	221	69	126	176	1.07e-29	106
Cannbio_043162	291	UniRef100_W1NRU2	>lcl|UniRef100_W1NRU2 Uncharacterized protein (Fragment) n=2 Tax=Amborella trichopoda TaxID=13333 RepID=W1NRU2_AMBTC	48.889	90	45	1	3	272	174	262	4.27e-21	95.1
Cannbio_043427	293	UniRef100_W1PVS3	>lcl|UniRef100_W1PVS3 Uncharacterized protein (Fragment) n=1 Tax=Amborella trichopoda TaxID=13333 RepID=W1PVS3_AMBTC	88.095	42	5	0	157	32	20	61	3.31e-18	80.9
Cannbio_043448	293	UniRef100_W1P4B7	>lcl|UniRef100_W1P4B7 Uncharacterized protein n=1 Tax=Amborella trichopoda TaxID=13333 RepID=W1P4B7_AMBTC	83.505	97	16	0	291	1	398	494	5.55e-46	166
Cannbio_043503	293	UniRef100_W1PSU5	>lcl|UniRef100_W1PSU5 Uncharacterized protein n=1 Tax=Amborella trichopoda TaxID=13333 RepID=W1PSU5_AMBTC	92.784	97	7	0	2	292	42	138	7.94e-42	149
Cannbio_043569	294	UniRef100_W1P4B7	>lcl|UniRef100_W1P4B7 Uncharacterized protein n=1 Tax=Amborella trichopoda TaxID=13333 RepID=W1P4B7_AMBTC	89.474	57	6	0	113	283	492	548	5.22e-25	107
Cannbio_044513	302	UniRef100_U5D3N8	>lcl|UniRef100_U5D3N8 Uncharacterized protein (Fragment) n=1 Tax=Amborella trichopoda TaxID=13333 RepID=U5D3N8_AMBTC	80	50	10	0	151	2	9	58	4.42e-18	80.9
Cannbio_044651	303	UniRef100_UPI0005D354A6	>lcl|UniRef100_UPI0005D354A6 uncharacterized protein LOC18446801 n=1 Tax=Amborella trichopoda TaxID=13333 RepID=UPI0005D354A6	97	100	3	0	3	302	271	370	2.49e-62	202
Cannbio_045073	307	UniRef100_U5CWW5	>lcl|UniRef100_U5CWW5 Uncharacterized protein n=1 Tax=Amborella trichopoda TaxID=13333 RepID=U5CWW5_AMBTC	77.228	101	16	1	284	3	2	102	7.03e-44	155
Cannbio_045136	307	UniRef100_U5CUN7	>lcl|UniRef100_U5CUN7 Uncharacterized protein (Fragment) n=1 Tax=Amborella trichopoda TaxID=13333 RepID=U5CUN7_AMBTC	96.04	101	4	0	305	3	137	237	1.25e-48	165
Cannbio_045435	310	UniRef100_UPI0005D354A6	>lcl|UniRef100_UPI0005D354A6 uncharacterized protein LOC18446801 n=1 Tax=Amborella trichopoda TaxID=13333 RepID=UPI0005D354A6	100	102	0	0	308	3	104	205	3.77e-71	225
Cannbio_045762	313	UniRef100_U5CWT0	>lcl|UniRef100_U5CWT0 Uncharacterized protein (Fragment) n=1 Tax=Amborella trichopoda TaxID=13333 RepID=U5CWT0_AMBTC	85.938	64	9	0	101	292	446	509	1.01e-30	123
Cannbio_045767	313	UniRef100_U5DAI0	>lcl|UniRef100_U5DAI0 Uncharacterized protein n=1 Tax=Amborella trichopoda TaxID=13333 RepID=U5DAI0_AMBTC	96.552	58	2	0	1	174	435	492	8.28e-31	123
Cannbio_045887	314	UniRef100_U5DDE2	>lcl|UniRef100_U5DDE2 Uncharacterized protein (Fragment) n=1 Tax=Amborella trichopoda TaxID=13333 RepID=U5DDE2_AMBTC	95.122	82	4	0	248	3	589	670	3.35e-50	177
Cannbio_046004	315	UniRef100_U5DAI0	>lcl|UniRef100_U5DAI0 Uncharacterized protein n=1 Tax=Amborella trichopoda TaxID=13333 RepID=U5DAI0_AMBTC	98.462	65	1	0	196	2	355	419	1.99e-37	140
Cannbio_046109	316	UniRef100_U5CUR9	>lcl|UniRef100_U5CUR9 Uncharacterized protein n=1 Tax=Amborella trichopoda TaxID=13333 RepID=U5CUR9_AMBTC	75	32	8	0	9	104	58	89	1.78e-13	52
Cannbio_046322	318	UniRef100_U5CWT0	>lcl|UniRef100_U5CWT0 Uncharacterized protein (Fragment) n=1 Tax=Amborella trichopoda TaxID=13333 RepID=U5CWT0_AMBTC	92.045	88	7	0	265	2	213	300	2.34e-47	167
Cannbio_046341	318	UniRef100_W1NP78	>lcl|UniRef100_W1NP78 Uncharacterized protein (Fragment) n=1 Tax=Amborella trichopoda TaxID=13333 RepID=W1NP78_AMBTC	100	87	0	0	262	2	1	87	1.47e-17	85.1
Cannbio_046749	322	UniRef100_U5DDE2	>lcl|UniRef100_U5DDE2 Uncharacterized protein (Fragment) n=1 Tax=Amborella trichopoda TaxID=13333 RepID=U5DDE2_AMBTC	100	69	0	0	114	320	1	69	2.2e-37	142
Cannbio_046801	323	UniRef100_W1P4B7	>lcl|UniRef100_W1P4B7 Uncharacterized protein n=1 Tax=Amborella trichopoda TaxID=13333 RepID=W1P4B7_AMBTC	81.053	95	18	0	1	285	474	568	4.16e-42	156
Cannbio_046827	323	UniRef100_U5DDE2	>lcl|UniRef100_U5DDE2 Uncharacterized protein (Fragment) n=1 Tax=Amborella trichopoda TaxID=13333 RepID=U5DDE2_AMBTC	42.857	105	56	1	322	8	51	151	3.84e-22	99.8
Cannbio_047707	333	UniRef100_W1P4B7	>lcl|UniRef100_W1P4B7 Uncharacterized protein n=1 Tax=Amborella trichopoda TaxID=13333 RepID=W1P4B7_AMBTC	76.316	38	9	0	42	155	590	627	8.45e-11	67.8
Cannbio_048157	338	UniRef100_U5CWT0	>lcl|UniRef100_U5CWT0 Uncharacterized protein (Fragment) n=1 Tax=Amborella trichopoda TaxID=13333 RepID=U5CWT0_AMBTC	47.706	109	57	0	1	327	12	120	6.66e-28	115
Cannbio_048352	340	UniRef100_U5D175	>lcl|UniRef100_U5D175 Uncharacterized protein (Fragment) n=1 Tax=Amborella trichopoda TaxID=13333 RepID=U5D175_AMBTC	96.939	98	3	0	2	295	498	595	5.49e-58	197
Cannbio_048357	340	UniRef100_U5CU09	>lcl|UniRef100_U5CU09 Uncharacterized protein (Fragment) n=1 Tax=Amborella trichopoda TaxID=13333 RepID=U5CU09_AMBTC	69.136	81	25	0	35	277	349	429	5.97e-30	121
Cannbio_048729	1124	UniRef100_W1NRU2	>lcl|UniRef100_W1NRU2 Uncharacterized protein (Fragment) n=2 Tax=Amborella trichopoda TaxID=13333 RepID=W1NRU2_AMBTC	46.341	164	87	1	108	599	100	262	5.74e-45	168
Cannbio_048743	1352	UniRef100_W1P2D3	>lcl|UniRef100_W1P2D3 Uncharacterized protein (Fragment) n=1 Tax=Amborella trichopoda TaxID=13333 RepID=W1P2D3_AMBTC	71.154	104	30	0	330	641	42	145	1.45e-42	150
Cannbio_048885	596	UniRef100_U5CW25	>lcl|UniRef100_U5CW25 Uncharacterized protein n=1 Tax=Amborella trichopoda TaxID=13333 RepID=U5CW25_AMBTC	76.768	198	46	0	596	3	211	408	2.96e-106	326
Cannbio_048981	723	UniRef100_W1NRU2	>lcl|UniRef100_W1NRU2 Uncharacterized protein (Fragment) n=2 Tax=Amborella trichopoda TaxID=13333 RepID=W1NRU2_AMBTC	46.341	164	87	1	63	554	100	262	1.52e-45	165
Cannbio_049074	1345	UniRef100_U5CUN7	>lcl|UniRef100_U5CUN7 Uncharacterized protein (Fragment) n=1 Tax=Amborella trichopoda TaxID=13333 RepID=U5CUN7_AMBTC	91.195	159	14	0	435	911	140	298	1.8e-84	270
Cannbio_049200	3233	UniRef100_U5CWW5	>lcl|UniRef100_U5CWW5 Uncharacterized protein n=1 Tax=Amborella trichopoda TaxID=13333 RepID=U5CWW5_AMBTC	84.158	404	38	2	1994	3205	1	378	0	577
Cannbio_049299	777	UniRef100_U5CXB4	>lcl|UniRef100_U5CXB4 Uncharacterized protein (Fragment) n=1 Tax=Amborella trichopoda TaxID=13333 RepID=U5CXB4_AMBTC	90.667	75	7	0	490	266	3	77	4e-37	135
Cannbio_049461	5334	UniRef100_U5CZW1	>lcl|UniRef100_U5CZW1 Uncharacterized protein (Fragment) n=1 Tax=Amborella trichopoda TaxID=13333 RepID=U5CZW1_AMBTC	66.816	223	72	1	3632	4294	39	261	1.95e-85	292
Cannbio_049668	815	UniRef100_W1P4B7	>lcl|UniRef100_W1P4B7 Uncharacterized protein n=1 Tax=Amborella trichopoda TaxID=13333 RepID=W1P4B7_AMBTC	55.238	105	47	0	3	317	434	538	1.51e-26	119
Cannbio_049697	1178	UniRef100_U5CWT0	>lcl|UniRef100_U5CWT0 Uncharacterized protein (Fragment) n=1 Tax=Amborella trichopoda TaxID=13333 RepID=U5CWT0_AMBTC	36.111	180	109	5	89	619	331	507	2.52e-24	115
Cannbio_049810	2645	UniRef100_U5CWT0	>lcl|UniRef100_U5CWT0 Uncharacterized protein (Fragment) n=1 Tax=Amborella trichopoda TaxID=13333 RepID=U5CWT0_AMBTC	75.787	508	108	3	696	2174	2	509	0	731
Cannbio_051490	1117	UniRef100_U5CWT0	>lcl|UniRef100_U5CWT0 Uncharacterized protein (Fragment) n=1 Tax=Amborella trichopoda TaxID=13333 RepID=U5CWT0_AMBTC	84.783	230	31	1	269	946	103	332	3.57e-104	317
Cannbio_051528	659	UniRef100_U5D175	>lcl|UniRef100_U5D175 Uncharacterized protein (Fragment) n=1 Tax=Amborella trichopoda TaxID=13333 RepID=U5D175_AMBTC	58.228	79	31	1	471	235	57	133	7.52e-18	92
Cannbio_051734	1566	UniRef100_W1NRU2	>lcl|UniRef100_W1NRU2 Uncharacterized protein (Fragment) n=2 Tax=Amborella trichopoda TaxID=13333 RepID=W1NRU2_AMBTC	94.395	339	3	1	550	1566	2	324	0	618
Cannbio_051887	2601	UniRef100_W1NRU2	>lcl|UniRef100_W1NRU2 Uncharacterized protein (Fragment) n=2 Tax=Amborella trichopoda TaxID=13333 RepID=W1NRU2_AMBTC	45.556	90	48	1	295	26	174	262	5.94e-29	86.3
Cannbio_052164	900	UniRef100_U5CKY9	>lcl|UniRef100_U5CKY9 Uncharacterized protein (Fragment) n=1 Tax=Amborella trichopoda TaxID=13333 RepID=U5CKY9_AMBTC	98.14	215	4	0	156	800	1	215	1.49e-160	454
Cannbio_052259	1575	UniRef100_W1NRU2	>lcl|UniRef100_W1NRU2 Uncharacterized protein (Fragment) n=2 Tax=Amborella trichopoda TaxID=13333 RepID=W1NRU2_AMBTC	48.624	109	56	0	901	575	99	207	7.17e-34	122
Cannbio_052513	2258	UniRef100_W1P4B7	>lcl|UniRef100_W1P4B7 Uncharacterized protein n=1 Tax=Amborella trichopoda TaxID=13333 RepID=W1P4B7_AMBTC	51.568	287	72	6	138	938	1	240	5.81e-63	234
Cannbio_052692	1120	UniRef100_U5DDE2	>lcl|UniRef100_U5DDE2 Uncharacterized protein (Fragment) n=1 Tax=Amborella trichopoda TaxID=13333 RepID=U5DDE2_AMBTC	40.237	169	95	2	231	737	504	666	1.26e-38	127
Cannbio_052843	1018	UniRef100_W1NRU2	>lcl|UniRef100_W1NRU2 Uncharacterized protein (Fragment) n=2 Tax=Amborella trichopoda TaxID=13333 RepID=W1NRU2_AMBTC	43.846	130	64	2	636	1016	34	157	4.46e-19	97.4
Cannbio_052952	1261	UniRef100_U5CUY2	>lcl|UniRef100_U5CUY2 Uncharacterized protein n=1 Tax=Amborella trichopoda TaxID=13333 RepID=U5CUY2_AMBTC	56.044	273	70	6	137	898	459	700	2.35e-80	261
Cannbio_053075	1607	UniRef100_U5D175	>lcl|UniRef100_U5D175 Uncharacterized protein (Fragment) n=1 Tax=Amborella trichopoda TaxID=13333 RepID=U5D175_AMBTC	98.396	374	6	0	2	1123	234	607	0	775
Cannbio_053223	4471	UniRef100_U5CW25	>lcl|UniRef100_U5CW25 Uncharacterized protein n=1 Tax=Amborella trichopoda TaxID=13333 RepID=U5CW25_AMBTC	69.027	339	90	1	3498	4469	211	549	6.74e-156	495
Cannbio_053286	719	UniRef100_U5D3N8	>lcl|UniRef100_U5D3N8 Uncharacterized protein (Fragment) n=1 Tax=Amborella trichopoda TaxID=13333 RepID=U5D3N8_AMBTC	98.182	55	1	0	459	623	17	71	4.11e-27	108
Cannbio_053600	3784	UniRef100_U5CU09	>lcl|UniRef100_U5CU09 Uncharacterized protein (Fragment) n=1 Tax=Amborella trichopoda TaxID=13333 RepID=U5CU09_AMBTC	81.469	572	49	4	3160	1445	1	515	0	927
Cannbio_053700	2238	UniRef100_W1NRU2	>lcl|UniRef100_W1NRU2 Uncharacterized protein (Fragment) n=2 Tax=Amborella trichopoda TaxID=13333 RepID=W1NRU2_AMBTC	42.683	164	92	2	1632	2120	100	262	1.07e-34	146
Cannbio_054073	345	UniRef100_W1NUG0	>lcl|UniRef100_W1NUG0 Uncharacterized protein (Fragment) n=1 Tax=Amborella trichopoda TaxID=13333 RepID=W1NUG0_AMBTC	52.041	98	47	0	294	1	1	98	4.74e-29	110
Cannbio_054168	506	UniRef100_W1NP78	>lcl|UniRef100_W1NP78 Uncharacterized protein (Fragment) n=1 Tax=Amborella trichopoda TaxID=13333 RepID=W1NP78_AMBTC	50	150	63	3	458	9	140	277	1.23e-41	150
Cannbio_054224	1607	UniRef100_U5DDE2	>lcl|UniRef100_U5DDE2 Uncharacterized protein (Fragment) n=1 Tax=Amborella trichopoda TaxID=13333 RepID=U5DDE2_AMBTC	41.584	101	51	2	1065	763	163	255	2.86e-13	79.3
Cannbio_054234	2448	UniRef100_W1PJB8	>lcl|UniRef100_W1PJB8 Uncharacterized protein n=1 Tax=Amborella trichopoda TaxID=13333 RepID=W1PJB8_AMBTC	88.889	36	4	0	2187	2080	59	94	1.04e-20	69.7
Cannbio_054288	772	UniRef100_U5CU09	>lcl|UniRef100_U5CU09 Uncharacterized protein (Fragment) n=1 Tax=Amborella trichopoda TaxID=13333 RepID=U5CU09_AMBTC	94.372	231	13	0	79	771	44	274	5.91e-153	445
Cannbio_054617	1440	UniRef100_U5CWW5	>lcl|UniRef100_U5CWW5 Uncharacterized protein n=1 Tax=Amborella trichopoda TaxID=13333 RepID=U5CWW5_AMBTC	89.381	226	3	1	2	679	11	215	1.05e-131	395
Cannbio_054915	2031	UniRef100_W1P4B7	>lcl|UniRef100_W1P4B7 Uncharacterized protein n=1 Tax=Amborella trichopoda TaxID=13333 RepID=W1P4B7_AMBTC	81.863	204	37	0	129	740	360	563	1.1e-144	345
Cannbio_054969	2183	UniRef100_W1PRG7	>lcl|UniRef100_W1PRG7 Uncharacterized protein n=1 Tax=Amborella trichopoda TaxID=13333 RepID=W1PRG7_AMBTC	97.143	35	1	0	1681	1577	85	119	1.57e-11	73.2
Cannbio_055310	2240	UniRef100_U5CUY2	>lcl|UniRef100_U5CUY2 Uncharacterized protein n=1 Tax=Amborella trichopoda TaxID=13333 RepID=U5CUY2_AMBTC	98.585	212	3	0	711	1346	410	621	1.68e-141	444
Cannbio_055346	1157	UniRef100_U5CWT0	>lcl|UniRef100_U5CWT0 Uncharacterized protein (Fragment) n=1 Tax=Amborella trichopoda TaxID=13333 RepID=U5CWT0_AMBTC	36.31	168	102	3	104	601	316	480	1.58e-22	109
Cannbio_055495	1103	UniRef100_U5D175	>lcl|UniRef100_U5D175 Uncharacterized protein (Fragment) n=1 Tax=Amborella trichopoda TaxID=13333 RepID=U5D175_AMBTC	85.784	204	24	1	491	1102	15	213	6.94e-116	358
Cannbio_055657	4913	UniRef100_U5CWT0	>lcl|UniRef100_U5CWT0 Uncharacterized protein (Fragment) n=1 Tax=Amborella trichopoda TaxID=13333 RepID=U5CWT0_AMBTC	79.764	509	93	2	2080	584	1	509	0	785
Cannbio_055741	2528	UniRef100_W1NRU2	>lcl|UniRef100_W1NRU2 Uncharacterized protein (Fragment) n=2 Tax=Amborella trichopoda TaxID=13333 RepID=W1NRU2_AMBTC	40.385	156	85	1	1861	1394	102	249	7.83e-33	141
Cannbio_055821	1079	UniRef100_U5CU95	>lcl|UniRef100_U5CU95 Uncharacterized protein n=1 Tax=Amborella trichopoda TaxID=13333 RepID=U5CU95_AMBTC	91.954	87	7	0	153	413	68	154	1.98e-49	172
Cannbio_055943	772	UniRef100_U5CWT0	>lcl|UniRef100_U5CWT0 Uncharacterized protein (Fragment) n=1 Tax=Amborella trichopoda TaxID=13333 RepID=U5CWT0_AMBTC	76.19	84	20	0	253	2	65	148	3.72e-39	133
Cannbio_056056	1957	UniRef100_W1NRU2	>lcl|UniRef100_W1NRU2 Uncharacterized protein (Fragment) n=2 Tax=Amborella trichopoda TaxID=13333 RepID=W1NRU2_AMBTC	41.765	170	97	2	1294	788	107	275	4.93e-33	140
Cannbio_056174	2789	UniRef100_U5D175	>lcl|UniRef100_U5D175 Uncharacterized protein (Fragment) n=1 Tax=Amborella trichopoda TaxID=13333 RepID=U5D175_AMBTC	42.588	425	216	5	1244	2473	178	589	5.81e-101	337
Cannbio_056366	436	UniRef100_W1NRU2	>lcl|UniRef100_W1NRU2 Uncharacterized protein (Fragment) n=2 Tax=Amborella trichopoda TaxID=13333 RepID=W1NRU2_AMBTC	49.351	77	39	0	203	433	100	176	1.12e-15	82.4
Cannbio_056636	465	UniRef100_W1NRU2	>lcl|UniRef100_W1NRU2 Uncharacterized protein (Fragment) n=2 Tax=Amborella trichopoda TaxID=13333 RepID=W1NRU2_AMBTC	52.174	92	44	0	189	464	100	191	8.03e-26	110
Cannbio_056737	1411	UniRef100_W1PVS3	>lcl|UniRef100_W1PVS3 Uncharacterized protein (Fragment) n=1 Tax=Amborella trichopoda TaxID=13333 RepID=W1PVS3_AMBTC	100	32	0	0	1122	1217	30	61	1.32e-11	70.1
Cannbio_056867	461	UniRef100_W1PUL3	>lcl|UniRef100_W1PUL3 Uncharacterized protein n=1 Tax=Amborella trichopoda TaxID=13333 RepID=W1PUL3_AMBTC	33.775	151	88	2	460	8	45	183	3.5e-15	81.6
Cannbio_057048	381	UniRef100_W1NRU2	>lcl|UniRef100_W1NRU2 Uncharacterized protein (Fragment) n=2 Tax=Amborella trichopoda TaxID=13333 RepID=W1NRU2_AMBTC	48.421	95	49	0	96	380	100	194	9.32e-25	106
Cannbio_057050	1322	UniRef100_UPI0009BD7462	>lcl|UniRef100_UPI0009BD7462 alcohol dehydrogenase class-3 isoform X1 n=1 Tax=Amborella trichopoda TaxID=13333 RepID=UPI0009BD7462	93.103	29	2	0	88	2	74	102	1.11e-12	58.2
Cannbio_057131	872	UniRef100_W1PUL3	>lcl|UniRef100_W1PUL3 Uncharacterized protein n=1 Tax=Amborella trichopoda TaxID=13333 RepID=W1PUL3_AMBTC	39.416	274	145	5	3	809	9	266	4.35e-54	189
Cannbio_057209	2109	UniRef100_U5CXL6	>lcl|UniRef100_U5CXL6 Uncharacterized protein (Fragment) n=1 Tax=Amborella trichopoda TaxID=13333 RepID=U5CXL6_AMBTC	52.672	131	44	4	320	694	159	277	1.85e-18	97.1
Cannbio_057610	813	UniRef100_U5CU09	>lcl|UniRef100_U5CU09 Uncharacterized protein (Fragment) n=1 Tax=Amborella trichopoda TaxID=13333 RepID=U5CU09_AMBTC	76.159	151	7	1	323	775	1	122	3.33e-67	226
Cannbio_057708	448	UniRef100_U5CLT2	>lcl|UniRef100_U5CLT2 Uncharacterized protein (Fragment) n=1 Tax=Amborella trichopoda TaxID=13333 RepID=U5CLT2_AMBTC	97.203	143	4	0	19	447	18	160	2.7e-95	291
Cannbio_057790	441	UniRef100_U5CW25	>lcl|UniRef100_U5CW25 Uncharacterized protein n=1 Tax=Amborella trichopoda TaxID=13333 RepID=U5CW25_AMBTC	55.645	124	38	2	1	372	415	521	2.72e-34	135
Cannbio_057848	446	UniRef100_W1NRU2	>lcl|UniRef100_W1NRU2 Uncharacterized protein (Fragment) n=2 Tax=Amborella trichopoda TaxID=13333 RepID=W1NRU2_AMBTC	45.522	134	65	2	41	442	100	225	1.02e-32	128
Cannbio_058059	619	UniRef100_U5CZW1	>lcl|UniRef100_U5CZW1 Uncharacterized protein (Fragment) n=1 Tax=Amborella trichopoda TaxID=13333 RepID=U5CZW1_AMBTC	78	50	11	0	151	2	46	95	6.58e-25	79.7
Cannbio_058214	920	UniRef100_U5CUY2	>lcl|UniRef100_U5CUY2 Uncharacterized protein n=1 Tax=Amborella trichopoda TaxID=13333 RepID=U5CUY2_AMBTC	30.909	330	152	9	920	3	186	463	3.17e-30	130
Cannbio_058272	399	UniRef100_W1PUL3	>lcl|UniRef100_W1PUL3 Uncharacterized protein n=1 Tax=Amborella trichopoda TaxID=13333 RepID=W1PUL3_AMBTC	60.63	127	50	0	382	2	245	371	3.95e-49	170
Cannbio_058322	473	UniRef100_U5CZK4	>lcl|UniRef100_U5CZK4 Uncharacterized protein n=1 Tax=Amborella trichopoda TaxID=13333 RepID=U5CZK4_AMBTC	77.922	77	17	0	243	473	12	88	4.23e-29	114
Cannbio_058485	2194	UniRef100_U5DAI0	>lcl|UniRef100_U5DAI0 Uncharacterized protein n=1 Tax=Amborella trichopoda TaxID=13333 RepID=U5DAI0_AMBTC	50.98	102	30	1	1042	797	355	456	7.86e-17	95.5
Cannbio_058492	658	UniRef100_W1P4B7	>lcl|UniRef100_W1P4B7 Uncharacterized protein n=1 Tax=Amborella trichopoda TaxID=13333 RepID=W1P4B7_AMBTC	82.955	88	15	0	182	445	647	734	9.69e-30	126
Cannbio_058719	487	UniRef100_U5CTY0	>lcl|UniRef100_U5CTY0 Uncharacterized protein n=1 Tax=Amborella trichopoda TaxID=13333 RepID=U5CTY0_AMBTC	57.317	82	35	0	146	391	20	101	2.7e-23	99
Cannbio_058736	4072	UniRef100_U5DDE2	>lcl|UniRef100_U5DDE2 Uncharacterized protein (Fragment) n=1 Tax=Amborella trichopoda TaxID=13333 RepID=U5DDE2_AMBTC	48.416	221	104	3	2966	3616	504	718	2.71e-57	223
Cannbio_058927	421	UniRef100_U5DDE2	>lcl|UniRef100_U5DDE2 Uncharacterized protein (Fragment) n=1 Tax=Amborella trichopoda TaxID=13333 RepID=U5DDE2_AMBTC	93.571	140	9	0	421	2	102	241	4.27e-85	272
Cannbio_058980	444	UniRef100_U5CU09	>lcl|UniRef100_U5CU09 Uncharacterized protein (Fragment) n=1 Tax=Amborella trichopoda TaxID=13333 RepID=U5CU09_AMBTC	70.732	123	7	1	76	444	1	94	1.07e-44	162
Cannbio_059145	577	UniRef100_U5CUN7	>lcl|UniRef100_U5CUN7 Uncharacterized protein (Fragment) n=1 Tax=Amborella trichopoda TaxID=13333 RepID=U5CUN7_AMBTC	75.556	45	11	0	271	405	140	184	7.12e-21	69.3
Cannbio_059450	823	UniRef100_U5CWT0	>lcl|UniRef100_U5CWT0 Uncharacterized protein (Fragment) n=1 Tax=Amborella trichopoda TaxID=13333 RepID=U5CWT0_AMBTC	33.708	89	59	0	278	544	414	502	9.32e-11	57.8
Cannbio_059466	450	UniRef100_UPI0009C0682B	>lcl|UniRef100_UPI0009C0682B uncharacterized protein LOC18428685 isoform X3 n=1 Tax=Amborella trichopoda TaxID=13333 RepID=UPI0009C0682B	95.652	23	1	0	381	449	167	189	7.27e-16	51.2
Cannbio_059778	529	UniRef100_U5CWT0	>lcl|UniRef100_U5CWT0 Uncharacterized protein (Fragment) n=1 Tax=Amborella trichopoda TaxID=13333 RepID=U5CWT0_AMBTC	79.339	121	24	1	2	361	265	385	2.94e-69	181
Cannbio_059823	471	UniRef100_U5CYC3	>lcl|UniRef100_U5CYC3 Uncharacterized protein (Fragment) n=1 Tax=Amborella trichopoda TaxID=13333 RepID=U5CYC3_AMBTC	83.838	99	16	0	299	3	1	99	1.26e-49	168
Cannbio_059932	751	UniRef100_U5DDE2	>lcl|UniRef100_U5DDE2 Uncharacterized protein (Fragment) n=1 Tax=Amborella trichopoda TaxID=13333 RepID=U5DDE2_AMBTC	37.594	133	82	1	732	337	500	632	1.75e-20	100
Cannbio_060045	632	UniRef100_W1NRU2	>lcl|UniRef100_W1NRU2 Uncharacterized protein (Fragment) n=2 Tax=Amborella trichopoda TaxID=13333 RepID=W1NRU2_AMBTC	54.286	70	32	0	211	2	95	164	4.31e-17	88.6
Cannbio_060214	857	UniRef100_W1NQ11	>lcl|UniRef100_W1NQ11 Uncharacterized protein n=1 Tax=Amborella trichopoda TaxID=13333 RepID=W1NQ11_AMBTC	100	146	0	0	1	438	112	257	5.37e-114	275
Cannbio_060221	1394	UniRef100_U5CZW1	>lcl|UniRef100_U5CZW1 Uncharacterized protein (Fragment) n=1 Tax=Amborella trichopoda TaxID=13333 RepID=U5CZW1_AMBTC	81.667	120	22	0	701	1060	3	122	5.99e-103	212
Cannbio_060292	680	UniRef100_U5CU09	>lcl|UniRef100_U5CU09 Uncharacterized protein (Fragment) n=1 Tax=Amborella trichopoda TaxID=13333 RepID=U5CU09_AMBTC	90.4	125	12	0	258	632	98	222	5.42e-90	232
Cannbio_060319	441	UniRef100_UPI0005D354A6	>lcl|UniRef100_UPI0005D354A6 uncharacterized protein LOC18446801 n=1 Tax=Amborella trichopoda TaxID=13333 RepID=UPI0005D354A6	55.752	113	49	1	426	91	260	372	9.32e-27	112
Cannbio_060436	702	UniRef100_U5CUN7	>lcl|UniRef100_U5CUN7 Uncharacterized protein (Fragment) n=1 Tax=Amborella trichopoda TaxID=13333 RepID=U5CUN7_AMBTC	68.75	224	17	3	36	701	50	222	1.07e-60	201
Cannbio_060437	633	UniRef100_U5D175	>lcl|UniRef100_U5D175 Uncharacterized protein (Fragment) n=1 Tax=Amborella trichopoda TaxID=13333 RepID=U5D175_AMBTC	54.386	114	52	0	345	4	60	173	2.47e-23	107
Cannbio_060461	730	UniRef100_U5CWT0	>lcl|UniRef100_U5CWT0 Uncharacterized protein (Fragment) n=1 Tax=Amborella trichopoda TaxID=13333 RepID=U5CWT0_AMBTC	98.925	93	1	0	280	2	76	168	5.32e-56	196
Cannbio_060480	489	UniRef100_U5CW25	>lcl|UniRef100_U5CW25 Uncharacterized protein n=1 Tax=Amborella trichopoda TaxID=13333 RepID=U5CW25_AMBTC	72.84	162	44	0	2	487	390	551	5.22e-82	262
Cannbio_060547	1359	UniRef100_W1PUL3	>lcl|UniRef100_W1PUL3 Uncharacterized protein n=1 Tax=Amborella trichopoda TaxID=13333 RepID=W1PUL3_AMBTC	39.524	210	115	1	935	306	2	199	4.01e-45	136
Cannbio_060555	616	UniRef100_U5CYC3	>lcl|UniRef100_U5CYC3 Uncharacterized protein (Fragment) n=1 Tax=Amborella trichopoda TaxID=13333 RepID=U5CYC3_AMBTC	98.795	83	1	0	249	1	53	135	5.29e-67	170
Cannbio_060582	658	UniRef100_U5CKI9	>lcl|UniRef100_U5CKI9 Uncharacterized protein (Fragment) n=2 Tax=Amborella trichopoda TaxID=13333 RepID=U5CKI9_AMBTC	98.624	218	3	0	656	3	39	256	1.55e-141	416
Cannbio_060599	1201	UniRef100_U5CY41	>lcl|UniRef100_U5CY41 Uncharacterized protein n=1 Tax=Amborella trichopoda TaxID=13333 RepID=U5CY41_AMBTC	59.477	153	62	0	742	1200	31	183	4e-45	159
Cannbio_060798	645	UniRef100_U5CW25	>lcl|UniRef100_U5CW25 Uncharacterized protein n=1 Tax=Amborella trichopoda TaxID=13333 RepID=U5CW25_AMBTC	69.6	125	38	0	644	270	466	590	1.76e-47	174
Cannbio_060911	3248	UniRef100_W1PXE6	>lcl|UniRef100_W1PXE6 Uncharacterized protein n=1 Tax=Amborella trichopoda TaxID=13333 RepID=W1PXE6_AMBTC	87.201	836	105	1	2860	359	18	853	0	1363
Cannbio_060950	557	UniRef100_U5CWT0	>lcl|UniRef100_U5CWT0 Uncharacterized protein (Fragment) n=1 Tax=Amborella trichopoda TaxID=13333 RepID=U5CWT0_AMBTC	39.695	131	74	3	164	553	346	472	2.17e-21	100
Cannbio_061035	486	UniRef100_U5CKF4	>lcl|UniRef100_U5CKF4 Uncharacterized protein (Fragment) n=1 Tax=Amborella trichopoda TaxID=13333 RepID=U5CKF4_AMBTC	52.991	117	55	0	41	391	1	117	3.68e-35	132
Cannbio_061061	2994	UniRef100_U5CUN7	>lcl|UniRef100_U5CUN7 Uncharacterized protein (Fragment) n=1 Tax=Amborella trichopoda TaxID=13333 RepID=U5CUN7_AMBTC	80	150	30	0	678	229	140	289	3.31e-66	234
Cannbio_061073	592	UniRef100_W1NP78	>lcl|UniRef100_W1NP78 Uncharacterized protein (Fragment) n=1 Tax=Amborella trichopoda TaxID=13333 RepID=W1NP78_AMBTC	53.459	159	71	2	527	51	140	295	5.67e-47	165
Cannbio_061111	1597	UniRef100_U5D175	>lcl|UniRef100_U5D175 Uncharacterized protein (Fragment) n=1 Tax=Amborella trichopoda TaxID=13333 RepID=U5D175_AMBTC	81.188	202	38	0	318	923	1	202	0	346
Cannbio_061117	892	UniRef100_U5CU09	>lcl|UniRef100_U5CU09 Uncharacterized protein (Fragment) n=1 Tax=Amborella trichopoda TaxID=13333 RepID=U5CU09_AMBTC	76.786	112	23	1	59	394	30	138	7.12e-108	167
Cannbio_061132	947	UniRef100_U5CZW1	>lcl|UniRef100_U5CZW1 Uncharacterized protein (Fragment) n=1 Tax=Amborella trichopoda TaxID=13333 RepID=U5CZW1_AMBTC	60	135	40	1	126	530	123	243	3.35e-54	137
Cannbio_061276	551	UniRef100_W1PUL3	>lcl|UniRef100_W1PUL3 Uncharacterized protein n=1 Tax=Amborella trichopoda TaxID=13333 RepID=W1PUL3_AMBTC	64.286	182	35	1	1	546	64	215	1.4e-73	235
Cannbio_061292	1096	UniRef100_U5CWT0	>lcl|UniRef100_U5CWT0 Uncharacterized protein (Fragment) n=1 Tax=Amborella trichopoda TaxID=13333 RepID=U5CWT0_AMBTC	30.303	330	173	9	954	1	4	288	1.97e-29	129
Cannbio_061327	783	UniRef100_U5D9L5	>lcl|UniRef100_U5D9L5 Uncharacterized protein (Fragment) n=1 Tax=Amborella trichopoda TaxID=13333 RepID=U5D9L5_AMBTC	96.591	88	3	0	518	781	1	88	3.26e-53	177
Cannbio_061377	1548	UniRef100_U5CZK4	>lcl|UniRef100_U5CZK4 Uncharacterized protein n=1 Tax=Amborella trichopoda TaxID=13333 RepID=U5CZK4_AMBTC	64.368	87	31	0	337	77	1	87	7.65e-24	108
Cannbio_061461	563	UniRef100_U5CWT0	>lcl|UniRef100_U5CWT0 Uncharacterized protein (Fragment) n=1 Tax=Amborella trichopoda TaxID=13333 RepID=U5CWT0_AMBTC	47.126	87	43	2	13	270	89	173	1.57e-13	78.6
Cannbio_061472	586	UniRef100_U5CUN7	>lcl|UniRef100_U5CUN7 Uncharacterized protein (Fragment) n=1 Tax=Amborella trichopoda TaxID=13333 RepID=U5CUN7_AMBTC	76.02	196	10	2	574	2	88	251	1.34e-54	184
Cannbio_061481	588	UniRef100_U5CUZ1	>lcl|UniRef100_U5CUZ1 Uncharacterized protein (Fragment) n=1 Tax=Amborella trichopoda TaxID=13333 RepID=U5CUZ1_AMBTC	85.455	55	8	0	128	292	95	149	1.15e-34	95.5
Cannbio_061492	1128	UniRef100_U5D175	>lcl|UniRef100_U5D175 Uncharacterized protein (Fragment) n=1 Tax=Amborella trichopoda TaxID=13333 RepID=U5D175_AMBTC	42.403	283	154	2	116	964	325	598	1.96e-68	236
Cannbio_061606	1309	UniRef100_W1PWQ8	>lcl|UniRef100_W1PWQ8 Protein Ycf2 n=1 Tax=Amborella trichopoda TaxID=13333 RepID=W1PWQ8_AMBTC	73.95	119	26	2	967	1308	1953	2071	2.39e-37	156
Cannbio_061607	866	UniRef100_W1PUL3	>lcl|UniRef100_W1PUL3 Uncharacterized protein n=1 Tax=Amborella trichopoda TaxID=13333 RepID=W1PUL3_AMBTC	40.283	283	150	4	5	835	48	317	9.98e-61	206
Cannbio_061628	942	UniRef100_U5CUI2	>lcl|UniRef100_U5CUI2 Uncharacterized protein n=1 Tax=Amborella trichopoda TaxID=13333 RepID=U5CUI2_AMBTC	83.766	154	23	1	942	487	157	310	4.54e-88	277
Cannbio_061654	1614	UniRef100_U5D6Q9	>lcl|UniRef100_U5D6Q9 Uncharacterized protein n=2 Tax=Amborella trichopoda TaxID=13333 RepID=U5D6Q9_AMBTC	91.821	379	26	1	1369	248	20	398	0	698
Cannbio_061677	645	UniRef100_U5CZW1	>lcl|UniRef100_U5CZW1 Uncharacterized protein (Fragment) n=1 Tax=Amborella trichopoda TaxID=13333 RepID=U5CZW1_AMBTC	84.946	93	14	0	279	1	195	287	1.58e-45	162
Cannbio_061678	1884	UniRef100_W1P4B7	>lcl|UniRef100_W1P4B7 Uncharacterized protein n=1 Tax=Amborella trichopoda TaxID=13333 RepID=W1P4B7_AMBTC	47.603	292	152	1	1479	604	363	653	6.01e-70	250
Cannbio_061689	602	UniRef100_U5CZW1	>lcl|UniRef100_U5CZW1 Uncharacterized protein (Fragment) n=1 Tax=Amborella trichopoda TaxID=13333 RepID=U5CZW1_AMBTC	68.627	51	16	0	213	61	1	51	3.43e-15	78.6
Cannbio_061920	753	UniRef100_U5CUZ1	>lcl|UniRef100_U5CUZ1 Uncharacterized protein (Fragment) n=1 Tax=Amborella trichopoda TaxID=13333 RepID=U5CUZ1_AMBTC	46.465	99	45	2	282	10	136	234	6.25e-21	69.3
Cannbio_061976	1196	UniRef100_U5CWT0	>lcl|UniRef100_U5CWT0 Uncharacterized protein (Fragment) n=1 Tax=Amborella trichopoda TaxID=13333 RepID=U5CWT0_AMBTC	39.175	194	114	4	44	619	316	507	9.14e-34	141
Cannbio_062104	1558	UniRef100_U5D175	>lcl|UniRef100_U5D175 Uncharacterized protein (Fragment) n=1 Tax=Amborella trichopoda TaxID=13333 RepID=U5D175_AMBTC	57.831	83	34	1	1035	787	52	133	3.51e-18	99
Cannbio_062326	626	UniRef100_U5CUK2	>lcl|UniRef100_U5CUK2 Uncharacterized protein n=1 Tax=Amborella trichopoda TaxID=13333 RepID=U5CUK2_AMBTC	86.232	138	19	0	57	470	1	138	2.08e-84	256
Cannbio_062380	872	UniRef100_U5CXV9	>lcl|UniRef100_U5CXV9 Uncharacterized protein (Fragment) n=1 Tax=Amborella trichopoda TaxID=13333 RepID=U5CXV9_AMBTC	70.992	131	35	1	482	865	234	364	4.08e-60	204
Cannbio_062425	2830	UniRef100_U5CZW1	>lcl|UniRef100_U5CZW1 Uncharacterized protein (Fragment) n=1 Tax=Amborella trichopoda TaxID=13333 RepID=U5CZW1_AMBTC	85.824	261	37	0	2405	1623	1	261	8.08e-155	467
Cannbio_062426	2605	UniRef100_U5CUY2	>lcl|UniRef100_U5CUY2 Uncharacterized protein n=1 Tax=Amborella trichopoda TaxID=13333 RepID=U5CUY2_AMBTC	49.485	97	47	2	708	424	582	678	6.65e-20	91.3
Cannbio_062473	685	UniRef100_U5CUZ1	>lcl|UniRef100_U5CUZ1 Uncharacterized protein (Fragment) n=1 Tax=Amborella trichopoda TaxID=13333 RepID=U5CUZ1_AMBTC	100	227	0	0	4	684	1	227	2.44e-146	428
Cannbio_062579	1005	UniRef100_U5CUN7	>lcl|UniRef100_U5CUN7 Uncharacterized protein (Fragment) n=1 Tax=Amborella trichopoda TaxID=13333 RepID=U5CUN7_AMBTC	66.981	106	33	2	602	916	157	261	4.33e-31	128
Cannbio_062581	1190	UniRef100_U5DDE2	>lcl|UniRef100_U5DDE2 Uncharacterized protein (Fragment) n=1 Tax=Amborella trichopoda TaxID=13333 RepID=U5DDE2_AMBTC	30	230	147	5	374	1060	507	723	8.12e-18	96.7
Cannbio_062819	867	UniRef100_U5D175	>lcl|UniRef100_U5D175 Uncharacterized protein (Fragment) n=1 Tax=Amborella trichopoda TaxID=13333 RepID=U5D175_AMBTC	33.766	154	94	1	275	736	225	370	3.53e-40	76.6
Cannbio_062828	1018	UniRef100_U5CXL6	>lcl|UniRef100_U5CXL6 Uncharacterized protein (Fragment) n=1 Tax=Amborella trichopoda TaxID=13333 RepID=U5CXL6_AMBTC	61.538	91	33	1	667	933	198	288	1.39e-24	110
Cannbio_062868	1296	UniRef100_W1NP78	>lcl|UniRef100_W1NP78 Uncharacterized protein (Fragment) n=1 Tax=Amborella trichopoda TaxID=13333 RepID=W1NP78_AMBTC	33.91	289	171	10	437	1282	21	296	6.93e-38	149
Cannbio_062899	952	UniRef100_U5CUN7	>lcl|UniRef100_U5CUN7 Uncharacterized protein (Fragment) n=1 Tax=Amborella trichopoda TaxID=13333 RepID=U5CUN7_AMBTC	93.056	72	5	0	1	216	227	298	3.02e-36	141
Cannbio_062994	842	UniRef100_U5D175	>lcl|UniRef100_U5D175 Uncharacterized protein (Fragment) n=1 Tax=Amborella trichopoda TaxID=13333 RepID=U5D175_AMBTC	90.826	109	10	0	842	516	413	521	2.67e-94	204
Cannbio_063013	2233	UniRef100_U5CUY2	>lcl|UniRef100_U5CUY2 Uncharacterized protein n=1 Tax=Amborella trichopoda TaxID=13333 RepID=U5CUY2_AMBTC	34.591	159	103	1	880	404	402	559	2.25e-13	85.5
Cannbio_063067	1449	UniRef100_U5CWT0	>lcl|UniRef100_U5CWT0 Uncharacterized protein (Fragment) n=1 Tax=Amborella trichopoda TaxID=13333 RepID=U5CWT0_AMBTC	32.645	484	247	15	9	1391	57	484	6.76e-53	196
Cannbio_063299	1658	UniRef100_U5CKI9	>lcl|UniRef100_U5CKI9 Uncharacterized protein (Fragment) n=2 Tax=Amborella trichopoda TaxID=13333 RepID=U5CKI9_AMBTC	74.227	194	50	0	306	887	206	399	1.59e-118	299
Cannbio_063324	919	UniRef100_U5CZW1	>lcl|UniRef100_U5CZW1 Uncharacterized protein (Fragment) n=1 Tax=Amborella trichopoda TaxID=13333 RepID=U5CZW1_AMBTC	76.471	51	12	0	253	101	1	51	2.12e-23	87
Cannbio_063404	2400	UniRef100_U5DDE2	>lcl|UniRef100_U5DDE2 Uncharacterized protein (Fragment) n=1 Tax=Amborella trichopoda TaxID=13333 RepID=U5DDE2_AMBTC	36.364	99	60	1	916	620	42	137	2.91e-11	79
Cannbio_063429	1130	UniRef100_W1P2D3	>lcl|UniRef100_W1P2D3 Uncharacterized protein (Fragment) n=1 Tax=Amborella trichopoda TaxID=13333 RepID=W1P2D3_AMBTC	80.702	171	33	0	1014	502	1	171	6.85e-94	287
Cannbio_063497	1066	UniRef100_U5CZW1	>lcl|UniRef100_U5CZW1 Uncharacterized protein (Fragment) n=1 Tax=Amborella trichopoda TaxID=13333 RepID=U5CZW1_AMBTC	78.873	71	15	0	1064	852	56	126	2.34e-28	122
Cannbio_063513	1570	UniRef100_U5CUZ1	>lcl|UniRef100_U5CUZ1 Uncharacterized protein (Fragment) n=1 Tax=Amborella trichopoda TaxID=13333 RepID=U5CUZ1_AMBTC	97.778	270	6	0	761	1570	211	480	1.36e-177	520
Cannbio_063567	848	UniRef100_W1PUL3	>lcl|UniRef100_W1PUL3 Uncharacterized protein n=1 Tax=Amborella trichopoda TaxID=13333 RepID=W1PUL3_AMBTC	96.377	138	5	0	37	450	1	138	1.24e-126	282
Cannbio_063568	2045	UniRef100_U5CZK4	>lcl|UniRef100_U5CZK4 Uncharacterized protein n=1 Tax=Amborella trichopoda TaxID=13333 RepID=U5CZK4_AMBTC	51.667	120	56	1	1683	2042	1	118	3.86e-17	89.7
Cannbio_063932	1361	UniRef100_U5CU09	>lcl|UniRef100_U5CU09 Uncharacterized protein (Fragment) n=1 Tax=Amborella trichopoda TaxID=13333 RepID=U5CU09_AMBTC	48.77	244	94	3	860	135	2	216	8.75e-50	187
Cannbio_064113	4364	UniRef100_U5CZW1	>lcl|UniRef100_U5CZW1 Uncharacterized protein (Fragment) n=1 Tax=Amborella trichopoda TaxID=13333 RepID=U5CZW1_AMBTC	73.81	126	32	1	666	1040	1	126	1.77e-48	186
Cannbio_064151	2039	UniRef100_U5D175	>lcl|UniRef100_U5D175 Uncharacterized protein (Fragment) n=1 Tax=Amborella trichopoda TaxID=13333 RepID=U5D175_AMBTC	47.959	98	45	2	719	997	52	148	2.37e-14	88.2
Cannbio_064575	3373	UniRef100_U5CRL2	>lcl|UniRef100_U5CRL2 Uncharacterized protein n=1 Tax=Amborella trichopoda TaxID=13333 RepID=U5CRL2_AMBTC	50.495	101	47	1	2943	2641	4	101	2.43e-12	74.7
Cannbio_028318	267	UniRef100_H6VUS6	>lcl|UniRef100_H6VUS6 Beta-tubulin (Fragment) n=1 Tax=Ammopiptanthus mongolicus TaxID=126911 RepID=H6VUS6_9FABA	96	75	3	0	265	41	31	105	3.59e-46	152
Cannbio_033590	282	UniRef100_H6VUT3	>lcl|UniRef100_H6VUT3 Eukaryotic translation initiation factor (Fragment) n=1 Tax=Ammopiptanthus mongolicus TaxID=126911 RepID=H6VUT3_9FABA	91.892	74	6	0	223	2	20	93	5.14e-38	137
Cannbio_040535	287	UniRef100_H6VUU1	>lcl|UniRef100_H6VUU1 Catalase (Fragment) n=1 Tax=Ammopiptanthus mongolicus TaxID=126911 RepID=H6VUU1_9FABA	92.632	95	7	0	3	287	4	98	1.77e-58	189
Cannbio_032651	279	UniRef100_Q9AQZ7	>lcl|UniRef100_Q9AQZ7 ADP-glucose pyrophosphorylase small subunit (Fragment) n=1 Tax=Amorphophallus albus TaxID=152299 RepID=Q9AQZ7_AMOAL	92.473	93	7	0	1	279	21	113	3.41e-56	180
Cannbio_008865	597	UniRef100_M5VR21	>lcl|UniRef100_M5VR21 Uncharacterized protein n=2 Tax=Amygdaloideae TaxID=171637 RepID=M5VR21_PRUPE	98.919	185	2	0	1	555	13	197	1.62e-119	346
Cannbio_000602	348	UniRef100_A0A199UTV6	>lcl|UniRef100_A0A199UTV6 Uncharacterized protein n=2 Tax=Ananas comosus TaxID=4615 RepID=A0A199UTV6_ANACO	76.596	47	11	0	143	3	15	61	9.61e-15	73.6
Cannbio_000687	349	UniRef100_A0A199VZ01	>lcl|UniRef100_A0A199VZ01 Asparagine synthetase (Glutamine-hydrolyzing) n=1 Tax=Ananas comosus TaxID=4615 RepID=A0A199VZ01_ANACO	93.103	116	8	0	349	2	56	171	1.23e-60	200
Cannbio_003416	389	UniRef100_A0A199UDA3	>lcl|UniRef100_A0A199UDA3 Elongation factor 2 n=1 Tax=Ananas comosus TaxID=4615 RepID=A0A199UDA3_ANACO	93.798	129	8	0	1	387	36	164	1.24e-81	246
Cannbio_003485	391	UniRef100_UPI000981C21C	>lcl|UniRef100_UPI000981C21C glutamate decarboxylase-like n=1 Tax=Ananas comosus TaxID=4615 RepID=UPI000981C21C	88.281	128	15	0	1	384	170	297	3.79e-80	252
Cannbio_004580	424	UniRef100_A0A199V5S4	>lcl|UniRef100_A0A199V5S4 Nascent polypeptide-associated complex subunit alpha-like protein 2 n=1 Tax=Ananas comosus TaxID=4615 RepID=A0A199V5S4_ANACO	94.444	36	2	0	352	245	152	187	8.42e-13	72
Cannbio_009425	629	UniRef100_UPI000981A15C	>lcl|UniRef100_UPI000981A15C dnaJ protein homolog 2-like n=1 Tax=Ananas comosus TaxID=4615 RepID=UPI000981A15C	46.602	206	109	1	3	617	118	323	4.83e-58	197
Cannbio_010918	724	UniRef100_A0A199UDA3	>lcl|UniRef100_A0A199UDA3 Elongation factor 2 n=1 Tax=Ananas comosus TaxID=4615 RepID=A0A199UDA3_ANACO	96.377	138	5	0	422	9	34	171	1.1e-89	271
Cannbio_013208	968	UniRef100_A0A199VZI0	>lcl|UniRef100_A0A199VZI0 Preprotein translocase subunit SECY, chloroplastic (Fragment) n=2 Tax=Ananas comosus TaxID=4615 RepID=A0A199VZI0_ANACO	93.596	203	13	0	966	358	284	486	3.35e-130	389
Cannbio_016844	3314	UniRef100_UPI0009817B88	>lcl|UniRef100_UPI0009817B88 uncharacterized protein LOC109704055 n=1 Tax=Ananas comosus TaxID=4615 RepID=UPI0009817B88	43.614	415	222	4	1954	710	308	710	1.94e-117	326
Cannbio_017356	240	UniRef100_A0A199UJ57	>lcl|UniRef100_A0A199UJ57 Alpha-N-acetylglucosaminidase n=1 Tax=Ananas comosus TaxID=4615 RepID=A0A199UJ57_ANACO	59.756	82	28	2	2	235	250	330	3.5e-23	100
Cannbio_017422	240	UniRef100_UPI0009811DC8	>lcl|UniRef100_UPI0009811DC8 glucose-6-phosphate isomerase, cytosolic n=1 Tax=Ananas comosus TaxID=4615 RepID=UPI0009811DC8	96	25	1	0	239	165	334	358	4.69e-12	55.8
Cannbio_017438	240	UniRef100_UPI00098268F1	>lcl|UniRef100_UPI00098268F1 bifunctional dTDP-4-dehydrorhamnose 3,5-epimerase/dTDP-4-dehydrorhamnose reductase-like n=1 Tax=Ananas comosus TaxID=4615 RepID=UPI00098268F1	83.544	79	13	0	3	239	36	114	7.69e-43	144
Cannbio_018017	242	UniRef100_UPI000981A474	>lcl|UniRef100_UPI000981A474 glutamate decarboxylase n=1 Tax=Ananas comosus TaxID=4615 RepID=UPI000981A474	92.5	80	6	0	241	2	75	154	2.41e-35	129
Cannbio_018599	243	UniRef100_A0A199UEJ2	>lcl|UniRef100_A0A199UEJ2 Signal recognition particle receptor subunit alpha (Fragment) n=1 Tax=Ananas comosus TaxID=4615 RepID=A0A199UEJ2_ANACO	98.113	53	1	0	2	160	27	79	4.71e-27	102
Cannbio_019619	246	UniRef100_A0A199VD58	>lcl|UniRef100_A0A199VD58 ADP,ATP carrier protein, mitochondrial n=1 Tax=Ananas comosus TaxID=4615 RepID=A0A199VD58_ANACO	95.833	48	2	0	246	103	317	364	3.08e-25	96.3
Cannbio_020151	247	UniRef100_A0A199USL9	>lcl|UniRef100_A0A199USL9 26S protease regulatory subunit 6A n=1 Tax=Ananas comosus TaxID=4615 RepID=A0A199USL9_ANACO	95.122	82	4	0	1	246	28	109	1.06e-49	163
Cannbio_020899	249	UniRef100_A0A199UDA3	>lcl|UniRef100_A0A199UDA3 Elongation factor 2 n=1 Tax=Ananas comosus TaxID=4615 RepID=A0A199UDA3_ANACO	97.778	45	1	0	113	247	34	78	1.52e-20	89.7
Cannbio_021579	250	UniRef100_A0A199W892	>lcl|UniRef100_A0A199W892 Coatomer subunit beta' n=1 Tax=Ananas comosus TaxID=4615 RepID=A0A199W892_ANACO	62.651	83	31	0	250	2	25	107	2.53e-27	113
Cannbio_021662	250	UniRef100_A0A199V6D6	>lcl|UniRef100_A0A199V6D6 26S protease regulatory subunit S10B (Fragment) n=1 Tax=Ananas comosus TaxID=4615 RepID=A0A199V6D6_ANACO	93.976	83	5	0	2	250	7	89	3.95e-45	152
Cannbio_022674	253	UniRef100_A0A199USL9	>lcl|UniRef100_A0A199USL9 26S protease regulatory subunit 6A n=1 Tax=Ananas comosus TaxID=4615 RepID=A0A199USL9_ANACO	98.795	83	1	0	251	3	31	113	1.03e-52	171
Cannbio_023929	256	UniRef100_UPI000981A474	>lcl|UniRef100_UPI000981A474 glutamate decarboxylase n=1 Tax=Ananas comosus TaxID=4615 RepID=UPI000981A474	90.588	85	8	0	2	256	53	137	3.19e-39	139
Cannbio_024366	257	UniRef100_UPI000981A474	>lcl|UniRef100_UPI000981A474 glutamate decarboxylase n=1 Tax=Ananas comosus TaxID=4615 RepID=UPI000981A474	91.765	85	7	0	1	255	78	162	3.74e-50	166
Cannbio_024372	257	UniRef100_A0A199W9G9	>lcl|UniRef100_A0A199W9G9 Protein HESO1 n=1 Tax=Ananas comosus TaxID=4615 RepID=A0A199W9G9_ANACO	66.038	53	17	1	1	159	699	750	9.08e-13	72
Cannbio_025308	259	UniRef100_A0A199V839	>lcl|UniRef100_A0A199V839 Obtusifoliol 14-alpha demethylase n=1 Tax=Ananas comosus TaxID=4615 RepID=A0A199V839_ANACO	91.489	47	4	0	143	3	331	377	1.51e-27	93.2
Cannbio_026546	262	UniRef100_A0A199VCI1	>lcl|UniRef100_A0A199VCI1 50S ribosomal protein L34, chloroplastic n=1 Tax=Ananas comosus TaxID=4615 RepID=A0A199VCI1_ANACO	87.143	70	9	0	1	210	86	155	1.75e-29	111
Cannbio_026581	263	UniRef100_A0A199UPV8	>lcl|UniRef100_A0A199UPV8 T-complex protein 1 subunit alpha (Fragment) n=1 Tax=Ananas comosus TaxID=4615 RepID=A0A199UPV8_ANACO	93.023	86	6	0	261	4	35	120	1.94e-51	172
Cannbio_029640	271	UniRef100_A0A199UGP2	>lcl|UniRef100_A0A199UGP2 Serine/threonine-protein phosphatase BSL (Fragment) n=1 Tax=Ananas comosus TaxID=4615 RepID=A0A199UGP2_ANACO	93.258	89	6	0	269	3	92	180	7.43e-52	171
Cannbio_030152	272	UniRef100_UPI0009817A10	>lcl|UniRef100_UPI0009817A10 NADH dehydrogenase [ubiquinone] flavoprotein 1, mitochondrial n=1 Tax=Ananas comosus TaxID=4615 RepID=UPI0009817A10	94.03	67	4	0	271	71	282	348	2.51e-40	138
Cannbio_030523	273	UniRef100_UPI00098166C0	>lcl|UniRef100_UPI00098166C0 alpha-1,4 glucan phosphorylase L isozyme, chloroplastic/amyloplastic n=1 Tax=Ananas comosus TaxID=4615 RepID=UPI00098166C0	95.556	45	2	0	136	2	594	638	1.25e-21	97.4
Cannbio_031173	275	UniRef100_A0A199VU58	>lcl|UniRef100_A0A199VU58 Small nuclear ribonucleoprotein Sm D1 (Fragment) n=2 Tax=Ananas comosus TaxID=4615 RepID=A0A199VU58_ANACO	94.737	76	4	0	228	1	23	98	1.41e-43	147
Cannbio_031435	276	UniRef100_A0A199VII8	>lcl|UniRef100_A0A199VII8 Clathrin interactor EPSIN 2 n=1 Tax=Ananas comosus TaxID=4615 RepID=A0A199VII8_ANACO	89.286	28	3	0	85	2	145	172	1.81e-16	57.4
Cannbio_033878	282	UniRef100_A0A199UYZ4	>lcl|UniRef100_A0A199UYZ4 Uncharacterized protein n=1 Tax=Ananas comosus TaxID=4615 RepID=A0A199UYZ4_ANACO	93.548	93	6	0	2	280	158	250	3.92e-55	184
Cannbio_034632	284	UniRef100_UPI0009812EE3	>lcl|UniRef100_UPI0009812EE3 ATP-dependent zinc metalloprotease FTSH 2, chloroplastic-like n=1 Tax=Ananas comosus TaxID=4615 RepID=UPI0009812EE3	90.426	94	9	0	1	282	62	155	7.05e-54	176
Cannbio_034716	284	UniRef100_UPI00098268F1	>lcl|UniRef100_UPI00098268F1 bifunctional dTDP-4-dehydrorhamnose 3,5-epimerase/dTDP-4-dehydrorhamnose reductase-like n=1 Tax=Ananas comosus TaxID=4615 RepID=UPI00098268F1	89.362	94	10	0	284	3	23	116	7.15e-60	188
Cannbio_036462	287	UniRef100_A0A199UWB8	>lcl|UniRef100_A0A199UWB8 Beta-galactosidase 2 (Fragment) n=1 Tax=Ananas comosus TaxID=4615 RepID=A0A199UWB8_ANACO	80	95	18	1	285	4	220	314	1.53e-50	170
Cannbio_037350	287	UniRef100_A0A199VBS5	>lcl|UniRef100_A0A199VBS5 Scarecrow-like protein 9 n=1 Tax=Ananas comosus TaxID=4615 RepID=A0A199VBS5_ANACO	75.789	95	23	0	1	285	609	703	1.46e-41	154
Cannbio_038496	287	UniRef100_A0A199UDA3	>lcl|UniRef100_A0A199UDA3 Elongation factor 2 n=1 Tax=Ananas comosus TaxID=4615 RepID=A0A199UDA3_ANACO	98.413	63	1	0	97	285	34	96	4.42e-34	124
Cannbio_039312	287	UniRef100_A0A199VZ01	>lcl|UniRef100_A0A199VZ01 Asparagine synthetase (Glutamine-hydrolyzing) n=1 Tax=Ananas comosus TaxID=4615 RepID=A0A199VZ01_ANACO	95.789	95	4	0	287	3	129	223	9.99e-60	197
Cannbio_039831	287	UniRef100_A0A199W4R3	>lcl|UniRef100_A0A199W4R3 40S ribosomal protein S26 n=1 Tax=Ananas comosus TaxID=4615 RepID=A0A199W4R3_ANACO	92.473	93	7	0	2	280	19	111	1.45e-39	136
Cannbio_040186	287	UniRef100_A0A199UDA3	>lcl|UniRef100_A0A199UDA3 Elongation factor 2 n=1 Tax=Ananas comosus TaxID=4615 RepID=A0A199UDA3_ANACO	94.737	95	5	0	287	3	50	144	1.61e-58	186
Cannbio_041532	287	UniRef100_UPI000980B486	>lcl|UniRef100_UPI000980B486 aquaporin PIP1-3-like n=1 Tax=Ananas comosus TaxID=4615 RepID=UPI000980B486	93.22	59	4	0	2	178	27	85	6.96e-31	113
Cannbio_042860	289	UniRef100_UPI000981A474	>lcl|UniRef100_UPI000981A474 glutamate decarboxylase n=1 Tax=Ananas comosus TaxID=4615 RepID=UPI000981A474	93.684	95	6	0	3	287	70	164	3.03e-46	157
Cannbio_043184	291	UniRef100_A0A199VZ01	>lcl|UniRef100_A0A199VZ01 Asparagine synthetase (Glutamine-hydrolyzing) n=1 Tax=Ananas comosus TaxID=4615 RepID=A0A199VZ01_ANACO	88.542	96	11	0	3	290	134	229	2e-54	183
Cannbio_043693	295	UniRef100_A0A199VBP3	>lcl|UniRef100_A0A199VBP3 Omega-3 fatty acid desaturase, chloroplastic n=1 Tax=Ananas comosus TaxID=4615 RepID=A0A199VBP3_ANACO	95.833	24	1	0	66	137	226	249	6.58e-11	53.1
Cannbio_043927	297	UniRef100_A0A199W815	>lcl|UniRef100_A0A199W815 30S ribosomal protein S12, chloroplastic n=1 Tax=Ananas comosus TaxID=4615 RepID=A0A199W815_ANACO	59.596	99	7	1	297	1	66	131	8.73e-24	98.6
Cannbio_044635	303	UniRef100_UPI000981A474	>lcl|UniRef100_UPI000981A474 glutamate decarboxylase n=1 Tax=Ananas comosus TaxID=4615 RepID=UPI000981A474	93	100	7	0	302	3	73	172	1.85e-48	163
Cannbio_057097	3235	UniRef100_A0A199UJM7	>lcl|UniRef100_A0A199UJM7 CDPK-related kinase 3 n=1 Tax=Ananas comosus TaxID=4615 RepID=A0A199UJM7_ANACO	85.946	185	26	0	1489	935	246	430	0	343
Cannbio_059263	1075	UniRef100_UPI000981362D	>lcl|UniRef100_UPI000981362D LOW QUALITY PROTEIN: pentatricopeptide repeat-containing protein At5g04780-like n=1 Tax=Ananas comosus TaxID=4615 RepID=UPI000981362D	93.478	46	3	0	936	1073	234	279	6.94e-23	89.4
Cannbio_060973	813	UniRef100_UPI0009812D26	>lcl|UniRef100_UPI0009812D26 homogentisate 1,2-dioxygenase n=1 Tax=Ananas comosus TaxID=4615 RepID=UPI0009812D26	60.87	115	43	1	189	527	73	187	8.94e-38	144
Cannbio_061091	842	UniRef100_A0A199US42	>lcl|UniRef100_A0A199US42 26S protease regulatory subunit 6A (Fragment) n=1 Tax=Ananas comosus TaxID=4615 RepID=A0A199US42_ANACO	72	50	14	0	152	3	65	114	6.19e-13	73.9
Cannbio_062943	3138	UniRef100_UPI0009817B88	>lcl|UniRef100_UPI0009817B88 uncharacterized protein LOC109704055 n=1 Tax=Ananas comosus TaxID=4615 RepID=UPI0009817B88	43.101	645	350	8	1118	3046	251	880	2.04e-161	511
Cannbio_064337	2953	UniRef100_UPI0009817B88	>lcl|UniRef100_UPI0009817B88 uncharacterized protein LOC109704055 n=1 Tax=Ananas comosus TaxID=4615 RepID=UPI0009817B88	38.636	308	183	2	1294	371	579	880	4.91e-100	201
Cannbio_040540	287	UniRef100_A0A2H5BV60	>lcl|UniRef100_A0A2H5BV60 1-deoxy-D-xylulose-5-phosphate synthase (Fragment) n=1 Tax=Andrographis paniculata TaxID=175694 RepID=A0A2H5BV60_ANDPA	94.737	95	5	0	287	3	231	325	6.92e-56	184
Cannbio_033493	281	UniRef100_A0A1B6QAN4	>lcl|UniRef100_A0A1B6QAN4 Cellulose synthase n=2 Tax=Andropogoneae TaxID=147429 RepID=A0A1B6QAN4_SORBI	49.485	97	28	3	1	279	591	670	1.58e-18	89
Cannbio_034920	285	UniRef100_H8YTA3	>lcl|UniRef100_H8YTA3 Translational elongation factor 1 alpha (Fragment) n=1 Tax=Anoectochilus roxburghii TaxID=569774 RepID=H8YTA3_9ASPA	98.936	94	1	0	3	284	42	135	1.19e-63	199
Cannbio_034921	285	UniRef100_H8YTA3	>lcl|UniRef100_H8YTA3 Translational elongation factor 1 alpha (Fragment) n=1 Tax=Anoectochilus roxburghii TaxID=569774 RepID=H8YTA3_9ASPA	97.872	94	2	0	3	284	42	135	3.96e-63	197
Cannbio_040745	287	UniRef100_H8YTA4	>lcl|UniRef100_H8YTA4 Translational elongation factor 1 beta (Fragment) n=1 Tax=Anoectochilus roxburghii TaxID=569774 RepID=H8YTA4_9ASPA	91.111	45	4	0	1	135	40	84	5.03e-18	80.9
Cannbio_042212	288	UniRef100_H8YTA4	>lcl|UniRef100_H8YTA4 Translational elongation factor 1 beta (Fragment) n=1 Tax=Anoectochilus roxburghii TaxID=569774 RepID=H8YTA4_9ASPA	89.362	47	5	0	2	142	38	84	1.21e-19	85.1
Cannbio_045688	312	UniRef100_H8YTA3	>lcl|UniRef100_H8YTA3 Translational elongation factor 1 alpha (Fragment) n=1 Tax=Anoectochilus roxburghii TaxID=569774 RepID=H8YTA3_9ASPA	95.181	83	4	0	2	250	41	123	6.98e-51	167
Cannbio_000722	350	UniRef100_A0A1D1XJE8	>lcl|UniRef100_A0A1D1XJE8 Uncharacterized protein C1093.03 (Fragment) n=1 Tax=Anthurium amnicola TaxID=1678845 RepID=A0A1D1XJE8_9ARAE	80.851	47	9	0	2	142	82	128	2.94e-18	84.3
Cannbio_000855	352	UniRef100_A0A1D1Z707	>lcl|UniRef100_A0A1D1Z707 Actin, plasmodial isoform (Fragment) n=1 Tax=Anthurium amnicola TaxID=1678845 RepID=A0A1D1Z707_9ARAE	99.138	116	1	0	350	3	131	246	2.54e-80	245
Cannbio_001338	357	UniRef100_A0A1D1YW98	>lcl|UniRef100_A0A1D1YW98 60S ribosomal protein L28 n=1 Tax=Anthurium amnicola TaxID=1678845 RepID=A0A1D1YW98_9ARAE	69.524	105	32	0	42	356	1	105	1.13e-46	156
Cannbio_001669	359	UniRef100_A0A1D1Y375	>lcl|UniRef100_A0A1D1Y375 Cell division cycle protein 48 (Fragment) n=1 Tax=Anthurium amnicola TaxID=1678845 RepID=A0A1D1Y375_9ARAE	86.555	119	16	0	3	359	39	157	1.43e-67	211
Cannbio_002352	365	UniRef100_A0A1D1YAC0	>lcl|UniRef100_A0A1D1YAC0 60S ribosomal protein L35 (Fragment) n=1 Tax=Anthurium amnicola TaxID=1678845 RepID=A0A1D1YAC0_9ARAE	89.831	118	12	0	11	364	1	118	4.01e-60	189
Cannbio_002475	367	UniRef100_A0A1D1Z2C8	>lcl|UniRef100_A0A1D1Z2C8 60S ribosomal protein L21 (Fragment) n=1 Tax=Anthurium amnicola TaxID=1678845 RepID=A0A1D1Z2C8_9ARAE	90.984	122	11	0	366	1	20	141	6.23e-76	231
Cannbio_002707	372	UniRef100_A0A1D1XEE3	>lcl|UniRef100_A0A1D1XEE3 Plasma membrane ATPase 1 (Fragment) n=1 Tax=Anthurium amnicola TaxID=1678845 RepID=A0A1D1XEE3_9ARAE	90.678	118	11	0	2	355	62	179	3.56e-69	219
Cannbio_002887	376	UniRef100_A0A1D1YUY4	>lcl|UniRef100_A0A1D1YUY4 40S ribosomal protein S30 (Fragment) n=1 Tax=Anthurium amnicola TaxID=1678845 RepID=A0A1D1YUY4_9ARAE	96.774	124	4	0	3	374	5	128	5.12e-66	205
Cannbio_003117	382	UniRef100_A0A1D1XCH0	>lcl|UniRef100_A0A1D1XCH0 40S ribosomal protein S3 (Fragment) n=1 Tax=Anthurium amnicola TaxID=1678845 RepID=A0A1D1XCH0_9ARAE	98.413	126	2	0	380	3	1	126	8.26e-82	249
Cannbio_003212	384	UniRef100_A0A1D1YXM0	>lcl|UniRef100_A0A1D1YXM0 60S ribosomal protein L32 (Fragment) n=1 Tax=Anthurium amnicola TaxID=1678845 RepID=A0A1D1YXM0_9ARAE	92.063	126	10	0	6	383	13	138	1.22e-80	242
Cannbio_003518	392	UniRef100_A0A1D1Y6T1	>lcl|UniRef100_A0A1D1Y6T1 60S ribosomal protein L31 (Fragment) n=1 Tax=Anthurium amnicola TaxID=1678845 RepID=A0A1D1Y6T1_9ARAE	89.231	130	14	0	1	390	3	132	2.74e-71	218
Cannbio_003543	392	UniRef100_A0A1D1XLS5	>lcl|UniRef100_A0A1D1XLS5 60S ribosomal protein L26 n=1 Tax=Anthurium amnicola TaxID=1678845 RepID=A0A1D1XLS5_9ARAE	95.968	124	5	0	390	19	24	147	3.16e-74	226
Cannbio_003650	395	UniRef100_A0A1D1YIN1	>lcl|UniRef100_A0A1D1YIN1 Sulfide:quinone oxidoreductase, mitochondrial (Fragment) n=1 Tax=Anthurium amnicola TaxID=1678845 RepID=A0A1D1YIN1_9ARAE	42.636	129	74	0	389	3	17	145	1.03e-28	118
Cannbio_003863	401	UniRef100_A0A1D1XNL9	>lcl|UniRef100_A0A1D1XNL9 40S ribosomal protein S25 (Fragment) n=1 Tax=Anthurium amnicola TaxID=1678845 RepID=A0A1D1XNL9_9ARAE	94.309	123	7	0	401	33	1	123	1.04e-52	171
Cannbio_004081	408	UniRef100_A0A1D1YQ89	>lcl|UniRef100_A0A1D1YQ89 Apolipoprotein D (Fragment) n=1 Tax=Anthurium amnicola TaxID=1678845 RepID=A0A1D1YQ89_9ARAE	48.12	133	68	1	3	401	30	161	9.56e-37	134
Cannbio_004199	411	UniRef100_A0A1D1XWP9	>lcl|UniRef100_A0A1D1XWP9 Translationally-controlled tumor n=1 Tax=Anthurium amnicola TaxID=1678845 RepID=A0A1D1XWP9_9ARAE	100	97	0	0	409	119	76	172	2.71e-63	200
Cannbio_004331	416	UniRef100_A0A1D1ZGX3	>lcl|UniRef100_A0A1D1ZGX3 60S ribosomal protein L27 n=1 Tax=Anthurium amnicola TaxID=1678845 RepID=A0A1D1ZGX3_9ARAE	96.19	105	4	0	102	416	11	115	4.93e-67	208
Cannbio_004356	416	UniRef100_A0A1D1XGW1	>lcl|UniRef100_A0A1D1XGW1 40S ribosomal protein S26 (Fragment) n=1 Tax=Anthurium amnicola TaxID=1678845 RepID=A0A1D1XGW1_9ARAE	96.875	128	3	1	402	22	1	128	2.97e-73	223
Cannbio_004959	433	UniRef100_A0A1D1XMT2	>lcl|UniRef100_A0A1D1XMT2 40S ribosomal protein S24 (Fragment) n=1 Tax=Anthurium amnicola TaxID=1678845 RepID=A0A1D1XMT2_9ARAE	91.111	135	12	0	3	407	12	146	5.59e-75	229
Cannbio_005072	436	UniRef100_A0A1D1XCH0	>lcl|UniRef100_A0A1D1XCH0 40S ribosomal protein S3 (Fragment) n=1 Tax=Anthurium amnicola TaxID=1678845 RepID=A0A1D1XCH0_9ARAE	99.296	142	1	0	434	9	109	250	3.08e-98	291
Cannbio_005289	444	UniRef100_A0A1D1Z329	>lcl|UniRef100_A0A1D1Z329 Putative odorant-binding protein A10 (Fragment) n=1 Tax=Anthurium amnicola TaxID=1678845 RepID=A0A1D1Z329_9ARAE	82.645	121	21	0	417	55	15	135	8.08e-61	193
Cannbio_005296	445	UniRef100_A0A1D1Z0B9	>lcl|UniRef100_A0A1D1Z0B9 60S ribosomal protein L24 (Fragment) n=1 Tax=Anthurium amnicola TaxID=1678845 RepID=A0A1D1Z0B9_9ARAE	95.455	110	5	0	3	332	9	118	7.67e-62	196
Cannbio_005352	447	UniRef100_A0A1D1XIX6	>lcl|UniRef100_A0A1D1XIX6 60S ribosomal protein L27a (Fragment) n=1 Tax=Anthurium amnicola TaxID=1678845 RepID=A0A1D1XIX6_9ARAE	87.5	104	13	0	314	3	35	138	8.99e-64	201
Cannbio_005400	448	UniRef100_A0A1D1YEK5	>lcl|UniRef100_A0A1D1YEK5 40S ribosomal protein S11 (Fragment) n=1 Tax=Anthurium amnicola TaxID=1678845 RepID=A0A1D1YEK5_9ARAE	92.361	144	11	0	15	446	1	144	1.47e-93	276
Cannbio_005846	466	UniRef100_A0A1D1Y7I3	>lcl|UniRef100_A0A1D1Y7I3 Heat shock protein 83 (Fragment) n=1 Tax=Anthurium amnicola TaxID=1678845 RepID=A0A1D1Y7I3_9ARAE	96.471	85	3	0	1	255	495	579	4e-45	165
Cannbio_005913	468	UniRef100_A0A1D1Y5U8	>lcl|UniRef100_A0A1D1Y5U8 SEC14 cytosolic factor (Fragment) n=1 Tax=Anthurium amnicola TaxID=1678845 RepID=A0A1D1Y5U8_9ARAE	91.667	48	4	0	3	146	33	80	9.41e-23	96.3
Cannbio_006092	475	UniRef100_A0A1D1YZT5	>lcl|UniRef100_A0A1D1YZT5 40S ribosomal protein S20 n=1 Tax=Anthurium amnicola TaxID=1678845 RepID=A0A1D1YZT5_9ARAE	98.333	120	2	0	395	36	1	120	1e-79	240
Cannbio_006126	477	UniRef100_A0A1D1YIW6	>lcl|UniRef100_A0A1D1YIW6 60S ribosomal protein L35a n=1 Tax=Anthurium amnicola TaxID=1678845 RepID=A0A1D1YIW6_9ARAE	76.712	146	32	1	40	477	5	148	2.99e-70	218
Cannbio_006651	501	UniRef100_A0A1D1Z2T7	>lcl|UniRef100_A0A1D1Z2T7 Putative ATP synthase subunit f, mitochondrial (Fragment) n=1 Tax=Anthurium amnicola TaxID=1678845 RepID=A0A1D1Z2T7_9ARAE	92.063	126	10	0	8	385	4	129	1.01e-83	251
Cannbio_006686	502	UniRef100_A0A1D1YK13	>lcl|UniRef100_A0A1D1YK13 ATP synthase subunit b, mitochondrial n=1 Tax=Anthurium amnicola TaxID=1678845 RepID=A0A1D1YK13_9ARAE	74.83	147	37	0	441	1	1	147	6.37e-75	234
Cannbio_006797	505	UniRef100_A0A1D1ZFQ1	>lcl|UniRef100_A0A1D1ZFQ1 60S ribosomal protein L18a n=1 Tax=Anthurium amnicola TaxID=1678845 RepID=A0A1D1ZFQ1_9ARAE	86.826	167	21	1	503	3	6	171	3.33e-104	305
Cannbio_006942	510	UniRef100_A0A1D1Z1D4	>lcl|UniRef100_A0A1D1Z1D4 Endocuticle structural glycoprotein SgAbd-2 (Fragment) n=1 Tax=Anthurium amnicola TaxID=1678845 RepID=A0A1D1Z1D4_9ARAE	86.131	137	16	1	3	413	28	161	1.96e-72	224
Cannbio_006988	511	UniRef100_A0A1D1XCY9	>lcl|UniRef100_A0A1D1XCY9 60S ribosomal protein L14 n=1 Tax=Anthurium amnicola TaxID=1678845 RepID=A0A1D1XCY9_9ARAE	72.535	142	39	0	9	434	1	142	9.29e-69	214
Cannbio_007076	515	UniRef100_A0A1D1Z5S2	>lcl|UniRef100_A0A1D1Z5S2 Elongation factor 1-beta n=1 Tax=Anthurium amnicola TaxID=1678845 RepID=A0A1D1Z5S2_9ARAE	96	150	6	0	450	1	1	150	1.81e-73	229
Cannbio_007122	517	UniRef100_A0A1D1Z8W9	>lcl|UniRef100_A0A1D1Z8W9 60S ribosomal protein L9 (Fragment) n=1 Tax=Anthurium amnicola TaxID=1678845 RepID=A0A1D1Z8W9_9ARAE	92.353	170	13	0	7	516	1	170	1.17e-111	325
Cannbio_007138	517	UniRef100_A0A1D1Y7I3	>lcl|UniRef100_A0A1D1Y7I3 Heat shock protein 83 (Fragment) n=1 Tax=Anthurium amnicola TaxID=1678845 RepID=A0A1D1Y7I3_9ARAE	99.359	156	1	0	1	468	237	392	1.17e-103	318
Cannbio_007208	520	UniRef100_A0A1D1XHX3	>lcl|UniRef100_A0A1D1XHX3 60S ribosomal protein L11 (Fragment) n=1 Tax=Anthurium amnicola TaxID=1678845 RepID=A0A1D1XHX3_9ARAE	95.93	172	7	0	3	518	6	177	2.66e-116	336
Cannbio_007639	537	UniRef100_A0A1D1YZQ3	>lcl|UniRef100_A0A1D1YZQ3 Cofilin/actin-depolymerizing factor n=1 Tax=Anthurium amnicola TaxID=1678845 RepID=A0A1D1YZQ3_9ARAE	100	142	0	0	426	1	1	142	1.35e-98	290
Cannbio_007774	543	UniRef100_A0A1D1Z9T9	>lcl|UniRef100_A0A1D1Z9T9 40S ribosomal protein S19a (Fragment) n=1 Tax=Anthurium amnicola TaxID=1678845 RepID=A0A1D1Z9T9_9ARAE	92.157	153	12	0	534	76	2	154	4.56e-97	289
Cannbio_007826	545	UniRef100_A0A1D1XYS1	>lcl|UniRef100_A0A1D1XYS1 Fatty acid-binding protein, muscle (Fragment) n=1 Tax=Anthurium amnicola TaxID=1678845 RepID=A0A1D1XYS1_9ARAE	85.906	149	20	1	463	20	20	168	4.02e-86	259
Cannbio_007860	547	UniRef100_A0A1D1XV15	>lcl|UniRef100_A0A1D1XV15 40S ribosomal protein S16 (Fragment) n=1 Tax=Anthurium amnicola TaxID=1678845 RepID=A0A1D1XV15_9ARAE	72.662	139	38	0	496	80	15	153	2.89e-65	206
Cannbio_007913	550	UniRef100_A0A1D1ZLV6	>lcl|UniRef100_A0A1D1ZLV6 40S ribosomal protein S14 n=1 Tax=Anthurium amnicola TaxID=1678845 RepID=A0A1D1ZLV6_9ARAE	100	140	0	0	462	43	1	140	5.26e-77	236
Cannbio_007949	552	UniRef100_A0A1D1XV15	>lcl|UniRef100_A0A1D1XV15 40S ribosomal protein S16 (Fragment) n=1 Tax=Anthurium amnicola TaxID=1678845 RepID=A0A1D1XV15_9ARAE	74.82	139	35	0	517	101	15	153	1.78e-64	204
Cannbio_007952	552	UniRef100_A0A1D1YGB9	>lcl|UniRef100_A0A1D1YGB9 Uncharacterized protein (Fragment) n=1 Tax=Anthurium amnicola TaxID=1678845 RepID=A0A1D1YGB9_9ARAE	94.915	59	3	0	550	374	65	123	2.4e-17	83.6
Cannbio_008199	563	UniRef100_A0A1D1ZKP1	>lcl|UniRef100_A0A1D1ZKP1 V-type proton ATPase subunit G n=1 Tax=Anthurium amnicola TaxID=1678845 RepID=A0A1D1ZKP1_9ARAE	100	116	0	0	22	369	1	116	1.79e-47	160
Cannbio_008250	566	UniRef100_A0A1D1ZHF4	>lcl|UniRef100_A0A1D1ZHF4 60S ribosomal protein L10 (Fragment) n=1 Tax=Anthurium amnicola TaxID=1678845 RepID=A0A1D1ZHF4_9ARAE	96.739	184	6	0	554	3	1	184	1.84e-118	344
Cannbio_008305	568	UniRef100_A0A1D1YRW1	>lcl|UniRef100_A0A1D1YRW1 Putative cellulose synthase A catalytic subunit 1 [UDP-forming] (Fragment) n=1 Tax=Anthurium amnicola TaxID=1678845 RepID=A0A1D1YRW1_9ARAE	93.617	188	12	0	3	566	5	192	6.12e-129	379
Cannbio_008364	571	UniRef100_A0A1D1ZBT3	>lcl|UniRef100_A0A1D1ZBT3 Cytochrome c oxidase subunit 5B, mitochondrial n=1 Tax=Anthurium amnicola TaxID=1678845 RepID=A0A1D1ZBT3_9ARAE	80	120	24	0	7	366	1	120	5.38e-68	212
Cannbio_008409	574	UniRef100_A0A1D1Z8S6	>lcl|UniRef100_A0A1D1Z8S6 Myosin heavy chain, muscle n=1 Tax=Anthurium amnicola TaxID=1678845 RepID=A0A1D1Z8S6_9ARAE	100	191	0	0	574	2	1153	1343	3.34e-116	372
Cannbio_008488	577	UniRef100_A0A1D1ZFS8	>lcl|UniRef100_A0A1D1ZFS8 Calreticulin n=1 Tax=Anthurium amnicola TaxID=1678845 RepID=A0A1D1ZFS8_9ARAE	100	143	0	0	430	2	21	163	6.97e-100	303
Cannbio_008572	581	UniRef100_A0A1D1ZKG4	>lcl|UniRef100_A0A1D1ZKG4 Nascent polypeptide-associated complex subunit alpha n=1 Tax=Anthurium amnicola TaxID=1678845 RepID=A0A1D1ZKG4_9ARAE	98.485	132	2	0	579	184	88	219	9.05e-64	205
Cannbio_008622	584	UniRef100_A0A1D1Z2L0	>lcl|UniRef100_A0A1D1Z2L0 Transmembrane 9 superfamily member n=1 Tax=Anthurium amnicola TaxID=1678845 RepID=A0A1D1Z2L0_9ARAE	96.667	120	4	0	1	360	68	187	5.55e-51	172
Cannbio_008754	592	UniRef100_A0A1D1XTS8	>lcl|UniRef100_A0A1D1XTS8 60S ribosomal protein L17 n=1 Tax=Anthurium amnicola TaxID=1678845 RepID=A0A1D1XTS8_9ARAE	95.135	185	9	0	560	6	1	185	3.83e-116	337
Cannbio_008804	594	UniRef100_A0A1D1YUF7	>lcl|UniRef100_A0A1D1YUF7 Ejaculatory bulb-specific protein 3 (Fragment) n=1 Tax=Anthurium amnicola TaxID=1678845 RepID=A0A1D1YUF7_9ARAE	90.426	94	9	0	87	368	31	124	1.91e-51	171
Cannbio_009156	613	UniRef100_A0A1D1XGR1	>lcl|UniRef100_A0A1D1XGR1 60S ribosomal protein L13a n=1 Tax=Anthurium amnicola TaxID=1678845 RepID=A0A1D1XGR1_9ARAE	80.978	184	35	0	62	613	7	190	6.97e-108	317
Cannbio_009192	616	UniRef100_A0A1D1Y014	>lcl|UniRef100_A0A1D1Y014 ATP synthase subunit d, mitochondrial n=1 Tax=Anthurium amnicola TaxID=1678845 RepID=A0A1D1Y014_9ARAE	81.871	171	29	1	2	514	15	183	2.89e-90	271
Cannbio_009224	617	UniRef100_A0A1D1XQV9	>lcl|UniRef100_A0A1D1XQV9 40S ribosomal protein S9 (Fragment) n=1 Tax=Anthurium amnicola TaxID=1678845 RepID=A0A1D1XQV9_9ARAE	96.875	192	6	0	596	21	11	202	4.87e-127	365
Cannbio_009234	618	UniRef100_A0A1D1YFN1	>lcl|UniRef100_A0A1D1YFN1 RING finger protein 26 (Fragment) n=1 Tax=Anthurium amnicola TaxID=1678845 RepID=A0A1D1YFN1_9ARAE	88.235	187	17	1	593	33	9	190	6.76e-55	182
Cannbio_009369	626	UniRef100_A0A1D1XEY3	>lcl|UniRef100_A0A1D1XEY3 ATP-dependent RNA helicase p62 n=1 Tax=Anthurium amnicola TaxID=1678845 RepID=A0A1D1XEY3_9ARAE	90	170	17	0	117	626	37	206	1.5e-105	323
Cannbio_009404	628	UniRef100_A0A1D1XMF7	>lcl|UniRef100_A0A1D1XMF7 40S ribosomal protein S7 (Fragment) n=1 Tax=Anthurium amnicola TaxID=1678845 RepID=A0A1D1XMF7_9ARAE	97.487	199	5	0	611	15	3	201	8.33e-138	392
Cannbio_009477	632	UniRef100_A0A1D1Z3X0	>lcl|UniRef100_A0A1D1Z3X0 Heat shock protein cognate 4 (Fragment) n=1 Tax=Anthurium amnicola TaxID=1678845 RepID=A0A1D1Z3X0_9ARAE	99.048	210	2	0	632	3	43	252	3.1e-148	429
Cannbio_009482	632	UniRef100_A0A1D1Y2Z3	>lcl|UniRef100_A0A1D1Y2Z3 Eukaryotic translation initiation factor 5A n=1 Tax=Anthurium amnicola TaxID=1678845 RepID=A0A1D1Y2Z3_9ARAE	98.125	160	3	0	69	548	1	160	3.37e-112	326
Cannbio_009505	633	UniRef100_A0A1D1YX89	>lcl|UniRef100_A0A1D1YX89 ATP synthase subunit delta, mitochondrial n=1 Tax=Anthurium amnicola TaxID=1678845 RepID=A0A1D1YX89_9ARAE	98.148	162	3	0	583	98	1	162	1.01e-95	285
Cannbio_009627	641	UniRef100_A0A1D1ZB76	>lcl|UniRef100_A0A1D1ZB76 40S ribosomal protein S5 (Fragment) n=1 Tax=Anthurium amnicola TaxID=1678845 RepID=A0A1D1ZB76_9ARAE	100	189	0	0	73	639	38	226	1.4e-137	393
Cannbio_009677	644	UniRef100_A0A1D1XSX2	>lcl|UniRef100_A0A1D1XSX2 40S ribosomal protein S8 (Fragment) n=1 Tax=Anthurium amnicola TaxID=1678845 RepID=A0A1D1XSX2_9ARAE	92.523	214	16	0	3	644	16	229	9.27e-130	374
Cannbio_009779	648	UniRef100_A0A1D1YYA3	>lcl|UniRef100_A0A1D1YYA3 Cytochrome b5 n=1 Tax=Anthurium amnicola TaxID=1678845 RepID=A0A1D1YYA3_9ARAE	91.406	128	11	0	492	109	1	128	3.8e-82	249
Cannbio_009953	659	UniRef100_A0A1D1XM75	>lcl|UniRef100_A0A1D1XM75 Myosin light chain alkali (Fragment) n=1 Tax=Anthurium amnicola TaxID=1678845 RepID=A0A1D1XM75_9ARAE	94.152	171	10	0	659	147	1	171	2.15e-91	275
Cannbio_010006	663	UniRef100_A0A1D1YYT3	>lcl|UniRef100_A0A1D1YYT3 Enolase (Fragment) n=1 Tax=Anthurium amnicola TaxID=1678845 RepID=A0A1D1YYT3_9ARAE	99.074	216	2	0	663	16	252	467	1.88e-156	451
Cannbio_010214	676	UniRef100_A0A1D1Z9C5	>lcl|UniRef100_A0A1D1Z9C5 Cytochrome c oxidase subunit 4 isoform 1, mitochondrial n=1 Tax=Anthurium amnicola TaxID=1678845 RepID=A0A1D1Z9C5_9ARAE	89.634	164	17	0	676	185	18	181	1.12e-108	319
Cannbio_010544	698	UniRef100_A0A1D1XNQ4	>lcl|UniRef100_A0A1D1XNQ4 60S ribosomal protein L13 (Fragment) n=1 Tax=Anthurium amnicola TaxID=1678845 RepID=A0A1D1XNQ4_9ARAE	86.667	225	30	0	692	18	1	225	4.06e-134	385
Cannbio_010565	700	UniRef100_A0A1D1Y7D0	>lcl|UniRef100_A0A1D1Y7D0 Nucleosome assembly protein 1-like 4 (Fragment) n=1 Tax=Anthurium amnicola TaxID=1678845 RepID=A0A1D1Y7D0_9ARAE	92.568	148	9	2	2	445	276	421	1.51e-44	163
Cannbio_010711	710	UniRef100_A0A1D1Z3B1	>lcl|UniRef100_A0A1D1Z3B1 Eukaryotic initiation factor 4A-II n=1 Tax=Anthurium amnicola TaxID=1678845 RepID=A0A1D1Z3B1_9ARAE	100	170	0	0	3	512	253	422	1.05e-106	323
Cannbio_010793	716	UniRef100_A0A1D1XT80	>lcl|UniRef100_A0A1D1XT80 Hemolin (Fragment) n=1 Tax=Anthurium amnicola TaxID=1678845 RepID=A0A1D1XT80_9ARAE	99.524	210	1	0	714	85	78	287	1.38e-96	293
Cannbio_010965	728	UniRef100_A0A1D1Y0N2	>lcl|UniRef100_A0A1D1Y0N2 40S ribosomal protein S3a (Fragment) n=1 Tax=Anthurium amnicola TaxID=1678845 RepID=A0A1D1Y0N2_9ARAE	97.934	242	5	0	726	1	11	252	1.08e-159	452
Cannbio_011102	741	UniRef100_A0A1D1ZFS8	>lcl|UniRef100_A0A1D1ZFS8 Calreticulin n=1 Tax=Anthurium amnicola TaxID=1678845 RepID=A0A1D1ZFS8_9ARAE	97.382	191	5	0	739	167	219	409	1.75e-77	249
Cannbio_011246	754	UniRef100_A0A1D1YVU7	>lcl|UniRef100_A0A1D1YVU7 Muscle-specific protein 20 (Fragment) n=1 Tax=Anthurium amnicola TaxID=1678845 RepID=A0A1D1YVU7_9ARAE	94.054	185	10	1	45	596	11	195	6.09e-123	357
Cannbio_011256	755	UniRef100_A0A1D1Z8D1	>lcl|UniRef100_A0A1D1Z8D1 Cathepsin L (Fragment) n=1 Tax=Anthurium amnicola TaxID=1678845 RepID=A0A1D1Z8D1_9ARAE	77.2	250	52	2	744	1	13	259	4.65e-130	379
Cannbio_011284	757	UniRef100_A0A1D1Y5S5	>lcl|UniRef100_A0A1D1Y5S5 60S ribosomal protein L22 (Fragment) n=1 Tax=Anthurium amnicola TaxID=1678845 RepID=A0A1D1Y5S5_9ARAE	88.542	96	11	0	384	671	150	245	6.66e-37	140
Cannbio_011302	758	UniRef100_A0A1D1XDU5	>lcl|UniRef100_A0A1D1XDU5 Myosin regulatory light chain 2 n=1 Tax=Anthurium amnicola TaxID=1678845 RepID=A0A1D1XDU5_9ARAE	96.026	151	6	0	656	204	18	168	4.93e-99	295
Cannbio_011501	779	UniRef100_A0A1D1Z9K2	>lcl|UniRef100_A0A1D1Z9K2 40S ribosomal protein SA n=1 Tax=Anthurium amnicola TaxID=1678845 RepID=A0A1D1Z9K2_9ARAE	94.273	227	12	1	3	680	23	249	1.09e-126	371
Cannbio_011771	804	UniRef100_A0A1D1Y5R4	>lcl|UniRef100_A0A1D1Y5R4 40S ribosomal protein S4 (Fragment) n=1 Tax=Anthurium amnicola TaxID=1678845 RepID=A0A1D1Y5R4_9ARAE	93.962	265	16	0	5	799	1	265	0	516
Cannbio_011994	825	UniRef100_A0A1D1ZLC5	>lcl|UniRef100_A0A1D1ZLC5 Tropomyosin-1 n=1 Tax=Anthurium amnicola TaxID=1678845 RepID=A0A1D1ZLC5_9ARAE	100	140	0	0	2	421	145	284	1.02e-78	249
Cannbio_012019	827	UniRef100_A0A1D1YB48	>lcl|UniRef100_A0A1D1YB48 40S ribosomal protein S6 n=1 Tax=Anthurium amnicola TaxID=1678845 RepID=A0A1D1YB48_9ARAE	96.234	239	9	0	752	36	1	239	4.82e-159	451
Cannbio_012154	840	UniRef100_A0A1D1ZGJ1	>lcl|UniRef100_A0A1D1ZGJ1 60S ribosomal protein L23a (Fragment) n=1 Tax=Anthurium amnicola TaxID=1678845 RepID=A0A1D1ZGJ1_9ARAE	93.023	129	9	0	441	55	147	275	1.65e-77	246
Cannbio_012225	846	UniRef100_A0A1D1YB27	>lcl|UniRef100_A0A1D1YB27 40S ribosomal protein S2 (Fragment) n=1 Tax=Anthurium amnicola TaxID=1678845 RepID=A0A1D1YB27_9ARAE	91.489	282	22	1	846	1	1	280	8.24e-153	437
Cannbio_012254	850	UniRef100_A0A1D1ZCS6	>lcl|UniRef100_A0A1D1ZCS6 Cathepsin L (Fragment) n=1 Tax=Anthurium amnicola TaxID=1678845 RepID=A0A1D1ZCS6_9ARAE	75.175	286	68	1	1	849	34	319	4.01e-160	458
Cannbio_012291	853	UniRef100_A0A1D1ZGQ6	>lcl|UniRef100_A0A1D1ZGQ6 60S ribosomal protein L7a n=1 Tax=Anthurium amnicola TaxID=1678845 RepID=A0A1D1ZGQ6_9ARAE	89.474	228	24	0	169	852	31	258	3.26e-138	399
Cannbio_012376	861	UniRef100_A0A1D1Y9V4	>lcl|UniRef100_A0A1D1Y9V4 60S ribosomal protein L6 n=1 Tax=Anthurium amnicola TaxID=1678845 RepID=A0A1D1Y9V4_9ARAE	72.5	240	66	0	753	34	18	257	4.7e-100	302
Cannbio_012514	877	UniRef100_A0A1D1XQS6	>lcl|UniRef100_A0A1D1XQS6 CCHC-type zinc finger protein CG3800 n=1 Tax=Anthurium amnicola TaxID=1678845 RepID=A0A1D1XQS6_9ARAE	88.608	158	13	2	780	307	1	153	2e-75	236
Cannbio_012773	910	UniRef100_A0A1D1XKQ3	>lcl|UniRef100_A0A1D1XKQ3 Apolipophorin-3 (Fragment) n=1 Tax=Anthurium amnicola TaxID=1678845 RepID=A0A1D1XKQ3_9ARAE	89.071	183	20	0	55	603	30	212	3.98e-96	291
Cannbio_013117	953	UniRef100_A0A1D1XXR0	>lcl|UniRef100_A0A1D1XXR0 Troponin T (Fragment) n=1 Tax=Anthurium amnicola TaxID=1678845 RepID=A0A1D1XXR0_9ARAE	97.222	288	8	0	864	1	20	307	1.49e-143	417
Cannbio_013232	973	UniRef100_A0A1D1XTV4	>lcl|UniRef100_A0A1D1XTV4 60S ribosomal protein L5 n=1 Tax=Anthurium amnicola TaxID=1678845 RepID=A0A1D1XTV4_9ARAE	90.909	297	27	0	894	4	1	297	0	520
Cannbio_013612	1037	UniRef100_A0A1D1YVS1	>lcl|UniRef100_A0A1D1YVS1 Guanine nucleotide-binding protein subunit beta-like protein n=1 Tax=Anthurium amnicola TaxID=1678845 RepID=A0A1D1YVS1_9ARAE	99.057	318	2	1	955	2	1	317	0	647
Cannbio_013789	1064	UniRef100_A0A1D1Y9C8	>lcl|UniRef100_A0A1D1Y9C8 ATP synthase lipid-binding protein, mitochondrial (Fragment) n=1 Tax=Anthurium amnicola TaxID=1678845 RepID=A0A1D1Y9C8_9ARAE	98.621	145	1	1	1012	581	1	145	2.11e-70	226
Cannbio_013953	1096	UniRef100_A0A1D1YGD7	>lcl|UniRef100_A0A1D1YGD7 Troponin I (Fragment) n=1 Tax=Anthurium amnicola TaxID=1678845 RepID=A0A1D1YGD7_9ARAE	97.537	203	5	0	33	641	18	220	3.08e-87	272
Cannbio_014123	1129	UniRef100_A0A1D1Z793	>lcl|UniRef100_A0A1D1Z793 Retrovirus-related Pol polyprotein from transposon TNT 1-94 n=1 Tax=Anthurium amnicola TaxID=1678845 RepID=A0A1D1Z793_9ARAE	46.269	67	36	0	1124	924	155	221	3.43e-22	73.2
Cannbio_014291	1172	UniRef100_A0A1D1XTP4	>lcl|UniRef100_A0A1D1XTP4 Elongation factor 1-gamma (Fragment) n=1 Tax=Anthurium amnicola TaxID=1678845 RepID=A0A1D1XTP4_9ARAE	94.751	362	18	1	1172	90	72	433	0	635
Cannbio_014382	1193	UniRef100_A0A1D1XE96	>lcl|UniRef100_A0A1D1XE96 Polyadenylate-binding protein n=1 Tax=Anthurium amnicola TaxID=1678845 RepID=A0A1D1XE96_9ARAE	99.747	396	1	0	4	1191	1	396	0	825
Cannbio_014651	1254	UniRef100_A0A1D1YGM5	>lcl|UniRef100_A0A1D1YGM5 Lysosomal aspartic protease n=1 Tax=Anthurium amnicola TaxID=1678845 RepID=A0A1D1YGM5_9ARAE	78.88	393	83	0	18	1196	1	393	0	662
Cannbio_014727	1272	UniRef100_A0A1D1XGB3	>lcl|UniRef100_A0A1D1XGB3 Uncharacterized protein n=1 Tax=Anthurium amnicola TaxID=1678845 RepID=A0A1D1XGB3_9ARAE	97.959	49	1	0	51	197	1	49	8.19e-21	97.1
Cannbio_015192	1425	UniRef100_A0A1D1YVH1	>lcl|UniRef100_A0A1D1YVH1 ATP synthase subunit beta (Fragment) n=1 Tax=Anthurium amnicola TaxID=1678845 RepID=A0A1D1YVH1_9ARAE	99.724	362	1	0	2	1087	156	517	0	699
Cannbio_016163	1936	UniRef100_A0A1D1ZI21	>lcl|UniRef100_A0A1D1ZI21 ATP synthase subunit alpha n=1 Tax=Anthurium amnicola TaxID=1678845 RepID=A0A1D1ZI21_9ARAE	99.458	553	3	0	1915	257	1	553	0	1116
Cannbio_018399	243	UniRef100_A0A1D1XJ30	>lcl|UniRef100_A0A1D1XJ30 Adenosine kinase 1 n=1 Tax=Anthurium amnicola TaxID=1678845 RepID=A0A1D1XJ30_9ARAE	88.75	80	9	0	241	2	23	102	2.12e-43	146
Cannbio_018628	243	UniRef100_A0A1D1XDN4	>lcl|UniRef100_A0A1D1XDN4 Lon protease 2, peroxisomal (Fragment) n=1 Tax=Anthurium amnicola TaxID=1678845 RepID=A0A1D1XDN4_9ARAE	97.5	80	2	0	3	242	24	103	4.61e-49	159
Cannbio_018713	243	UniRef100_A0A1D1XLZ2	>lcl|UniRef100_A0A1D1XLZ2 Long chain acyl-CoA synthetase 4 (Fragment) n=1 Tax=Anthurium amnicola TaxID=1678845 RepID=A0A1D1XLZ2_9ARAE	86.42	81	11	0	243	1	26	106	3.1e-46	155
Cannbio_019480	245	UniRef100_A0A1D1YAV6	>lcl|UniRef100_A0A1D1YAV6 Coatomer subunit gamma-2 (Fragment) n=1 Tax=Anthurium amnicola TaxID=1678845 RepID=A0A1D1YAV6_9ARAE	91.25	80	7	0	242	3	9	88	4.29e-45	149
Cannbio_019537	245	UniRef100_A0A1D1YUH6	>lcl|UniRef100_A0A1D1YUH6 Phosphoenolpyruvate carboxykinase [ATP] 1 n=1 Tax=Anthurium amnicola TaxID=1678845 RepID=A0A1D1YUH6_9ARAE	87.324	71	9	0	33	245	15	85	1.28e-28	109
Cannbio_019902	246	UniRef100_A0A1D1Z777	>lcl|UniRef100_A0A1D1Z777 Protein argonaute 1B (Fragment) n=1 Tax=Anthurium amnicola TaxID=1678845 RepID=A0A1D1Z777_9ARAE	97.531	81	2	0	245	3	5	85	1.19e-51	167
Cannbio_020127	247	UniRef100_A0A1D1XFY0	>lcl|UniRef100_A0A1D1XFY0 60S acidic ribosomal protein P2B (Fragment) n=1 Tax=Anthurium amnicola TaxID=1678845 RepID=A0A1D1XFY0_9ARAE	75.758	66	16	0	48	245	31	96	9.09e-26	102
Cannbio_020459	248	UniRef100_A0A1D1XS73	>lcl|UniRef100_A0A1D1XS73 40S ribosomal protein S18 (Fragment) n=1 Tax=Anthurium amnicola TaxID=1678845 RepID=A0A1D1XS73_9ARAE	100	63	0	0	1	189	83	145	7.64e-39	135
Cannbio_020601	248	UniRef100_A0A1D1YXE9	>lcl|UniRef100_A0A1D1YXE9 Translationally-controlled tumor (Fragment) n=1 Tax=Anthurium amnicola TaxID=1678845 RepID=A0A1D1YXE9_9ARAE	82.609	46	8	0	138	1	18	63	3.38e-17	81.3
Cannbio_021235	249	UniRef100_A0A1D1YBZ3	>lcl|UniRef100_A0A1D1YBZ3 GDP-mannose 3,5-epimerase 1 (Fragment) n=1 Tax=Anthurium amnicola TaxID=1678845 RepID=A0A1D1YBZ3_9ARAE	96.341	82	3	0	248	3	64	145	2.77e-51	174
Cannbio_021338	250	UniRef100_A0A1D1YIH1	>lcl|UniRef100_A0A1D1YIH1 E3 ubiquitin-protein ligase COP1 n=1 Tax=Anthurium amnicola TaxID=1678845 RepID=A0A1D1YIH1_9ARAE	91.304	23	2	0	3	71	360	382	1.66e-11	48.5
Cannbio_021780	251	UniRef100_A0A1D1YA22	>lcl|UniRef100_A0A1D1YA22 Tubulin beta-2 chain (Fragment) n=1 Tax=Anthurium amnicola TaxID=1678845 RepID=A0A1D1YA22_9ARAE	98.795	83	1	0	251	3	8	90	3.34e-55	176
Cannbio_021908	251	UniRef100_A0A1D1ZGE9	>lcl|UniRef100_A0A1D1ZGE9 Asparagine synthetase [glutamine-hydrolyzing] n=1 Tax=Anthurium amnicola TaxID=1678845 RepID=A0A1D1ZGE9_9ARAE	89.157	83	9	0	2	250	175	257	2.02e-34	131
Cannbio_022164	252	UniRef100_A0A1D1YQ89	>lcl|UniRef100_A0A1D1YQ89 Apolipoprotein D (Fragment) n=1 Tax=Anthurium amnicola TaxID=1678845 RepID=A0A1D1YQ89_9ARAE	47.561	82	42	1	3	248	30	110	7.91e-17	80.5
Cannbio_022280	252	UniRef100_A0A1D1YGP9	>lcl|UniRef100_A0A1D1YGP9 6-phosphogluconate dehydrogenase, decarboxylating (Fragment) n=1 Tax=Anthurium amnicola TaxID=1678845 RepID=A0A1D1YGP9_9ARAE	90.361	83	8	0	250	2	44	126	6.24e-46	153
Cannbio_022718	253	UniRef100_A0A1D1XVS6	>lcl|UniRef100_A0A1D1XVS6 Heat shock protein 18 (Fragment) n=1 Tax=Anthurium amnicola TaxID=1678845 RepID=A0A1D1XVS6_9ARAE	95	80	4	0	12	251	23	102	1.23e-49	161
Cannbio_024030	256	UniRef100_A0A1D1Z153	>lcl|UniRef100_A0A1D1Z153 Heat shock cognate protein 2 (Fragment) n=1 Tax=Anthurium amnicola TaxID=1678845 RepID=A0A1D1Z153_9ARAE	89.286	84	9	0	254	3	9	92	2.14e-46	162
Cannbio_024430	257	UniRef100_A0A1D1Z9Q0	>lcl|UniRef100_A0A1D1Z9Q0 Ubiquitin-conjugating enzyme E2 28 (Fragment) n=1 Tax=Anthurium amnicola TaxID=1678845 RepID=A0A1D1Z9Q0_9ARAE	96.226	53	2	0	98	256	38	90	4.54e-28	108
Cannbio_024437	257	UniRef100_A0A1D1XVS6	>lcl|UniRef100_A0A1D1XVS6 Heat shock protein 18 (Fragment) n=1 Tax=Anthurium amnicola TaxID=1678845 RepID=A0A1D1XVS6_9ARAE	92.683	82	6	0	12	257	23	104	4.01e-49	160
Cannbio_025074	259	UniRef100_A0A1D1XJE8	>lcl|UniRef100_A0A1D1XJE8 Uncharacterized protein C1093.03 (Fragment) n=1 Tax=Anthurium amnicola TaxID=1678845 RepID=A0A1D1XJE8_9ARAE	85.542	83	12	0	9	257	65	147	1.49e-43	147
Cannbio_025492	260	UniRef100_A0A1D1XVS6	>lcl|UniRef100_A0A1D1XVS6 Heat shock protein 18 (Fragment) n=1 Tax=Anthurium amnicola TaxID=1678845 RepID=A0A1D1XVS6_9ARAE	92.771	83	6	0	12	260	23	105	1.94e-49	160
Cannbio_025661	260	UniRef100_A0A1D1XI42	>lcl|UniRef100_A0A1D1XI42 Fructose-1,6-bisphosphatase, cytosolic (Fragment) n=1 Tax=Anthurium amnicola TaxID=1678845 RepID=A0A1D1XI42_9ARAE	88.372	86	10	0	3	260	28	113	2.77e-47	155
Cannbio_025964	261	UniRef100_A0A1D1YUH6	>lcl|UniRef100_A0A1D1YUH6 Phosphoenolpyruvate carboxykinase [ATP] 1 n=1 Tax=Anthurium amnicola TaxID=1678845 RepID=A0A1D1YUH6_9ARAE	91.86	86	7	0	3	260	5	90	7.76e-42	143
Cannbio_025965	261	UniRef100_A0A1D1YUH6	>lcl|UniRef100_A0A1D1YUH6 Phosphoenolpyruvate carboxykinase [ATP] 1 n=1 Tax=Anthurium amnicola TaxID=1678845 RepID=A0A1D1YUH6_9ARAE	93.023	86	6	0	3	260	5	90	4.35e-42	144
Cannbio_026000	261	UniRef100_A0A1D1Y7P2	>lcl|UniRef100_A0A1D1Y7P2 Protein kinase G11A (Fragment) n=1 Tax=Anthurium amnicola TaxID=1678845 RepID=A0A1D1Y7P2_9ARAE	100	86	0	0	3	260	457	542	2.27e-56	191
Cannbio_026855	263	UniRef100_A0A1D1YGS1	>lcl|UniRef100_A0A1D1YGS1 60S ribosomal protein L8-3 (Fragment) n=1 Tax=Anthurium amnicola TaxID=1678845 RepID=A0A1D1YGS1_9ARAE	88.506	87	10	0	262	2	6	92	1.08e-51	166
Cannbio_027943	266	UniRef100_A0A1D1XZL5	>lcl|UniRef100_A0A1D1XZL5 Phosphoenolpyruvate carboxylase (Fragment) n=1 Tax=Anthurium amnicola TaxID=1678845 RepID=A0A1D1XZL5_9ARAE	85.526	76	10	1	3	227	76	151	1.61e-39	137
Cannbio_028452	268	UniRef100_A0A1D1XZ76	>lcl|UniRef100_A0A1D1XZ76 Aldehyde dehydrogenase family 2 member B4, mitochondrial (Fragment) n=1 Tax=Anthurium amnicola TaxID=1678845 RepID=A0A1D1XZ76_9ARAE	89.773	88	9	0	266	3	96	183	2.19e-47	161
Cannbio_028550	268	UniRef100_A0A1D1XQ62	>lcl|UniRef100_A0A1D1XQ62 Importin-5 (Fragment) n=1 Tax=Anthurium amnicola TaxID=1678845 RepID=A0A1D1XQ62_9ARAE	87.5	88	11	0	266	3	11	98	2.46e-51	166
Cannbio_028590	268	UniRef100_A0A1D1Y7H6	>lcl|UniRef100_A0A1D1Y7H6 Serine/threonine protein phosphatase 2A regulatory subunit B' eta isoform (Fragment) n=1 Tax=Anthurium amnicola TaxID=1678845 RepID=A0A1D1Y7H6_9ARAE	88.764	89	10	0	268	2	129	217	1.13e-51	170
Cannbio_028782	269	UniRef100_A0A1D1XU52	>lcl|UniRef100_A0A1D1XU52 T-complex protein 1 subunit delta (Fragment) n=1 Tax=Anthurium amnicola TaxID=1678845 RepID=A0A1D1XU52_9ARAE	91.011	89	8	0	1	267	46	134	9.04e-52	172
Cannbio_029436	270	UniRef100_A0A1D1Y5X4	>lcl|UniRef100_A0A1D1Y5X4 Tubulin beta-1 chain n=1 Tax=Anthurium amnicola TaxID=1678845 RepID=A0A1D1Y5X4_9ARAE	94.545	55	3	0	3	167	45	99	2.02e-29	110
Cannbio_030194	272	UniRef100_A0A1D1Y0I1	>lcl|UniRef100_A0A1D1Y0I1 Eukaryotic initiation factor 4A-13 (Fragment) n=1 Tax=Anthurium amnicola TaxID=1678845 RepID=A0A1D1Y0I1_9ARAE	94.444	90	5	0	2	271	31	120	2.4e-53	172
Cannbio_030605	274	UniRef100_A0A1D1XVS6	>lcl|UniRef100_A0A1D1XVS6 Heat shock protein 18 (Fragment) n=1 Tax=Anthurium amnicola TaxID=1678845 RepID=A0A1D1XVS6_9ARAE	95.402	87	4	0	263	3	23	109	4.39e-55	175
Cannbio_030912	274	UniRef100_A0A1D1YI54	>lcl|UniRef100_A0A1D1YI54 Peptidyl-prolyl cis-trans isomerase (Fragment) n=1 Tax=Anthurium amnicola TaxID=1678845 RepID=A0A1D1YI54_9ARAE	75.676	37	9	0	163	273	100	136	1.13e-11	67
Cannbio_031354	276	UniRef100_A0A1D1YDN4	>lcl|UniRef100_A0A1D1YDN4 Phosphoethanolamine N-methyltransferase (Fragment) n=1 Tax=Anthurium amnicola TaxID=1678845 RepID=A0A1D1YDN4_9ARAE	87.912	91	11	0	275	3	70	160	4.55e-52	171
Cannbio_031370	276	UniRef100_A0A1D1ZAE5	>lcl|UniRef100_A0A1D1ZAE5 Eukaryotic initiation factor 4A-10 (Fragment) n=1 Tax=Anthurium amnicola TaxID=1678845 RepID=A0A1D1ZAE5_9ARAE	89.011	91	10	0	3	275	4	94	5.97e-53	169
Cannbio_031769	277	UniRef100_A0A1D1XID4	>lcl|UniRef100_A0A1D1XID4 Tubulin alpha chain (Fragment) n=1 Tax=Anthurium amnicola TaxID=1678845 RepID=A0A1D1XID4_9ARAE	95.652	92	4	0	277	2	11	102	3.46e-59	190
Cannbio_032256	278	UniRef100_A0A1D1YRU3	>lcl|UniRef100_A0A1D1YRU3 Chloride channel protein CLC-c n=2 Tax=Anthurium amnicola TaxID=1678845 RepID=A0A1D1YRU3_9ARAE	82.609	92	16	0	277	2	39	130	2.3e-38	137
Cannbio_032933	280	UniRef100_A0A1D1Y296	>lcl|UniRef100_A0A1D1Y296 Peptidyl-prolyl cis-trans isomerase FKBP62 (Fragment) n=1 Tax=Anthurium amnicola TaxID=1678845 RepID=A0A1D1Y296_9ARAE	88.043	92	11	0	1	276	92	183	5.58e-31	117
Cannbio_033272	281	UniRef100_A0A1D1YI54	>lcl|UniRef100_A0A1D1YI54 Peptidyl-prolyl cis-trans isomerase (Fragment) n=1 Tax=Anthurium amnicola TaxID=1678845 RepID=A0A1D1YI54_9ARAE	75.676	37	9	0	170	280	100	136	7.86e-12	67.4
Cannbio_033513	281	UniRef100_A0A1D1Y150	>lcl|UniRef100_A0A1D1Y150 V-type proton ATPase subunit a n=1 Tax=Anthurium amnicola TaxID=1678845 RepID=A0A1D1Y150_9ARAE	77.193	57	13	0	172	2	171	227	1.6e-18	89
Cannbio_033608	282	UniRef100_A0A1D1XHL7	>lcl|UniRef100_A0A1D1XHL7 40S ribosomal protein S8 (Fragment) n=1 Tax=Anthurium amnicola TaxID=1678845 RepID=A0A1D1XHL7_9ARAE	89.744	78	8	0	235	2	31	108	8.29e-28	110
Cannbio_034356	284	UniRef100_A0A1D1ZIM3	>lcl|UniRef100_A0A1D1ZIM3 Tubulin alpha chain n=1 Tax=Anthurium amnicola TaxID=1678845 RepID=A0A1D1ZIM3_9ARAE	97.183	71	2	0	72	284	331	401	1.57e-47	153
Cannbio_034359	284	UniRef100_A0A1D1Z6U9	>lcl|UniRef100_A0A1D1Z6U9 40S ribosomal protein S12 (Fragment) n=1 Tax=Anthurium amnicola TaxID=1678845 RepID=A0A1D1Z6U9_9ARAE	97.619	84	1	1	249	1	15	98	3.46e-49	162
Cannbio_035384	286	UniRef100_A0A1D1XIK0	>lcl|UniRef100_A0A1D1XIK0 Calreticulin (Fragment) n=1 Tax=Anthurium amnicola TaxID=1678845 RepID=A0A1D1XIK0_9ARAE	80	65	13	0	6	200	1	65	8.8e-31	114
Cannbio_035399	286	UniRef100_A0A1D1XK26	>lcl|UniRef100_A0A1D1XK26 60S acidic ribosomal protein P2 (Fragment) n=1 Tax=Anthurium amnicola TaxID=1678845 RepID=A0A1D1XK26_9ARAE	86.957	92	10	1	3	272	39	130	4.92e-19	84.7
Cannbio_036587	287	UniRef100_A0A1D1Z295	>lcl|UniRef100_A0A1D1Z295 Peptidyl-prolyl cis-trans isomerase (Fragment) n=1 Tax=Anthurium amnicola TaxID=1678845 RepID=A0A1D1Z295_9ARAE	87.368	95	12	0	287	3	155	249	2.06e-45	156
Cannbio_036835	287	UniRef100_A0A1D1ZGE9	>lcl|UniRef100_A0A1D1ZGE9 Asparagine synthetase [glutamine-hydrolyzing] n=1 Tax=Anthurium amnicola TaxID=1678845 RepID=A0A1D1ZGE9_9ARAE	92.632	95	7	0	1	285	192	286	2.7e-43	155
Cannbio_036943	287	UniRef100_A0A1D1ZM98	>lcl|UniRef100_A0A1D1ZM98 Malic enzyme (Fragment) n=1 Tax=Anthurium amnicola TaxID=1678845 RepID=A0A1D1ZM98_9ARAE	84.211	95	15	0	286	2	92	186	4.6e-53	182
Cannbio_037647	287	UniRef100_A0A1D1Y4H0	>lcl|UniRef100_A0A1D1Y4H0 60S ribosomal protein L23 (Fragment) n=1 Tax=Anthurium amnicola TaxID=1678845 RepID=A0A1D1Y4H0_9ARAE	95.745	94	4	0	4	285	18	111	3.79e-57	181
Cannbio_037853	287	UniRef100_A0A1D1YXE9	>lcl|UniRef100_A0A1D1YXE9 Translationally-controlled tumor (Fragment) n=1 Tax=Anthurium amnicola TaxID=1678845 RepID=A0A1D1YXE9_9ARAE	80	85	14	1	42	287	11	95	7.01e-18	83.6
Cannbio_037877	287	UniRef100_A0A1D1YDX9	>lcl|UniRef100_A0A1D1YDX9 ADP-ribosylation factor 2 n=1 Tax=Anthurium amnicola TaxID=1678845 RepID=A0A1D1YDX9_9ARAE	95.349	86	4	0	2	259	96	181	4.43e-53	172
Cannbio_038601	287	UniRef100_A0A1D1Y5Z9	>lcl|UniRef100_A0A1D1Y5Z9 14-3-3-like protein (Fragment) n=1 Tax=Anthurium amnicola TaxID=1678845 RepID=A0A1D1Y5Z9_9ARAE	91.566	83	7	0	250	2	1	83	4.76e-35	125
Cannbio_039627	287	UniRef100_A0A1D1XIG1	>lcl|UniRef100_A0A1D1XIG1 Putative inositol transporter 2 n=1 Tax=Anthurium amnicola TaxID=1678845 RepID=A0A1D1XIG1_9ARAE	89.474	95	10	0	285	1	416	510	5.48e-51	177
Cannbio_039704	287	UniRef100_A0A1D1YPQ8	>lcl|UniRef100_A0A1D1YPQ8 Elongation factor Tu, chloroplastic (Fragment) n=1 Tax=Anthurium amnicola TaxID=1678845 RepID=A0A1D1YPQ8_9ARAE	92.857	70	5	0	3	212	32	101	9.1e-38	131
Cannbio_040451	287	UniRef100_A0A1D1Y5C9	>lcl|UniRef100_A0A1D1Y5C9 40S ribosomal protein S3-1 (Fragment) n=1 Tax=Anthurium amnicola TaxID=1678845 RepID=A0A1D1Y5C9_9ARAE	89.412	85	9	0	31	285	28	112	1.02e-45	154
Cannbio_041080	287	UniRef100_A0A1D1XVS6	>lcl|UniRef100_A0A1D1XVS6 Heat shock protein 18 (Fragment) n=1 Tax=Anthurium amnicola TaxID=1678845 RepID=A0A1D1XVS6_9ARAE	92.593	81	6	0	244	2	23	103	3.11e-48	158
Cannbio_041837	287	UniRef100_A0A1D1YA22	>lcl|UniRef100_A0A1D1YA22 Tubulin beta-2 chain (Fragment) n=1 Tax=Anthurium amnicola TaxID=1678845 RepID=A0A1D1YA22_9ARAE	96.842	95	3	0	287	3	12	106	1.37e-64	201
Cannbio_042785	289	UniRef100_A0A1D1Y4H0	>lcl|UniRef100_A0A1D1Y4H0 60S ribosomal protein L23 (Fragment) n=1 Tax=Anthurium amnicola TaxID=1678845 RepID=A0A1D1Y4H0_9ARAE	95.652	92	4	0	278	3	22	113	4.57e-56	178
Cannbio_042868	289	UniRef100_A0A1D1ZGE9	>lcl|UniRef100_A0A1D1ZGE9 Asparagine synthetase [glutamine-hydrolyzing] n=1 Tax=Anthurium amnicola TaxID=1678845 RepID=A0A1D1ZGE9_9ARAE	92.708	96	7	0	289	2	202	297	4.1e-45	160
Cannbio_043758	295	UniRef100_A0A1D1XXI6	>lcl|UniRef100_A0A1D1XXI6 Malate dehydrogenase (Fragment) n=1 Tax=Anthurium amnicola TaxID=1678845 RepID=A0A1D1XXI6_9ARAE	90.722	97	9	0	293	3	3	99	3.03e-52	176
Cannbio_044105	298	UniRef100_A0A1D1YA22	>lcl|UniRef100_A0A1D1YA22 Tubulin beta-2 chain (Fragment) n=1 Tax=Anthurium amnicola TaxID=1678845 RepID=A0A1D1YA22_9ARAE	96.97	99	3	0	1	297	7	105	6.3e-68	209
Cannbio_044709	304	UniRef100_A0A1D1XL80	>lcl|UniRef100_A0A1D1XL80 Ribosomal protein L37 (Fragment) n=1 Tax=Anthurium amnicola TaxID=1678845 RepID=A0A1D1XL80_9ARAE	91.139	79	6	1	12	248	13	90	2.61e-43	145
Cannbio_046457	319	UniRef100_A0A1D1Y2Z6	>lcl|UniRef100_A0A1D1Y2Z6 1-phosphatidylinositol 3-phosphate 5-kinase fab1 (Fragment) n=1 Tax=Anthurium amnicola TaxID=1678845 RepID=A0A1D1Y2Z6_9ARAE	61.905	105	5	1	3	317	73	142	8.32e-34	124
Cannbio_046595	321	UniRef100_A0A1D1YA57	>lcl|UniRef100_A0A1D1YA57 ATP-citrate synthase alpha chain protein 2 (Fragment) n=1 Tax=Anthurium amnicola TaxID=1678845 RepID=A0A1D1YA57_9ARAE	97.17	106	3	0	320	3	332	437	9.11e-68	219
Cannbio_046629	321	UniRef100_A0A1D1XDN4	>lcl|UniRef100_A0A1D1XDN4 Lon protease 2, peroxisomal (Fragment) n=1 Tax=Anthurium amnicola TaxID=1678845 RepID=A0A1D1XDN4_9ARAE	93.458	107	7	0	1	321	1	107	8.54e-66	203
Cannbio_047686	332	UniRef100_A0A1D1Z707	>lcl|UniRef100_A0A1D1Z707 Actin, plasmodial isoform (Fragment) n=1 Tax=Anthurium amnicola TaxID=1678845 RepID=A0A1D1Z707_9ARAE	98.182	110	2	0	2	331	135	244	4.22e-74	229
Cannbio_047687	332	UniRef100_A0A1D1YPK1	>lcl|UniRef100_A0A1D1YPK1 DNA-directed RNA polymerase II subunit RPB1 (Fragment) n=1 Tax=Anthurium amnicola TaxID=1678845 RepID=A0A1D1YPK1_9ARAE	72.527	91	15	2	2	268	23	105	2.68e-25	101
Cannbio_048185	338	UniRef100_A0A1D1XEM5	>lcl|UniRef100_A0A1D1XEM5 NADH-ubiquinone oxidoreductase chain 4 (Fragment) n=1 Tax=Anthurium amnicola TaxID=1678845 RepID=A0A1D1XEM5_9ARAE	99.099	111	1	0	1	333	67	177	4.87e-74	226
Cannbio_049704	1002	UniRef100_A0A1D1Y839	>lcl|UniRef100_A0A1D1Y839 Cathepsin B n=1 Tax=Anthurium amnicola TaxID=1678845 RepID=A0A1D1Y839_9ARAE	61.589	302	114	2	908	3	20	319	5.69e-130	383
Cannbio_050194	1071	UniRef100_A0A1D1XE96	>lcl|UniRef100_A0A1D1XE96 Polyadenylate-binding protein n=1 Tax=Anthurium amnicola TaxID=1678845 RepID=A0A1D1XE96_9ARAE	97.688	173	4	0	1066	548	470	642	2e-61	217
Cannbio_054143	1231	UniRef100_A0A1D1YHK1	>lcl|UniRef100_A0A1D1YHK1 Glyceraldehyde-3-phosphate dehydrogenase n=1 Tax=Anthurium amnicola TaxID=1678845 RepID=A0A1D1YHK1_9ARAE	92.105	304	1	1	1220	309	1	281	2.73e-176	504
Cannbio_055801	1318	UniRef100_A0A1D1XCV8	>lcl|UniRef100_A0A1D1XCV8 Arginine kinase n=1 Tax=Anthurium amnicola TaxID=1678845 RepID=A0A1D1XCV8_9ARAE	93.801	371	7	1	61	1173	1	355	0	684
Cannbio_057512	2238	UniRef100_A0A1D1Z8P1	>lcl|UniRef100_A0A1D1Z8P1 Elongation factor 2 n=1 Tax=Anthurium amnicola TaxID=1678845 RepID=A0A1D1Z8P1_9ARAE	98.477	394	6	0	2	1183	193	586	0	810
Cannbio_058165	571	UniRef100_A0A1D1YX29	>lcl|UniRef100_A0A1D1YX29 Eukaryotic translation initiation factor 2 subunit 3 (Fragment) n=1 Tax=Anthurium amnicola TaxID=1678845 RepID=A0A1D1YX29_9ARAE	91.667	36	3	0	149	256	201	236	3.82e-24	80.5
Cannbio_058440	426	UniRef100_A0A1D1YCY6	>lcl|UniRef100_A0A1D1YCY6 DEAD-box ATP-dependent RNA helicase 39 (Fragment) n=1 Tax=Anthurium amnicola TaxID=1678845 RepID=A0A1D1YCY6_9ARAE	65.455	55	18	1	308	147	193	247	5.69e-18	69.7
Cannbio_058671	554	UniRef100_A0A1D1XHZ4	>lcl|UniRef100_A0A1D1XHZ4 60S ribosomal protein L7 (Fragment) n=1 Tax=Anthurium amnicola TaxID=1678845 RepID=A0A1D1XHZ4_9ARAE	84.946	186	26	1	554	3	6	191	1.02e-99	298
Cannbio_058699	558	UniRef100_A0A1D1ZG56	>lcl|UniRef100_A0A1D1ZG56 ATP synthase subunit gamma (Fragment) n=1 Tax=Anthurium amnicola TaxID=1678845 RepID=A0A1D1ZG56_9ARAE	95.798	119	5	0	359	3	94	212	2.99e-76	239
Cannbio_059047	587	UniRef100_A0A1D1XFU7	>lcl|UniRef100_A0A1D1XFU7 Phosphate carrier protein, mitochondrial (Fragment) n=1 Tax=Anthurium amnicola TaxID=1678845 RepID=A0A1D1XFU7_9ARAE	100	53	0	0	3	161	330	382	7.06e-15	82
Cannbio_059188	562	UniRef100_A0A1D1YP81	>lcl|UniRef100_A0A1D1YP81 Heat shock protein cognate 3 n=1 Tax=Anthurium amnicola TaxID=1678845 RepID=A0A1D1YP81_9ARAE	97.931	145	3	0	2	436	34	178	5.84e-85	257
Cannbio_059628	986	UniRef100_A0A1D1ZCS6	>lcl|UniRef100_A0A1D1ZCS6 Cathepsin L (Fragment) n=1 Tax=Anthurium amnicola TaxID=1678845 RepID=A0A1D1ZCS6_9ARAE	68.161	223	70	1	984	319	50	272	2.69e-121	319
Cannbio_059756	445	UniRef100_A0A1D1YYL9	>lcl|UniRef100_A0A1D1YYL9 Formin-binding protein 4 n=2 Tax=Anthurium amnicola TaxID=1678845 RepID=A0A1D1YYL9_9ARAE	56.383	94	13	2	276	1	870	937	7.95e-20	95.1
Cannbio_060231	992	UniRef100_A0A1D1ZC35	>lcl|UniRef100_A0A1D1ZC35 Tubulin alpha-1 chain n=2 Tax=Anthurium amnicola TaxID=1678845 RepID=A0A1D1ZC35_9ARAE	99.281	139	1	0	574	990	8	146	8.91e-84	263
Cannbio_060335	611	UniRef100_A0A1D1Z3B1	>lcl|UniRef100_A0A1D1Z3B1 Eukaryotic initiation factor 4A-II n=1 Tax=Anthurium amnicola TaxID=1678845 RepID=A0A1D1Z3B1_9ARAE	97	200	5	1	602	3	1	199	3.13e-139	404
Cannbio_060377	1125	UniRef100_A0A1D1XVZ8	>lcl|UniRef100_A0A1D1XVZ8 Cytochrome P450 4g15 n=1 Tax=Anthurium amnicola TaxID=1678845 RepID=A0A1D1XVZ8_9ARAE	96.215	317	11	1	2	949	251	567	0	610
Cannbio_060433	516	UniRef100_A0A1D1XKL0	>lcl|UniRef100_A0A1D1XKL0 60S ribosomal protein L23 (Fragment) n=1 Tax=Anthurium amnicola TaxID=1678845 RepID=A0A1D1XKL0_9ARAE	97.938	97	2	0	6	296	5	101	1.1e-62	174
Cannbio_061258	853	UniRef100_A0A1D1XLB0	>lcl|UniRef100_A0A1D1XLB0 Sister chromatid cohesion protein PDS5 B-B n=1 Tax=Anthurium amnicola TaxID=1678845 RepID=A0A1D1XLB0_9ARAE	97.561	41	1	0	99	221	1	41	1.28e-13	75.5
Cannbio_061301	1006	UniRef100_A0A1D1XRP2	>lcl|UniRef100_A0A1D1XRP2 Paramyosin, long form n=1 Tax=Anthurium amnicola TaxID=1678845 RepID=A0A1D1XRP2_9ARAE	98.507	335	5	0	1	1005	541	875	0	610
Cannbio_061324	580	UniRef100_A0A1D1ZF53	>lcl|UniRef100_A0A1D1ZF53 60S ribosomal protein L18 (Fragment) n=1 Tax=Anthurium amnicola TaxID=1678845 RepID=A0A1D1ZF53_9ARAE	92.147	191	15	0	8	580	1	191	3.47e-125	360
Cannbio_062048	615	UniRef100_A0A1D1XZZ7	>lcl|UniRef100_A0A1D1XZZ7 CTP synthase n=2 Tax=Anthurium amnicola TaxID=1678845 RepID=A0A1D1XZZ7_9ARAE	95.833	24	1	0	615	544	129	152	2.57e-14	53.5
Cannbio_062164	650	UniRef100_A0A1D1YZH5	>lcl|UniRef100_A0A1D1YZH5 Ribosomal protein L15 (Fragment) n=1 Tax=Anthurium amnicola TaxID=1678845 RepID=A0A1D1YZH5_9ARAE	88.426	216	16	1	3	650	2	208	8.52e-123	355
Cannbio_062214	638	UniRef100_A0A1D1Y993	>lcl|UniRef100_A0A1D1Y993 Troponin C, isoform 1 (Fragment) n=1 Tax=Anthurium amnicola TaxID=1678845 RepID=A0A1D1Y993_9ARAE	96.875	96	3	0	602	315	1	96	1.18e-66	189
Cannbio_062379	1235	UniRef100_A0A1D1XIR1	>lcl|UniRef100_A0A1D1XIR1 60S ribosomal protein L4 n=1 Tax=Anthurium amnicola TaxID=1678845 RepID=A0A1D1XIR1_9ARAE	92.339	248	19	0	806	63	115	362	0	453
Cannbio_062657	686	UniRef100_A0A1D1YPU1	>lcl|UniRef100_A0A1D1YPU1 Nucleoside diphosphate kinase (Fragment) n=1 Tax=Anthurium amnicola TaxID=1678845 RepID=A0A1D1YPU1_9ARAE	90.395	177	12	2	684	157	6	178	3.33e-109	320
Cannbio_062855	1198	UniRef100_A0A1D1YTM4	>lcl|UniRef100_A0A1D1YTM4 60S ribosomal protein L3 (Fragment) n=1 Tax=Anthurium amnicola TaxID=1678845 RepID=A0A1D1YTM4_9ARAE	91.045	268	24	0	1198	395	6	273	7e-156	455
Cannbio_062930	1061	UniRef100_A0A1D1YJ31	>lcl|UniRef100_A0A1D1YJ31 60S acidic ribosomal protein P0 n=1 Tax=Anthurium amnicola TaxID=1678845 RepID=A0A1D1YJ31_9ARAE	95	320	11	1	49	1008	1	315	0	553
Cannbio_063398	998	UniRef100_A0A1D1Y502	>lcl|UniRef100_A0A1D1Y502 Longitudinals lacking protein, isoforms H/M/V (Fragment) n=1 Tax=Anthurium amnicola TaxID=1678845 RepID=A0A1D1Y502_9ARAE	95.522	201	8	1	50	652	1	200	3.29e-145	358
Cannbio_063628	1229	UniRef100_A0A1D1Z4R9	>lcl|UniRef100_A0A1D1Z4R9 Endocuticle structural glycoprotein ABD-4 (Fragment) n=1 Tax=Anthurium amnicola TaxID=1678845 RepID=A0A1D1Z4R9_9ARAE	72.441	127	29	3	700	1077	1	122	4.08e-49	172
Cannbio_064090	1377	UniRef100_A0A1D1YTC5	>lcl|UniRef100_A0A1D1YTC5 ADP,ATP carrier protein 1 (Fragment) n=1 Tax=Anthurium amnicola TaxID=1678845 RepID=A0A1D1YTC5_9ARAE	97.378	267	7	0	8	808	1	267	2.81e-177	507
Cannbio_064179	2268	UniRef100_A0A1D1YTV5	>lcl|UniRef100_A0A1D1YTV5 ATP synthase epsilon chain, chloroplastic (Fragment) n=1 Tax=Anthurium amnicola TaxID=1678845 RepID=A0A1D1YTV5_9ARAE	89.632	299	13	1	103	999	32	312	7.34e-158	469
Cannbio_001636	359	UniRef100_J7FI05	>lcl|UniRef100_J7FI05 Elongation factor 1A (Fragment) n=1 Tax=Anthurium andraeanum TaxID=226677 RepID=J7FI05_ANTAD	89.189	74	8	0	357	136	17	90	1.81e-39	136
Cannbio_021548	250	UniRef100_J7FI05	>lcl|UniRef100_J7FI05 Elongation factor 1A (Fragment) n=1 Tax=Anthurium andraeanum TaxID=226677 RepID=J7FI05_ANTAD	95.122	82	4	0	4	249	1	82	4.83e-51	164
Cannbio_030111	272	UniRef100_J7FI05	>lcl|UniRef100_J7FI05 Elongation factor 1A (Fragment) n=1 Tax=Anthurium andraeanum TaxID=226677 RepID=J7FI05_ANTAD	92.105	76	6	0	3	230	15	90	9.83e-44	146
Cannbio_035969	287	UniRef100_J7FI05	>lcl|UniRef100_J7FI05 Elongation factor 1A (Fragment) n=1 Tax=Anthurium andraeanum TaxID=226677 RepID=J7FI05_ANTAD	96.774	31	1	0	2	94	58	88	2.29e-11	64.3
Cannbio_032260	278	UniRef100_Q93XB4	>lcl|UniRef100_Q93XB4 Eukaryotic initiation factor 4A-like protein (Fragment) n=1 Tax=Apium graveolens TaxID=4045 RepID=Q93XB4_APIGR	94.565	92	5	0	2	277	23	114	2.62e-53	172
Cannbio_045417	310	UniRef100_Q94EV0	>lcl|UniRef100_Q94EV0 Hexose transporter-like protein (Fragment) n=1 Tax=Apium graveolens TaxID=4045 RepID=Q94EV0_APIGR	86.25	80	11	0	1	240	73	152	1.42e-44	150
Cannbio_057701	3343	UniRef100_Q9M6Q8	>lcl|UniRef100_Q9M6Q8 Putative phloem transcription factor M1 n=1 Tax=Apium graveolens TaxID=4045 RepID=Q9M6Q8_APIGR	92.453	106	8	0	911	1228	91	196	4.44e-57	211
Cannbio_027883	266	UniRef100_Q84UE4	>lcl|UniRef100_Q84UE4 Translation initition factor eIF4A (Fragment) n=1 Tax=Apium graveolens Dulce Group TaxID=117781 RepID=Q84UE4_APIGR	92.045	88	7	0	3	266	83	170	2.31e-51	168
Cannbio_044971	306	UniRef100_Q84UE4	>lcl|UniRef100_Q84UE4 Translation initition factor eIF4A (Fragment) n=1 Tax=Apium graveolens Dulce Group TaxID=117781 RepID=Q84UE4_APIGR	95.05	101	5	0	304	2	30	130	2.72e-62	196
Cannbio_000627	349	UniRef100_A0A2I0B6H1	>lcl|UniRef100_A0A2I0B6H1 Retrovirus-related Pol polyprotein from transposon TNT 1-94 n=1 Tax=Apostasia shenzhenica TaxID=1088818 RepID=A0A2I0B6H1_9ASPA	60	75	30	0	347	123	42	116	2.57e-26	107
Cannbio_001167	356	UniRef100_A0A2I0BF48	>lcl|UniRef100_A0A2I0BF48 Guanine nucleotide-binding protein subunit beta-1 n=1 Tax=Apostasia shenzhenica TaxID=1088818 RepID=A0A2I0BF48_9ASPA	91.667	24	2	0	283	354	358	381	1.73e-12	52.8
Cannbio_004229	412	UniRef100_A0A2I0B6H1	>lcl|UniRef100_A0A2I0B6H1 Retrovirus-related Pol polyprotein from transposon TNT 1-94 n=1 Tax=Apostasia shenzhenica TaxID=1088818 RepID=A0A2I0B6H1_9ASPA	82.09	134	24	0	6	407	72	205	1.19e-76	236
Cannbio_007245	521	UniRef100_A0A2H9ZVY7	>lcl|UniRef100_A0A2H9ZVY7 Retrovirus-related Pol polyprotein from transposon TNT 1-94 n=1 Tax=Apostasia shenzhenica TaxID=1088818 RepID=A0A2H9ZVY7_9ASPA	63.025	119	43	1	360	4	1181	1298	4.41e-49	157
Cannbio_007453	529	UniRef100_A0A2I0B7Z4	>lcl|UniRef100_A0A2I0B7Z4 Retrovirus-related Pol polyprotein from transposon TNT 1-94 n=1 Tax=Apostasia shenzhenica TaxID=1088818 RepID=A0A2I0B7Z4_9ASPA	62.5	48	18	0	2	145	681	728	1.45e-11	72.4
Cannbio_007747	542	UniRef100_A0A2I0A1T8	>lcl|UniRef100_A0A2I0A1T8 Retrovirus-related Pol polyprotein from transposon TNT 1-94 n=1 Tax=Apostasia shenzhenica TaxID=1088818 RepID=A0A2I0A1T8_9ASPA	55.34	103	46	0	541	233	184	286	3.91e-23	103
Cannbio_010960	728	UniRef100_A0A2I0A1T8	>lcl|UniRef100_A0A2I0A1T8 Retrovirus-related Pol polyprotein from transposon TNT 1-94 n=1 Tax=Apostasia shenzhenica TaxID=1088818 RepID=A0A2I0A1T8_9ASPA	44.385	187	104	0	163	723	170	356	7.37e-45	163
Cannbio_018874	244	UniRef100_A0A2H9ZY12	>lcl|UniRef100_A0A2H9ZY12 Uncharacterized protein n=1 Tax=Apostasia shenzhenica TaxID=1088818 RepID=A0A2H9ZY12_9ASPA	63.291	79	29	0	238	2	57	135	7.83e-32	117
Cannbio_022202	252	UniRef100_A0A2I0AAF0	>lcl|UniRef100_A0A2I0AAF0 Tubulin beta chain n=1 Tax=Apostasia shenzhenica TaxID=1088818 RepID=A0A2I0AAF0_9ASPA	84.722	72	11	0	217	2	104	175	2.9e-39	144
Cannbio_022876	253	UniRef100_A0A2I0AVA7	>lcl|UniRef100_A0A2I0AVA7 Leucine-rich repeat-containing protein ODA7 n=1 Tax=Apostasia shenzhenica TaxID=1088818 RepID=A0A2I0AVA7_9ASPA	60.714	84	25	3	253	2	470	545	8.81e-18	86.3
Cannbio_025027	259	UniRef100_A0A2I0B2N0	>lcl|UniRef100_A0A2I0B2N0 Protein CHUP1, chloroplastic n=1 Tax=Apostasia shenzhenica TaxID=1088818 RepID=A0A2I0B2N0_9ASPA	52.326	86	1	1	259	2	788	833	5.75e-15	78.6
Cannbio_030619	274	UniRef100_A0A2I0AK99	>lcl|UniRef100_A0A2I0AK99 Putative serine/threonine-protein kinase n=1 Tax=Apostasia shenzhenica TaxID=1088818 RepID=A0A2I0AK99_9ASPA	51.648	91	24	2	1	273	325	395	3.86e-19	90.5
Cannbio_031361	276	UniRef100_A0A2H9ZVY7	>lcl|UniRef100_A0A2H9ZVY7 Retrovirus-related Pol polyprotein from transposon TNT 1-94 n=1 Tax=Apostasia shenzhenica TaxID=1088818 RepID=A0A2H9ZVY7_9ASPA	67.327	101	23	1	273	1	1201	1301	7.7e-36	138
Cannbio_032455	279	UniRef100_A0A2I0B6H1	>lcl|UniRef100_A0A2I0B6H1 Retrovirus-related Pol polyprotein from transposon TNT 1-94 n=1 Tax=Apostasia shenzhenica TaxID=1088818 RepID=A0A2I0B6H1_9ASPA	67.123	73	24	0	234	16	83	155	1.47e-24	102
Cannbio_037628	287	UniRef100_A0A2I0B907	>lcl|UniRef100_A0A2I0B907 Putative V-type proton ATPase subunit H n=1 Tax=Apostasia shenzhenica TaxID=1088818 RepID=A0A2I0B907_9ASPA	88.421	95	11	0	286	2	145	239	4.68e-53	175
Cannbio_042625	289	UniRef100_A0A2I0B907	>lcl|UniRef100_A0A2I0B907 Putative V-type proton ATPase subunit H n=1 Tax=Apostasia shenzhenica TaxID=1088818 RepID=A0A2I0B907_9ASPA	92.473	93	7	0	281	3	135	227	3.81e-53	175
Cannbio_043373	292	UniRef100_A0A2H9ZVY7	>lcl|UniRef100_A0A2H9ZVY7 Retrovirus-related Pol polyprotein from transposon TNT 1-94 n=1 Tax=Apostasia shenzhenica TaxID=1088818 RepID=A0A2H9ZVY7_9ASPA	65.455	55	19	0	167	3	638	692	8.46e-17	79
Cannbio_047418	330	UniRef100_A0A2I0A2E8	>lcl|UniRef100_A0A2I0A2E8 Protein transport protein Sec61 subunit alpha n=1 Tax=Apostasia shenzhenica TaxID=1088818 RepID=A0A2I0A2E8_9ASPA	95.413	109	5	0	328	2	240	348	3.39e-64	210
Cannbio_047578	331	UniRef100_A0A2I0BCU3	>lcl|UniRef100_A0A2I0BCU3 NADH-cytochrome b5 reductase n=1 Tax=Apostasia shenzhenica TaxID=1088818 RepID=A0A2I0BCU3_9ASPA	79.167	72	15	0	3	218	233	304	6.76e-37	135
Cannbio_048083	337	UniRef100_A0A2I0B3Z1	>lcl|UniRef100_A0A2I0B3Z1 Calcium-dependent protein kinase SK5 n=1 Tax=Apostasia shenzhenica TaxID=1088818 RepID=A0A2I0B3Z1_9ASPA	77.551	49	11	0	337	191	233	281	5.68e-24	85.1
Cannbio_049437	523	UniRef100_A0A2I0B7Z4	>lcl|UniRef100_A0A2I0B7Z4 Retrovirus-related Pol polyprotein from transposon TNT 1-94 n=1 Tax=Apostasia shenzhenica TaxID=1088818 RepID=A0A2I0B7Z4_9ASPA	57.292	96	41	0	486	199	633	728	1.16e-29	124
Cannbio_054943	2603	UniRef100_A0A2I0AZN9	>lcl|UniRef100_A0A2I0AZN9 Cyclin-A3-4 n=1 Tax=Apostasia shenzhenica TaxID=1088818 RepID=A0A2I0AZN9_9ASPA	45.771	201	86	4	362	964	43	220	1.61e-84	145
Cannbio_055321	378	UniRef100_A0A2I0B7Z4	>lcl|UniRef100_A0A2I0B7Z4 Retrovirus-related Pol polyprotein from transposon TNT 1-94 n=1 Tax=Apostasia shenzhenica TaxID=1088818 RepID=A0A2I0B7Z4_9ASPA	68.8	125	39	0	377	3	537	661	7.06e-54	191
Cannbio_056391	577	UniRef100_A0A2I0A1T8	>lcl|UniRef100_A0A2I0A1T8 Retrovirus-related Pol polyprotein from transposon TNT 1-94 n=1 Tax=Apostasia shenzhenica TaxID=1088818 RepID=A0A2I0A1T8_9ASPA	56.589	129	55	1	121	507	166	293	1.96e-34	134
Cannbio_057712	533	UniRef100_A0A2H9ZVY7	>lcl|UniRef100_A0A2H9ZVY7 Retrovirus-related Pol polyprotein from transposon TNT 1-94 n=1 Tax=Apostasia shenzhenica TaxID=1088818 RepID=A0A2H9ZVY7_9ASPA	36.111	144	62	4	453	73	436	566	5.33e-17	81.3
Cannbio_057838	519	UniRef100_A0A2I0B3Y6	>lcl|UniRef100_A0A2I0B3Y6 Retrovirus-related Pol polyprotein from transposon TNT 1-94 n=1 Tax=Apostasia shenzhenica TaxID=1088818 RepID=A0A2I0B3Y6_9ASPA	76.786	168	33	1	505	2	156	317	2.49e-81	265
Cannbio_058218	2358	UniRef100_A0A2I0A2E8	>lcl|UniRef100_A0A2I0A2E8 Protein transport protein Sec61 subunit alpha n=1 Tax=Apostasia shenzhenica TaxID=1088818 RepID=A0A2I0A2E8_9ASPA	96.266	241	9	0	1468	746	235	475	0	478
Cannbio_058380	701	UniRef100_A0A2I0B585	>lcl|UniRef100_A0A2I0B585 Katanin p60 ATPase-containing subunit A1 n=1 Tax=Apostasia shenzhenica TaxID=1088818 RepID=A0A2I0B585_9ASPA	88	50	6	0	484	335	964	1013	1.73e-49	94.4
Cannbio_059011	834	UniRef100_A0A2I0A1T8	>lcl|UniRef100_A0A2I0A1T8 Retrovirus-related Pol polyprotein from transposon TNT 1-94 n=1 Tax=Apostasia shenzhenica TaxID=1088818 RepID=A0A2I0A1T8_9ASPA	40.933	193	94	1	807	229	166	338	5.81e-34	136
Cannbio_059185	727	UniRef100_A0A2I0A1T8	>lcl|UniRef100_A0A2I0A1T8 Retrovirus-related Pol polyprotein from transposon TNT 1-94 n=1 Tax=Apostasia shenzhenica TaxID=1088818 RepID=A0A2I0A1T8_9ASPA	48.718	78	40	0	253	486	170	247	2.56e-17	90.1
Cannbio_060820	717	UniRef100_A0A2I0B3Y6	>lcl|UniRef100_A0A2I0B3Y6 Retrovirus-related Pol polyprotein from transposon TNT 1-94 n=1 Tax=Apostasia shenzhenica TaxID=1088818 RepID=A0A2I0B3Y6_9ASPA	75	124	31	0	715	344	302	425	7.29e-54	194
Cannbio_060829	2181	UniRef100_A0A2I0A4A6	>lcl|UniRef100_A0A2I0A4A6 Uncharacterized protein n=1 Tax=Apostasia shenzhenica TaxID=1088818 RepID=A0A2I0A4A6_9ASPA	39.267	382	219	3	1001	2143	1	370	2.41e-82	276
Cannbio_060897	562	UniRef100_A0A2I0B7Z4	>lcl|UniRef100_A0A2I0B7Z4 Retrovirus-related Pol polyprotein from transposon TNT 1-94 n=1 Tax=Apostasia shenzhenica TaxID=1088818 RepID=A0A2I0B7Z4_9ASPA	61.111	72	28	0	68	283	820	891	1.11e-30	92
Cannbio_061826	521	UniRef100_A0A2I0B7Z4	>lcl|UniRef100_A0A2I0B7Z4 Retrovirus-related Pol polyprotein from transposon TNT 1-94 n=1 Tax=Apostasia shenzhenica TaxID=1088818 RepID=A0A2I0B7Z4_9ASPA	62.573	171	64	0	521	9	573	743	2.82e-70	238
Cannbio_062575	683	UniRef100_A0A2I0A072	>lcl|UniRef100_A0A2I0A072 Biotin carboxylase 1, chloroplastic n=1 Tax=Apostasia shenzhenica TaxID=1088818 RepID=A0A2I0A072_9ASPA	92.5	40	3	0	263	382	76	115	3.35e-16	81.6
Cannbio_062644	916	UniRef100_A0A2I0A1T8	>lcl|UniRef100_A0A2I0A1T8 Retrovirus-related Pol polyprotein from transposon TNT 1-94 n=1 Tax=Apostasia shenzhenica TaxID=1088818 RepID=A0A2I0A1T8_9ASPA	58.108	74	31	0	61	282	168	241	1.75e-19	94.4
Cannbio_063098	915	UniRef100_A0A2I0B0F2	>lcl|UniRef100_A0A2I0B0F2 Uncharacterized protein n=1 Tax=Apostasia shenzhenica TaxID=1088818 RepID=A0A2I0B0F2_9ASPA	89.744	39	4	0	287	403	2	40	6.55e-13	74.3
Cannbio_062158	712	UniRef100_A0A1L2D3T2	>lcl|UniRef100_A0A1L2D3T2 Mitogen-activated protein kinase n=1 Tax=Aquilaria sinensis TaxID=210372 RepID=A0A1L2D3T2_9ROSI	51	100	17	2	712	413	29	96	6.65e-17	89
Cannbio_000224	344	UniRef100_A0A2G5E0P1	>lcl|UniRef100_A0A2G5E0P1 Uncharacterized protein n=1 Tax=Aquilegia coerulea TaxID=218851 RepID=A0A2G5E0P1_AQUCA	81.416	113	21	0	6	344	351	463	1.55e-62	208
Cannbio_000436	346	UniRef100_A0A2G5D3D1	>lcl|UniRef100_A0A2G5D3D1 Uncharacterized protein n=1 Tax=Aquilegia coerulea TaxID=218851 RepID=A0A2G5D3D1_AQUCA	86.842	114	15	0	3	344	38	151	7.4e-65	211
Cannbio_000807	351	UniRef100_A0A2G5EF67	>lcl|UniRef100_A0A2G5EF67 Uncharacterized protein n=1 Tax=Aquilegia coerulea TaxID=218851 RepID=A0A2G5EF67_AQUCA	95.726	117	5	0	1	351	136	252	1.29e-77	239
Cannbio_001276	357	UniRef100_A0A2G5CX33	>lcl|UniRef100_A0A2G5CX33 Uncharacterized protein n=1 Tax=Aquilegia coerulea TaxID=218851 RepID=A0A2G5CX33_AQUCA	78.571	28	6	0	224	141	408	435	1.55e-17	50.1
Cannbio_001734	359	UniRef100_A0A2G5CYS7	>lcl|UniRef100_A0A2G5CYS7 Malate dehydrogenase n=1 Tax=Aquilegia coerulea TaxID=218851 RepID=A0A2G5CYS7_AQUCA	92.437	119	9	0	2	358	48	166	8.74e-74	227
Cannbio_001815	359	UniRef100_A0A2G5CCH7	>lcl|UniRef100_A0A2G5CCH7 Uncharacterized protein n=1 Tax=Aquilegia coerulea TaxID=218851 RepID=A0A2G5CCH7_AQUCA	74.775	111	12	2	1	330	123	218	1.69e-42	148
Cannbio_001872	359	UniRef100_A0A2G5C0C0	>lcl|UniRef100_A0A2G5C0C0 Uncharacterized protein (Fragment) n=1 Tax=Aquilegia coerulea TaxID=218851 RepID=A0A2G5C0C0_AQUCA	89.831	118	12	0	6	359	46	163	1.79e-58	187
Cannbio_002653	371	UniRef100_A0A2G5EYT2	>lcl|UniRef100_A0A2G5EYT2 Uncharacterized protein n=1 Tax=Aquilegia coerulea TaxID=218851 RepID=A0A2G5EYT2_AQUCA	96.262	107	4	0	1	321	53	159	2.22e-69	220
Cannbio_002988	379	UniRef100_A0A2G5EKC9	>lcl|UniRef100_A0A2G5EKC9 Uncharacterized protein n=1 Tax=Aquilegia coerulea TaxID=218851 RepID=A0A2G5EKC9_AQUCA	98.148	54	1	0	240	79	1	54	2.97e-26	102
Cannbio_003061	380	UniRef100_A0A2G5CWD8	>lcl|UniRef100_A0A2G5CWD8 Uncharacterized protein n=1 Tax=Aquilegia coerulea TaxID=218851 RepID=A0A2G5CWD8_AQUCA	100	42	0	0	380	255	92	133	2.53e-19	87
Cannbio_003086	381	UniRef100_A0A2G5DNS2	>lcl|UniRef100_A0A2G5DNS2 Uncharacterized protein n=1 Tax=Aquilegia coerulea TaxID=218851 RepID=A0A2G5DNS2_AQUCA	94.737	57	3	0	173	3	99	155	4.47e-29	113
Cannbio_003406	389	UniRef100_A0A2G5CW86	>lcl|UniRef100_A0A2G5CW86 Uncharacterized protein n=1 Tax=Aquilegia coerulea TaxID=218851 RepID=A0A2G5CW86_AQUCA	35.659	129	80	3	2	385	233	359	4.97e-13	74.7
Cannbio_004897	431	UniRef100_A0A2G5EXG5	>lcl|UniRef100_A0A2G5EXG5 Uncharacterized protein n=1 Tax=Aquilegia coerulea TaxID=218851 RepID=A0A2G5EXG5_AQUCA	94.406	143	8	0	430	2	126	268	2.34e-93	283
Cannbio_006718	503	UniRef100_A0A2G5CFT4	>lcl|UniRef100_A0A2G5CFT4 Uncharacterized protein n=1 Tax=Aquilegia coerulea TaxID=218851 RepID=A0A2G5CFT4_AQUCA	37.273	110	65	2	181	498	30	139	4.1e-17	83.6
Cannbio_008183	562	UniRef100_A0A2G5E9Q8	>lcl|UniRef100_A0A2G5E9Q8 Uncharacterized protein n=1 Tax=Aquilegia coerulea TaxID=218851 RepID=A0A2G5E9Q8_AQUCA	52.83	53	23	1	231	79	49	101	3.73e-14	61.2
Cannbio_008615	583	UniRef100_A0A2G5CYS4	>lcl|UniRef100_A0A2G5CYS4 Ubiquitinyl hydrolase 1 n=1 Tax=Aquilegia coerulea TaxID=218851 RepID=A0A2G5CYS4_AQUCA	39.394	132	67	3	145	540	225	343	5.79e-16	85.9
Cannbio_009618	640	UniRef100_A0A2G5FAB4	>lcl|UniRef100_A0A2G5FAB4 Uncharacterized protein n=1 Tax=Aquilegia coerulea TaxID=218851 RepID=A0A2G5FAB4_AQUCA	67.143	70	18	1	638	444	101	170	6.26e-19	90.5
Cannbio_013132	956	UniRef100_A0A2G5CWX1	>lcl|UniRef100_A0A2G5CWX1 Uncharacterized protein n=1 Tax=Aquilegia coerulea TaxID=218851 RepID=A0A2G5CWX1_AQUCA	71.795	78	20	1	6	239	218	293	5.07e-32	112
Cannbio_013229	972	UniRef100_A0A2G5E3I3	>lcl|UniRef100_A0A2G5E3I3 Uncharacterized protein n=1 Tax=Aquilegia coerulea TaxID=218851 RepID=A0A2G5E3I3_AQUCA	82	250	44	1	890	144	1	250	1.94e-128	375
Cannbio_013837	1072	UniRef100_A0A2G5DM17	>lcl|UniRef100_A0A2G5DM17 Uncharacterized protein n=1 Tax=Aquilegia coerulea TaxID=218851 RepID=A0A2G5DM17_AQUCA	77.119	118	27	0	413	766	73	190	1.37e-95	199
Cannbio_017506	241	UniRef100_A0A2G5DS90	>lcl|UniRef100_A0A2G5DS90 Uncharacterized protein n=1 Tax=Aquilegia coerulea TaxID=218851 RepID=A0A2G5DS90_AQUCA	83.75	80	13	0	241	2	256	335	1.33e-37	139
Cannbio_017854	241	UniRef100_A0A2G5CQY3	>lcl|UniRef100_A0A2G5CQY3 Uncharacterized protein n=1 Tax=Aquilegia coerulea TaxID=218851 RepID=A0A2G5CQY3_AQUCA	88.889	45	5	0	240	106	200	244	7.22e-18	84
Cannbio_017916	241	UniRef100_A0A2G5E861	>lcl|UniRef100_A0A2G5E861 Uncharacterized protein n=1 Tax=Aquilegia coerulea TaxID=218851 RepID=A0A2G5E861_AQUCA	79.221	77	16	0	7	237	11	87	6.61e-40	140
Cannbio_018176	242	UniRef100_A0A2G5C0C0	>lcl|UniRef100_A0A2G5C0C0 Uncharacterized protein (Fragment) n=1 Tax=Aquilegia coerulea TaxID=218851 RepID=A0A2G5C0C0_AQUCA	89.873	79	8	0	6	242	46	124	8.36e-45	151
Cannbio_018675	243	UniRef100_A0A2G5DYU5	>lcl|UniRef100_A0A2G5DYU5 Uncharacterized protein n=1 Tax=Aquilegia coerulea TaxID=218851 RepID=A0A2G5DYU5_AQUCA	93.75	80	5	0	242	3	168	247	3.83e-48	163
Cannbio_019318	245	UniRef100_A0A2G5ETK5	>lcl|UniRef100_A0A2G5ETK5 Uncharacterized protein n=1 Tax=Aquilegia coerulea TaxID=218851 RepID=A0A2G5ETK5_AQUCA	93.827	81	5	0	2	244	156	236	4.9e-48	162
Cannbio_019455	245	UniRef100_A0A2G5DVV6	>lcl|UniRef100_A0A2G5DVV6 Uncharacterized protein n=1 Tax=Aquilegia coerulea TaxID=218851 RepID=A0A2G5DVV6_AQUCA	91.304	23	2	0	244	176	489	511	2.05e-11	52.8
Cannbio_019672	246	UniRef100_A0A2G5DR26	>lcl|UniRef100_A0A2G5DR26 Uncharacterized protein n=1 Tax=Aquilegia coerulea TaxID=218851 RepID=A0A2G5DR26_AQUCA	96.296	81	3	0	244	2	222	302	2.88e-47	163
Cannbio_019936	246	UniRef100_A0A2G5EKD2	>lcl|UniRef100_A0A2G5EKD2 Very-long-chain (3R)-3-hydroxyacyl-CoA dehydratase n=1 Tax=Aquilegia coerulea TaxID=218851 RepID=A0A2G5EKD2_AQUCA	76.316	76	18	0	17	244	1	76	6.27e-35	127
Cannbio_021976	251	UniRef100_A0A2G5C0C0	>lcl|UniRef100_A0A2G5C0C0 Uncharacterized protein (Fragment) n=1 Tax=Aquilegia coerulea TaxID=218851 RepID=A0A2G5C0C0_AQUCA	83.333	78	13	0	17	250	38	115	1.05e-38	135
Cannbio_022521	252	UniRef100_A0A2G5DR26	>lcl|UniRef100_A0A2G5DR26 Uncharacterized protein n=1 Tax=Aquilegia coerulea TaxID=218851 RepID=A0A2G5DR26_AQUCA	95.238	84	4	0	252	1	247	330	2.27e-50	171
Cannbio_022945	253	UniRef100_A0A2G5ERA7	>lcl|UniRef100_A0A2G5ERA7 Uncharacterized protein n=1 Tax=Aquilegia coerulea TaxID=218851 RepID=A0A2G5ERA7_AQUCA	87.952	83	10	0	251	3	193	275	6.38e-46	158
Cannbio_023015	254	UniRef100_A0A2G5DU91	>lcl|UniRef100_A0A2G5DU91 Transmembrane 9 superfamily member n=1 Tax=Aquilegia coerulea TaxID=218851 RepID=A0A2G5DU91_AQUCA	97.619	84	2	0	254	3	211	294	5.34e-39	141
Cannbio_023437	255	UniRef100_A0A2G5E5X4	>lcl|UniRef100_A0A2G5E5X4 Uncharacterized protein n=2 Tax=Aquilegia coerulea TaxID=218851 RepID=A0A2G5E5X4_AQUCA	96.471	85	3	0	255	1	81	165	6.04e-46	154
Cannbio_023514	255	UniRef100_A0A2G5C5C3	>lcl|UniRef100_A0A2G5C5C3 Uncharacterized protein n=1 Tax=Aquilegia coerulea TaxID=218851 RepID=A0A2G5C5C3_AQUCA	86.905	84	11	0	253	2	50	133	2.21e-43	148
Cannbio_024097	256	UniRef100_A0A2G5EG22	>lcl|UniRef100_A0A2G5EG22 Uncharacterized protein n=1 Tax=Aquilegia coerulea TaxID=218851 RepID=A0A2G5EG22_AQUCA	95.238	21	1	0	63	1	234	254	3.65e-14	53.1
Cannbio_024875	258	UniRef100_A0A2G5EJK8	>lcl|UniRef100_A0A2G5EJK8 Histone acetyltransferase n=1 Tax=Aquilegia coerulea TaxID=218851 RepID=A0A2G5EJK8_AQUCA	95.652	23	1	0	257	189	360	382	7.47e-13	52
Cannbio_025036	259	UniRef100_A0A2G5DQC1	>lcl|UniRef100_A0A2G5DQC1 Uncharacterized protein n=1 Tax=Aquilegia coerulea TaxID=218851 RepID=A0A2G5DQC1_AQUCA	76.744	86	20	0	1	258	37	122	1.69e-30	114
Cannbio_025393	259	UniRef100_A0A2G5CCI6	>lcl|UniRef100_A0A2G5CCI6 Uncharacterized protein n=1 Tax=Aquilegia coerulea TaxID=218851 RepID=A0A2G5CCI6_AQUCA	92.308	39	3	0	121	5	30	68	7.6e-16	74.7
Cannbio_025404	260	UniRef100_A0A2G5D851	>lcl|UniRef100_A0A2G5D851 Uncharacterized protein n=1 Tax=Aquilegia coerulea TaxID=218851 RepID=A0A2G5D851_AQUCA	51.163	86	7	1	260	3	526	576	1.41e-12	71.6
Cannbio_025563	260	UniRef100_A0A2G5CMV2	>lcl|UniRef100_A0A2G5CMV2 Uncharacterized protein n=1 Tax=Aquilegia coerulea TaxID=218851 RepID=A0A2G5CMV2_AQUCA	97.368	38	1	0	119	232	252	289	8.59e-13	72.4
Cannbio_025766	260	UniRef100_A0A2G5DNN2	>lcl|UniRef100_A0A2G5DNN2 V-type proton ATPase subunit F n=1 Tax=Aquilegia coerulea TaxID=218851 RepID=A0A2G5DNN2_AQUCA	95.349	86	4	0	3	260	14	99	9.34e-52	167
Cannbio_025946	261	UniRef100_A0A2G5DR14	>lcl|UniRef100_A0A2G5DR14 Uncharacterized protein n=1 Tax=Aquilegia coerulea TaxID=218851 RepID=A0A2G5DR14_AQUCA	91.837	49	4	0	259	113	77	125	2.02e-23	95.5
Cannbio_026395	262	UniRef100_A0A2G5DR26	>lcl|UniRef100_A0A2G5DR26 Uncharacterized protein n=1 Tax=Aquilegia coerulea TaxID=218851 RepID=A0A2G5DR26_AQUCA	95.402	87	4	0	262	2	236	322	1.44e-52	177
Cannbio_026905	263	UniRef100_A0A2G5D3C3	>lcl|UniRef100_A0A2G5D3C3 Golgi apparatus membrane protein TVP23 n=1 Tax=Aquilegia coerulea TaxID=218851 RepID=A0A2G5D3C3_AQUCA	93.103	87	6	0	1	261	53	139	3.71e-42	144
Cannbio_027854	266	UniRef100_A0A2G5DR26	>lcl|UniRef100_A0A2G5DR26 Uncharacterized protein n=1 Tax=Aquilegia coerulea TaxID=218851 RepID=A0A2G5DR26_AQUCA	92.045	88	7	0	2	265	120	207	2.15e-48	166
Cannbio_028221	267	UniRef100_A0A2G5F9K2	>lcl|UniRef100_A0A2G5F9K2 Malic enzyme n=2 Tax=Aquilegia coerulea TaxID=218851 RepID=A0A2G5F9K2_AQUCA	89.888	89	9	0	267	1	192	280	6.06e-54	181
Cannbio_028851	269	UniRef100_A0A2G5EF67	>lcl|UniRef100_A0A2G5EF67 Uncharacterized protein n=1 Tax=Aquilegia coerulea TaxID=218851 RepID=A0A2G5EF67_AQUCA	96.629	89	3	0	268	2	150	238	2.74e-56	184
Cannbio_029088	269	UniRef100_A0A2G5ETK5	>lcl|UniRef100_A0A2G5ETK5 Uncharacterized protein n=1 Tax=Aquilegia coerulea TaxID=218851 RepID=A0A2G5ETK5_AQUCA	97.753	89	2	0	1	267	144	232	7.84e-57	184
Cannbio_029387	270	UniRef100_A0A2G5CS85	>lcl|UniRef100_A0A2G5CS85 Patatin n=1 Tax=Aquilegia coerulea TaxID=218851 RepID=A0A2G5CS85_AQUCA	66.176	68	21	1	67	270	30	95	1.22e-21	93.6
Cannbio_029454	270	UniRef100_A0A2G5EYQ6	>lcl|UniRef100_A0A2G5EYQ6 Uncharacterized protein n=1 Tax=Aquilegia coerulea TaxID=218851 RepID=A0A2G5EYQ6_AQUCA	93.333	90	6	0	1	270	99	188	2.1e-53	175
Cannbio_029710	271	UniRef100_A0A2G5F0W4	>lcl|UniRef100_A0A2G5F0W4 Uncharacterized protein n=1 Tax=Aquilegia coerulea TaxID=218851 RepID=A0A2G5F0W4_AQUCA	95.506	89	4	0	3	269	280	368	2.1e-50	172
Cannbio_030029	272	UniRef100_A0A2G5CTV4	>lcl|UniRef100_A0A2G5CTV4 Nucleoside diphosphate kinase n=1 Tax=Aquilegia coerulea TaxID=218851 RepID=A0A2G5CTV4_AQUCA	96.341	82	3	0	1	246	131	212	4.55e-51	168
Cannbio_030163	272	UniRef100_A0A2G5E114	>lcl|UniRef100_A0A2G5E114 Uncharacterized protein n=1 Tax=Aquilegia coerulea TaxID=218851 RepID=A0A2G5E114_AQUCA	57.377	61	24	1	37	219	74	132	3.38e-13	71.2
Cannbio_030382	273	UniRef100_A0A2G5DNN1	>lcl|UniRef100_A0A2G5DNN1 Uncharacterized protein n=1 Tax=Aquilegia coerulea TaxID=218851 RepID=A0A2G5DNN1_AQUCA	91.379	58	5	0	99	272	64	121	1.47e-27	107
Cannbio_030588	273	UniRef100_A0A2G5F8P4	>lcl|UniRef100_A0A2G5F8P4 Uncharacterized protein n=1 Tax=Aquilegia coerulea TaxID=218851 RepID=A0A2G5F8P4_AQUCA	69.231	91	28	0	1	273	577	667	5.25e-32	127
Cannbio_030636	274	UniRef100_A0A2G5E822	>lcl|UniRef100_A0A2G5E822 Serine hydroxymethyltransferase n=1 Tax=Aquilegia coerulea TaxID=218851 RepID=A0A2G5E822_AQUCA	97.802	91	2	0	1	273	151	241	5.95e-57	187
Cannbio_031029	275	UniRef100_A0A2G5E433	>lcl|UniRef100_A0A2G5E433 Uncharacterized protein n=1 Tax=Aquilegia coerulea TaxID=218851 RepID=A0A2G5E433_AQUCA	90.11	91	9	0	275	3	83	173	8.15e-53	179
Cannbio_031032	275	UniRef100_A0A2G5DCX7	>lcl|UniRef100_A0A2G5DCX7 Mitogen-activated protein kinase n=1 Tax=Aquilegia coerulea TaxID=218851 RepID=A0A2G5DCX7_AQUCA	96.667	90	3	0	273	4	181	270	3.26e-59	196
Cannbio_032117	278	UniRef100_A0A2G5D876	>lcl|UniRef100_A0A2G5D876 Dihydrolipoamide acetyltransferase component of pyruvate dehydrogenase complex n=1 Tax=Aquilegia coerulea TaxID=218851 RepID=A0A2G5D876_AQUCA	92	50	4	0	277	128	86	135	1e-18	89
Cannbio_032644	279	UniRef100_A0A2G5DYU5	>lcl|UniRef100_A0A2G5DYU5 Uncharacterized protein n=1 Tax=Aquilegia coerulea TaxID=218851 RepID=A0A2G5DYU5_AQUCA	98.913	92	1	0	277	2	156	247	6.55e-62	199
Cannbio_033058	280	UniRef100_A0A2G5CCH7	>lcl|UniRef100_A0A2G5CCH7 Uncharacterized protein n=1 Tax=Aquilegia coerulea TaxID=218851 RepID=A0A2G5CCH7_AQUCA	89.394	66	7	0	268	71	152	217	7.27e-30	114
Cannbio_033923	283	UniRef100_A0A2G5E5C4	>lcl|UniRef100_A0A2G5E5C4 Pyruvate dehydrogenase E1 component subunit beta n=1 Tax=Aquilegia coerulea TaxID=218851 RepID=A0A2G5E5C4_AQUCA	94.681	94	5	0	1	282	114	207	4.6e-59	191
Cannbio_034396	284	UniRef100_A0A2G5EAK7	>lcl|UniRef100_A0A2G5EAK7 Uncharacterized protein n=1 Tax=Aquilegia coerulea TaxID=218851 RepID=A0A2G5EAK7_AQUCA	70.213	47	14	0	142	282	64	110	5.16e-19	70.1
Cannbio_034853	285	UniRef100_A0A2G5DZH9	>lcl|UniRef100_A0A2G5DZH9 Uncharacterized protein n=1 Tax=Aquilegia coerulea TaxID=218851 RepID=A0A2G5DZH9_AQUCA	93.617	47	3	0	284	144	180	226	6.93e-39	99.4
Cannbio_035219	285	UniRef100_A0A2G5E970	>lcl|UniRef100_A0A2G5E970 Uncharacterized protein n=1 Tax=Aquilegia coerulea TaxID=218851 RepID=A0A2G5E970_AQUCA	94.681	94	5	0	2	283	327	420	4.56e-54	184
Cannbio_035597	286	UniRef100_A0A2G5C3U1	>lcl|UniRef100_A0A2G5C3U1 Uncharacterized protein n=1 Tax=Aquilegia coerulea TaxID=218851 RepID=A0A2G5C3U1_AQUCA	91.489	94	8	0	3	284	10	103	7.49e-57	183
Cannbio_036940	287	UniRef100_A0A2G5ECG9	>lcl|UniRef100_A0A2G5ECG9 Uncharacterized protein (Fragment) n=2 Tax=Aquilegia coerulea TaxID=218851 RepID=A0A2G5ECG9_AQUCA	91.111	90	8	0	16	285	20	109	2.78e-50	165
Cannbio_036964	287	UniRef100_A0A2G5D478	>lcl|UniRef100_A0A2G5D478 Uncharacterized protein n=1 Tax=Aquilegia coerulea TaxID=218851 RepID=A0A2G5D478_AQUCA	96.842	95	3	0	2	286	24	118	5.69e-60	189
Cannbio_037420	287	UniRef100_A0A2G5DTD9	>lcl|UniRef100_A0A2G5DTD9 Tubulin alpha chain n=1 Tax=Aquilegia coerulea TaxID=218851 RepID=A0A2G5DTD9_AQUCA	96.842	95	3	0	2	286	215	309	1.35e-62	202
Cannbio_038171	287	UniRef100_A0A2G5CKC0	>lcl|UniRef100_A0A2G5CKC0 Cysteine synthase n=1 Tax=Aquilegia coerulea TaxID=218851 RepID=A0A2G5CKC0_AQUCA	91.489	94	8	0	6	287	8	101	9.93e-54	177
Cannbio_038334	287	UniRef100_A0A2G5EGW2	>lcl|UniRef100_A0A2G5EGW2 Chlorophyll a-b binding protein, chloroplastic n=1 Tax=Aquilegia coerulea TaxID=218851 RepID=A0A2G5EGW2_AQUCA	95.789	95	4	0	3	287	50	144	5.1e-60	192
Cannbio_039656	287	UniRef100_A0A2G5F1S0	>lcl|UniRef100_A0A2G5F1S0 Uncharacterized protein n=1 Tax=Aquilegia coerulea TaxID=218851 RepID=A0A2G5F1S0_AQUCA	98.947	95	1	0	287	3	6	100	2.44e-63	197
Cannbio_039907	287	UniRef100_A0A2G5DYU8	>lcl|UniRef100_A0A2G5DYU8 Proteasome subunit alpha type n=3 Tax=Aquilegia coerulea TaxID=218851 RepID=A0A2G5DYU8_AQUCA	90.805	87	8	0	287	27	147	233	4e-52	172
Cannbio_040118	287	UniRef100_A0A2G5EVM5	>lcl|UniRef100_A0A2G5EVM5 Uncharacterized protein n=1 Tax=Aquilegia coerulea TaxID=218851 RepID=A0A2G5EVM5_AQUCA	81.915	94	17	0	286	5	303	396	6.15e-53	179
Cannbio_040424	287	UniRef100_A0A2G5F9K2	>lcl|UniRef100_A0A2G5F9K2 Malic enzyme n=2 Tax=Aquilegia coerulea TaxID=218851 RepID=A0A2G5F9K2_AQUCA	92.632	95	7	0	287	3	177	271	1.64e-56	188
Cannbio_040564	287	UniRef100_A0A2G5DYU8	>lcl|UniRef100_A0A2G5DYU8 Proteasome subunit alpha type n=3 Tax=Aquilegia coerulea TaxID=218851 RepID=A0A2G5DYU8_AQUCA	91.579	95	8	0	285	1	128	222	1.32e-59	191
Cannbio_040909	287	UniRef100_A0A2G5D0P4	>lcl|UniRef100_A0A2G5D0P4 Uncharacterized protein n=1 Tax=Aquilegia coerulea TaxID=218851 RepID=A0A2G5D0P4_AQUCA	100	95	0	0	1	285	53	147	3.53e-64	199
Cannbio_040969	287	UniRef100_A0A2G5DNF0	>lcl|UniRef100_A0A2G5DNF0 Uncharacterized protein n=1 Tax=Aquilegia coerulea TaxID=218851 RepID=A0A2G5DNF0_AQUCA	93.684	95	6	0	287	3	73	167	5.61e-58	189
Cannbio_041130	287	UniRef100_A0A2G5DLL5	>lcl|UniRef100_A0A2G5DLL5 Uncharacterized protein n=1 Tax=Aquilegia coerulea TaxID=218851 RepID=A0A2G5DLL5_AQUCA	93.684	95	6	0	3	287	132	226	7.92e-59	190
Cannbio_041403	287	UniRef100_A0A2G5EXG5	>lcl|UniRef100_A0A2G5EXG5 Uncharacterized protein n=1 Tax=Aquilegia coerulea TaxID=218851 RepID=A0A2G5EXG5_AQUCA	93.684	95	6	0	2	286	109	203	5.51e-59	193
Cannbio_041973	287	UniRef100_A0A2G5F6N3	>lcl|UniRef100_A0A2G5F6N3 ATP synthase subunit beta n=1 Tax=Aquilegia coerulea TaxID=218851 RepID=A0A2G5F6N3_AQUCA	97.895	95	2	0	287	3	184	278	4.14e-59	195
Cannbio_042526	289	UniRef100_A0A2G5E7C6	>lcl|UniRef100_A0A2G5E7C6 Uncharacterized protein n=1 Tax=Aquilegia coerulea TaxID=218851 RepID=A0A2G5E7C6_AQUCA	87.234	94	12	0	6	287	63	156	7.18e-38	140
Cannbio_042656	289	UniRef100_A0A2G5DQG9	>lcl|UniRef100_A0A2G5DQG9 Uncharacterized protein n=1 Tax=Aquilegia coerulea TaxID=218851 RepID=A0A2G5DQG9_AQUCA	98.63	73	1	0	289	71	73	145	2.1e-42	144
Cannbio_042732	289	UniRef100_A0A2G5DQG9	>lcl|UniRef100_A0A2G5DQG9 Uncharacterized protein n=1 Tax=Aquilegia coerulea TaxID=218851 RepID=A0A2G5DQG9_AQUCA	100	64	0	0	288	97	77	140	1.53e-37	132
Cannbio_042926	289	UniRef100_A0A2G5CCH7	>lcl|UniRef100_A0A2G5CCH7 Uncharacterized protein n=1 Tax=Aquilegia coerulea TaxID=218851 RepID=A0A2G5CCH7_AQUCA	92.537	67	5	0	57	257	152	218	2.16e-33	124
Cannbio_043259	291	UniRef100_A0A2G5F0V8	>lcl|UniRef100_A0A2G5F0V8 Uncharacterized protein n=1 Tax=Aquilegia coerulea TaxID=218851 RepID=A0A2G5F0V8_AQUCA	95.833	96	4	0	3	290	324	419	2.14e-55	186
Cannbio_043392	292	UniRef100_A0A2G5CTV4	>lcl|UniRef100_A0A2G5CTV4 Nucleoside diphosphate kinase n=1 Tax=Aquilegia coerulea TaxID=218851 RepID=A0A2G5CTV4_AQUCA	94.286	70	4	0	290	81	143	212	1.44e-40	142
Cannbio_043564	294	UniRef100_A0A2G5F9K2	>lcl|UniRef100_A0A2G5F9K2 Malic enzyme n=2 Tax=Aquilegia coerulea TaxID=218851 RepID=A0A2G5F9K2_AQUCA	92.784	97	7	0	3	293	195	291	2.68e-60	198
Cannbio_043610	294	UniRef100_A0A2G5F9K2	>lcl|UniRef100_A0A2G5F9K2 Malic enzyme n=2 Tax=Aquilegia coerulea TaxID=218851 RepID=A0A2G5F9K2_AQUCA	92.784	97	7	0	292	2	195	291	2.68e-60	198
Cannbio_043634	294	UniRef100_A0A2G5EYN0	>lcl|UniRef100_A0A2G5EYN0 Uncharacterized protein n=1 Tax=Aquilegia coerulea TaxID=218851 RepID=A0A2G5EYN0_AQUCA	95.918	98	4	0	294	1	116	213	3.33e-62	201
Cannbio_043706	295	UniRef100_A0A2G5EXF4	>lcl|UniRef100_A0A2G5EXF4 Uncharacterized protein n=1 Tax=Aquilegia coerulea TaxID=218851 RepID=A0A2G5EXF4_AQUCA	91.667	96	7	1	286	2	34	129	5.09e-53	177
Cannbio_044091	298	UniRef100_A0A2G5C4I5	>lcl|UniRef100_A0A2G5C4I5 Uncharacterized protein n=1 Tax=Aquilegia coerulea TaxID=218851 RepID=A0A2G5C4I5_AQUCA	91.176	34	3	0	3	104	377	410	2.87e-11	68.6
Cannbio_044115	298	UniRef100_A0A2G5DHC8	>lcl|UniRef100_A0A2G5DHC8 Uncharacterized protein n=1 Tax=Aquilegia coerulea TaxID=218851 RepID=A0A2G5DHC8_AQUCA	91.489	47	4	0	296	156	480	526	4.74e-13	53.5
Cannbio_045178	308	UniRef100_A0A2G5E3I3	>lcl|UniRef100_A0A2G5E3I3 Uncharacterized protein n=1 Tax=Aquilegia coerulea TaxID=218851 RepID=A0A2G5E3I3_AQUCA	92.157	102	8	0	306	1	95	196	1.28e-55	181
Cannbio_045441	310	UniRef100_A0A2G5EKD2	>lcl|UniRef100_A0A2G5EKD2 Very-long-chain (3R)-3-hydroxyacyl-CoA dehydratase n=1 Tax=Aquilegia coerulea TaxID=218851 RepID=A0A2G5EKD2_AQUCA	77.5	80	18	0	242	3	1	80	8.85e-29	112
Cannbio_045870	313	UniRef100_A0A2G5ERC1	>lcl|UniRef100_A0A2G5ERC1 Chlorophyll a-b binding protein, chloroplastic n=1 Tax=Aquilegia coerulea TaxID=218851 RepID=A0A2G5ERC1_AQUCA	92.958	71	5	0	312	100	179	249	1.9e-36	133
Cannbio_045931	314	UniRef100_A0A2G5CD25	>lcl|UniRef100_A0A2G5CD25 Uncharacterized protein n=2 Tax=Aquilegia coerulea TaxID=218851 RepID=A0A2G5CD25_AQUCA	96.154	104	4	0	2	313	5	108	4.58e-66	206
Cannbio_045974	314	UniRef100_A0A2G5ET80	>lcl|UniRef100_A0A2G5ET80 Uncharacterized protein n=1 Tax=Aquilegia coerulea TaxID=218851 RepID=A0A2G5ET80_AQUCA	91.489	47	4	0	2	142	199	245	1.05e-28	106
Cannbio_046299	318	UniRef100_A0A2G5C1U3	>lcl|UniRef100_A0A2G5C1U3 Uncharacterized protein n=1 Tax=Aquilegia coerulea TaxID=218851 RepID=A0A2G5C1U3_AQUCA	81.915	94	17	0	316	35	44	137	5.31e-50	167
Cannbio_046593	321	UniRef100_A0A2G5D6K0	>lcl|UniRef100_A0A2G5D6K0 Uncharacterized protein n=1 Tax=Aquilegia coerulea TaxID=218851 RepID=A0A2G5D6K0_AQUCA	90.141	71	7	0	108	320	2	72	7.09e-26	104
Cannbio_046647	321	UniRef100_A0A2G5DNS2	>lcl|UniRef100_A0A2G5DNS2 Uncharacterized protein n=1 Tax=Aquilegia coerulea TaxID=218851 RepID=A0A2G5DNS2_AQUCA	94.34	106	6	0	319	2	41	146	5.62e-71	218
Cannbio_046648	321	UniRef100_A0A2G5DNS2	>lcl|UniRef100_A0A2G5DNS2 Uncharacterized protein n=1 Tax=Aquilegia coerulea TaxID=218851 RepID=A0A2G5DNS2_AQUCA	94.34	106	6	0	319	2	41	146	5.62e-71	218
Cannbio_046924	324	UniRef100_A0A2G5E9T0	>lcl|UniRef100_A0A2G5E9T0 Uncharacterized protein n=1 Tax=Aquilegia coerulea TaxID=218851 RepID=A0A2G5E9T0_AQUCA	90.476	42	4	0	323	198	248	289	5.88e-17	84.7
Cannbio_047340	329	UniRef100_A0A2G5DQG9	>lcl|UniRef100_A0A2G5DQG9 Uncharacterized protein n=1 Tax=Aquilegia coerulea TaxID=218851 RepID=A0A2G5DQG9_AQUCA	94.805	77	4	0	6	236	69	145	8.8e-42	143
Cannbio_047406	329	UniRef100_A0A2G5EPF1	>lcl|UniRef100_A0A2G5EPF1 Uncharacterized protein n=1 Tax=Aquilegia coerulea TaxID=218851 RepID=A0A2G5EPF1_AQUCA	100	32	0	0	3	98	426	457	1.25e-12	72.8
Cannbio_047848	334	UniRef100_A0A2G5ES83	>lcl|UniRef100_A0A2G5ES83 Uncharacterized protein n=1 Tax=Aquilegia coerulea TaxID=218851 RepID=A0A2G5ES83_AQUCA	90.196	51	5	0	181	333	44	94	5.79e-23	96.7
Cannbio_047911	335	UniRef100_A0A2G5DD11	>lcl|UniRef100_A0A2G5DD11 Uncharacterized protein n=1 Tax=Aquilegia coerulea TaxID=218851 RepID=A0A2G5DD11_AQUCA	94.444	108	6	0	10	333	336	443	4.88e-68	221
Cannbio_049748	701	UniRef100_A0A2G5C2U8	>lcl|UniRef100_A0A2G5C2U8 Uncharacterized protein n=1 Tax=Aquilegia coerulea TaxID=218851 RepID=A0A2G5C2U8_AQUCA	67.797	118	38	0	593	240	1	118	3.65e-42	148
Cannbio_049902	2824	UniRef100_A0A2G5C9C9	>lcl|UniRef100_A0A2G5C9C9 Tubulin alpha chain n=1 Tax=Aquilegia coerulea TaxID=218851 RepID=A0A2G5C9C9_AQUCA	99.306	432	3	0	2681	1386	1	432	0	862
Cannbio_051725	1281	UniRef100_A0A2G5DBJ0	>lcl|UniRef100_A0A2G5DBJ0 Plasma membrane ATPase n=1 Tax=Aquilegia coerulea TaxID=218851 RepID=A0A2G5DBJ0_AQUCA	88.889	45	5	0	1147	1281	14	58	5.76e-16	91.7
Cannbio_054218	1767	UniRef100_A0A2G5CN89	>lcl|UniRef100_A0A2G5CN89 Uncharacterized protein n=1 Tax=Aquilegia coerulea TaxID=218851 RepID=A0A2G5CN89_AQUCA	63.021	192	24	2	1147	572	1	145	2.29e-45	167
Cannbio_055490	1809	UniRef100_A0A2G5F6H8	>lcl|UniRef100_A0A2G5F6H8 Methionine aminopeptidase n=1 Tax=Aquilegia coerulea TaxID=218851 RepID=A0A2G5F6H8_AQUCA	90.476	105	10	0	431	745	133	237	8.27e-74	206
Cannbio_056254	1422	UniRef100_A0A2G5DVC3	>lcl|UniRef100_A0A2G5DVC3 Uncharacterized protein n=1 Tax=Aquilegia coerulea TaxID=218851 RepID=A0A2G5DVC3_AQUCA	82	50	5	1	764	901	38	87	2.79e-17	67
Cannbio_056877	1071	UniRef100_A0A2G5CX95	>lcl|UniRef100_A0A2G5CX95 Uncharacterized protein n=3 Tax=Aquilegia coerulea TaxID=218851 RepID=A0A2G5CX95_AQUCA	30.364	247	125	7	646	5	158	390	8.46e-14	84
Cannbio_057423	439	UniRef100_A0A2G5CNH4	>lcl|UniRef100_A0A2G5CNH4 Uncharacterized protein n=1 Tax=Aquilegia coerulea TaxID=218851 RepID=A0A2G5CNH4_AQUCA	95.652	23	1	0	3	71	191	213	1.29e-11	49.3
Cannbio_058429	776	UniRef100_A0A2G5DVU3	>lcl|UniRef100_A0A2G5DVU3 Uncharacterized protein n=1 Tax=Aquilegia coerulea TaxID=218851 RepID=A0A2G5DVU3_AQUCA	59.804	102	8	2	471	776	154	222	1.5e-13	80.1
Cannbio_059270	575	UniRef100_A0A2G5EVN4	>lcl|UniRef100_A0A2G5EVN4 Formin-like protein n=1 Tax=Aquilegia coerulea TaxID=218851 RepID=A0A2G5EVN4_AQUCA	55.844	77	33	1	233	3	939	1014	1.95e-13	78.6
Cannbio_059487	1264	UniRef100_A0A2G5CB10	>lcl|UniRef100_A0A2G5CB10 V-type proton ATPase proteolipid subunit n=1 Tax=Aquilegia coerulea TaxID=218851 RepID=A0A2G5CB10_AQUCA	88	50	6	0	1116	967	37	86	1.03e-19	90.5
Cannbio_061798	1643	UniRef100_A0A2G5EMT5	>lcl|UniRef100_A0A2G5EMT5 Uncharacterized protein n=1 Tax=Aquilegia coerulea TaxID=218851 RepID=A0A2G5EMT5_AQUCA	75	64	10	1	435	626	22	79	1.03e-20	96.7
Cannbio_061886	502	UniRef100_A0A2G5E7C6	>lcl|UniRef100_A0A2G5E7C6 Uncharacterized protein n=1 Tax=Aquilegia coerulea TaxID=218851 RepID=A0A2G5E7C6_AQUCA	88.421	95	11	0	287	3	61	155	2.26e-37	142
Cannbio_063500	1154	UniRef100_A0A2G5DYU8	>lcl|UniRef100_A0A2G5DYU8 Proteasome subunit alpha type n=3 Tax=Aquilegia coerulea TaxID=218851 RepID=A0A2G5DYU8_AQUCA	72.581	62	12	1	983	1153	160	221	9.16e-18	92.4
Cannbio_064121	1425	UniRef100_A0A2G5DYB4	>lcl|UniRef100_A0A2G5DYB4 Uncharacterized protein n=1 Tax=Aquilegia coerulea TaxID=218851 RepID=A0A2G5DYB4_AQUCA	50	64	28	1	650	471	423	486	7.02e-12	58.2
Cannbio_038948	287	UniRef100_P51418	>lcl|UniRef100_P51418 60S ribosomal protein L18a-2 n=4 Tax=Arabidopsis TaxID=3701 RepID=R18A2_ARATH	97.895	95	2	0	287	3	32	126	8.75e-64	199
Cannbio_037115	287	UniRef100_B6DWY1	>lcl|UniRef100_B6DWY1 FERONIA-like protein (Fragment) n=2 Tax=Arabidopsis lyrata TaxID=59689 RepID=B6DWY1_ARALY	90.526	95	9	0	1	285	58	152	1.71e-57	184
Cannbio_001325	357	UniRef100_D7L1K8	>lcl|UniRef100_D7L1K8 Predicted protein n=1 Tax=Arabidopsis lyrata subsp. lyrata TaxID=81972 RepID=D7L1K8_ARALL	78.125	32	7	0	159	64	474	505	1.57e-17	65.9
Cannbio_002342	365	UniRef100_UPI000A29DF17	>lcl|UniRef100_UPI000A29DF17 thionin-2.2-like n=1 Tax=Arabidopsis lyrata subsp. lyrata TaxID=81972 RepID=UPI000A29DF17	44.715	123	54	5	365	9	34	146	2.39e-16	79.3
Cannbio_003677	396	UniRef100_D7MY17	>lcl|UniRef100_D7MY17 Predicted protein (Fragment) n=1 Tax=Arabidopsis lyrata subsp. lyrata TaxID=81972 RepID=D7MY17_ARALL	100	99	0	0	1	297	104	202	3.42e-52	172
Cannbio_003966	404	UniRef100_D7LDZ9	>lcl|UniRef100_D7LDZ9 Uncharacterized protein n=1 Tax=Arabidopsis lyrata subsp. lyrata TaxID=81972 RepID=D7LDZ9_ARALL	64.516	31	11	0	1	93	25	55	2.25e-16	49.3
Cannbio_004154	410	UniRef100_D7M6C8	>lcl|UniRef100_D7M6C8 Histone H2B n=1 Tax=Arabidopsis lyrata subsp. lyrata TaxID=81972 RepID=D7M6C8_ARALL	100	42	0	0	1	126	25	66	9.1e-20	86.3
Cannbio_004759	429	UniRef100_UPI000A29E2FB	>lcl|UniRef100_UPI000A29E2FB ABC transporter A family member 11 n=1 Tax=Arabidopsis lyrata subsp. lyrata TaxID=81972 RepID=UPI000A29E2FB	66.129	124	42	0	412	41	1	124	6.52e-27	115
Cannbio_006232	482	UniRef100_D7MMU1	>lcl|UniRef100_D7MMU1 Uncharacterized protein n=1 Tax=Arabidopsis lyrata subsp. lyrata TaxID=81972 RepID=D7MMU1_ARALL	89.855	69	7	0	289	83	1	69	6.53e-27	107
Cannbio_013118	953	UniRef100_D7KXT7	>lcl|UniRef100_D7KXT7 Uncharacterized protein n=1 Tax=Arabidopsis lyrata subsp. lyrata TaxID=81972 RepID=D7KXT7_ARALL	57.635	203	53	6	1	561	34	219	6.42e-40	149
Cannbio_016968	5039	UniRef100_UPI000A29CC5E	>lcl|UniRef100_UPI000A29CC5E uncharacterized protein LOC110224828 n=1 Tax=Arabidopsis lyrata subsp. lyrata TaxID=81972 RepID=UPI000A29CC5E	64.384	365	129	1	1829	2920	299	663	0	466
Cannbio_018590	243	UniRef100_D7MHC0	>lcl|UniRef100_D7MHC0 Pectate lyase n=1 Tax=Arabidopsis lyrata subsp. lyrata TaxID=81972 RepID=D7MHC0_ARALL	100	23	0	0	173	241	365	387	4.93e-17	59.7
Cannbio_022264	252	UniRef100_D7LLW4	>lcl|UniRef100_D7LLW4 Uncharacterized protein n=1 Tax=Arabidopsis lyrata subsp. lyrata TaxID=81972 RepID=D7LLW4_ARALL	96	25	1	0	76	2	385	409	5.06e-17	58.5
Cannbio_022851	253	UniRef100_UPI000A29D037	>lcl|UniRef100_UPI000A29D037 glyceraldehyde-3-phosphate dehydrogenase A, chloroplastic isoform X2 n=1 Tax=Arabidopsis lyrata subsp. lyrata TaxID=81972 RepID=UPI000A29D037	90.476	84	8	0	1	252	86	169	2e-50	169
Cannbio_024640	258	UniRef100_D7KTW8	>lcl|UniRef100_D7KTW8 Uncharacterized protein n=1 Tax=Arabidopsis lyrata subsp. lyrata TaxID=81972 RepID=D7KTW8_ARALL	88.372	86	10	0	1	258	64	149	9.58e-50	163
Cannbio_024766	258	UniRef100_UPI000A29CC5E	>lcl|UniRef100_UPI000A29CC5E uncharacterized protein LOC110224828 n=1 Tax=Arabidopsis lyrata subsp. lyrata TaxID=81972 RepID=UPI000A29CC5E	69.231	91	22	2	2	256	462	552	3.14e-33	130
Cannbio_025689	260	UniRef100_D7L4A3	>lcl|UniRef100_D7L4A3 Uncharacterized protein n=1 Tax=Arabidopsis lyrata subsp. lyrata TaxID=81972 RepID=D7L4A3_ARALL	79.221	77	16	0	235	5	181	257	7.67e-28	110
Cannbio_031904	277	UniRef100_D7LZZ4	>lcl|UniRef100_D7LZZ4 Uncharacterized protein n=2 Tax=Arabidopsis lyrata subsp. lyrata TaxID=81972 RepID=D7LZZ4_ARALL	84.783	92	14	0	1	276	455	546	5.25e-50	177
Cannbio_032124	278	UniRef100_D7MYE2	>lcl|UniRef100_D7MYE2 Predicted protein (Fragment) n=3 Tax=Arabidopsis lyrata subsp. lyrata TaxID=81972 RepID=D7MYE2_ARALL	89.583	48	5	0	144	1	79	126	2.01e-24	99
Cannbio_033097	280	UniRef100_D7M5M3	>lcl|UniRef100_D7M5M3 Malic enzyme n=1 Tax=Arabidopsis lyrata subsp. lyrata TaxID=81972 RepID=D7M5M3_ARALL	78.846	52	11	0	123	278	404	455	3.69e-29	89.7
Cannbio_033204	281	UniRef100_D7LJX0	>lcl|UniRef100_D7LJX0 50S ribosomal protein L3 n=1 Tax=Arabidopsis lyrata subsp. lyrata TaxID=81972 RepID=D7LJX0_ARALL	93.548	93	6	0	280	2	171	263	1.15e-41	146
Cannbio_033887	282	UniRef100_D7MMU1	>lcl|UniRef100_D7MMU1 Uncharacterized protein n=1 Tax=Arabidopsis lyrata subsp. lyrata TaxID=81972 RepID=D7MMU1_ARALL	86.957	69	9	0	42	248	1	69	7.62e-34	122
Cannbio_035067	285	UniRef100_D7L655	>lcl|UniRef100_D7L655 Uncharacterized protein n=1 Tax=Arabidopsis lyrata subsp. lyrata TaxID=81972 RepID=D7L655_ARALL	62.5	72	27	0	280	65	97	168	1.45e-24	100
Cannbio_036770	287	UniRef100_D7LNP3	>lcl|UniRef100_D7LNP3 Uncharacterized protein n=1 Tax=Arabidopsis lyrata subsp. lyrata TaxID=81972 RepID=D7LNP3_ARALL	90.526	95	9	0	1	285	211	305	2.53e-56	185
Cannbio_038310	287	UniRef100_D7LNP3	>lcl|UniRef100_D7LNP3 Uncharacterized protein n=1 Tax=Arabidopsis lyrata subsp. lyrata TaxID=81972 RepID=D7LNP3_ARALL	86.316	95	13	0	2	286	214	308	5.13e-53	177
Cannbio_039318	287	UniRef100_UPI000A29D15A	>lcl|UniRef100_UPI000A29D15A glutamate decarboxylase 3-like isoform X1 n=1 Tax=Arabidopsis lyrata subsp. lyrata TaxID=81972 RepID=UPI000A29D15A	92.632	95	7	0	286	2	193	287	5.57e-44	158
Cannbio_039482	287	UniRef100_D7LNP3	>lcl|UniRef100_D7LNP3 Uncharacterized protein n=1 Tax=Arabidopsis lyrata subsp. lyrata TaxID=81972 RepID=D7LNP3_ARALL	87.368	95	12	0	285	1	213	307	2.6e-54	180
Cannbio_041651	287	UniRef100_D7LNP3	>lcl|UniRef100_D7LNP3 Uncharacterized protein n=1 Tax=Arabidopsis lyrata subsp. lyrata TaxID=81972 RepID=D7LNP3_ARALL	86.316	95	13	0	286	2	206	300	7.74e-53	176
Cannbio_042357	289	UniRef100_D7LNP3	>lcl|UniRef100_D7LNP3 Uncharacterized protein n=1 Tax=Arabidopsis lyrata subsp. lyrata TaxID=81972 RepID=D7LNP3_ARALL	87.368	95	12	0	3	287	207	301	6.51e-53	176
Cannbio_043015	290	UniRef100_D7MVM5	>lcl|UniRef100_D7MVM5 Predicted protein n=1 Tax=Arabidopsis lyrata subsp. lyrata TaxID=81972 RepID=D7MVM5_ARALL	79.245	53	11	0	289	131	15	67	2.16e-20	86.7
Cannbio_044720	304	UniRef100_D7M6C8	>lcl|UniRef100_D7M6C8 Histone H2B n=1 Tax=Arabidopsis lyrata subsp. lyrata TaxID=81972 RepID=D7M6C8_ARALL	100	37	0	0	302	192	30	66	1.49e-15	74.3
Cannbio_047662	332	UniRef100_D7M6C8	>lcl|UniRef100_D7M6C8 Histone H2B n=1 Tax=Arabidopsis lyrata subsp. lyrata TaxID=81972 RepID=D7M6C8_ARALL	100	37	0	0	3	113	30	66	2.12e-15	74.3
Cannbio_047871	335	UniRef100_D7MMU1	>lcl|UniRef100_D7MMU1 Uncharacterized protein n=1 Tax=Arabidopsis lyrata subsp. lyrata TaxID=81972 RepID=D7MMU1_ARALL	89.855	69	7	0	47	253	1	69	5.55e-28	107
Cannbio_055917	1565	UniRef100_D7MX53	>lcl|UniRef100_D7MX53 Uncharacterized protein n=1 Tax=Arabidopsis lyrata subsp. lyrata TaxID=81972 RepID=D7MX53_ARALL	80.723	83	16	0	489	241	43	125	3.01e-40	151
Cannbio_059958	2073	UniRef100_UPI000A29E1F4	>lcl|UniRef100_UPI000A29E1F4 protein tesmin/TSO1-like CXC 2 isoform X1 n=1 Tax=Arabidopsis lyrata subsp. lyrata TaxID=81972 RepID=UPI000A29E1F4	35.047	214	102	7	856	317	303	513	2.02e-24	120
Cannbio_035769	286	UniRef100_B3SIM9	>lcl|UniRef100_B3SIM9 Chlorophyll a-b binding protein, chloroplastic (Fragment) n=1 Tax=Arabidopsis lyrata subsp. petraea TaxID=59691 RepID=B3SIM9_ARALP	94.681	94	5	0	3	284	36	129	4.01e-46	154
Cannbio_000002	341	UniRef100_Q41970	>lcl|UniRef100_Q41970 ADP,ATP carrier protein (Fragment) n=1 Tax=Arabidopsis thaliana TaxID=3702 RepID=Q41970_ARATH	93.478	46	3	0	3	140	29	74	4.53e-20	86.7
Cannbio_000149	342	UniRef100_O64955	>lcl|UniRef100_O64955 Polyubiquitin (Fragment) n=1 Tax=Arabidopsis thaliana TaxID=3702 RepID=O64955_ARATH	95.575	113	5	0	2	340	25	137	4.11e-69	212
Cannbio_001653	359	UniRef100_B9DFF8	>lcl|UniRef100_B9DFF8 Tubulin alpha chain n=1 Tax=Arabidopsis thaliana TaxID=3702 RepID=B9DFF8_ARATH	96.639	119	4	0	358	2	23	141	2.23e-80	251
Cannbio_002924	377	UniRef100_A2NW02	>lcl|UniRef100_A2NW02 A.thaliana homeobox gene Athb-1 mRNA n=1 Tax=Arabidopsis thaliana TaxID=3702 RepID=A2NW02_ARATH	96.552	29	1	0	281	367	1	29	3.02e-11	63.5
Cannbio_003495	391	UniRef100_O82449	>lcl|UniRef100_O82449 4-hydroxyphenylpyruvate dioxygenase n=1 Tax=Arabidopsis thaliana TaxID=3702 RepID=O82449_ARATH	70.732	123	35	1	371	3	115	236	2.56e-49	171
Cannbio_005897	467	UniRef100_Q8L7P6	>lcl|UniRef100_Q8L7P6 Endoplasmic reticulum-type calcium-transporting ATPase 4 n=1 Tax=Arabidopsis thaliana TaxID=3702 RepID=Q8L7P6_ARATH	91.447	152	13	0	467	12	91	242	4.81e-99	298
Cannbio_006013	473	UniRef100_Q9LN04	>lcl|UniRef100_Q9LN04 T6D22.12 n=1 Tax=Arabidopsis thaliana TaxID=3702 RepID=Q9LN04_ARATH	95.833	24	1	0	277	348	364	387	1.74e-19	58.2
Cannbio_007296	523	UniRef100_Q02902	>lcl|UniRef100_Q02902 Orf 3 (Fragment) n=1 Tax=Arabidopsis thaliana TaxID=3702 RepID=Q02902_ARATH	47.799	159	74	2	2	451	95	253	2.15e-38	146
Cannbio_007330	525	UniRef100_Q9SQW9	>lcl|UniRef100_Q9SQW9 Putative retroelement pol polyprotein n=1 Tax=Arabidopsis thaliana TaxID=3702 RepID=Q9SQW9_ARATH	60.465	86	34	0	278	21	1295	1380	1.07e-46	122
Cannbio_007880	548	UniRef100_O04543	>lcl|UniRef100_O04543 F20P5.25 protein n=1 Tax=Arabidopsis thaliana TaxID=3702 RepID=O04543_ARATH	58.407	113	47	0	210	548	514	626	7.94e-48	137
Cannbio_009214	617	UniRef100_Q9SZY0	>lcl|UniRef100_Q9SZY0 Putative retrotransposon n=1 Tax=Arabidopsis thaliana TaxID=3702 RepID=Q9SZY0_ARATH	38.889	108	53	3	301	5	161	264	4.08e-24	68.6
Cannbio_010275	680	UniRef100_Q9FJV3	>lcl|UniRef100_Q9FJV3 Retroelement pol polyprotein-like n=1 Tax=Arabidopsis thaliana TaxID=3702 RepID=Q9FJV3_ARATH	50.495	101	49	1	13	312	580	680	8.5e-37	104
Cannbio_010454	693	UniRef100_Q9FX79	>lcl|UniRef100_Q9FX79 Putative retroelement polyprotein n=1 Tax=Arabidopsis thaliana TaxID=3702 RepID=Q9FX79_ARATH	43.775	249	91	6	693	13	678	899	1.36e-48	181
Cannbio_010873	721	UniRef100_Q42119	>lcl|UniRef100_Q42119 Tonoplast intrinsic protein (Fragment) n=1 Tax=Arabidopsis thaliana TaxID=3702 RepID=Q42119_ARATH	87.5	40	4	1	239	355	37	76	2.7e-11	67.8
Cannbio_011442	771	UniRef100_Q9SQW9	>lcl|UniRef100_Q9SQW9 Putative retroelement pol polyprotein n=1 Tax=Arabidopsis thaliana TaxID=3702 RepID=Q9SQW9_ARATH	58.824	51	21	0	174	22	1312	1362	3.66e-15	70.9
Cannbio_011550	783	UniRef100_O64954	>lcl|UniRef100_O64954 Catalase 3 (Fragment) n=1 Tax=Arabidopsis thaliana TaxID=3702 RepID=O64954_ARATH	82.979	47	8	0	642	782	38	84	1.63e-19	90.9
Cannbio_012639	891	UniRef100_O04543	>lcl|UniRef100_O04543 F20P5.25 protein n=1 Tax=Arabidopsis thaliana TaxID=3702 RepID=O04543_ARATH	34.68	297	161	4	886	2	630	895	6.85e-50	187
Cannbio_013119	954	UniRef100_Q9ZPG3	>lcl|UniRef100_Q9ZPG3 F5K24.2 protein n=1 Tax=Arabidopsis thaliana TaxID=3702 RepID=Q9ZPG3_ARATH	57.944	107	41	2	10	324	565	669	2.75e-53	132
Cannbio_015997	1812	UniRef100_P93291	>lcl|UniRef100_P93291 Uncharacterized mitochondrial protein AtMg00260 n=1 Tax=Arabidopsis thaliana TaxID=3702 RepID=M260_ARATH	94.203	69	4	0	448	242	33	101	1.5e-32	107
Cannbio_018633	243	UniRef100_A0A178WH96	>lcl|UniRef100_A0A178WH96 Uncharacterized protein n=1 Tax=Arabidopsis thaliana TaxID=3702 RepID=A0A178WH96_ARATH	83.951	81	13	0	243	1	198	278	1.99e-43	154
Cannbio_019220	245	UniRef100_Q9SZY5	>lcl|UniRef100_Q9SZY5 Allergen-like protein BRSn20 n=2 Tax=Arabidopsis thaliana TaxID=3702 RepID=Q9SZY5_ARATH	68.852	61	18	1	182	3	1	61	3.8e-21	90.5
Cannbio_019432	245	UniRef100_UPI0009AAEB53	>lcl|UniRef100_UPI0009AAEB53 Chaperone protein ClpC1, chloroplastic n=1 Tax=Arabidopsis thaliana TaxID=3702 RepID=UPI0009AAEB53	95.062	81	4	0	1	243	2	82	2.55e-30	113
Cannbio_020096	247	UniRef100_Q41970	>lcl|UniRef100_Q41970 ADP,ATP carrier protein (Fragment) n=1 Tax=Arabidopsis thaliana TaxID=3702 RepID=Q41970_ARATH	92.308	39	3	0	3	119	35	73	3.76e-15	72.8
Cannbio_020490	248	UniRef100_Q8H1G3	>lcl|UniRef100_Q8H1G3 Metal tolerance protein C4 n=2 Tax=Arabidopsis thaliana TaxID=3702 RepID=MTPC4_ARATH	52.5	80	3	1	243	4	91	135	1.87e-15	79.3
Cannbio_021505	250	UniRef100_A0A178VZ22	>lcl|UniRef100_A0A178VZ22 FUS1 n=1 Tax=Arabidopsis thaliana TaxID=3702 RepID=A0A178VZ22_ARATH	87.952	83	10	0	1	249	161	243	1.01e-45	157
Cannbio_021709	250	UniRef100_Q8VZD1	>lcl|UniRef100_Q8VZD1 At5g08400/F8L15_130 n=1 Tax=Arabidopsis thaliana TaxID=3702 RepID=Q8VZD1_ARATH	55.952	84	32	2	1	249	75	154	6.23e-19	88.2
Cannbio_021803	251	UniRef100_UPI0009AAEB53	>lcl|UniRef100_UPI0009AAEB53 Chaperone protein ClpC1, chloroplastic n=1 Tax=Arabidopsis thaliana TaxID=3702 RepID=UPI0009AAEB53	100	83	0	0	251	3	10	92	7.8e-35	125
Cannbio_021993	251	UniRef100_Q9SUI9	>lcl|UniRef100_Q9SUI9 ATP synthase gamma chain, chloroplast (Fragment) n=1 Tax=Arabidopsis thaliana TaxID=3702 RepID=Q9SUI9_ARATH	90.361	83	8	0	251	3	12	94	4.06e-35	130
Cannbio_023745	255	UniRef100_F4JII6	>lcl|UniRef100_F4JII6 SNARE associated Golgi protein family n=2 Tax=Arabidopsis thaliana TaxID=3702 RepID=F4JII6_ARATH	82.143	84	15	0	253	2	211	294	6.93e-44	155
Cannbio_024161	257	UniRef100_Q9LP01	>lcl|UniRef100_Q9LP01 F9C16.17 n=1 Tax=Arabidopsis thaliana TaxID=3702 RepID=Q9LP01_ARATH	51.163	86	41	1	1	255	129	214	1.59e-19	91.3
Cannbio_024200	257	UniRef100_Q9FJZ9	>lcl|UniRef100_Q9FJZ9 Peroxidase 72 n=2 Tax=Arabidopsis thaliana TaxID=3702 RepID=PER72_ARATH	89.412	85	9	0	255	1	136	220	1.58e-48	165
Cannbio_024781	258	UniRef100_UPI0002643272	>lcl|UniRef100_UPI0002643272 Dynamin-related protein 1A, LINKER, Dynamin-related protein 1A n=1 Tax=Arabidopsis thaliana TaxID=3702 RepID=UPI0002643272	89.535	86	9	0	258	1	142	227	1.18e-46	161
Cannbio_025257	259	UniRef100_A0A1P8B738	>lcl|UniRef100_A0A1P8B738 Autophagy-related protein n=1 Tax=Arabidopsis thaliana TaxID=3702 RepID=A0A1P8B738_ARATH	92.188	64	5	0	194	3	48	111	4.09e-34	122
Cannbio_025861	261	UniRef100_O64955	>lcl|UniRef100_O64955 Polyubiquitin (Fragment) n=1 Tax=Arabidopsis thaliana TaxID=3702 RepID=O64955_ARATH	96.386	83	3	0	3	251	23	105	5.53e-50	163
Cannbio_025918	261	UniRef100_A0A1P8AXM8	>lcl|UniRef100_A0A1P8AXM8 Mechanosensitive ion channel protein n=1 Tax=Arabidopsis thaliana TaxID=3702 RepID=A0A1P8AXM8_ARATH	93.939	66	4	0	208	11	344	409	3.2e-38	144
Cannbio_025919	261	UniRef100_A0A1P8AXM8	>lcl|UniRef100_A0A1P8AXM8 Mechanosensitive ion channel protein n=1 Tax=Arabidopsis thaliana TaxID=3702 RepID=A0A1P8AXM8_ARATH	93.939	66	4	0	208	11	344	409	3.2e-38	144
Cannbio_027307	264	UniRef100_Q9SUM3-2	>lcl|UniRef100_Q9SUM3-2 Isoform 2 of NADPH--cytochrome P450 reductase 2 n=1 Tax=Arabidopsis thaliana TaxID=3702 RepID=Q9SUM3-2	93.182	88	6	0	264	1	163	250	4.65e-55	190
Cannbio_027982	266	UniRef100_Q41970	>lcl|UniRef100_Q41970 ADP,ATP carrier protein (Fragment) n=1 Tax=Arabidopsis thaliana TaxID=3702 RepID=Q41970_ARATH	84.211	57	9	0	264	94	14	70	1.38e-18	81.6
Cannbio_028766	269	UniRef100_B9DHW4	>lcl|UniRef100_B9DHW4 Phospho-2-dehydro-3-deoxyheptonate aldolase (Fragment) n=1 Tax=Arabidopsis thaliana TaxID=3702 RepID=B9DHW4_ARATH	92.941	85	6	0	267	13	154	238	1.19e-50	168
Cannbio_029323	270	UniRef100_A0A1P8AMW2	>lcl|UniRef100_A0A1P8AMW2 Thiamin diphosphate-binding fold (THDP-binding) superfamily protein n=1 Tax=Arabidopsis thaliana TaxID=3702 RepID=A0A1P8AMW2_ARATH	88.764	89	10	0	2	268	80	168	1.02e-53	181
Cannbio_029901	272	UniRef100_O64955	>lcl|UniRef100_O64955 Polyubiquitin (Fragment) n=1 Tax=Arabidopsis thaliana TaxID=3702 RepID=O64955_ARATH	96.667	90	3	0	270	1	28	117	4.21e-55	176
Cannbio_030121	272	UniRef100_O64955	>lcl|UniRef100_O64955 Polyubiquitin (Fragment) n=1 Tax=Arabidopsis thaliana TaxID=3702 RepID=O64955_ARATH	100	90	0	0	272	3	22	111	1.42e-57	182
Cannbio_030824	274	UniRef100_A0A178UTB1	>lcl|UniRef100_A0A178UTB1 Uncharacterized protein n=1 Tax=Arabidopsis thaliana TaxID=3702 RepID=A0A178UTB1_ARATH	68.889	90	28	0	272	3	221	310	1.14e-35	136
Cannbio_032347	278	UniRef100_O64955	>lcl|UniRef100_O64955 Polyubiquitin (Fragment) n=1 Tax=Arabidopsis thaliana TaxID=3702 RepID=O64955_ARATH	96.739	92	3	0	276	1	18	109	4.43e-56	178
Cannbio_035728	286	UniRef100_Q67XD9-2	>lcl|UniRef100_Q67XD9-2 Isoform 2 of Alkaline/neutral invertase CINV2 n=1 Tax=Arabidopsis thaliana TaxID=3702 RepID=Q67XD9-2	91.579	95	8	0	285	1	132	226	1.33e-56	190
Cannbio_036393	287	UniRef100_O64955	>lcl|UniRef100_O64955 Polyubiquitin (Fragment) n=1 Tax=Arabidopsis thaliana TaxID=3702 RepID=O64955_ARATH	97.895	95	2	0	287	3	15	109	2.83e-60	189
Cannbio_037199	287	UniRef100_Q9ASR1-2	>lcl|UniRef100_Q9ASR1-2 Isoform 2 of Elongation factor 2 n=1 Tax=Arabidopsis thaliana TaxID=3702 RepID=Q9ASR1-2	94.737	95	5	0	287	3	62	156	2.65e-59	189
Cannbio_038062	287	UniRef100_O64955	>lcl|UniRef100_O64955 Polyubiquitin (Fragment) n=1 Tax=Arabidopsis thaliana TaxID=3702 RepID=O64955_ARATH	96.842	95	3	0	3	287	22	116	1.16e-58	185
Cannbio_039364	287	UniRef100_Q56X25	>lcl|UniRef100_Q56X25 Vacuolar-type H+-ATPase subunit A n=1 Tax=Arabidopsis thaliana TaxID=3702 RepID=Q56X25_ARATH	95.789	95	4	0	2	286	164	258	8.11e-59	192
Cannbio_039874	287	UniRef100_O64955	>lcl|UniRef100_O64955 Polyubiquitin (Fragment) n=1 Tax=Arabidopsis thaliana TaxID=3702 RepID=O64955_ARATH	96.842	95	3	0	286	2	15	109	7.27e-58	183
Cannbio_039891	287	UniRef100_A0A178VSC4	>lcl|UniRef100_A0A178VSC4 Uncharacterized protein n=1 Tax=Arabidopsis thaliana TaxID=3702 RepID=A0A178VSC4_ARATH	96.842	95	3	0	3	287	119	213	5.54e-60	193
Cannbio_039947	287	UniRef100_O23141	>lcl|UniRef100_O23141 Arginine decarboxylase 2 n=1 Tax=Arabidopsis thaliana TaxID=3702 RepID=SPE2_ARATH	81.538	65	10	1	99	287	165	229	2.4e-40	112
Cannbio_039953	287	UniRef100_F4KGU2	>lcl|UniRef100_F4KGU2 Ribosomal protein S6e n=1 Tax=Arabidopsis thaliana TaxID=3702 RepID=F4KGU2_ARATH	94.737	76	4	0	286	59	9	84	2.33e-44	151
Cannbio_041814	287	UniRef100_B9DHW4	>lcl|UniRef100_B9DHW4 Phospho-2-dehydro-3-deoxyheptonate aldolase (Fragment) n=1 Tax=Arabidopsis thaliana TaxID=3702 RepID=B9DHW4_ARATH	86.747	83	11	0	286	38	163	245	2.96e-43	149
Cannbio_042827	289	UniRef100_O64955	>lcl|UniRef100_O64955 Polyubiquitin (Fragment) n=1 Tax=Arabidopsis thaliana TaxID=3702 RepID=O64955_ARATH	96.842	95	3	0	3	287	23	117	2.11e-58	184
Cannbio_042930	289	UniRef100_UPI0009AAEB53	>lcl|UniRef100_UPI0009AAEB53 Chaperone protein ClpC1, chloroplastic n=1 Tax=Arabidopsis thaliana TaxID=3702 RepID=UPI0009AAEB53	96.104	77	3	0	1	231	65	141	2.09e-42	144
Cannbio_043678	295	UniRef100_O64955	>lcl|UniRef100_O64955 Polyubiquitin (Fragment) n=1 Tax=Arabidopsis thaliana TaxID=3702 RepID=O64955_ARATH	100	98	0	0	294	1	11	108	1.6e-64	200
Cannbio_044660	303	UniRef100_O64955	>lcl|UniRef100_O64955 Polyubiquitin (Fragment) n=1 Tax=Arabidopsis thaliana TaxID=3702 RepID=O64955_ARATH	98	100	2	0	301	2	22	121	2.67e-63	197
Cannbio_044746	304	UniRef100_Q9LQD1	>lcl|UniRef100_Q9LQD1 F28C11.9 n=1 Tax=Arabidopsis thaliana TaxID=3702 RepID=Q9LQD1_ARATH	84.783	46	7	0	303	166	950	995	2.5e-19	86.7
Cannbio_044759	304	UniRef100_O64955	>lcl|UniRef100_O64955 Polyubiquitin (Fragment) n=1 Tax=Arabidopsis thaliana TaxID=3702 RepID=O64955_ARATH	100	100	0	0	3	302	14	113	6.19e-65	201
Cannbio_046014	315	UniRef100_O64955	>lcl|UniRef100_O64955 Polyubiquitin (Fragment) n=1 Tax=Arabidopsis thaliana TaxID=3702 RepID=O64955_ARATH	99.038	104	1	0	3	314	14	117	2.23e-67	207
Cannbio_046532	320	UniRef100_Q3E6Z1	>lcl|UniRef100_Q3E6Z1 S-adenosyl-L-methionine-dependent methyltransferases superfamily protein n=1 Tax=Arabidopsis thaliana TaxID=3702 RepID=Q3E6Z1_ARATH	94	50	3	0	1	150	99	148	1.12e-25	102
Cannbio_046794	323	UniRef100_A0A178UB52	>lcl|UniRef100_A0A178UB52 Isocitrate dehydrogenase [NAD] subunit, mitochondrial n=1 Tax=Arabidopsis thaliana TaxID=3702 RepID=A0A178UB52_ARATH	97.196	107	3	0	321	1	83	189	4.91e-69	220
Cannbio_047104	326	UniRef100_P25856	>lcl|UniRef100_P25856 Glyceraldehyde-3-phosphate dehydrogenase GAPA1, chloroplastic n=5 Tax=Arabidopsis thaliana TaxID=3702 RepID=G3PA1_ARATH	87.963	108	13	0	325	2	102	209	3.12e-49	170
Cannbio_048370	340	UniRef100_A0A1P8BGN0	>lcl|UniRef100_A0A1P8BGN0 Regulator of chromosome condensation (RCC1) family protein n=1 Tax=Arabidopsis thaliana TaxID=3702 RepID=A0A1P8BGN0_ARATH	83.333	54	9	0	338	177	261	314	4.83e-22	98.2
Cannbio_048550	663	UniRef100_O82618	>lcl|UniRef100_O82618 No-apical-meristem-associated carboxy-terminal domain protein n=1 Tax=Arabidopsis thaliana TaxID=3702 RepID=O82618_ARATH	37.255	153	82	4	245	661	102	254	3.89e-11	71.2
Cannbio_048699	7224	UniRef100_Q9ZPU5	>lcl|UniRef100_Q9ZPU5 Putative retroelement pol polyprotein n=1 Tax=Arabidopsis thaliana TaxID=3702 RepID=Q9ZPU5_ARATH	39.671	426	254	3	2955	4232	776	1198	6.7e-157	301
Cannbio_052076	2698	UniRef100_Q9AUZ1	>lcl|UniRef100_Q9AUZ1 Polyprotein, putative n=1 Tax=Arabidopsis thaliana TaxID=3702 RepID=Q9AUZ1_ARATH	55.833	120	52	1	470	111	560	678	1.55e-36	135
Cannbio_054310	2898	UniRef100_A5Y7E9	>lcl|UniRef100_A5Y7E9 GIGANTEA (Fragment) n=1 Tax=Arabidopsis thaliana TaxID=3702 RepID=A5Y7E9_ARATH	70	110	31	1	1775	1452	225	334	5.66e-21	111
Cannbio_057376	397	UniRef100_O81860	>lcl|UniRef100_O81860 Putative LTR retrotransposon (Fragment) n=1 Tax=Arabidopsis thaliana TaxID=3702 RepID=O81860_ARATH	34.921	126	64	2	397	74	47	172	1.64e-15	80.5
Cannbio_058243	1079	UniRef100_Q9SQW9	>lcl|UniRef100_Q9SQW9 Putative retroelement pol polyprotein n=1 Tax=Arabidopsis thaliana TaxID=3702 RepID=Q9SQW9_ARATH	35.882	170	94	3	531	28	1273	1429	7.99e-36	120
Cannbio_059815	1363	UniRef100_Q9C536	>lcl|UniRef100_Q9C536 Copia-type polyprotein, putative n=1 Tax=Arabidopsis thaliana TaxID=3702 RepID=Q9C536_ARATH	77.457	346	78	0	1038	1	831	1176	0	556
Cannbio_060506	810	UniRef100_A0A1I9LRM9	>lcl|UniRef100_A0A1I9LRM9 Plant invertase/pectin methylesterase inhibitor superfamily n=2 Tax=Arabidopsis thaliana TaxID=3702 RepID=A0A1I9LRM9_ARATH	73.077	52	13	1	810	658	371	422	9.71e-14	81.3
Cannbio_061782	1158	UniRef100_Q9SIM3	>lcl|UniRef100_Q9SIM3 Putative retroelement pol polyprotein n=1 Tax=Arabidopsis thaliana TaxID=3702 RepID=Q9SIM3_ARATH	32.53	249	140	7	691	2	495	734	8.69e-28	126
Cannbio_062587	679	UniRef100_O04543	>lcl|UniRef100_O04543 F20P5.25 protein n=1 Tax=Arabidopsis thaliana TaxID=3702 RepID=O04543_ARATH	57.143	98	42	0	386	679	498	595	1.03e-57	129
Cannbio_063586	1423	UniRef100_A0A178UQR2	>lcl|UniRef100_A0A178UQR2 GLT1 n=1 Tax=Arabidopsis thaliana TaxID=3702 RepID=A0A178UQR2_ARATH	75	48	12	0	1071	1214	212	259	9.47e-12	77
Cannbio_000578	348	UniRef100_A0A087H3E8	>lcl|UniRef100_A0A087H3E8 60S ribosomal protein L36 n=1 Tax=Arabis alpina TaxID=50452 RepID=A0A087H3E8_ARAAL	40.517	116	54	3	347	3	12	113	3.83e-15	76.6
Cannbio_004588	424	UniRef100_A0A087G2C7	>lcl|UniRef100_A0A087G2C7 Uncharacterized protein (Fragment) n=1 Tax=Arabis alpina TaxID=50452 RepID=A0A087G2C7_ARAAL	74.265	136	35	0	12	419	1	136	1.79e-66	214
Cannbio_006172	479	UniRef100_A0A087FXU5	>lcl|UniRef100_A0A087FXU5 Uncharacterized protein (Fragment) n=1 Tax=Arabis alpina TaxID=50452 RepID=A0A087FXU5_ARAAL	41.447	152	87	1	23	478	21	170	8.92e-33	125
Cannbio_009772	647	UniRef100_A0A087G2C7	>lcl|UniRef100_A0A087G2C7 Uncharacterized protein (Fragment) n=1 Tax=Arabis alpina TaxID=50452 RepID=A0A087G2C7_ARAAL	59.615	208	84	0	22	645	30	237	2.97e-82	257
Cannbio_009879	654	UniRef100_A0A087HNU2	>lcl|UniRef100_A0A087HNU2 Uncharacterized protein n=1 Tax=Arabis alpina TaxID=50452 RepID=A0A087HNU2_ARAAL	53.465	202	93	1	631	29	14	215	3.03e-60	209
Cannbio_017839	241	UniRef100_A0A087H904	>lcl|UniRef100_A0A087H904 Uncharacterized protein n=1 Tax=Arabis alpina TaxID=50452 RepID=A0A087H904_ARAAL	90	80	8	0	1	240	236	315	4.32e-29	115
Cannbio_019235	245	UniRef100_A0A087GWH6	>lcl|UniRef100_A0A087GWH6 Uncharacterized protein n=1 Tax=Arabis alpina TaxID=50452 RepID=A0A087GWH6_ARAAL	55.556	81	1	1	245	3	70	115	4.03e-17	81.3
Cannbio_027071	264	UniRef100_A0A087GUY7	>lcl|UniRef100_A0A087GUY7 Endoglucanase n=1 Tax=Arabis alpina TaxID=50452 RepID=A0A087GUY7_ARAAL	83.019	53	8	1	105	263	1	52	7.84e-19	89.4
Cannbio_027583	265	UniRef100_A0A087HDD8	>lcl|UniRef100_A0A087HDD8 Phosphoserine aminotransferase n=1 Tax=Arabis alpina TaxID=50452 RepID=A0A087HDD8_ARAAL	92.045	88	7	0	1	264	318	405	5.22e-50	171
Cannbio_027870	266	UniRef100_A0A087G388	>lcl|UniRef100_A0A087G388 Uncharacterized protein (Fragment) n=1 Tax=Arabis alpina TaxID=50452 RepID=A0A087G388_ARAAL	85.227	88	13	0	265	2	68	155	3.69e-49	163
Cannbio_030418	273	UniRef100_A0A087H6U9	>lcl|UniRef100_A0A087H6U9 Uncharacterized protein n=1 Tax=Arabis alpina TaxID=50452 RepID=A0A087H6U9_ARAAL	86	50	7	0	271	122	930	979	1.25e-25	108
Cannbio_037147	287	UniRef100_A0A087GB32	>lcl|UniRef100_A0A087GB32 Thiamine thiazole synthase, chloroplastic n=1 Tax=Arabis alpina TaxID=50452 RepID=A0A087GB32_ARAAL	91.579	95	8	0	2	286	130	224	5.45e-57	187
Cannbio_037416	287	UniRef100_A0A087GB32	>lcl|UniRef100_A0A087GB32 Thiamine thiazole synthase, chloroplastic n=1 Tax=Arabis alpina TaxID=50452 RepID=A0A087GB32_ARAAL	91.579	95	8	0	3	287	129	223	7.54e-57	187
Cannbio_037538	287	UniRef100_A0A087GB32	>lcl|UniRef100_A0A087GB32 Thiamine thiazole synthase, chloroplastic n=1 Tax=Arabis alpina TaxID=50452 RepID=A0A087GB32_ARAAL	92.632	95	7	0	285	1	115	209	2.21e-58	191
Cannbio_038600	287	UniRef100_A0A087GB32	>lcl|UniRef100_A0A087GB32 Thiamine thiazole synthase, chloroplastic n=1 Tax=Arabis alpina TaxID=50452 RepID=A0A087GB32_ARAAL	92.632	95	7	0	3	287	137	231	5.11e-59	193
Cannbio_038671	287	UniRef100_A0A087GB32	>lcl|UniRef100_A0A087GB32 Thiamine thiazole synthase, chloroplastic n=1 Tax=Arabis alpina TaxID=50452 RepID=A0A087GB32_ARAAL	92.632	95	7	0	3	287	124	218	1.06e-57	189
Cannbio_039814	287	UniRef100_A0A087G388	>lcl|UniRef100_A0A087G388 Uncharacterized protein (Fragment) n=1 Tax=Arabis alpina TaxID=50452 RepID=A0A087G388_ARAAL	87.368	95	12	0	3	287	4	98	3.39e-58	186
Cannbio_041718	287	UniRef100_A0A087GAZ3	>lcl|UniRef100_A0A087GAZ3 Chlorophyll a-b binding protein, chloroplastic n=1 Tax=Arabis alpina TaxID=50452 RepID=A0A087GAZ3_ARAAL	96.842	95	3	0	286	2	140	234	1.71e-56	184
Cannbio_042622	289	UniRef100_A0A087HE53	>lcl|UniRef100_A0A087HE53 Uncharacterized protein n=1 Tax=Arabis alpina TaxID=50452 RepID=A0A087HE53_ARAAL	78.788	66	9	1	73	270	1	61	4.44e-27	103
Cannbio_048678	3233	UniRef100_A0A087HS34	>lcl|UniRef100_A0A087HS34 Uncharacterized protein n=1 Tax=Arabis alpina TaxID=50452 RepID=A0A087HS34_ARAAL	35.171	381	207	13	1686	2756	563	927	1.01e-89	203
Cannbio_049058	3765	UniRef100_A0A087HNF3	>lcl|UniRef100_A0A087HNF3 Uncharacterized protein n=2 Tax=Arabis alpina TaxID=50452 RepID=A0A087HNF3_ARAAL	38.735	253	128	5	2679	1990	1095	1343	9.85e-119	156
Cannbio_059571	482	UniRef100_A0A087G0C5	>lcl|UniRef100_A0A087G0C5 Uncharacterized protein n=1 Tax=Arabis alpina TaxID=50452 RepID=A0A087G0C5_ARAAL	64.935	154	51	1	14	475	258	408	4.33e-60	207
Cannbio_063093	1316	UniRef100_A0A087GEK8	>lcl|UniRef100_A0A087GEK8 Uncharacterized protein n=1 Tax=Arabis alpina TaxID=50452 RepID=A0A087GEK8_ARAAL	54.61	141	63	1	1231	812	876	1016	3.31e-57	150
Cannbio_063811	2701	UniRef100_A0A087HA04	>lcl|UniRef100_A0A087HA04 Uncharacterized protein n=1 Tax=Arabis alpina TaxID=50452 RepID=A0A087HA04_ARAAL	33.333	222	89	6	1406	1921	684	896	3.85e-28	93.2
Cannbio_063926	1594	UniRef100_A0A087G9S1	>lcl|UniRef100_A0A087G9S1 Uncharacterized protein n=1 Tax=Arabis alpina TaxID=50452 RepID=A0A087G9S1_ARAAL	58.763	97	40	0	251	541	532	628	5.17e-60	124
Cannbio_018453	243	UniRef100_E3NYT8	>lcl|UniRef100_E3NYT8 Chaperonin 60 alpha subunit (Fragment) n=2 Tax=Arachis TaxID=3817 RepID=E3NYT8_9FABA	84.81	79	12	0	238	2	1	79	4.14e-34	122
Cannbio_019436	245	UniRef100_E3NYT8	>lcl|UniRef100_E3NYT8 Chaperonin 60 alpha subunit (Fragment) n=2 Tax=Arachis TaxID=3817 RepID=E3NYT8_9FABA	91.358	81	7	0	2	244	36	116	4.19e-45	150
Cannbio_019924	246	UniRef100_E3NYG5	>lcl|UniRef100_E3NYG5 SecY protein (Fragment) n=2 Tax=Arachis TaxID=3817 RepID=E3NYG5_9FABA	97.015	67	2	0	245	45	65	131	2.35e-39	137
Cannbio_025469	260	UniRef100_B4UW49	>lcl|UniRef100_B4UW49 Putative lipase (Fragment) n=2 Tax=Arachis TaxID=3817 RepID=B4UW49_ARAHY	76.744	86	20	0	1	258	23	108	8.47e-43	148
Cannbio_026279	262	UniRef100_D8KXZ5	>lcl|UniRef100_D8KXZ5 Beta-hydroxyacyl-ACP dehydrase 1 n=2 Tax=Arachis TaxID=3817 RepID=D8KXZ5_ARAHY	93.421	76	5	0	3	230	145	220	1.14e-42	147
Cannbio_026794	263	UniRef100_E2EAJ4	>lcl|UniRef100_E2EAJ4 Gigantea (Fragment) n=2 Tax=Arachis TaxID=3817 RepID=E2EAJ4_9FABA	83.908	87	14	0	262	2	68	154	4.65e-37	132
Cannbio_027017	264	UniRef100_E2EAJ4	>lcl|UniRef100_E2EAJ4 Gigantea (Fragment) n=2 Tax=Arachis TaxID=3817 RepID=E2EAJ4_9FABA	93.421	76	5	0	1	228	17	92	3.05e-43	147
Cannbio_030201	272	UniRef100_E3NYS8	>lcl|UniRef100_E3NYS8 Pyridoxine biosynthesis protein (Fragment) n=2 Tax=Arachis TaxID=3817 RepID=E3NYS8_9FABA	91.358	81	7	0	271	29	5	85	5.77e-47	154
Cannbio_032809	279	UniRef100_E3NYS8	>lcl|UniRef100_E3NYS8 Pyridoxine biosynthesis protein (Fragment) n=2 Tax=Arachis TaxID=3817 RepID=E3NYS8_9FABA	92.405	79	6	0	2	238	7	85	2.31e-46	152
Cannbio_033521	281	UniRef100_A0A290G4U6	>lcl|UniRef100_A0A290G4U6 Resistance protein (Fragment) n=2 Tax=Arachis TaxID=3817 RepID=A0A290G4U6_ARAHY	86.022	93	13	0	280	2	100	192	2.63e-54	180
Cannbio_034994	285	UniRef100_E3NYT8	>lcl|UniRef100_E3NYT8 Chaperonin 60 alpha subunit (Fragment) n=2 Tax=Arachis TaxID=3817 RepID=E3NYT8_9FABA	88.158	76	9	0	3	230	48	123	4.21e-29	110
Cannbio_035992	287	UniRef100_E3NYU3	>lcl|UniRef100_E3NYU3 Chloroplast oxygen-evolving protein (Fragment) n=2 Tax=Arachis TaxID=3817 RepID=E3NYU3_9FABA	84.211	38	6	0	229	116	94	131	1.11e-12	68.6
Cannbio_038109	287	UniRef100_UPI000788B2B5	>lcl|UniRef100_UPI000788B2B5 shaggy-related protein kinase alpha isoform X1 n=2 Tax=Arachis TaxID=3817 RepID=UPI000788B2B5	95.789	95	4	0	286	2	288	382	8.18e-59	194
Cannbio_038968	287	UniRef100_UPI000788B2B5	>lcl|UniRef100_UPI000788B2B5 shaggy-related protein kinase alpha isoform X1 n=2 Tax=Arachis TaxID=3817 RepID=UPI000788B2B5	95.789	95	4	0	2	286	285	379	7.53e-58	191
Cannbio_047553	331	UniRef100_E2EAJ4	>lcl|UniRef100_E2EAJ4 Gigantea (Fragment) n=2 Tax=Arachis TaxID=3817 RepID=E2EAJ4_9FABA	91.818	110	9	0	331	2	29	138	1.44e-57	184
Cannbio_048259	339	UniRef100_E3NYU3	>lcl|UniRef100_E3NYU3 Chloroplast oxygen-evolving protein (Fragment) n=2 Tax=Arachis TaxID=3817 RepID=E3NYU3_9FABA	79.808	104	21	0	3	314	28	131	6.15e-44	148
Cannbio_064458	1368	UniRef100_E3NYG5	>lcl|UniRef100_E3NYG5 SecY protein (Fragment) n=2 Tax=Arachis TaxID=3817 RepID=E3NYG5_9FABA	58.084	167	15	2	6	506	55	166	1.02e-49	176
Cannbio_001521	359	UniRef100_E3NYH0	>lcl|UniRef100_E3NYH0 Asparagine synthetase (Fragment) n=1 Tax=Arachis diogoi TaxID=170720 RepID=E3NYH0_9FABA	87.288	118	15	0	358	5	2	119	3.63e-69	215
Cannbio_001927	359	UniRef100_E2DZJ7	>lcl|UniRef100_E2DZJ7 Uncharacterized protein (Fragment) n=1 Tax=Arachis diogoi TaxID=170720 RepID=E2DZJ7_9FABA	90.411	73	7	0	331	113	1	73	4.9e-39	134
Cannbio_002139	361	UniRef100_E2DZJ7	>lcl|UniRef100_E2DZJ7 Uncharacterized protein (Fragment) n=1 Tax=Arachis diogoi TaxID=170720 RepID=E2DZJ7_9FABA	90.411	73	7	0	49	267	1	73	2.97e-39	135
Cannbio_002178	361	UniRef100_E2DZJ7	>lcl|UniRef100_E2DZJ7 Uncharacterized protein (Fragment) n=1 Tax=Arachis diogoi TaxID=170720 RepID=E2DZJ7_9FABA	93.151	73	5	0	328	110	1	73	1.88e-41	140
Cannbio_003664	395	UniRef100_E3NYH0	>lcl|UniRef100_E3NYH0 Asparagine synthetase (Fragment) n=1 Tax=Arachis diogoi TaxID=170720 RepID=E3NYH0_9FABA	87.786	131	15	1	393	1	51	180	2.72e-80	244
Cannbio_006683	501	UniRef100_E2DZJ7	>lcl|UniRef100_E2DZJ7 Uncharacterized protein (Fragment) n=1 Tax=Arachis diogoi TaxID=170720 RepID=E2DZJ7_9FABA	94.521	73	4	0	273	491	1	73	6.29e-42	144
Cannbio_017695	241	UniRef100_E3NYU2	>lcl|UniRef100_E3NYU2 Rubisco activase 2 (Fragment) n=1 Tax=Arachis diogoi TaxID=170720 RepID=E3NYU2_9FABA	75	80	8	1	241	2	79	146	4.55e-32	118
Cannbio_026911	263	UniRef100_E3NYH0	>lcl|UniRef100_E3NYH0 Asparagine synthetase (Fragment) n=1 Tax=Arachis diogoi TaxID=170720 RepID=E3NYH0_9FABA	89.655	87	9	0	262	2	87	173	4.03e-50	165
Cannbio_033574	282	UniRef100_E3NYH0	>lcl|UniRef100_E3NYH0 Asparagine synthetase (Fragment) n=1 Tax=Arachis diogoi TaxID=170720 RepID=E3NYH0_9FABA	90.278	72	7	0	216	1	69	140	6.54e-41	142
Cannbio_036477	287	UniRef100_E3NYH0	>lcl|UniRef100_E3NYH0 Asparagine synthetase (Fragment) n=1 Tax=Arachis diogoi TaxID=170720 RepID=E3NYH0_9FABA	88.298	94	11	0	283	2	30	123	2.39e-54	176
Cannbio_036547	287	UniRef100_E3NYH0	>lcl|UniRef100_E3NYH0 Asparagine synthetase (Fragment) n=1 Tax=Arachis diogoi TaxID=170720 RepID=E3NYH0_9FABA	95.789	95	4	0	1	285	62	156	3.25e-62	196
Cannbio_037013	287	UniRef100_E2DZJ7	>lcl|UniRef100_E2DZJ7 Uncharacterized protein (Fragment) n=1 Tax=Arachis diogoi TaxID=170720 RepID=E2DZJ7_9FABA	93.056	72	5	0	1	216	2	73	2.02e-40	137
Cannbio_037372	287	UniRef100_E3NYH0	>lcl|UniRef100_E3NYH0 Asparagine synthetase (Fragment) n=1 Tax=Arachis diogoi TaxID=170720 RepID=E3NYH0_9FABA	91.579	95	8	0	1	285	53	147	1.46e-59	190
Cannbio_037670	287	UniRef100_E3NYU2	>lcl|UniRef100_E3NYU2 Rubisco activase 2 (Fragment) n=1 Tax=Arachis diogoi TaxID=170720 RepID=E3NYU2_9FABA	74.419	86	10	1	285	28	87	160	2.86e-35	127
Cannbio_038848	287	UniRef100_E3NYH0	>lcl|UniRef100_E3NYH0 Asparagine synthetase (Fragment) n=1 Tax=Arachis diogoi TaxID=170720 RepID=E3NYH0_9FABA	88.421	95	11	0	2	286	33	127	3.79e-56	181
Cannbio_038910	287	UniRef100_E2DZJ7	>lcl|UniRef100_E2DZJ7 Uncharacterized protein (Fragment) n=1 Tax=Arachis diogoi TaxID=170720 RepID=E2DZJ7_9FABA	90.741	54	5	0	126	287	1	54	2.61e-27	103
Cannbio_039876	287	UniRef100_E3NYH0	>lcl|UniRef100_E3NYH0 Asparagine synthetase (Fragment) n=1 Tax=Arachis diogoi TaxID=170720 RepID=E3NYH0_9FABA	92.632	95	7	0	1	285	50	144	5.01e-61	193
Cannbio_040245	287	UniRef100_E3NYH0	>lcl|UniRef100_E3NYH0 Asparagine synthetase (Fragment) n=1 Tax=Arachis diogoi TaxID=170720 RepID=E3NYH0_9FABA	88.298	94	11	0	4	285	9	102	6.05e-54	176
Cannbio_040911	287	UniRef100_E3NYH0	>lcl|UniRef100_E3NYH0 Asparagine synthetase (Fragment) n=1 Tax=Arachis diogoi TaxID=170720 RepID=E3NYH0_9FABA	86.316	95	13	0	286	2	17	111	1.86e-53	174
Cannbio_042864	289	UniRef100_E2DZJ7	>lcl|UniRef100_E2DZJ7 Uncharacterized protein (Fragment) n=1 Tax=Arachis diogoi TaxID=170720 RepID=E2DZJ7_9FABA	90.411	73	7	0	284	66	1	73	2.89e-41	139
Cannbio_000261	344	UniRef100_UPI0007876E80	>lcl|UniRef100_UPI0007876E80 protein CLP1 homolog n=1 Tax=Arachis duranensis TaxID=130453 RepID=UPI0007876E80	88.596	114	13	0	1	342	307	420	8.36e-67	216
Cannbio_000566	348	UniRef100_UPI0007868B26	>lcl|UniRef100_UPI0007868B26 uncharacterized protein LOC107462618 n=1 Tax=Arachis duranensis TaxID=130453 RepID=UPI0007868B26	90.909	22	2	0	68	3	95	116	1.1e-12	56.2
Cannbio_001385	358	UniRef100_UPI000788DF41	>lcl|UniRef100_UPI000788DF41 glyceraldehyde-3-phosphate dehydrogenase A, chloroplastic n=1 Tax=Arachis duranensis TaxID=130453 RepID=UPI000788DF41	91.597	119	10	0	2	358	45	163	2.74e-69	222
Cannbio_001427	358	UniRef100_UPI000787DBF5	>lcl|UniRef100_UPI000787DBF5 adenine nucleotide transporter BT1, chloroplastic/mitochondrial n=1 Tax=Arachis duranensis TaxID=130453 RepID=UPI000787DBF5	88.889	72	8	0	358	143	266	337	1.57e-44	106
Cannbio_001939	359	UniRef100_UPI000A2C31DE	>lcl|UniRef100_UPI000A2C31DE uncharacterized protein LOC110281477 n=1 Tax=Arachis duranensis TaxID=130453 RepID=UPI000A2C31DE	92.373	118	9	0	5	358	41	158	1.37e-71	221
Cannbio_002191	361	UniRef100_UPI000A2C31DE	>lcl|UniRef100_UPI000A2C31DE uncharacterized protein LOC110281477 n=1 Tax=Arachis duranensis TaxID=130453 RepID=UPI000A2C31DE	94.167	120	7	0	361	2	27	146	8.19e-74	226
Cannbio_002216	362	UniRef100_UPI000A2C37AA	>lcl|UniRef100_UPI000A2C37AA uncharacterized protein LOC110276803 n=1 Tax=Arachis duranensis TaxID=130453 RepID=UPI000A2C37AA	67.5	120	39	0	3	362	151	270	9.93e-58	189
Cannbio_003556	392	UniRef100_UPI000A2C33B0	>lcl|UniRef100_UPI000A2C33B0 cyclic nucleotide-gated ion channel 1 isoform X1 n=2 Tax=Arachis duranensis TaxID=130453 RepID=UPI000A2C33B0	90.722	97	9	0	1	291	248	344	2.39e-43	154
Cannbio_004253	413	UniRef100_UPI000A2C18D5	>lcl|UniRef100_UPI000A2C18D5 transmembrane protein 147 isoform X1 n=1 Tax=Arachis duranensis TaxID=130453 RepID=UPI000A2C18D5	95.556	45	2	0	413	279	145	189	2.31e-18	87.4
Cannbio_004905	431	UniRef100_UPI000787C7B6	>lcl|UniRef100_UPI000787C7B6 oxygen-evolving enhancer protein 1, chloroplastic n=1 Tax=Arachis duranensis TaxID=130453 RepID=UPI000787C7B6	92.308	143	11	0	3	431	71	213	2.36e-88	269
Cannbio_005862	466	UniRef100_UPI000788E680	>lcl|UniRef100_UPI000788E680 serine/threonine-protein kinase BLUS1 n=1 Tax=Arachis duranensis TaxID=130453 RepID=UPI000788E680	90.78	141	13	0	423	1	1	141	2.82e-89	282
Cannbio_006781	504	UniRef100_UPI000A2C3919	>lcl|UniRef100_UPI000A2C3919 putative serine/threonine-protein kinase isoform X2 n=1 Tax=Arachis duranensis TaxID=130453 RepID=UPI000A2C3919	93.023	43	3	0	503	375	111	153	2.73e-17	87.4
Cannbio_006803	505	UniRef100_UPI000787F2E5	>lcl|UniRef100_UPI000787F2E5 cation/H(+) antiporter 18-like n=1 Tax=Arachis duranensis TaxID=130453 RepID=UPI000787F2E5	80	75	15	0	226	2	11	85	8.09e-24	107
Cannbio_007402	527	UniRef100_UPI000788485D	>lcl|UniRef100_UPI000788485D uncharacterized protein LOC107479467 n=1 Tax=Arachis duranensis TaxID=130453 RepID=UPI000788485D	63.291	79	16	3	460	224	1	66	5.3e-19	86.3
Cannbio_008258	566	UniRef100_UPI000788291D	>lcl|UniRef100_UPI000788291D homeobox-leucine zipper protein ATHB-15 n=1 Tax=Arachis duranensis TaxID=130453 RepID=UPI000788291D	92.453	53	3	1	161	3	546	597	5.74e-22	102
Cannbio_008446	575	UniRef100_UPI000A2C31DE	>lcl|UniRef100_UPI000A2C31DE uncharacterized protein LOC110281477 n=1 Tax=Arachis duranensis TaxID=130453 RepID=UPI000A2C31DE	85.496	131	19	0	575	183	50	180	1.31e-70	221
Cannbio_008753	592	UniRef100_UPI000787A0A3	>lcl|UniRef100_UPI000787A0A3 F-box protein At5g46170 n=1 Tax=Arachis duranensis TaxID=130453 RepID=UPI000787A0A3	89.076	119	13	0	472	116	1	119	7.5e-48	170
Cannbio_010641	704	UniRef100_UPI000A2C1623	>lcl|UniRef100_UPI000A2C1623 histone-lysine N-methyltransferase ATX5 n=1 Tax=Arachis duranensis TaxID=130453 RepID=UPI000A2C1623	93.976	166	10	0	703	206	167	332	1.09e-110	330
Cannbio_011241	753	UniRef100_UPI000A2C3E85	>lcl|UniRef100_UPI000A2C3E85 endochitinase isoform X2 n=1 Tax=Arachis duranensis TaxID=130453 RepID=UPI000A2C3E85	61.165	206	74	4	621	7	25	225	8.85e-74	237
Cannbio_011354	765	UniRef100_UPI0007873791	>lcl|UniRef100_UPI0007873791 paired amphipathic helix protein Sin3-like 4 isoform X1 n=2 Tax=Arachis duranensis TaxID=130453 RepID=UPI0007873791	65.839	161	51	3	764	282	521	677	1.68e-60	216
Cannbio_012421	866	UniRef100_UPI000788B0D0	>lcl|UniRef100_UPI000788B0D0 peroxisomal 2,4-dienoyl-CoA reductase n=1 Tax=Arachis duranensis TaxID=130453 RepID=UPI000788B0D0	73.529	170	44	1	178	687	78	246	4.52e-107	273
Cannbio_012759	908	UniRef100_UPI0007891643	>lcl|UniRef100_UPI0007891643 SKP1-like protein 1B n=1 Tax=Arachis duranensis TaxID=130453 RepID=UPI0007891643	74.825	143	30	1	644	234	13	155	2.67e-71	226
Cannbio_013407	1002	UniRef100_UPI0007895521	>lcl|UniRef100_UPI0007895521 transcription factor SPT20 homolog n=1 Tax=Arachis duranensis TaxID=130453 RepID=UPI0007895521	47.514	181	90	2	458	1000	277	452	6.68e-50	182
Cannbio_014493	1215	UniRef100_UPI0007878980	>lcl|UniRef100_UPI0007878980 ATP synthase subunit b', chloroplastic n=1 Tax=Arachis duranensis TaxID=130453 RepID=UPI0007878980	84.028	144	23	0	629	198	81	224	3.2e-54	188
Cannbio_016330	2093	UniRef100_UPI0007890E0A	>lcl|UniRef100_UPI0007890E0A uncharacterized protein LOC107469774 n=1 Tax=Arachis duranensis TaxID=130453 RepID=UPI0007890E0A	33.52	179	113	3	802	278	34	210	1.65e-14	86.3
Cannbio_017024	240	UniRef100_UPI000A2C3B5F	>lcl|UniRef100_UPI000A2C3B5F uncharacterized protein LOC110276461 n=1 Tax=Arachis duranensis TaxID=130453 RepID=UPI000A2C3B5F	86.111	72	10	0	2	217	86	157	7.2e-35	125
Cannbio_017874	241	UniRef100_UPI000787D77A	>lcl|UniRef100_UPI000787D77A uncharacterized protein LOC107482124 n=1 Tax=Arachis duranensis TaxID=130453 RepID=UPI000787D77A	83.75	80	13	0	240	1	4	83	6.41e-38	130
Cannbio_017937	242	UniRef100_UPI000A2C31F2	>lcl|UniRef100_UPI000A2C31F2 11-beta-hydroxysteroid dehydrogenase-like 4A isoform X1 n=1 Tax=Arachis duranensis TaxID=130453 RepID=UPI000A2C31F2	67.857	56	17	1	165	1	61	116	2.39e-16	80.9
Cannbio_018231	242	UniRef100_UPI000787D77A	>lcl|UniRef100_UPI000787D77A uncharacterized protein LOC107482124 n=1 Tax=Arachis duranensis TaxID=130453 RepID=UPI000787D77A	85	80	12	0	242	3	4	83	1.54e-39	135
Cannbio_018391	243	UniRef100_UPI000A2C3E92	>lcl|UniRef100_UPI000A2C3E92 dynamin-like protein ARC5 isoform X1 n=1 Tax=Arachis duranensis TaxID=130453 RepID=UPI000A2C3E92	95.833	24	1	0	1	72	150	173	2.46e-13	52
Cannbio_018538	243	UniRef100_UPI000786A395	>lcl|UniRef100_UPI000786A395 linoleate 13S-lipoxygenase 2-1, chloroplastic n=1 Tax=Arachis duranensis TaxID=130453 RepID=UPI000786A395	85	80	12	0	241	2	742	821	4.43e-41	152
Cannbio_019180	244	UniRef100_UPI000787AE75	>lcl|UniRef100_UPI000787AE75 LOW QUALITY PROTEIN: 3-ketoacyl-CoA thiolase 2, peroxisomal-like n=1 Tax=Arachis duranensis TaxID=130453 RepID=UPI000787AE75	90.625	64	6	0	52	243	221	284	4.11e-30	119
Cannbio_019810	246	UniRef100_UPI000789A5AD	>lcl|UniRef100_UPI000789A5AD DNA mismatch repair protein MSH2 n=1 Tax=Arachis duranensis TaxID=130453 RepID=UPI000789A5AD	95.652	23	1	0	70	2	627	649	1.35e-14	56.2
Cannbio_020227	247	UniRef100_UPI000787C42C	>lcl|UniRef100_UPI000787C42C delta-1-pyrroline-5-carboxylate synthase isoform X2 n=1 Tax=Arachis duranensis TaxID=130453 RepID=UPI000787C42C	85.484	62	9	0	245	60	642	703	1.42e-29	116
Cannbio_020726	248	UniRef100_UPI000788FC32	>lcl|UniRef100_UPI000788FC32 syntaxin-52 n=1 Tax=Arachis duranensis TaxID=130453 RepID=UPI000788FC32	90	40	4	0	120	1	1	40	3.18e-14	74.3
Cannbio_021419	250	UniRef100_UPI0007885B8E	>lcl|UniRef100_UPI0007885B8E cytochrome b-c1 complex subunit Rieske-4, mitochondrial n=1 Tax=Arachis duranensis TaxID=130453 RepID=UPI0007885B8E	92.771	83	6	0	2	250	119	201	2.8e-48	162
Cannbio_022154	252	UniRef100_UPI000787DBF5	>lcl|UniRef100_UPI000787DBF5 adenine nucleotide transporter BT1, chloroplastic/mitochondrial n=1 Tax=Arachis duranensis TaxID=130453 RepID=UPI000787DBF5	92.308	65	5	0	251	57	343	407	2.74e-33	127
Cannbio_023155	254	UniRef100_UPI000787BEEF	>lcl|UniRef100_UPI000787BEEF chlorophyll a-b binding protein P4, chloroplastic n=1 Tax=Arachis duranensis TaxID=130453 RepID=UPI000787BEEF	96.429	84	3	0	253	2	72	155	3.29e-50	167
Cannbio_025297	259	UniRef100_UPI00078879EE	>lcl|UniRef100_UPI00078879EE uncharacterized protein LOC107482469 isoform X1 n=1 Tax=Arachis duranensis TaxID=130453 RepID=UPI00078879EE	86.957	69	9	0	53	259	52	120	3.34e-35	126
Cannbio_025564	260	UniRef100_UPI000A2C1EC5	>lcl|UniRef100_UPI000A2C1EC5 probable L-ascorbate peroxidase 6, chloroplastic isoform X3 n=1 Tax=Arachis duranensis TaxID=130453 RepID=UPI000A2C1EC5	98.837	86	1	0	260	3	210	295	1.53e-54	182
Cannbio_025581	260	UniRef100_UPI000788BECA	>lcl|UniRef100_UPI000788BECA CDGSH iron-sulfur domain-containing protein NEET n=1 Tax=Arachis duranensis TaxID=130453 RepID=UPI000788BECA	96.429	56	2	0	169	2	48	103	3.62e-32	117
Cannbio_025757	260	UniRef100_UPI000A2C20D5	>lcl|UniRef100_UPI000A2C20D5 dolichol kinase EVAN isoform X1 n=2 Tax=Arachis duranensis TaxID=130453 RepID=UPI000A2C20D5	95.349	86	4	0	258	1	173	258	1.66e-51	182
Cannbio_026460	262	UniRef100_UPI000788E407	>lcl|UniRef100_UPI000788E407 transcription factor MYC4 n=1 Tax=Arachis duranensis TaxID=130453 RepID=UPI000788E407	92.208	77	6	0	262	32	595	671	2.6e-38	144
Cannbio_027702	266	UniRef100_UPI0007894E14	>lcl|UniRef100_UPI0007894E14 40S ribosomal protein S15-4 n=1 Tax=Arachis duranensis TaxID=130453 RepID=UPI0007894E14	100	64	0	0	1	192	88	151	1.31e-38	134
Cannbio_027950	266	UniRef100_UPI000789814C	>lcl|UniRef100_UPI000789814C phosphoglycerate kinase, chloroplastic n=1 Tax=Arachis duranensis TaxID=130453 RepID=UPI000789814C	95.455	88	4	0	2	265	110	197	1.3e-48	169
Cannbio_027981	266	UniRef100_UPI000788BF20	>lcl|UniRef100_UPI000788BF20 hydrophobic protein LTI6A n=1 Tax=Arachis duranensis TaxID=130453 RepID=UPI000788BF20	93.939	33	2	0	1	99	24	56	6.78e-13	67
Cannbio_028392	267	UniRef100_UPI000787A925	>lcl|UniRef100_UPI000787A925 60S ribosomal protein L11 isoform X1 n=1 Tax=Arachis duranensis TaxID=130453 RepID=UPI000787A925	95.455	88	4	0	265	2	44	131	3.79e-55	177
Cannbio_028504	268	UniRef100_UPI000786A4D8	>lcl|UniRef100_UPI000786A4D8 protein ECERIFERUM 3-like n=1 Tax=Arachis duranensis TaxID=130453 RepID=UPI000786A4D8	68.539	89	28	0	267	1	95	183	3.13e-37	133
Cannbio_028813	269	UniRef100_UPI0007880948	>lcl|UniRef100_UPI0007880948 serine/threonine-protein phosphatase PP1 n=1 Tax=Arachis duranensis TaxID=130453 RepID=UPI0007880948	91.566	83	7	0	251	3	1	83	2.67e-47	162
Cannbio_030076	272	UniRef100_UPI00078736F3	>lcl|UniRef100_UPI00078736F3 uncharacterized protein LOC107462941 n=1 Tax=Arachis duranensis TaxID=130453 RepID=UPI00078736F3	82.258	62	11	0	87	272	38	99	1.64e-29	114
Cannbio_030488	273	UniRef100_UPI0007868EE8	>lcl|UniRef100_UPI0007868EE8 40S ribosomal protein S15-4 n=1 Tax=Arachis duranensis TaxID=130453 RepID=UPI0007868EE8	96.703	91	3	0	273	1	26	116	2.14e-56	180
Cannbio_030906	274	UniRef100_UPI000A2C2DE3	>lcl|UniRef100_UPI000A2C2DE3 E3 ubiquitin-protein ligase UPL3 isoform X4 n=1 Tax=Arachis duranensis TaxID=130453 RepID=UPI000A2C2DE3	96.667	90	3	0	3	272	1438	1527	4.68e-52	184
Cannbio_031300	275	UniRef100_UPI000788F2F5	>lcl|UniRef100_UPI000788F2F5 heat shock 70 kDa protein 15 n=1 Tax=Arachis duranensis TaxID=130453 RepID=UPI000788F2F5	93.182	44	3	0	143	274	665	708	1.14e-28	84
Cannbio_032485	279	UniRef100_UPI000A2C2C3D	>lcl|UniRef100_UPI000A2C2C3D phosphatidylinositol:ceramide inositolphosphotransferase 1 isoform X2 n=1 Tax=Arachis duranensis TaxID=130453 RepID=UPI000A2C2C3D	87.5	64	8	0	194	3	1	64	3.08e-26	107
Cannbio_032861	280	UniRef100_UPI000A2C31DE	>lcl|UniRef100_UPI000A2C31DE uncharacterized protein LOC110281477 n=1 Tax=Arachis duranensis TaxID=130453 RepID=UPI000A2C31DE	76.812	69	10	2	278	81	32	97	1.05e-23	96.3
Cannbio_033528	282	UniRef100_UPI0007876A24	>lcl|UniRef100_UPI0007876A24 probable steroid-binding protein 3 n=1 Tax=Arachis duranensis TaxID=130453 RepID=UPI0007876A24	80.303	66	13	0	199	2	1	66	6.43e-31	114
Cannbio_034376	284	UniRef100_UPI00078736F3	>lcl|UniRef100_UPI00078736F3 uncharacterized protein LOC107462941 n=1 Tax=Arachis duranensis TaxID=130453 RepID=UPI00078736F3	86.957	23	3	0	3	71	76	98	1.17e-11	49.3
Cannbio_034753	284	UniRef100_UPI000788A4FC	>lcl|UniRef100_UPI000788A4FC pollen-specific protein SF21 isoform X2 n=1 Tax=Arachis duranensis TaxID=130453 RepID=UPI000788A4FC	74	100	18	2	284	3	15	112	4.24e-44	153
Cannbio_035753	286	UniRef100_UPI000A2C31DE	>lcl|UniRef100_UPI000A2C31DE uncharacterized protein LOC110281477 n=1 Tax=Arachis duranensis TaxID=130453 RepID=UPI000A2C31DE	83.871	93	11	1	18	284	1	93	3.15e-42	145
Cannbio_035764	286	UniRef100_UPI000A2C31DE	>lcl|UniRef100_UPI000A2C31DE uncharacterized protein LOC110281477 n=1 Tax=Arachis duranensis TaxID=130453 RepID=UPI000A2C31DE	90.526	95	9	0	285	1	21	115	4.24e-54	176
Cannbio_035961	287	UniRef100_UPI0007878980	>lcl|UniRef100_UPI0007878980 ATP synthase subunit b', chloroplastic n=1 Tax=Arachis duranensis TaxID=130453 RepID=UPI0007878980	87.368	95	12	0	286	2	72	166	1.93e-50	167
Cannbio_036280	287	UniRef100_UPI000A2C12B1	>lcl|UniRef100_UPI000A2C12B1 NADH dehydrogenase [ubiquinone] iron-sulfur protein 1, mitochondrial-like n=1 Tax=Arachis duranensis TaxID=130453 RepID=UPI000A2C12B1	96.842	95	3	0	287	3	40	134	4.26e-60	191
Cannbio_036438	287	UniRef100_UPI0007878980	>lcl|UniRef100_UPI0007878980 ATP synthase subunit b', chloroplastic n=1 Tax=Arachis duranensis TaxID=130453 RepID=UPI0007878980	86.316	95	13	0	2	286	82	176	2.95e-50	167
Cannbio_036444	287	UniRef100_UPI0007878980	>lcl|UniRef100_UPI0007878980 ATP synthase subunit b', chloroplastic n=1 Tax=Arachis duranensis TaxID=130453 RepID=UPI0007878980	85.526	76	11	0	3	230	95	170	1.51e-37	134
Cannbio_036763	287	UniRef100_UPI0007878980	>lcl|UniRef100_UPI0007878980 ATP synthase subunit b', chloroplastic n=1 Tax=Arachis duranensis TaxID=130453 RepID=UPI0007878980	86.022	93	13	0	3	281	88	180	3.92e-50	166
Cannbio_038121	287	UniRef100_UPI000788B424	>lcl|UniRef100_UPI000788B424 reticulon-like protein B2 n=1 Tax=Arachis duranensis TaxID=130453 RepID=UPI000788B424	86.765	68	5	1	1	204	187	250	3.45e-31	119
Cannbio_038162	287	UniRef100_UPI000A2C31DE	>lcl|UniRef100_UPI000A2C31DE uncharacterized protein LOC110281477 n=1 Tax=Arachis duranensis TaxID=130453 RepID=UPI000A2C31DE	92.632	95	7	0	285	1	18	112	1.04e-55	179
Cannbio_038907	287	UniRef100_UPI0007878980	>lcl|UniRef100_UPI0007878980 ATP synthase subunit b', chloroplastic n=1 Tax=Arachis duranensis TaxID=130453 RepID=UPI0007878980	85.714	77	11	0	286	56	94	170	1.19e-29	114
Cannbio_039123	287	UniRef100_UPI0007878980	>lcl|UniRef100_UPI0007878980 ATP synthase subunit b', chloroplastic n=1 Tax=Arachis duranensis TaxID=130453 RepID=UPI0007878980	86.076	79	11	0	238	2	81	159	7.28e-39	138
Cannbio_039884	287	UniRef100_UPI00078688CF	>lcl|UniRef100_UPI00078688CF guanosine nucleotide diphosphate dissociation inhibitor 1 n=1 Tax=Arachis duranensis TaxID=130453 RepID=UPI00078688CF	96.774	31	1	0	1	93	398	428	6.08e-11	67.4
Cannbio_040199	287	UniRef100_UPI000789829C	>lcl|UniRef100_UPI000789829C protein LOL1 n=1 Tax=Arachis duranensis TaxID=130453 RepID=UPI000789829C	92.553	94	7	0	5	286	13	106	2.56e-43	147
Cannbio_040841	287	UniRef100_UPI00078952E5	>lcl|UniRef100_UPI00078952E5 thioredoxin-like protein CDSP32, chloroplastic n=1 Tax=Arachis duranensis TaxID=130453 RepID=UPI00078952E5	80	95	19	0	2	286	82	176	3.24e-48	164
Cannbio_040851	287	UniRef100_UPI00078720A2	>lcl|UniRef100_UPI00078720A2 ubiquitin-conjugating enzyme E2 5 n=1 Tax=Arachis duranensis TaxID=130453 RepID=UPI00078720A2	76.923	65	15	0	1	195	120	184	2.1e-14	74.3
Cannbio_041274	287	UniRef100_UPI0007878980	>lcl|UniRef100_UPI0007878980 ATP synthase subunit b', chloroplastic n=1 Tax=Arachis duranensis TaxID=130453 RepID=UPI0007878980	87.179	78	10	0	53	286	81	158	1.2e-39	140
Cannbio_041943	287	UniRef100_UPI000A2C31DE	>lcl|UniRef100_UPI000A2C31DE uncharacterized protein LOC110281477 n=1 Tax=Arachis duranensis TaxID=130453 RepID=UPI000A2C31DE	92.473	93	7	0	7	285	14	106	2.27e-52	171
Cannbio_042116	288	UniRef100_UPI000A2C12B1	>lcl|UniRef100_UPI000A2C12B1 NADH dehydrogenase [ubiquinone] iron-sulfur protein 1, mitochondrial-like n=1 Tax=Arachis duranensis TaxID=130453 RepID=UPI000A2C12B1	94.792	96	5	0	1	288	44	139	1.98e-58	186
Cannbio_042515	289	UniRef100_UPI0007878980	>lcl|UniRef100_UPI0007878980 ATP synthase subunit b', chloroplastic n=1 Tax=Arachis duranensis TaxID=130453 RepID=UPI0007878980	88.71	62	7	0	186	1	80	141	6.33e-31	117
Cannbio_043581	294	UniRef100_UPI0007894E14	>lcl|UniRef100_UPI0007894E14 40S ribosomal protein S15-4 n=1 Tax=Arachis duranensis TaxID=130453 RepID=UPI0007894E14	96.97	66	2	0	3	200	85	150	1.92e-38	134
Cannbio_043922	297	UniRef100_UPI000786FB02	>lcl|UniRef100_UPI000786FB02 presequence protease 1, chloroplastic/mitochondrial-like n=1 Tax=Arachis duranensis TaxID=130453 RepID=UPI000786FB02	93.878	98	6	0	3	296	107	204	1.64e-59	191
Cannbio_044058	298	UniRef100_UPI000786CC5D	>lcl|UniRef100_UPI000786CC5D ferritin-3, chloroplastic n=1 Tax=Arachis duranensis TaxID=130453 RepID=UPI000786CC5D	93.478	46	3	0	3	140	217	262	1.24e-20	92.4
Cannbio_044614	303	UniRef100_UPI000789593E	>lcl|UniRef100_UPI000789593E uncharacterized protein LOC107461148 n=1 Tax=Arachis duranensis TaxID=130453 RepID=UPI000789593E	50.515	97	47	1	2	289	37	133	1.99e-24	99
Cannbio_045461	310	UniRef100_UPI00078818C2	>lcl|UniRef100_UPI00078818C2 zinc finger CCCH domain-containing protein 25 n=1 Tax=Arachis duranensis TaxID=130453 RepID=UPI00078818C2	95.833	24	1	0	240	169	35	58	7.98e-14	52.8
Cannbio_047037	325	UniRef100_UPI000A2C31DE	>lcl|UniRef100_UPI000A2C31DE uncharacterized protein LOC110281477 n=1 Tax=Arachis duranensis TaxID=130453 RepID=UPI000A2C31DE	78.704	108	23	0	2	325	31	138	2.56e-47	159
Cannbio_048298	340	UniRef100_UPI0007874AD3	>lcl|UniRef100_UPI0007874AD3 mitochondrial pyruvate carrier 1 n=1 Tax=Arachis duranensis TaxID=130453 RepID=UPI0007874AD3	100	51	0	0	340	188	48	98	9.17e-29	109
Cannbio_048333	340	UniRef100_UPI0007880236	>lcl|UniRef100_UPI0007880236 phosphopantothenate--cysteine ligase 2 isoform X1 n=1 Tax=Arachis duranensis TaxID=130453 RepID=UPI0007880236	64.706	51	18	0	186	338	142	192	2.36e-17	80.9
Cannbio_048657	755	UniRef100_UPI0007891643	>lcl|UniRef100_UPI0007891643 SKP1-like protein 1B n=1 Tax=Arachis duranensis TaxID=130453 RepID=UPI0007891643	75.484	155	32	1	678	232	1	155	2.07e-79	245
Cannbio_049275	861	UniRef100_UPI000787B1BD	>lcl|UniRef100_UPI000787B1BD thioredoxin domain-containing protein 9 homolog n=1 Tax=Arachis duranensis TaxID=130453 RepID=UPI000787B1BD	86.154	195	27	0	859	275	16	210	2.62e-115	339
Cannbio_051543	1470	UniRef100_UPI000788E501	>lcl|UniRef100_UPI000788E501 60S ribosomal protein L12 n=1 Tax=Arachis duranensis TaxID=130453 RepID=UPI000788E501	95.783	166	7	0	63	560	1	166	4.03e-106	322
Cannbio_053207	2456	UniRef100_UPI000A2C146C	>lcl|UniRef100_UPI000A2C146C cyclin-dependent kinase D-1-like isoform X2 n=1 Tax=Arachis duranensis TaxID=130453 RepID=UPI000A2C146C	95.395	152	7	0	1969	1514	1	152	3.01e-157	296
Cannbio_055670	344	UniRef100_UPI000A2C25B9	>lcl|UniRef100_UPI000A2C25B9 uncharacterized protein LOC107484454 n=1 Tax=Arachis duranensis TaxID=130453 RepID=UPI000A2C25B9	72.603	73	20	0	223	5	338	410	5.99e-40	122
Cannbio_055802	398	UniRef100_UPI000A2C3FBE	>lcl|UniRef100_UPI000A2C3FBE LOW QUALITY PROTEIN: uncharacterized protein LOC110280605 n=1 Tax=Arachis duranensis TaxID=130453 RepID=UPI000A2C3FBE	76.562	64	15	0	193	2	852	915	7.03e-41	115
Cannbio_055808	2523	UniRef100_UPI000786AA91	>lcl|UniRef100_UPI000786AA91 NADH dehydrogenase [ubiquinone] flavoprotein 1, mitochondrial n=1 Tax=Arachis duranensis TaxID=130453 RepID=UPI000786AA91	97.333	150	4	0	906	457	315	464	0	311
Cannbio_056298	1526	UniRef100_UPI000788BECA	>lcl|UniRef100_UPI000788BECA CDGSH iron-sulfur domain-containing protein NEET n=1 Tax=Arachis duranensis TaxID=130453 RepID=UPI000788BECA	71.875	96	25	1	343	624	14	109	1.27e-33	132
Cannbio_056384	1704	UniRef100_UPI000788E501	>lcl|UniRef100_UPI000788E501 60S ribosomal protein L12 n=1 Tax=Arachis duranensis TaxID=130453 RepID=UPI000788E501	95.181	166	8	0	193	690	1	166	1.92e-104	320
Cannbio_057153	1941	UniRef100_UPI00078905F9	>lcl|UniRef100_UPI00078905F9 uncharacterized protein LOC107458881 n=1 Tax=Arachis duranensis TaxID=130453 RepID=UPI00078905F9	57.295	281	66	3	1342	500	185	411	6.88e-139	297
Cannbio_058298	1087	UniRef100_UPI000A2C3AD6	>lcl|UniRef100_UPI000A2C3AD6 glutaredoxin-C3 isoform X1 n=1 Tax=Arachis duranensis TaxID=130453 RepID=UPI000A2C3AD6	42.254	142	45	3	654	1067	60	168	2.47e-23	105
Cannbio_059093	484	UniRef100_UPI000A2C183B	>lcl|UniRef100_UPI000A2C183B ABC transporter D family member 1 n=1 Tax=Arachis duranensis TaxID=130453 RepID=UPI000A2C183B	95.161	62	3	0	484	299	556	617	1.08e-48	134
Cannbio_059950	514	UniRef100_UPI00078761AA	>lcl|UniRef100_UPI00078761AA protein CHROMATIN REMODELING 25 n=1 Tax=Arachis duranensis TaxID=130453 RepID=UPI00078761AA	95.833	24	1	0	241	170	634	657	1.64e-13	55.8
Cannbio_060564	975	UniRef100_UPI000786B1FB	>lcl|UniRef100_UPI000786B1FB myosin-17 n=1 Tax=Arachis duranensis TaxID=130453 RepID=UPI000786B1FB	51.515	99	7	1	181	477	655	712	1.53e-27	100
Cannbio_060847	506	UniRef100_UPI000788FAB6	>lcl|UniRef100_UPI000788FAB6 pumilio homolog 24 n=1 Tax=Arachis duranensis TaxID=130453 RepID=UPI000788FAB6	50	48	23	1	144	1	523	569	2.28e-14	45.4
Cannbio_061058	1407	UniRef100_UPI000788589C	>lcl|UniRef100_UPI000788589C ADP-ribosylation factor-like protein 8c n=1 Tax=Arachis duranensis TaxID=130453 RepID=UPI000788589C	97.945	146	3	0	959	522	1	146	1.66e-94	292
Cannbio_063205	1165	UniRef100_UPI000787570B	>lcl|UniRef100_UPI000787570B uncharacterized protein LOC107480434 n=1 Tax=Arachis duranensis TaxID=130453 RepID=UPI000787570B	40.331	362	171	15	125	1165	19	350	8.37e-61	210
Cannbio_001437	359	UniRef100_B4UWD8	>lcl|UniRef100_B4UWD8 NADP-dependent malic protein (Fragment) n=1 Tax=Arachis hypogaea TaxID=3818 RepID=B4UWD8_ARAHY	89.916	119	12	0	359	3	34	152	8.92e-65	204
Cannbio_003515	392	UniRef100_A0A0R4UXP7	>lcl|UniRef100_A0A0R4UXP7 Glycerol-3-phosphate acyltransferase 6 n=1 Tax=Arachis hypogaea TaxID=3818 RepID=A0A0R4UXP7_ARAHY	94.737	114	6	0	392	51	379	492	5.1e-71	229
Cannbio_003763	398	UniRef100_Q4U4M3	>lcl|UniRef100_Q4U4M3 Subtilisin-like protease (Fragment) n=1 Tax=Arachis hypogaea TaxID=3818 RepID=Q4U4M3_ARAHY	89.313	131	14	0	394	2	2	132	7.17e-61	204
Cannbio_007537	533	UniRef100_A0A290G068	>lcl|UniRef100_A0A290G068 Resistance protein (Fragment) n=1 Tax=Arachis hypogaea TaxID=3818 RepID=A0A290G068_ARAHY	84.746	177	27	0	533	3	184	360	1.86e-103	314
Cannbio_032390	278	UniRef100_A0A290GK49	>lcl|UniRef100_A0A290GK49 Resistance protein (Fragment) n=1 Tax=Arachis hypogaea TaxID=3818 RepID=A0A290GK49_ARAHY	91.304	92	8	0	2	277	384	475	5.93e-50	175
Cannbio_034927	285	UniRef100_B4UWD8	>lcl|UniRef100_B4UWD8 NADP-dependent malic protein (Fragment) n=1 Tax=Arachis hypogaea TaxID=3818 RepID=B4UWD8_ARAHY	93.151	73	5	0	1	219	40	112	1.87e-41	144
Cannbio_037957	287	UniRef100_B4UWD8	>lcl|UniRef100_B4UWD8 NADP-dependent malic protein (Fragment) n=1 Tax=Arachis hypogaea TaxID=3818 RepID=B4UWD8_ARAHY	90.526	95	9	0	1	285	18	112	3.94e-55	178
Cannbio_038665	287	UniRef100_Q4U4M4	>lcl|UniRef100_Q4U4M4 Phospholipase D alpha (Fragment) n=1 Tax=Arachis hypogaea TaxID=3818 RepID=Q4U4M4_ARAHY	86.316	95	13	0	286	2	25	119	7e-52	169
Cannbio_039376	287	UniRef100_B4UWB7	>lcl|UniRef100_B4UWB7 Latex-abundant protein (Fragment) n=1 Tax=Arachis hypogaea TaxID=3818 RepID=B4UWB7_ARAHY	89.474	95	10	0	285	1	7	101	8.53e-57	182
Cannbio_041588	287	UniRef100_B4UWD8	>lcl|UniRef100_B4UWD8 NADP-dependent malic protein (Fragment) n=1 Tax=Arachis hypogaea TaxID=3818 RepID=B4UWD8_ARAHY	90.526	95	9	0	287	3	10	104	3.15e-56	181
Cannbio_041796	287	UniRef100_B4UWB7	>lcl|UniRef100_B4UWB7 Latex-abundant protein (Fragment) n=1 Tax=Arachis hypogaea TaxID=3818 RepID=B4UWB7_ARAHY	90.526	95	9	0	287	3	33	127	4.89e-46	154
Cannbio_046858	323	UniRef100_Q1PCR7	>lcl|UniRef100_Q1PCR7 Putative aquaporin (Fragment) n=1 Tax=Arachis hypogaea TaxID=3818 RepID=Q1PCR7_ARAHY	78.723	47	10	0	1	141	38	84	2.04e-19	85.1
Cannbio_058648	400	UniRef100_Q0MX19	>lcl|UniRef100_Q0MX19 Leucine rich protein n=1 Tax=Arachis hypogaea TaxID=3818 RepID=Q0MX19_ARAHY	60.92	87	31	2	396	136	95	178	1.61e-17	84
Cannbio_000622	349	UniRef100_UPI0007AF61FD	>lcl|UniRef100_UPI0007AF61FD photosystem II core complex proteins psbY, chloroplastic n=1 Tax=Arachis ipaensis TaxID=130454 RepID=UPI0007AF61FD	64.957	117	35	2	347	3	81	193	1.43e-26	107
Cannbio_001681	359	UniRef100_UPI0007AF873E	>lcl|UniRef100_UPI0007AF873E uncharacterized protein LOC107643668 n=1 Tax=Arachis ipaensis TaxID=130454 RepID=UPI0007AF873E	72.973	111	21	1	334	2	2	103	4.89e-44	149
Cannbio_001887	359	UniRef100_UPI0007AF873E	>lcl|UniRef100_UPI0007AF873E uncharacterized protein LOC107643668 n=1 Tax=Arachis ipaensis TaxID=130454 RepID=UPI0007AF873E	75.221	113	19	1	1	339	3	106	7.22e-48	159
Cannbio_003545	392	UniRef100_UPI000A2B8BC6	>lcl|UniRef100_UPI000A2B8BC6 nucleosome assembly protein 1;3-like n=1 Tax=Arachis ipaensis TaxID=130454 RepID=UPI000A2B8BC6	89.855	69	7	0	390	184	113	181	3.69e-28	111
Cannbio_004887	431	UniRef100_UPI0007AF873E	>lcl|UniRef100_UPI0007AF873E uncharacterized protein LOC107643668 n=1 Tax=Arachis ipaensis TaxID=130454 RepID=UPI0007AF873E	72.973	111	21	1	99	431	2	103	6.23e-43	147
Cannbio_005946	470	UniRef100_UPI000A2B3792	>lcl|UniRef100_UPI000A2B3792 transcription initiation factor TFIID subunit 1 isoform X2 n=1 Tax=Arachis ipaensis TaxID=130454 RepID=UPI000A2B3792	82.609	46	8	0	2	139	1083	1128	2.82e-12	73.9
Cannbio_006391	489	UniRef100_UPI0007AEFDCA	>lcl|UniRef100_UPI0007AEFDCA probable methyltransferase PMT2 n=1 Tax=Arachis ipaensis TaxID=130454 RepID=UPI0007AEFDCA	93.069	101	7	0	489	187	51	151	2.5e-63	200
Cannbio_008017	555	UniRef100_UPI0007AF669A	>lcl|UniRef100_UPI0007AF669A AP-2 complex subunit sigma isoform X3 n=1 Tax=Arachis ipaensis TaxID=130454 RepID=UPI0007AF669A	98.507	67	1	0	3	203	55	121	6.98e-37	133
Cannbio_008619	584	UniRef100_UPI0007AF9E9F	>lcl|UniRef100_UPI0007AF9E9F alpha-xylosidase 1 n=1 Tax=Arachis ipaensis TaxID=130454 RepID=UPI0007AF9E9F	92.308	195	14	1	1	582	389	583	1.01e-128	393
Cannbio_008699	589	UniRef100_UPI0007AF953D	>lcl|UniRef100_UPI0007AF953D uncharacterized protein LOC107636140 n=1 Tax=Arachis ipaensis TaxID=130454 RepID=UPI0007AF953D	44.379	169	90	2	589	89	133	299	3.55e-40	147
Cannbio_009223	617	UniRef100_UPI0007AF5F0D	>lcl|UniRef100_UPI0007AF5F0D uncharacterized protein LOC107627524 n=1 Tax=Arachis ipaensis TaxID=130454 RepID=UPI0007AF5F0D	53.947	76	35	0	96	323	58	133	5.44e-27	93.2
Cannbio_011547	783	UniRef100_UPI0007AF3617	>lcl|UniRef100_UPI0007AF3617 leucine aminopeptidase 2, chloroplastic-like n=1 Tax=Arachis ipaensis TaxID=130454 RepID=UPI0007AF3617	65.625	64	20	1	598	783	43	106	1.82e-16	84.7
Cannbio_011697	797	UniRef100_UPI000A2B0EC6	>lcl|UniRef100_UPI000A2B0EC6 uncharacterized protein LOC110267097 n=1 Tax=Arachis ipaensis TaxID=130454 RepID=UPI000A2B0EC6	33.871	186	120	1	573	16	31	213	3.87e-33	134
Cannbio_012073	831	UniRef100_UPI000A2B52AE	>lcl|UniRef100_UPI000A2B52AE LETM1 and EF-hand domain-containing protein 1, mitochondrial isoform X1 n=1 Tax=Arachis ipaensis TaxID=130454 RepID=UPI000A2B52AE	82.759	29	5	0	743	829	498	526	2.49e-11	49.3
Cannbio_012670	896	UniRef100_UPI0007AFDB10	>lcl|UniRef100_UPI0007AFDB10 protein RSI-1 n=1 Tax=Arachis ipaensis TaxID=130454 RepID=UPI0007AFDB10	67.677	99	31	1	346	642	50	147	6.33e-31	122
Cannbio_014111	1127	UniRef100_UPI0007AF4987	>lcl|UniRef100_UPI0007AF4987 ABC transporter C family member 2 isoform X2 n=1 Tax=Arachis ipaensis TaxID=130454 RepID=UPI0007AF4987	90.667	375	35	0	1127	3	266	640	0	655
Cannbio_014895	1323	UniRef100_UPI000A2B3F76	>lcl|UniRef100_UPI000A2B3F76 uncharacterized protein LOC110271126 n=1 Tax=Arachis ipaensis TaxID=130454 RepID=UPI000A2B3F76	45.652	138	58	4	505	912	38	160	6.88e-19	94.4
Cannbio_017154	240	UniRef100_UPI0007AF74B2	>lcl|UniRef100_UPI0007AF74B2 uncharacterized protein At4g15545 n=1 Tax=Arachis ipaensis TaxID=130454 RepID=UPI0007AF74B2	81.944	72	13	0	4	219	224	295	1.42e-33	125
Cannbio_017241	240	UniRef100_UPI0007AF78A8	>lcl|UniRef100_UPI0007AF78A8 expansin-A8 n=1 Tax=Arachis ipaensis TaxID=130454 RepID=UPI0007AF78A8	86.076	79	11	0	238	2	3	81	6.37e-25	102
Cannbio_017760	241	UniRef100_UPI000A2B650A	>lcl|UniRef100_UPI000A2B650A transcription repressor MYB5-like n=1 Tax=Arachis ipaensis TaxID=130454 RepID=UPI000A2B650A	88.71	62	7	0	1	186	60	121	5.92e-33	121
Cannbio_017915	241	UniRef100_UPI000A2B1DF0	>lcl|UniRef100_UPI000A2B1DF0 lysine--tRNA ligase isoform X3 n=1 Tax=Arachis ipaensis TaxID=130454 RepID=UPI000A2B1DF0	93.75	80	5	0	1	240	394	473	1.09e-47	167
Cannbio_020455	248	UniRef100_UPI0007AF960E	>lcl|UniRef100_UPI0007AF960E serine/threonine-protein kinase BLUS1 n=1 Tax=Arachis ipaensis TaxID=130454 RepID=UPI0007AF960E	100	23	0	0	246	178	164	186	5.64e-17	59.7
Cannbio_020531	248	UniRef100_UPI0007AFC8C3	>lcl|UniRef100_UPI0007AFC8C3 homeobox-DDT domain protein RLT1 n=1 Tax=Arachis ipaensis TaxID=130454 RepID=UPI0007AFC8C3	56.098	82	0	1	3	248	757	802	1.34e-13	74.3
Cannbio_021490	250	UniRef100_UPI0007AFCDE0	>lcl|UniRef100_UPI0007AFCDE0 glycosyltransferase family protein 64 protein C5 n=1 Tax=Arachis ipaensis TaxID=130454 RepID=UPI0007AFCDE0	84.091	44	7	0	134	3	531	574	8.29e-30	82.8
Cannbio_022564	252	UniRef100_UPI0007AFDB99	>lcl|UniRef100_UPI0007AFDB99 LOW QUALITY PROTEIN: 5'-nucleotidase domain-containing protein 4 n=1 Tax=Arachis ipaensis TaxID=130454 RepID=UPI0007AFDB99	100	23	0	0	3	71	455	477	6.79e-12	53.5
Cannbio_023646	255	UniRef100_UPI0007AF7BE8	>lcl|UniRef100_UPI0007AF7BE8 galactan beta-1,4-galactosyltransferase GALS3 n=1 Tax=Arachis ipaensis TaxID=130454 RepID=UPI0007AF7BE8	78.571	84	18	0	3	254	117	200	4.23e-40	147
Cannbio_023702	255	UniRef100_UPI0007AEF728	>lcl|UniRef100_UPI0007AEF728 aspartic proteinase-like protein 2 n=1 Tax=Arachis ipaensis TaxID=130454 RepID=UPI0007AEF728	62.903	62	23	0	68	253	24	85	1.04e-17	85.9
Cannbio_024804	258	UniRef100_UPI000A2B6D2C	>lcl|UniRef100_UPI000A2B6D2C galacturonosyltransferase 8 isoform X2 n=1 Tax=Arachis ipaensis TaxID=130454 RepID=UPI000A2B6D2C	96.471	85	3	0	3	257	336	420	3.26e-52	178
Cannbio_025446	260	UniRef100_UPI0007AF26AF	>lcl|UniRef100_UPI0007AF26AF uncharacterized protein LOC107638079 n=1 Tax=Arachis ipaensis TaxID=130454 RepID=UPI0007AF26AF	82.558	86	15	0	1	258	50	135	4.83e-32	119
Cannbio_028152	267	UniRef100_UPI0007AF0692	>lcl|UniRef100_UPI0007AF0692 heavy metal-associated isoprenylated plant protein 6 n=1 Tax=Arachis ipaensis TaxID=130454 RepID=UPI0007AF0692	82	50	9	0	116	265	129	178	1.7e-12	71.2
Cannbio_029653	271	UniRef100_UPI000A2B8DAA	>lcl|UniRef100_UPI000A2B8DAA villin-2-like isoform X3 n=1 Tax=Arachis ipaensis TaxID=130454 RepID=UPI000A2B8DAA	83.333	90	15	0	1	270	57	146	7.24e-48	160
Cannbio_030075	272	UniRef100_UPI0007AF37DC	>lcl|UniRef100_UPI0007AF37DC chlorophyll a-b binding protein P4, chloroplastic n=1 Tax=Arachis ipaensis TaxID=130454 RepID=UPI0007AF37DC	94.444	90	5	0	271	2	49	138	4.52e-54	177
Cannbio_030390	273	UniRef100_UPI0007AF476D	>lcl|UniRef100_UPI0007AF476D transcription factor MYC4 n=1 Tax=Arachis ipaensis TaxID=130454 RepID=UPI0007AF476D	84.746	59	9	0	55	231	614	672	1.22e-28	103
Cannbio_030753	274	UniRef100_UPI000A2B6C2B	>lcl|UniRef100_UPI000A2B6C2B serine/threonine-protein kinase STY46 isoform X1 n=1 Tax=Arachis ipaensis TaxID=130454 RepID=UPI000A2B6C2B	85.714	28	4	0	274	191	419	446	1.49e-14	53.9
Cannbio_030904	274	UniRef100_UPI0007AF4DC4	>lcl|UniRef100_UPI0007AF4DC4 fructose-bisphosphate aldolase 3, chloroplastic n=1 Tax=Arachis ipaensis TaxID=130454 RepID=UPI0007AF4DC4	97.778	90	2	0	272	3	174	263	3.95e-56	187
Cannbio_032158	278	UniRef100_UPI0007AF7BE8	>lcl|UniRef100_UPI0007AF7BE8 galactan beta-1,4-galactosyltransferase GALS3 n=1 Tax=Arachis ipaensis TaxID=130454 RepID=UPI0007AF7BE8	76.667	90	21	0	277	8	120	209	1.06e-41	152
Cannbio_032222	278	UniRef100_UPI0007AF669A	>lcl|UniRef100_UPI0007AF669A AP-2 complex subunit sigma isoform X3 n=1 Tax=Arachis ipaensis TaxID=130454 RepID=UPI0007AF669A	98.462	65	1	0	278	84	57	121	8.87e-37	129
Cannbio_032635	279	UniRef100_UPI000A2B50B5	>lcl|UniRef100_UPI000A2B50B5 uncharacterized protein LOC110266056 n=1 Tax=Arachis ipaensis TaxID=130454 RepID=UPI000A2B50B5	89.831	59	6	0	179	3	132	190	3.32e-28	110
Cannbio_032677	279	UniRef100_UPI0007AF148D	>lcl|UniRef100_UPI0007AF148D dynamin-related protein 1E isoform X3 n=1 Tax=Arachis ipaensis TaxID=130454 RepID=UPI0007AF148D	90.11	91	9	0	274	2	19	109	9.6e-55	176
Cannbio_033213	281	UniRef100_UPI0007AF571F	>lcl|UniRef100_UPI0007AF571F ribonuclease TUDOR 1 n=1 Tax=Arachis ipaensis TaxID=130454 RepID=UPI0007AF571F	79.57	93	19	0	3	281	627	719	3.01e-42	156
Cannbio_033798	282	UniRef100_UPI0007AEF3CC	>lcl|UniRef100_UPI0007AEF3CC hypersensitive-induced reaction 1 protein n=1 Tax=Arachis ipaensis TaxID=130454 RepID=UPI0007AEF3CC	98.592	71	1	0	282	70	51	121	4.81e-41	145
Cannbio_034100	283	UniRef100_UPI000A2B779A	>lcl|UniRef100_UPI000A2B779A LOW QUALITY PROTEIN: ABC transporter G family member 16-like n=1 Tax=Arachis ipaensis TaxID=130454 RepID=UPI000A2B779A	72.727	99	22	2	283	2	65	163	3.74e-30	122
Cannbio_034184	283	UniRef100_UPI0007AF0D6C	>lcl|UniRef100_UPI0007AF0D6C photosynthetic NDH subunit of subcomplex B 5, chloroplastic n=1 Tax=Arachis ipaensis TaxID=130454 RepID=UPI0007AF0D6C	90.385	52	5	0	2	157	158	209	7.36e-24	99.4
Cannbio_034340	284	UniRef100_UPI0007AF181D	>lcl|UniRef100_UPI0007AF181D uncharacterized protein LOC107613893 n=1 Tax=Arachis ipaensis TaxID=130454 RepID=UPI0007AF181D	54.737	95	42	1	282	1	13	107	1.59e-27	106
Cannbio_035077	285	UniRef100_UPI0007AFB991	>lcl|UniRef100_UPI0007AFB991 NADH dehydrogenase [ubiquinone] 1 alpha subcomplex subunit 9, mitochondrial n=1 Tax=Arachis ipaensis TaxID=130454 RepID=UPI0007AFB991	95.181	83	4	0	1	249	43	125	8.68e-48	165
Cannbio_035128	285	UniRef100_UPI000A2B6893	>lcl|UniRef100_UPI000A2B6893 phosphoglycolate phosphatase 1B, chloroplastic isoform X2 n=1 Tax=Arachis ipaensis TaxID=130454 RepID=UPI000A2B6893	91.549	71	6	0	213	1	253	323	1.1e-31	110
Cannbio_035187	285	UniRef100_UPI0007AEF672	>lcl|UniRef100_UPI0007AEF672 pyruvate dehydrogenase E1 component subunit alpha-3, chloroplastic n=1 Tax=Arachis ipaensis TaxID=130454 RepID=UPI0007AEF672	89.362	94	10	0	283	2	159	252	4.58e-57	190
Cannbio_036213	287	UniRef100_UPI0007AFCFF7	>lcl|UniRef100_UPI0007AFCFF7 protein EXORDIUM-like 2 n=1 Tax=Arachis ipaensis TaxID=130454 RepID=UPI0007AFCFF7	87.234	94	12	0	283	2	143	236	3.8e-55	181
Cannbio_036306	287	UniRef100_UPI0007AF47D9	>lcl|UniRef100_UPI0007AF47D9 ACT domain-containing protein ACR11 n=1 Tax=Arachis ipaensis TaxID=130454 RepID=UPI0007AF47D9	87.368	95	12	0	1	285	176	270	4.14e-53	176
Cannbio_037116	287	UniRef100_UPI000A2B24B0	>lcl|UniRef100_UPI000A2B24B0 cytochrome b-c1 complex subunit Rieske-4, mitochondrial n=1 Tax=Arachis ipaensis TaxID=130454 RepID=UPI000A2B24B0	92.632	95	7	0	285	1	121	215	4.21e-61	194
Cannbio_037302	287	UniRef100_UPI0007AF6EAB	>lcl|UniRef100_UPI0007AF6EAB NADP-dependent malic enzyme 4, chloroplastic-like n=1 Tax=Arachis ipaensis TaxID=130454 RepID=UPI0007AF6EAB	90.526	95	9	0	2	286	178	272	2.2e-56	184
Cannbio_038332	287	UniRef100_UPI0007AF6F9F	>lcl|UniRef100_UPI0007AF6F9F photosystem I reaction center subunit II, chloroplastic n=1 Tax=Arachis ipaensis TaxID=130454 RepID=UPI0007AF6F9F	96.386	83	3	0	3	251	126	208	5.11e-50	166
Cannbio_038846	287	UniRef100_UPI0007AF873E	>lcl|UniRef100_UPI0007AF873E uncharacterized protein LOC107643668 n=1 Tax=Arachis ipaensis TaxID=130454 RepID=UPI0007AF873E	73.684	95	16	1	1	285	9	94	1.03e-37	132
Cannbio_039965	287	UniRef100_UPI0007AF61AE	>lcl|UniRef100_UPI0007AF61AE protein EXORDIUM-like 2 n=1 Tax=Arachis ipaensis TaxID=130454 RepID=UPI0007AF61AE	91.579	95	8	0	285	1	181	275	4.94e-57	186
Cannbio_040049	287	UniRef100_UPI0007AFCFF7	>lcl|UniRef100_UPI0007AFCFF7 protein EXORDIUM-like 2 n=1 Tax=Arachis ipaensis TaxID=130454 RepID=UPI0007AFCFF7	78.495	93	20	0	280	2	126	218	5.26e-49	166
Cannbio_040150	287	UniRef100_UPI0007AF61AE	>lcl|UniRef100_UPI0007AF61AE protein EXORDIUM-like 2 n=1 Tax=Arachis ipaensis TaxID=130454 RepID=UPI0007AF61AE	93.684	95	6	0	287	3	184	278	2.09e-58	190
Cannbio_040193	287	UniRef100_UPI0007AF28BB	>lcl|UniRef100_UPI0007AF28BB uncharacterized protein LOC107637093 n=1 Tax=Arachis ipaensis TaxID=130454 RepID=UPI0007AF28BB	84.211	95	15	0	2	286	123	217	1.38e-40	142
Cannbio_040239	287	UniRef100_UPI0007AF61AE	>lcl|UniRef100_UPI0007AF61AE protein EXORDIUM-like 2 n=1 Tax=Arachis ipaensis TaxID=130454 RepID=UPI0007AF61AE	93.684	95	6	0	287	3	170	264	4.85e-60	194
Cannbio_040685	287	UniRef100_UPI0007AFD037	>lcl|UniRef100_UPI0007AFD037 T-complex protein 1 subunit delta n=1 Tax=Arachis ipaensis TaxID=130454 RepID=UPI0007AFD037	92.632	95	7	0	286	2	167	261	5.54e-51	177
Cannbio_041595	287	UniRef100_UPI0007AF4711	>lcl|UniRef100_UPI0007AF4711 pyruvate decarboxylase 1-like n=1 Tax=Arachis ipaensis TaxID=130454 RepID=UPI0007AF4711	94.872	39	2	0	8	124	73	111	3.48e-18	82
Cannbio_041783	287	UniRef100_UPI0007AF5D25	>lcl|UniRef100_UPI0007AF5D25 RGG repeats nuclear RNA binding protein A n=1 Tax=Arachis ipaensis TaxID=130454 RepID=UPI0007AF5D25	81.915	94	17	0	285	4	233	326	1.44e-34	130
Cannbio_041788	287	UniRef100_UPI0007AFB4CA	>lcl|UniRef100_UPI0007AFB4CA probable 1-deoxy-D-xylulose-5-phosphate synthase, chloroplastic n=1 Tax=Arachis ipaensis TaxID=130454 RepID=UPI0007AFB4CA	94.737	95	5	0	286	2	429	523	2.91e-61	204
Cannbio_042045	288	UniRef100_UPI0007AF9213	>lcl|UniRef100_UPI0007AF9213 uncharacterized protein LOC107617373 n=1 Tax=Arachis ipaensis TaxID=130454 RepID=UPI0007AF9213	86.364	44	6	0	134	3	597	640	5.84e-24	84
Cannbio_042159	288	UniRef100_UPI0007AF1011	>lcl|UniRef100_UPI0007AF1011 protein PIN-LIKES 6 n=1 Tax=Arachis ipaensis TaxID=130454 RepID=UPI0007AF1011	47.778	90	14	1	285	16	243	299	5.63e-12	70.5
Cannbio_042210	288	UniRef100_UPI0007AF61AE	>lcl|UniRef100_UPI0007AF61AE protein EXORDIUM-like 2 n=1 Tax=Arachis ipaensis TaxID=130454 RepID=UPI0007AF61AE	91.579	95	8	0	286	2	180	274	3.97e-58	189
Cannbio_042546	289	UniRef100_UPI0007AF148D	>lcl|UniRef100_UPI0007AF148D dynamin-related protein 1E isoform X3 n=1 Tax=Arachis ipaensis TaxID=130454 RepID=UPI0007AF148D	89.247	93	10	0	1	279	21	113	1.71e-56	181
Cannbio_042711	289	UniRef100_UPI0007AF873E	>lcl|UniRef100_UPI0007AF873E uncharacterized protein LOC107643668 n=1 Tax=Arachis ipaensis TaxID=130454 RepID=UPI0007AF873E	78.161	87	19	0	24	284	2	88	1.15e-40	140
Cannbio_042764	289	UniRef100_UPI0007AFD76E	>lcl|UniRef100_UPI0007AFD76E 3-oxoacyl-[acyl-carrier-protein] synthase III, chloroplastic n=1 Tax=Arachis ipaensis TaxID=130454 RepID=UPI0007AFD76E	91.579	95	8	0	3	287	165	259	4.9e-54	182
Cannbio_042919	289	UniRef100_UPI000A2B1AFD	>lcl|UniRef100_UPI000A2B1AFD protein argonaute 1 isoform X1 n=1 Tax=Arachis ipaensis TaxID=130454 RepID=UPI000A2B1AFD	94.792	96	5	0	289	2	283	378	7.97e-42	155
Cannbio_044025	298	UniRef100_UPI0007AF6491	>lcl|UniRef100_UPI0007AF6491 ubiquitin-activating enzyme E1 2 n=1 Tax=Arachis ipaensis TaxID=130454 RepID=UPI0007AF6491	81.818	99	18	0	1	297	706	804	3.91e-51	182
Cannbio_044051	298	UniRef100_UPI0007AFA09F	>lcl|UniRef100_UPI0007AFA09F cytochrome P450 94B3-like n=1 Tax=Arachis ipaensis TaxID=130454 RepID=UPI0007AFA09F	49.462	93	42	1	281	3	278	365	1.55e-22	100
Cannbio_044365	301	UniRef100_UPI0007AEF614	>lcl|UniRef100_UPI0007AEF614 myb-related protein 308 n=1 Tax=Arachis ipaensis TaxID=130454 RepID=UPI0007AEF614	92.5	40	3	0	180	299	1	40	9.38e-20	90.9
Cannbio_045249	308	UniRef100_UPI0007AFA09F	>lcl|UniRef100_UPI0007AFA09F cytochrome P450 94B3-like n=1 Tax=Arachis ipaensis TaxID=130454 RepID=UPI0007AFA09F	50.495	101	45	1	3	305	282	377	1.17e-26	112
Cannbio_046304	318	UniRef100_UPI0007AEF728	>lcl|UniRef100_UPI0007AEF728 aspartic proteinase-like protein 2 n=1 Tax=Arachis ipaensis TaxID=130454 RepID=UPI0007AEF728	61.538	65	25	0	195	1	24	88	1.3e-18	89.7
Cannbio_046371	318	UniRef100_UPI000A2B55E9	>lcl|UniRef100_UPI000A2B55E9 peroxisomal fatty acid beta-oxidation multifunctional protein AIM1-like n=1 Tax=Arachis ipaensis TaxID=130454 RepID=UPI000A2B55E9	79.048	105	22	0	2	316	139	243	1.88e-56	185
Cannbio_047701	333	UniRef100_UPI000A2B779A	>lcl|UniRef100_UPI000A2B779A LOW QUALITY PROTEIN: ABC transporter G family member 16-like n=1 Tax=Arachis ipaensis TaxID=130454 RepID=UPI000A2B779A	73.913	115	25	2	3	332	49	163	2.62e-39	148
Cannbio_048385	341	UniRef100_UPI000A2B882F	>lcl|UniRef100_UPI000A2B882F ras-related protein Rab7 isoform X2 n=1 Tax=Arachis ipaensis TaxID=130454 RepID=UPI000A2B882F	92	50	4	0	339	190	125	174	6.25e-23	97.1
Cannbio_050975	671	UniRef100_UPI0007AF8045	>lcl|UniRef100_UPI0007AF8045 pathogenesis-related protein PR-1 n=1 Tax=Arachis ipaensis TaxID=130454 RepID=UPI0007AF8045	75.862	174	41	1	571	50	42	214	3.56e-99	296
Cannbio_052252	1817	UniRef100_UPI000A2B13F9	>lcl|UniRef100_UPI000A2B13F9 serine/threonine-protein kinase EDR1 isoform X2 n=1 Tax=Arachis ipaensis TaxID=130454 RepID=UPI000A2B13F9	80	40	8	0	898	779	721	760	8.84e-11	76.6
Cannbio_052669	625	UniRef100_UPI0007AF0400	>lcl|UniRef100_UPI0007AF0400 peptidyl-prolyl cis-trans isomerase FKBP19, chloroplastic isoform X1 n=1 Tax=Arachis ipaensis TaxID=130454 RepID=UPI0007AF0400	67.925	53	16	1	524	369	200	252	2.83e-19	68.2
Cannbio_056722	2203	UniRef100_UPI0007AF21FC	>lcl|UniRef100_UPI0007AF21FC probable carboxylesterase 2 n=1 Tax=Arachis ipaensis TaxID=130454 RepID=UPI0007AF21FC	60.684	117	46	0	1673	2023	213	329	2.27e-67	156
Cannbio_058003	400	UniRef100_UPI0007AFB1CC	>lcl|UniRef100_UPI0007AFB1CC E2F transcription factor-like E2FE n=1 Tax=Arachis ipaensis TaxID=130454 RepID=UPI0007AFB1CC	72.727	33	9	0	302	400	193	225	1.61e-19	51.2
Cannbio_058963	494	UniRef100_UPI0007AF5292	>lcl|UniRef100_UPI0007AF5292 uncharacterized protein LOC107611716 n=1 Tax=Arachis ipaensis TaxID=130454 RepID=UPI0007AF5292	39.216	153	85	3	469	14	81	226	1.01e-22	103
Cannbio_061146	526	UniRef100_UPI0007AF9F9C	>lcl|UniRef100_UPI0007AF9F9C ubiquitin-like-specific protease ESD4 isoform X1 n=1 Tax=Arachis ipaensis TaxID=130454 RepID=UPI0007AF9F9C	76.596	47	11	0	1	141	449	495	2.7e-27	79.7
Cannbio_063587	927	UniRef100_UPI0007AFC400	>lcl|UniRef100_UPI0007AFC400 fructose-bisphosphate aldolase, cytoplasmic isozyme n=1 Tax=Arachis ipaensis TaxID=130454 RepID=UPI0007AFC400	100	23	0	0	539	471	10	32	2.88e-11	49.7
Cannbio_018901	244	UniRef100_I7D358	>lcl|UniRef100_I7D358 Chlorophyll a-b binding protein, chloroplastic (Fragment) n=1 Tax=Aralia elata TaxID=82095 RepID=I7D358_ARAEL	94.366	71	4	0	31	243	77	147	8.08e-41	140
Cannbio_032864	280	UniRef100_I7D358	>lcl|UniRef100_I7D358 Chlorophyll a-b binding protein, chloroplastic (Fragment) n=1 Tax=Aralia elata TaxID=82095 RepID=I7D358_ARAEL	94.624	93	5	0	1	279	55	147	2.09e-57	182
Cannbio_021136	249	UniRef100_A0A0D6R6A7	>lcl|UniRef100_A0A0D6R6A7 Proteasome subunit alpha type n=1 Tax=Araucaria cunninghamii TaxID=56994 RepID=A0A0D6R6A7_ARACU	95.161	62	3	0	1	186	89	150	4.66e-33	123
Cannbio_025540	260	UniRef100_A0A0D6R2L4	>lcl|UniRef100_A0A0D6R2L4 Uncharacterized protein n=1 Tax=Araucaria cunninghamii TaxID=56994 RepID=A0A0D6R2L4_ARACU	96.512	86	3	0	258	1	74	159	2.56e-51	168
Cannbio_044155	299	UniRef100_A0A0D6RB61	>lcl|UniRef100_A0A0D6RB61 Uncharacterized protein n=1 Tax=Araucaria cunninghamii TaxID=56994 RepID=A0A0D6RB61_ARACU	48.276	87	41	4	40	297	1	84	3.66e-16	77.4
Cannbio_032213	278	UniRef100_U3R809	>lcl|UniRef100_U3R809 ATP synthase subunit c, chloroplastic n=1 Tax=Argyreia nervosa TaxID=139741 RepID=U3R809_9ASTE	94.34	53	1	1	2	154	35	87	2.45e-23	94.4
Cannbio_000688	349	UniRef100_A0A2U1NE90	>lcl|UniRef100_A0A2U1NE90 Uncharacterized protein n=1 Tax=Artemisia annua TaxID=35608 RepID=A0A2U1NE90_ARTAN	98.592	71	1	0	108	320	273	343	8.19e-41	147
Cannbio_001054	354	UniRef100_A0A2U1Q1X2	>lcl|UniRef100_A0A2U1Q1X2 ATP synthase subunit beta n=1 Tax=Artemisia annua TaxID=35608 RepID=A0A2U1Q1X2_ARTAN	97.436	117	3	0	3	353	124	240	5.96e-71	230
Cannbio_001147	356	UniRef100_A0A2U1KVC4	>lcl|UniRef100_A0A2U1KVC4 Pyrophosphate-energized vacuolar membrane proton pump n=1 Tax=Artemisia annua TaxID=35608 RepID=A0A2U1KVC4_ARTAN	91.304	23	2	0	69	1	732	754	5.93e-15	50.4
Cannbio_001398	358	UniRef100_A0A2U1NRB0	>lcl|UniRef100_A0A2U1NRB0 Uncharacterized protein n=1 Tax=Artemisia annua TaxID=35608 RepID=A0A2U1NRB0_ARTAN	82.243	107	19	0	1	321	129	235	2.08e-53	177
Cannbio_001445	359	UniRef100_A0A2U1NRB0	>lcl|UniRef100_A0A2U1NRB0 Uncharacterized protein n=1 Tax=Artemisia annua TaxID=35608 RepID=A0A2U1NRB0_ARTAN	80.208	96	19	0	3	290	141	236	9.6e-44	152
Cannbio_001452	359	UniRef100_A0A2U1LFA3	>lcl|UniRef100_A0A2U1LFA3 Ubiquitin n=1 Tax=Artemisia annua TaxID=35608 RepID=A0A2U1LFA3_ARTAN	96.639	119	4	0	3	359	25	143	9.1e-77	233
Cannbio_002080	361	UniRef100_A0A2U1N094	>lcl|UniRef100_A0A2U1N094 Uncharacterized protein n=1 Tax=Artemisia annua TaxID=35608 RepID=A0A2U1N094_ARTAN	91.045	67	6	0	9	209	108	174	4.83e-33	122
Cannbio_002177	361	UniRef100_A0A2U1NRB0	>lcl|UniRef100_A0A2U1NRB0 Uncharacterized protein n=1 Tax=Artemisia annua TaxID=35608 RepID=A0A2U1NRB0_ARTAN	72.549	102	26	1	2	301	149	250	2.07e-38	139
Cannbio_002532	368	UniRef100_A0A2U1KPP8	>lcl|UniRef100_A0A2U1KPP8 Elongation factor Tu family protein n=1 Tax=Artemisia annua TaxID=35608 RepID=A0A2U1KPP8_ARTAN	97.541	122	3	0	1	366	63	184	3.21e-82	249
Cannbio_002746	373	UniRef100_A0A2U1NWI7	>lcl|UniRef100_A0A2U1NWI7 Uncharacterized protein n=1 Tax=Artemisia annua TaxID=35608 RepID=A0A2U1NWI7_ARTAN	80	45	9	0	137	3	122	166	2.03e-15	80.5
Cannbio_002798	375	UniRef100_A0A2U1PU38	>lcl|UniRef100_A0A2U1PU38 Bifunctional inhibitor/plant lipid transfer protein/seed storage helical domain-containing protein n=1 Tax=Artemisia annua TaxID=35608 RepID=A0A2U1PU38_ARTAN	86.364	66	9	0	375	178	51	116	1.03e-31	117
Cannbio_003857	401	UniRef100_A0A2U1MQI7	>lcl|UniRef100_A0A2U1MQI7 Ergosterol biosynthesis ERG4/ERG24 family n=1 Tax=Artemisia annua TaxID=35608 RepID=A0A2U1MQI7_ARTAN	53.086	81	3	1	2	244	322	367	1.06e-19	75.5
Cannbio_004102	408	UniRef100_A0A2U1M791	>lcl|UniRef100_A0A2U1M791 Glucose/ribitol dehydrogenase n=1 Tax=Artemisia annua TaxID=35608 RepID=A0A2U1M791_ARTAN	67.857	112	36	0	2	337	171	282	4.66e-35	131
Cannbio_004429	419	UniRef100_A0A2U1NL40	>lcl|UniRef100_A0A2U1NL40 Adenylosuccinate synthetase, chloroplastic n=1 Tax=Artemisia annua TaxID=35608 RepID=A0A2U1NL40_ARTAN	88.489	139	16	0	1	417	140	278	5.12e-86	268
Cannbio_004574	423	UniRef100_A0A2U1KSA0	>lcl|UniRef100_A0A2U1KSA0 Uncharacterized protein n=1 Tax=Artemisia annua TaxID=35608 RepID=A0A2U1KSA0_ARTAN	95.238	63	3	0	422	234	265	327	1.92e-34	131
Cannbio_004866	431	UniRef100_A0A2U1NE90	>lcl|UniRef100_A0A2U1NE90 Uncharacterized protein n=1 Tax=Artemisia annua TaxID=35608 RepID=A0A2U1NE90_ARTAN	72.727	143	5	1	3	431	220	328	4.78e-59	195
Cannbio_004908	431	UniRef100_A0A2U1LFA3	>lcl|UniRef100_A0A2U1LFA3 Ubiquitin n=1 Tax=Artemisia annua TaxID=35608 RepID=A0A2U1LFA3_ARTAN	96.503	143	5	0	429	1	6	148	1.23e-93	276
Cannbio_004983	433	UniRef100_A0A2U1NRB0	>lcl|UniRef100_A0A2U1NRB0 Uncharacterized protein n=1 Tax=Artemisia annua TaxID=35608 RepID=A0A2U1NRB0_ARTAN	82.407	108	19	0	3	326	128	235	1.87e-53	178
Cannbio_005047	435	UniRef100_A0A2U1N094	>lcl|UniRef100_A0A2U1N094 Uncharacterized protein n=1 Tax=Artemisia annua TaxID=35608 RepID=A0A2U1N094_ARTAN	88.06	67	8	0	229	429	108	174	3.53e-44	117
Cannbio_005815	464	UniRef100_A0A2U1N9Q4	>lcl|UniRef100_A0A2U1N9Q4 ELMO/CED-12 family protein n=1 Tax=Artemisia annua TaxID=35608 RepID=A0A2U1N9Q4_ARTAN	34.234	111	21	2	3	335	114	172	4.96e-15	58.2
Cannbio_005999	472	UniRef100_A0A2U1MIW4	>lcl|UniRef100_A0A2U1MIW4 Uncharacterized protein n=2 Tax=Artemisia annua TaxID=35608 RepID=A0A2U1MIW4_ARTAN	82.979	47	8	0	142	2	714	760	2.97e-19	94
Cannbio_006434	491	UniRef100_A0A2U1Q4K1	>lcl|UniRef100_A0A2U1Q4K1 Uncharacterized protein n=1 Tax=Artemisia annua TaxID=35608 RepID=A0A2U1Q4K1_ARTAN	75.556	45	11	0	356	490	501	545	1.13e-14	80.9
Cannbio_007425	528	UniRef100_A0A2U1QMY7	>lcl|UniRef100_A0A2U1QMY7 Reverse transcriptase n=1 Tax=Artemisia annua TaxID=35608 RepID=A0A2U1QMY7_ARTAN	60	50	20	0	168	19	464	513	1.4e-11	72.8
Cannbio_008380	572	UniRef100_A0A2U1NL40	>lcl|UniRef100_A0A2U1NL40 Adenylosuccinate synthetase, chloroplastic n=1 Tax=Artemisia annua TaxID=35608 RepID=A0A2U1NL40_ARTAN	88.421	190	22	0	570	1	98	287	4.14e-124	367
Cannbio_009226	617	UniRef100_A0A2U1NRM9	>lcl|UniRef100_A0A2U1NRM9 Uncharacterized protein n=1 Tax=Artemisia annua TaxID=35608 RepID=A0A2U1NRM9_ARTAN	29.891	184	125	3	5	553	236	416	3.56e-14	80.9
Cannbio_009621	640	UniRef100_A0A2U1QKF5	>lcl|UniRef100_A0A2U1QKF5 Uncharacterized protein n=1 Tax=Artemisia annua TaxID=35608 RepID=A0A2U1QKF5_ARTAN	70.238	84	18	1	389	640	6	82	1.21e-29	117
Cannbio_009787	648	UniRef100_A0A2U1N094	>lcl|UniRef100_A0A2U1N094 Uncharacterized protein n=1 Tax=Artemisia annua TaxID=35608 RepID=A0A2U1N094_ARTAN	92.222	90	7	0	44	313	19	108	5.06e-65	171
Cannbio_010161	672	UniRef100_A0A2U1QMY7	>lcl|UniRef100_A0A2U1QMY7 Reverse transcriptase n=1 Tax=Artemisia annua TaxID=35608 RepID=A0A2U1QMY7_ARTAN	47.534	223	117	0	671	3	1029	1251	2.13e-65	229
Cannbio_010211	676	UniRef100_A0A2U1MGR0	>lcl|UniRef100_A0A2U1MGR0 ACC synthase 1 n=1 Tax=Artemisia annua TaxID=35608 RepID=A0A2U1MGR0_ARTAN	97.143	35	1	0	676	572	121	155	6.79e-14	80.9
Cannbio_010240	678	UniRef100_A0A2U1PZV9	>lcl|UniRef100_A0A2U1PZV9 Ty3/gypsy retrotransposon protein n=1 Tax=Artemisia annua TaxID=35608 RepID=A0A2U1PZV9_ARTAN	45.902	61	31	1	342	160	1349	1407	1.34e-13	57.8
Cannbio_010423	692	UniRef100_A0A2U1PZD7	>lcl|UniRef100_A0A2U1PZD7 Uncharacterized protein n=1 Tax=Artemisia annua TaxID=35608 RepID=A0A2U1PZD7_ARTAN	90.566	53	5	0	381	539	20	72	1.73e-23	100
Cannbio_010574	701	UniRef100_A0A2U1KSQ8	>lcl|UniRef100_A0A2U1KSQ8 Copper centre Cu(A) n=1 Tax=Artemisia annua TaxID=35608 RepID=A0A2U1KSQ8_ARTAN	89.474	133	5	1	420	22	196	319	1.43e-85	236
Cannbio_011518	781	UniRef100_A0A2U1LUN3	>lcl|UniRef100_A0A2U1LUN3 Myb-related protein Hv1 n=1 Tax=Artemisia annua TaxID=35608 RepID=A0A2U1LUN3_ARTAN	100	112	0	0	336	1	1	112	2.31e-76	240
Cannbio_011576	785	UniRef100_A0A2U1PZV9	>lcl|UniRef100_A0A2U1PZV9 Ty3/gypsy retrotransposon protein n=1 Tax=Artemisia annua TaxID=35608 RepID=A0A2U1PZV9_ARTAN	48.889	90	39	1	1	270	1364	1446	5.56e-21	87.8
Cannbio_012512	877	UniRef100_A0A2U1LC97	>lcl|UniRef100_A0A2U1LC97 Leucine-rich repeat-containing protein n=1 Tax=Artemisia annua TaxID=35608 RepID=A0A2U1LC97_ARTAN	62.963	81	21	3	630	872	1180	1251	9.14e-20	100
Cannbio_013130	955	UniRef100_A0A2U1PZV9	>lcl|UniRef100_A0A2U1PZV9 Ty3/gypsy retrotransposon protein n=1 Tax=Artemisia annua TaxID=35608 RepID=A0A2U1PZV9_ARTAN	54.747	316	140	1	3	941	1185	1500	3.47e-120	387
Cannbio_013449	1009	UniRef100_A0A2U1KI56	>lcl|UniRef100_A0A2U1KI56 AAA+ ATPase domain n=1 Tax=Artemisia annua TaxID=35608 RepID=A0A2U1KI56_ARTAN	99.688	320	1	0	1007	48	95	414	0	660
Cannbio_013469	1012	UniRef100_A0A2U1PCX4	>lcl|UniRef100_A0A2U1PCX4 Uncharacterized protein n=3 Tax=Artemisia annua TaxID=35608 RepID=A0A2U1PCX4_ARTAN	97.826	184	4	0	907	356	3	186	4.24e-129	375
Cannbio_015787	1696	UniRef100_A0A2U1M7S8	>lcl|UniRef100_A0A2U1M7S8 Uncharacterized protein n=1 Tax=Artemisia annua TaxID=35608 RepID=A0A2U1M7S8_ARTAN	33.643	431	243	10	304	1569	53	449	4.28e-64	226
Cannbio_016214	1976	UniRef100_A0A2U1PZV9	>lcl|UniRef100_A0A2U1PZV9 Ty3/gypsy retrotransposon protein n=1 Tax=Artemisia annua TaxID=35608 RepID=A0A2U1PZV9_ARTAN	48.792	207	102	3	1483	875	1303	1509	1.6e-91	176
Cannbio_016277	2032	UniRef100_A0A2U1PZV9	>lcl|UniRef100_A0A2U1PZV9 Ty3/gypsy retrotransposon protein n=1 Tax=Artemisia annua TaxID=35608 RepID=A0A2U1PZV9_ARTAN	39.241	237	144	0	1077	367	1234	1470	6.8e-48	177
Cannbio_017310	240	UniRef100_A0A2U1NZC6	>lcl|UniRef100_A0A2U1NZC6 Uncharacterized protein n=1 Tax=Artemisia annua TaxID=35608 RepID=A0A2U1NZC6_ARTAN	94.937	79	4	0	3	239	62	140	7.48e-51	166
Cannbio_017856	241	UniRef100_A0A2U1K9S1	>lcl|UniRef100_A0A2U1K9S1 Mitochondrial ATP synthase, beta chain n=1 Tax=Artemisia annua TaxID=35608 RepID=A0A2U1K9S1_ARTAN	98.75	80	1	0	2	241	35	114	7.6e-52	168
Cannbio_018433	243	UniRef100_A0A2U1M1T9	>lcl|UniRef100_A0A2U1M1T9 Desiccation-related protein PCC13-62 n=1 Tax=Artemisia annua TaxID=35608 RepID=A0A2U1M1T9_ARTAN	65	80	25	2	3	242	77	153	8.56e-22	92.8
Cannbio_019118	244	UniRef100_A0A2U1K9S1	>lcl|UniRef100_A0A2U1K9S1 Mitochondrial ATP synthase, beta chain n=1 Tax=Artemisia annua TaxID=35608 RepID=A0A2U1K9S1_ARTAN	96.296	81	3	0	244	2	40	120	1.91e-49	162
Cannbio_019588	245	UniRef100_A0A2U1PCZ1	>lcl|UniRef100_A0A2U1PCZ1 NAD-dependent epimerase/dehydratase n=1 Tax=Artemisia annua TaxID=35608 RepID=A0A2U1PCZ1_ARTAN	91.935	62	5	0	3	188	80	141	1.82e-32	123
Cannbio_019662	246	UniRef100_A0A2U1M794	>lcl|UniRef100_A0A2U1M794 Alcohol dehydrogenase, C-terminal n=1 Tax=Artemisia annua TaxID=35608 RepID=A0A2U1M794_ARTAN	72.222	54	11	1	20	169	44	97	8.26e-16	76.6
Cannbio_019673	246	UniRef100_A0A2U1MBQ1	>lcl|UniRef100_A0A2U1MBQ1 Extradiol aromatic ring-opening dioxygenase, DODA type n=1 Tax=Artemisia annua TaxID=35608 RepID=A0A2U1MBQ1_ARTAN	71.951	82	22	1	1	246	57	137	2.24e-35	130
Cannbio_019949	246	UniRef100_A0A2U1MQ41	>lcl|UniRef100_A0A2U1MQ41 RuBisCO large subunit-binding protein subunit alpha protein n=1 Tax=Artemisia annua TaxID=35608 RepID=A0A2U1MQ41_ARTAN	100	23	0	0	71	3	81	103	2.27e-12	50.4
Cannbio_020344	247	UniRef100_A0A2U1NHB6	>lcl|UniRef100_A0A2U1NHB6 Ribosomal protein S13/S18 family n=1 Tax=Artemisia annua TaxID=35608 RepID=A0A2U1NHB6_ARTAN	94.118	68	4	0	1	204	86	153	5.43e-40	138
Cannbio_020515	248	UniRef100_A0A2U1PB28	>lcl|UniRef100_A0A2U1PB28 Nucleotide-binding, alpha-beta plait n=1 Tax=Artemisia annua TaxID=35608 RepID=A0A2U1PB28_ARTAN	91.111	45	4	0	248	114	231	275	1.38e-18	86.7
Cannbio_021153	249	UniRef100_A0A2U1LCP9	>lcl|UniRef100_A0A2U1LCP9 Cupredoxin superfamily protein n=1 Tax=Artemisia annua TaxID=35608 RepID=A0A2U1LCP9_ARTAN	80.952	63	12	0	2	190	138	200	3.73e-34	124
Cannbio_022027	251	UniRef100_A0A2U1PZD7	>lcl|UniRef100_A0A2U1PZD7 Uncharacterized protein n=1 Tax=Artemisia annua TaxID=35608 RepID=A0A2U1PZD7_ARTAN	93.976	83	5	0	250	2	12	94	7.35e-48	156
Cannbio_022085	251	UniRef100_A0A2U1KLP9	>lcl|UniRef100_A0A2U1KLP9 Bromo adjacent homology (BAH) domain-containing protein n=1 Tax=Artemisia annua TaxID=35608 RepID=A0A2U1KLP9_ARTAN	100	24	0	0	1	72	116	139	2.3e-16	56.6
Cannbio_022326	252	UniRef100_A0A2U1L648	>lcl|UniRef100_A0A2U1L648 V-type proton ATPase catalytic subunit A n=1 Tax=Artemisia annua TaxID=35608 RepID=A0A2U1L648_ARTAN	98.333	60	1	0	182	3	78	137	1.36e-35	129
Cannbio_023591	255	UniRef100_A0A2U1PQZ6	>lcl|UniRef100_A0A2U1PQZ6 Ribonuclease H-like domain-containing protein n=1 Tax=Artemisia annua TaxID=35608 RepID=A0A2U1PQZ6_ARTAN	87.5	24	3	0	184	255	258	281	2.56e-13	52.4
Cannbio_024000	256	UniRef100_A0A2U1MB35	>lcl|UniRef100_A0A2U1MB35 Phosphoglycerate kinase n=1 Tax=Artemisia annua TaxID=35608 RepID=A0A2U1MB35_ARTAN	96.429	84	3	0	254	3	35	118	4.94e-45	154
Cannbio_024276	257	UniRef100_A0A2U1N071	>lcl|UniRef100_A0A2U1N071 Chromatin remodeling 8 n=1 Tax=Artemisia annua TaxID=35608 RepID=A0A2U1N071_ARTAN	100	23	0	0	187	255	961	983	3.79e-14	53.5
Cannbio_024457	257	UniRef100_A0A2U1MNT9	>lcl|UniRef100_A0A2U1MNT9 Ribosomal protein L5 n=1 Tax=Artemisia annua TaxID=35608 RepID=A0A2U1MNT9_ARTAN	97.647	85	2	0	2	256	49	133	8.93e-55	176
Cannbio_024620	258	UniRef100_A0A2U1NK55	>lcl|UniRef100_A0A2U1NK55 Succinate--CoA ligase [ADP-forming] subunit beta, mitochondrial n=1 Tax=Artemisia annua TaxID=35608 RepID=A0A2U1NK55_ARTAN	96.154	26	1	0	1	78	307	332	1.55e-13	52.4
Cannbio_024764	258	UniRef100_A0A2U1NWY9	>lcl|UniRef100_A0A2U1NWY9 40S ribosomal protein S24 n=1 Tax=Artemisia annua TaxID=35608 RepID=A0A2U1NWY9_ARTAN	97.143	35	1	0	3	107	35	69	3.41e-15	73.9
Cannbio_025004	259	UniRef100_A0A2U1K9S1	>lcl|UniRef100_A0A2U1K9S1 Mitochondrial ATP synthase, beta chain n=1 Tax=Artemisia annua TaxID=35608 RepID=A0A2U1K9S1_ARTAN	92.683	41	3	0	259	137	116	156	2.53e-17	81.3
Cannbio_025165	259	UniRef100_A0A2U1M6T2	>lcl|UniRef100_A0A2U1M6T2 Gag-pol polyprotein n=1 Tax=Artemisia annua TaxID=35608 RepID=A0A2U1M6T2_ARTAN	54.945	91	33	3	257	3	16	104	1.47e-17	85.9
Cannbio_025359	259	UniRef100_A0A2U1LZL2	>lcl|UniRef100_A0A2U1LZL2 Uncharacterized protein n=1 Tax=Artemisia annua TaxID=35608 RepID=A0A2U1LZL2_ARTAN	93.902	82	5	0	14	259	107	188	2.14e-48	160
Cannbio_025464	260	UniRef100_A0A2U1LIN4	>lcl|UniRef100_A0A2U1LIN4 JAB1/Mov34/MPN/PAD-1 n=1 Tax=Artemisia annua TaxID=35608 RepID=A0A2U1LIN4_ARTAN	93.023	86	6	0	1	258	16	101	2.78e-51	169
Cannbio_025618	260	UniRef100_A0A2U1LKT0	>lcl|UniRef100_A0A2U1LKT0 Carboxypeptidase n=1 Tax=Artemisia annua TaxID=35608 RepID=A0A2U1LKT0_ARTAN	95.652	23	1	0	2	70	508	530	1.27e-12	52.8
Cannbio_026040	261	UniRef100_A0A2U1NG86	>lcl|UniRef100_A0A2U1NG86 Cytochrome P450 n=1 Tax=Artemisia annua TaxID=35608 RepID=A0A2U1NG86_ARTAN	86.047	86	12	0	259	2	387	472	5.66e-48	168
Cannbio_026296	262	UniRef100_A0A2U1PCP7	>lcl|UniRef100_A0A2U1PCP7 Prohibitin, Band 7 domain protein n=1 Tax=Artemisia annua TaxID=35608 RepID=A0A2U1PCP7_ARTAN	91.954	87	7	0	262	2	85	171	2.48e-48	163
Cannbio_026387	262	UniRef100_A0A2U1PNS7	>lcl|UniRef100_A0A2U1PNS7 Uncharacterized protein n=1 Tax=Artemisia annua TaxID=35608 RepID=A0A2U1PNS7_ARTAN	97.101	69	2	0	259	53	62	130	8.2e-40	137
Cannbio_026750	263	UniRef100_A0A2U1Q965	>lcl|UniRef100_A0A2U1Q965 APS reductase 3 n=1 Tax=Artemisia annua TaxID=35608 RepID=A0A2U1Q965_ARTAN	93.103	87	6	0	2	262	136	222	5.99e-54	182
Cannbio_027062	264	UniRef100_A0A2U1PI82	>lcl|UniRef100_A0A2U1PI82 Coatomer, epsilon subunit n=1 Tax=Artemisia annua TaxID=35608 RepID=A0A2U1PI82_ARTAN	85.294	34	5	0	1	102	149	182	1.79e-18	70.9
Cannbio_027169	264	UniRef100_A0A2U1PY84	>lcl|UniRef100_A0A2U1PY84 2-oxoglutarate (2OG) and Fe(II)-dependent oxygenase superfamily protein n=1 Tax=Artemisia annua TaxID=35608 RepID=A0A2U1PY84_ARTAN	92.308	26	2	0	79	2	170	195	1.94e-15	58.5
Cannbio_027488	265	UniRef100_A0A2U1MYW0	>lcl|UniRef100_A0A2U1MYW0 Uncharacterized protein n=1 Tax=Artemisia annua TaxID=35608 RepID=A0A2U1MYW0_ARTAN	60.227	88	35	0	264	1	527	614	8.18e-26	109
Cannbio_027991	266	UniRef100_A0A2U1MMM4	>lcl|UniRef100_A0A2U1MMM4 Enoyl-CoA hydratase 2 n=1 Tax=Artemisia annua TaxID=35608 RepID=A0A2U1MMM4_ARTAN	81.818	88	16	0	266	3	16	103	4.83e-49	160
Cannbio_028225	267	UniRef100_A0A2U1L5D3	>lcl|UniRef100_A0A2U1L5D3 Hexosyltransferase n=1 Tax=Artemisia annua TaxID=35608 RepID=A0A2U1L5D3_ARTAN	97.727	88	2	0	265	2	436	523	5.84e-58	195
Cannbio_028396	267	UniRef100_A0A2U1L5D3	>lcl|UniRef100_A0A2U1L5D3 Hexosyltransferase n=1 Tax=Artemisia annua TaxID=35608 RepID=A0A2U1L5D3_ARTAN	97.727	88	2	0	3	266	436	523	5.84e-58	195
Cannbio_029132	269	UniRef100_A0A2U1NMQ5	>lcl|UniRef100_A0A2U1NMQ5 Uncharacterized protein n=1 Tax=Artemisia annua TaxID=35608 RepID=A0A2U1NMQ5_ARTAN	95.506	89	4	0	1	267	100	188	2.95e-51	172
Cannbio_029939	272	UniRef100_A0A2U1QJI8	>lcl|UniRef100_A0A2U1QJI8 CCCH-type zinc finger family protein n=1 Tax=Artemisia annua TaxID=35608 RepID=A0A2U1QJI8_ARTAN	92.222	90	7	0	270	1	38	127	7.02e-56	189
Cannbio_030768	274	UniRef100_A0A2U1PCX4	>lcl|UniRef100_A0A2U1PCX4 Uncharacterized protein n=3 Tax=Artemisia annua TaxID=35608 RepID=A0A2U1PCX4_ARTAN	93.671	79	5	0	237	1	3	81	4.94e-46	154
Cannbio_031640	276	UniRef100_A0A2U1LBR9	>lcl|UniRef100_A0A2U1LBR9 Uncharacterized protein n=1 Tax=Artemisia annua TaxID=35608 RepID=A0A2U1LBR9_ARTAN	81.538	65	12	0	2	196	271	335	9.67e-31	119
Cannbio_031834	277	UniRef100_A0A2U1MKC5	>lcl|UniRef100_A0A2U1MKC5 Uncharacterized protein n=1 Tax=Artemisia annua TaxID=35608 RepID=A0A2U1MKC5_ARTAN	82.143	28	5	0	3	86	83	110	4.99e-12	49.3
Cannbio_032054	277	UniRef100_A0A2U1M1T9	>lcl|UniRef100_A0A2U1M1T9 Desiccation-related protein PCC13-62 n=1 Tax=Artemisia annua TaxID=35608 RepID=A0A2U1M1T9_ARTAN	65.934	91	28	2	274	2	94	181	1.47e-29	113
Cannbio_032180	278	UniRef100_A0A2U1QH37	>lcl|UniRef100_A0A2U1QH37 Uncharacterized protein n=1 Tax=Artemisia annua TaxID=35608 RepID=A0A2U1QH37_ARTAN	75	92	23	0	278	3	37	128	9.98e-37	129
Cannbio_032243	278	UniRef100_A0A2U1LGD3	>lcl|UniRef100_A0A2U1LGD3 Armadillo-type fold protein n=1 Tax=Artemisia annua TaxID=35608 RepID=A0A2U1LGD3_ARTAN	92.391	92	7	0	1	276	79	170	8.39e-56	183
Cannbio_032510	279	UniRef100_A0A2U1NWD6	>lcl|UniRef100_A0A2U1NWD6 S-adenosyl-L-homocysteine hydrolase n=1 Tax=Artemisia annua TaxID=35608 RepID=A0A2U1NWD6_ARTAN	90.323	62	6	0	3	188	324	385	3.35e-32	124
Cannbio_032876	280	UniRef100_A0A2U1QH37	>lcl|UniRef100_A0A2U1QH37 Uncharacterized protein n=1 Tax=Artemisia annua TaxID=35608 RepID=A0A2U1QH37_ARTAN	75.269	93	23	0	1	279	43	135	1.69e-37	131
Cannbio_032925	280	UniRef100_A0A2U1Q965	>lcl|UniRef100_A0A2U1Q965 APS reductase 3 n=1 Tax=Artemisia annua TaxID=35608 RepID=A0A2U1Q965_ARTAN	95.699	93	4	0	280	2	133	225	1.02e-60	200
Cannbio_033464	281	UniRef100_A0A2U1QBE4	>lcl|UniRef100_A0A2U1QBE4 Pectinesterase n=1 Tax=Artemisia annua TaxID=35608 RepID=A0A2U1QBE4_ARTAN	92.391	92	7	0	280	5	76	167	1.39e-54	178
Cannbio_033954	283	UniRef100_A0A2U1N094	>lcl|UniRef100_A0A2U1N094 Uncharacterized protein n=1 Tax=Artemisia annua TaxID=35608 RepID=A0A2U1N094_ARTAN	95.775	71	3	0	70	282	23	93	1.63e-41	143
Cannbio_033970	283	UniRef100_A0A2U1MUY7	>lcl|UniRef100_A0A2U1MUY7 Aldehyde dehydrogenase n=1 Tax=Artemisia annua TaxID=35608 RepID=A0A2U1MUY7_ARTAN	82.667	75	13	0	227	3	391	465	9.99e-38	136
Cannbio_034252	283	UniRef100_A0A2U1KXJ0	>lcl|UniRef100_A0A2U1KXJ0 Ribosomal protein L3, Translation protein, beta-barrel domain protein n=1 Tax=Artemisia annua TaxID=35608 RepID=A0A2U1KXJ0_ARTAN	93.617	94	6	0	2	283	157	250	1.16e-57	189
Cannbio_034311	284	UniRef100_A0A2U1LQK8	>lcl|UniRef100_A0A2U1LQK8 Oligopeptide transporter n=1 Tax=Artemisia annua TaxID=35608 RepID=A0A2U1LQK8_ARTAN	79.545	88	9	1	283	20	324	402	1.3e-32	129
Cannbio_035489	286	UniRef100_A0A2U1N094	>lcl|UniRef100_A0A2U1N094 Uncharacterized protein n=1 Tax=Artemisia annua TaxID=35608 RepID=A0A2U1N094_ARTAN	94.737	57	3	0	46	216	108	164	1.69e-28	110
Cannbio_036010	287	UniRef100_A0A2U1M794	>lcl|UniRef100_A0A2U1M794 Alcohol dehydrogenase, C-terminal n=1 Tax=Artemisia annua TaxID=35608 RepID=A0A2U1M794_ARTAN	68.519	54	13	1	95	244	44	97	2.83e-14	73.2
Cannbio_036029	287	UniRef100_A0A2U1K9S1	>lcl|UniRef100_A0A2U1K9S1 Mitochondrial ATP synthase, beta chain n=1 Tax=Artemisia annua TaxID=35608 RepID=A0A2U1K9S1_ARTAN	95.789	95	4	0	1	285	54	148	1.95e-60	191
Cannbio_036524	287	UniRef100_A0A2U1M794	>lcl|UniRef100_A0A2U1M794 Alcohol dehydrogenase, C-terminal n=1 Tax=Artemisia annua TaxID=35608 RepID=A0A2U1M794_ARTAN	68.519	54	13	1	196	47	44	97	4.9e-14	72.4
Cannbio_037755	287	UniRef100_A0A2U1M774	>lcl|UniRef100_A0A2U1M774 Asparagine synthetase n=1 Tax=Artemisia annua TaxID=35608 RepID=A0A2U1M774_ARTAN	94.737	95	5	0	1	285	305	399	2.1e-57	192
Cannbio_037776	287	UniRef100_A0A2U1K9S1	>lcl|UniRef100_A0A2U1K9S1 Mitochondrial ATP synthase, beta chain n=1 Tax=Artemisia annua TaxID=35608 RepID=A0A2U1K9S1_ARTAN	95.789	95	4	0	285	1	48	142	4.74e-60	189
Cannbio_037949	287	UniRef100_A0A2U1QH37	>lcl|UniRef100_A0A2U1QH37 Uncharacterized protein n=1 Tax=Artemisia annua TaxID=35608 RepID=A0A2U1QH37_ARTAN	77.895	95	21	0	286	2	34	128	1.66e-40	139
Cannbio_037950	287	UniRef100_A0A2U1M794	>lcl|UniRef100_A0A2U1M794 Alcohol dehydrogenase, C-terminal n=1 Tax=Artemisia annua TaxID=35608 RepID=A0A2U1M794_ARTAN	70.588	51	11	1	145	285	44	94	7.34e-13	69.3
Cannbio_038072	287	UniRef100_A0A2U1QH37	>lcl|UniRef100_A0A2U1QH37 Uncharacterized protein n=1 Tax=Artemisia annua TaxID=35608 RepID=A0A2U1QH37_ARTAN	78.947	95	20	0	1	285	28	122	7.74e-42	142
Cannbio_038650	287	UniRef100_A0A2U1MHU7	>lcl|UniRef100_A0A2U1MHU7 L-ascorbate oxidase n=1 Tax=Artemisia annua TaxID=35608 RepID=A0A2U1MHU7_ARTAN	90.323	93	9	0	286	8	272	364	6.25e-55	184
Cannbio_039212	287	UniRef100_A0A2U1LPU5	>lcl|UniRef100_A0A2U1LPU5 60s ribosomal protein l44 n=1 Tax=Artemisia annua TaxID=35608 RepID=A0A2U1LPU5_ARTAN	96.296	81	3	0	45	287	131	211	1.38e-46	157
Cannbio_039369	287	UniRef100_A0A2U1M794	>lcl|UniRef100_A0A2U1M794 Alcohol dehydrogenase, C-terminal n=1 Tax=Artemisia annua TaxID=35608 RepID=A0A2U1M794_ARTAN	81.395	43	8	0	158	286	55	97	1.33e-14	73.9
Cannbio_039635	287	UniRef100_A0A2U1Q965	>lcl|UniRef100_A0A2U1Q965 APS reductase 3 n=1 Tax=Artemisia annua TaxID=35608 RepID=A0A2U1Q965_ARTAN	93.684	95	6	0	2	286	129	223	4.62e-60	199
Cannbio_039843	287	UniRef100_A0A2U1KJU1	>lcl|UniRef100_A0A2U1KJU1 Plasma membrane intrinsic protein 2A n=1 Tax=Artemisia annua TaxID=35608 RepID=A0A2U1KJU1_ARTAN	95.556	90	4	0	16	285	71	160	3.42e-55	179
Cannbio_039954	287	UniRef100_A0A2U1M794	>lcl|UniRef100_A0A2U1M794 Alcohol dehydrogenase, C-terminal n=1 Tax=Artemisia annua TaxID=35608 RepID=A0A2U1M794_ARTAN	69.388	49	11	1	136	2	44	92	2.06e-11	65.9
Cannbio_040225	287	UniRef100_A0A2U1NWD6	>lcl|UniRef100_A0A2U1NWD6 S-adenosyl-L-homocysteine hydrolase n=1 Tax=Artemisia annua TaxID=35608 RepID=A0A2U1NWD6_ARTAN	90.164	61	6	0	286	104	325	385	3.98e-31	122
Cannbio_040670	287	UniRef100_A0A2U1K8P9	>lcl|UniRef100_A0A2U1K8P9 Histone H3.3 n=1 Tax=Artemisia annua TaxID=35608 RepID=A0A2U1K8P9_ARTAN	100	70	0	0	287	78	24	93	2.8e-43	145
Cannbio_041044	287	UniRef100_A0A2U1QH37	>lcl|UniRef100_A0A2U1QH37 Uncharacterized protein n=1 Tax=Artemisia annua TaxID=35608 RepID=A0A2U1QH37_ARTAN	76.842	95	22	0	3	287	41	135	1.06e-40	140
Cannbio_041198	287	UniRef100_A0A2U1NLC6	>lcl|UniRef100_A0A2U1NLC6 Serinc-domain containing serine and sphingolipid biosynthesis protein n=1 Tax=Artemisia annua TaxID=35608 RepID=A0A2U1NLC6_ARTAN	90.667	75	7	0	227	3	297	371	1.93e-18	88.2
Cannbio_041309	287	UniRef100_A0A2U1PCT1	>lcl|UniRef100_A0A2U1PCT1 Spermidine/spermine synthase n=1 Tax=Artemisia annua TaxID=35608 RepID=A0A2U1PCT1_ARTAN	94.737	95	5	0	2	286	34	128	2.58e-53	173
Cannbio_041601	287	UniRef100_A0A2U1M794	>lcl|UniRef100_A0A2U1M794 Alcohol dehydrogenase, C-terminal n=1 Tax=Artemisia annua TaxID=35608 RepID=A0A2U1M794_ARTAN	70.37	54	12	1	228	79	44	97	1.46e-14	73.9
Cannbio_041852	287	UniRef100_A0A2U1QAH1	>lcl|UniRef100_A0A2U1QAH1 Ubiquitin-conjugating enzyme E2 36 n=1 Tax=Artemisia annua TaxID=35608 RepID=A0A2U1QAH1_ARTAN	96.842	95	3	0	286	2	32	126	2.99e-60	190
Cannbio_042139	288	UniRef100_A0A2U1N094	>lcl|UniRef100_A0A2U1N094 Uncharacterized protein n=1 Tax=Artemisia annua TaxID=35608 RepID=A0A2U1N094_ARTAN	84.524	84	13	0	253	2	8	91	2.84e-44	150
Cannbio_042167	288	UniRef100_A0A2U1L7Y6	>lcl|UniRef100_A0A2U1L7Y6 Serine carboxypeptidase S28 family protein n=1 Tax=Artemisia annua TaxID=35608 RepID=A0A2U1L7Y6_ARTAN	81.053	95	18	0	287	3	166	260	2.21e-48	169
Cannbio_042219	288	UniRef100_A0A2U1QH37	>lcl|UniRef100_A0A2U1QH37 Uncharacterized protein n=1 Tax=Artemisia annua TaxID=35608 RepID=A0A2U1QH37_ARTAN	75.789	95	23	0	4	288	22	116	7.31e-39	135
Cannbio_042291	289	UniRef100_A0A2U1M794	>lcl|UniRef100_A0A2U1M794 Alcohol dehydrogenase, C-terminal n=1 Tax=Artemisia annua TaxID=35608 RepID=A0A2U1M794_ARTAN	68	50	12	1	150	287	44	93	5.21e-12	67.4
Cannbio_042557	289	UniRef100_A0A2U1QH37	>lcl|UniRef100_A0A2U1QH37 Uncharacterized protein n=1 Tax=Artemisia annua TaxID=35608 RepID=A0A2U1QH37_ARTAN	77.895	95	21	0	2	286	26	120	4.91e-41	140
Cannbio_042909	289	UniRef100_A0A2U1QH37	>lcl|UniRef100_A0A2U1QH37 Uncharacterized protein n=1 Tax=Artemisia annua TaxID=35608 RepID=A0A2U1QH37_ARTAN	76.596	94	22	0	285	4	44	137	2.28e-38	134
Cannbio_042963	289	UniRef100_A0A2U1NRB0	>lcl|UniRef100_A0A2U1NRB0 Uncharacterized protein n=1 Tax=Artemisia annua TaxID=35608 RepID=A0A2U1NRB0_ARTAN	81.111	90	17	0	1	270	146	235	8.77e-41	144
Cannbio_043724	295	UniRef100_A0A2U1KS30	>lcl|UniRef100_A0A2U1KS30 Uncharacterized protein n=1 Tax=Artemisia annua TaxID=35608 RepID=A0A2U1KS30_ARTAN	98.246	57	1	0	173	3	6	62	2.39e-33	119
Cannbio_043851	296	UniRef100_A0A2U1QH37	>lcl|UniRef100_A0A2U1QH37 Uncharacterized protein n=1 Tax=Artemisia annua TaxID=35608 RepID=A0A2U1QH37_ARTAN	80.612	98	19	0	296	3	36	133	2.91e-44	149
Cannbio_048220	339	UniRef100_A0A2U1NBX3	>lcl|UniRef100_A0A2U1NBX3 Uncharacterized protein n=1 Tax=Artemisia annua TaxID=35608 RepID=A0A2U1NBX3_ARTAN	88.636	44	5	0	1	132	23	66	1.81e-18	82.4
Cannbio_048331	340	UniRef100_A0A2U1NP48	>lcl|UniRef100_A0A2U1NP48 ARM repeat protein interacting with ABF2 n=1 Tax=Artemisia annua TaxID=35608 RepID=A0A2U1NP48_ARTAN	81.481	27	5	0	82	2	429	455	6.4e-20	50.8
Cannbio_052544	514	UniRef100_A0A2U1Q8D3	>lcl|UniRef100_A0A2U1Q8D3 Esterase/lipase/thioesterase family protein n=1 Tax=Artemisia annua TaxID=35608 RepID=A0A2U1Q8D3_ARTAN	54.054	74	17	3	291	512	323	379	3.72e-12	73.9
Cannbio_052802	638	UniRef100_A0A2U1PAE0	>lcl|UniRef100_A0A2U1PAE0 Ribonuclease H-like domain-containing protein n=1 Tax=Artemisia annua TaxID=35608 RepID=A0A2U1PAE0_ARTAN	91.667	24	2	0	199	128	1645	1668	4.97e-11	50.1
Cannbio_056420	953	UniRef100_A0A2U1KX71	>lcl|UniRef100_A0A2U1KX71 Yippee-like protein n=1 Tax=Artemisia annua TaxID=35608 RepID=A0A2U1KX71_ARTAN	64	50	18	0	365	216	120	169	1.7e-33	73.6
Cannbio_057329	530	UniRef100_A0A2U1LHJ3	>lcl|UniRef100_A0A2U1LHJ3 Ubiquitin E2 variant 1D-4 n=1 Tax=Artemisia annua TaxID=35608 RepID=A0A2U1LHJ3_ARTAN	40.909	154	83	2	9	467	198	344	5.67e-32	127
Cannbio_057358	2379	UniRef100_A0A2U1N094	>lcl|UniRef100_A0A2U1N094 Uncharacterized protein n=1 Tax=Artemisia annua TaxID=35608 RepID=A0A2U1N094_ARTAN	65.482	197	30	3	1418	828	16	174	4.75e-67	229
Cannbio_057516	672	UniRef100_A0A2U1MTA2	>lcl|UniRef100_A0A2U1MTA2 Small GTPase superfamily, Rab type n=1 Tax=Artemisia annua TaxID=35608 RepID=A0A2U1MTA2_ARTAN	63.333	90	6	1	671	402	91	153	4.01e-36	104
Cannbio_057710	571	UniRef100_A0A2U1NDW2	>lcl|UniRef100_A0A2U1NDW2 Uncharacterized protein n=1 Tax=Artemisia annua TaxID=35608 RepID=A0A2U1NDW2_ARTAN	63.158	57	18	1	311	150	134	190	4.34e-11	70.9
Cannbio_057974	433	UniRef100_A0A2U1MZT9	>lcl|UniRef100_A0A2U1MZT9 Tryptophan synthase n=1 Tax=Artemisia annua TaxID=35608 RepID=A0A2U1MZT9_ARTAN	52.577	97	8	1	143	433	367	425	4.82e-26	90.5
Cannbio_058009	535	UniRef100_A0A2U1KVS9	>lcl|UniRef100_A0A2U1KVS9 Uncharacterized protein n=1 Tax=Artemisia annua TaxID=35608 RepID=A0A2U1KVS9_ARTAN	55.882	102	29	3	283	2	82	175	1.61e-17	87
Cannbio_058162	555	UniRef100_A0A2U1L648	>lcl|UniRef100_A0A2U1L648 V-type proton ATPase catalytic subunit A n=1 Tax=Artemisia annua TaxID=35608 RepID=A0A2U1L648_ARTAN	81.395	43	6	1	272	400	410	450	7.88e-14	79.3
Cannbio_059489	636	UniRef100_A0A2U1NJ19	>lcl|UniRef100_A0A2U1NJ19 Uncharacterized protein n=1 Tax=Artemisia annua TaxID=35608 RepID=A0A2U1NJ19_ARTAN	95.312	64	3	0	232	41	40	103	2.21e-35	130
Cannbio_060060	437	UniRef100_A0A2U1KT02	>lcl|UniRef100_A0A2U1KT02 Aconitase n=1 Tax=Artemisia annua TaxID=35608 RepID=A0A2U1KT02_ARTAN	47.154	123	18	2	3	332	142	230	1.46e-20	95.5
Cannbio_061556	1019	UniRef100_A0A2U1PZV9	>lcl|UniRef100_A0A2U1PZV9 Ty3/gypsy retrotransposon protein n=1 Tax=Artemisia annua TaxID=35608 RepID=A0A2U1PZV9_ARTAN	72.34	94	26	0	753	472	851	944	1.66e-78	139
Cannbio_063519	1039	UniRef100_A0A2U1QAB0	>lcl|UniRef100_A0A2U1QAB0 Zinc finger, CCHC-type n=1 Tax=Artemisia annua TaxID=35608 RepID=A0A2U1QAB0_ARTAN	36.872	179	111	2	531	1	311	489	9.05e-31	132
Cannbio_049018	1559	UniRef100_A0A1L2BI32	>lcl|UniRef100_A0A1L2BI32 Homogentisate phytyltransferase n=1 Tax=Artocarpus lakoocha TaxID=382341 RepID=A0A1L2BI32_9ROSA	79.024	410	80	2	25	1236	1	410	0	643
Cannbio_000770	350	UniRef100_A0A0A9NSZ6	>lcl|UniRef100_A0A0A9NSZ6 Pco142662 n=1 Tax=Arundo donax TaxID=35708 RepID=A0A0A9NSZ6_ARUDO	81.633	49	9	0	348	202	23	71	3.06e-21	89.7
Cannbio_001058	354	UniRef100_A0A0A9HMC4	>lcl|UniRef100_A0A0A9HMC4 Uncharacterized protein n=1 Tax=Arundo donax TaxID=35708 RepID=A0A0A9HMC4_ARUDO	93.902	82	5	0	352	107	51	132	4.94e-39	136
Cannbio_002544	369	UniRef100_A0A0A9JMF9	>lcl|UniRef100_A0A0A9JMF9 Uncharacterized protein n=1 Tax=Arundo donax TaxID=35708 RepID=A0A0A9JMF9_ARUDO	91.87	123	10	0	369	1	41	163	1.33e-77	244
Cannbio_002576	369	UniRef100_A0A0A9E097	>lcl|UniRef100_A0A0A9E097 Uncharacterized protein n=1 Tax=Arundo donax TaxID=35708 RepID=A0A0A9E097_ARUDO	90.741	54	5	0	163	2	93	146	3.59e-24	100
Cannbio_002623	370	UniRef100_A0A0A9S3N5	>lcl|UniRef100_A0A0A9S3N5 Uncharacterized protein n=1 Tax=Arundo donax TaxID=35708 RepID=A0A0A9S3N5_ARUDO	90.984	122	11	0	368	3	90	211	5.06e-75	234
Cannbio_006401	489	UniRef100_A0A0A9FSG5	>lcl|UniRef100_A0A0A9FSG5 Uncharacterized protein n=1 Tax=Arundo donax TaxID=35708 RepID=A0A0A9FSG5_ARUDO	90.476	63	6	0	1	189	74	136	2.81e-34	126
Cannbio_007114	516	UniRef100_A0A0A9P5J3	>lcl|UniRef100_A0A0A9P5J3 Aspartate aminotransferase n=1 Tax=Arundo donax TaxID=35708 RepID=A0A0A9P5J3_ARUDO	94.737	57	3	0	1	171	148	204	3.13e-30	118
Cannbio_017342	240	UniRef100_A0A0A9IBV6	>lcl|UniRef100_A0A0A9IBV6 Fructose-bisphosphate aldolase n=1 Tax=Arundo donax TaxID=35708 RepID=A0A0A9IBV6_ARUDO	88.608	79	9	0	3	239	24	102	9.82e-46	151
Cannbio_017454	240	UniRef100_A0A0A9LCI9	>lcl|UniRef100_A0A0A9LCI9 Uncharacterized protein n=2 Tax=Arundo donax TaxID=35708 RepID=A0A0A9LCI9_ARUDO	78.481	79	17	0	2	238	4	82	9.69e-40	136
Cannbio_017640	241	UniRef100_A0A0A9KGH3	>lcl|UniRef100_A0A0A9KGH3 AMPL2 n=1 Tax=Arundo donax TaxID=35708 RepID=A0A0A9KGH3_ARUDO	92.5	80	6	0	241	2	83	162	1.49e-44	153
Cannbio_017903	241	UniRef100_A0A0A9P6E2	>lcl|UniRef100_A0A0A9P6E2 Transmembrane 9 superfamily member n=1 Tax=Arundo donax TaxID=35708 RepID=A0A0A9P6E2_ARUDO	92.405	79	6	0	239	3	55	133	8.18e-30	113
Cannbio_017965	242	UniRef100_A0A0A9H1M0	>lcl|UniRef100_A0A0A9H1M0 Uncharacterized protein n=1 Tax=Arundo donax TaxID=35708 RepID=A0A0A9H1M0_ARUDO	90.566	53	5	0	242	84	13	65	2.47e-27	103
Cannbio_018032	242	UniRef100_A0A0A9JD10	>lcl|UniRef100_A0A0A9JD10 NEK5 n=1 Tax=Arundo donax TaxID=35708 RepID=A0A0A9JD10_ARUDO	95.556	45	2	0	107	241	1	45	7.08e-22	90.5
Cannbio_018063	242	UniRef100_A0A0A9MFF2	>lcl|UniRef100_A0A0A9MFF2 Pco103489b n=1 Tax=Arundo donax TaxID=35708 RepID=A0A0A9MFF2_ARUDO	93.617	47	3	0	241	101	8	54	5.95e-23	93.6
Cannbio_018322	242	UniRef100_A0A0A9R5Y0	>lcl|UniRef100_A0A0A9R5Y0 Uncharacterized protein n=1 Tax=Arundo donax TaxID=35708 RepID=A0A0A9R5Y0_ARUDO	85	80	12	0	1	240	195	274	4.08e-43	153
Cannbio_018390	243	UniRef100_A0A0A9SIP2	>lcl|UniRef100_A0A0A9SIP2 Uncharacterized protein n=1 Tax=Arundo donax TaxID=35708 RepID=A0A0A9SIP2_ARUDO	92.5	80	6	0	241	2	45	124	1.9e-45	152
Cannbio_018427	243	UniRef100_A0A0A9NF03	>lcl|UniRef100_A0A0A9NF03 Uncharacterized protein n=1 Tax=Arundo donax TaxID=35708 RepID=A0A0A9NF03_ARUDO	95.588	68	3	0	38	241	1	68	2.89e-40	137
Cannbio_018884	244	UniRef100_A0A0A9LGJ1	>lcl|UniRef100_A0A0A9LGJ1 NADH-ubiquinone oxidoreductase 51 kDa subunit n=1 Tax=Arundo donax TaxID=35708 RepID=A0A0A9LGJ1_ARUDO	95	80	4	0	3	242	147	226	7.91e-48	162
Cannbio_020538	248	UniRef100_A0A0A9QGW2	>lcl|UniRef100_A0A0A9QGW2 Uncharacterized protein n=1 Tax=Arundo donax TaxID=35708 RepID=A0A0A9QGW2_ARUDO	85.366	82	12	0	3	248	84	165	9.54e-48	158
Cannbio_020965	249	UniRef100_A0A0A9RD30	>lcl|UniRef100_A0A0A9RD30 Uncharacterized protein n=1 Tax=Arundo donax TaxID=35708 RepID=A0A0A9RD30_ARUDO	84.146	82	13	0	3	248	34	115	2.77e-46	153
Cannbio_021165	249	UniRef100_A0A0A9RD30	>lcl|UniRef100_A0A0A9RD30 Uncharacterized protein n=1 Tax=Arundo donax TaxID=35708 RepID=A0A0A9RD30_ARUDO	84.146	82	13	0	247	2	34	115	2.77e-46	153
Cannbio_021180	249	UniRef100_A0A0A9S8T5	>lcl|UniRef100_A0A0A9S8T5 Uncharacterized protein n=1 Tax=Arundo donax TaxID=35708 RepID=A0A0A9S8T5_ARUDO	95.122	82	4	0	3	248	14	95	1.24e-46	156
Cannbio_022772	253	UniRef100_A0A0A9P6E2	>lcl|UniRef100_A0A0A9P6E2 Transmembrane 9 superfamily member n=1 Tax=Arundo donax TaxID=35708 RepID=A0A0A9P6E2_ARUDO	90.476	84	8	0	2	253	65	148	1.94e-21	92.4
Cannbio_023208	254	UniRef100_A0A0A9VP41	>lcl|UniRef100_A0A0A9VP41 Uncharacterized protein n=2 Tax=Arundo donax TaxID=35708 RepID=A0A0A9VP41_ARUDO	95.238	84	4	0	3	254	48	131	6.97e-46	157
Cannbio_024093	256	UniRef100_A0A0A9KEN3	>lcl|UniRef100_A0A0A9KEN3 Psmd14, MGC97603 n=1 Tax=Arundo donax TaxID=35708 RepID=A0A0A9KEN3_ARUDO	91.765	85	7	0	1	255	13	97	7.25e-50	161
Cannbio_025949	261	UniRef100_A0A0A9VE58	>lcl|UniRef100_A0A0A9VE58 IDP154 n=1 Tax=Arundo donax TaxID=35708 RepID=A0A0A9VE58_ARUDO	85.057	87	13	0	261	1	17	103	1.61e-49	161
Cannbio_026625	263	UniRef100_A0A0A9RIN8	>lcl|UniRef100_A0A0A9RIN8 Uncharacterized protein n=1 Tax=Arundo donax TaxID=35708 RepID=A0A0A9RIN8_ARUDO	94.186	86	5	0	258	1	29	114	6.75e-53	170
Cannbio_027867	266	UniRef100_A0A0A9D7D6	>lcl|UniRef100_A0A0A9D7D6 RPT6A n=1 Tax=Arundo donax TaxID=35708 RepID=A0A0A9D7D6_ARUDO	95.349	43	2	0	2	130	72	114	4.38e-20	86.7
Cannbio_030268	273	UniRef100_A0A0A9IR61	>lcl|UniRef100_A0A0A9IR61 Cl34483_1a n=1 Tax=Arundo donax TaxID=35708 RepID=A0A0A9IR61_ARUDO	91.379	58	5	0	273	100	42	99	1.88e-29	110
Cannbio_030892	274	UniRef100_A0A0A9NAY2	>lcl|UniRef100_A0A0A9NAY2 Uncharacterized protein n=1 Tax=Arundo donax TaxID=35708 RepID=A0A0A9NAY2_ARUDO	93.407	91	6	0	273	1	71	161	8.64e-53	176
Cannbio_031116	275	UniRef100_A0A0A9NQF4	>lcl|UniRef100_A0A0A9NQF4 Uncharacterized protein n=1 Tax=Arundo donax TaxID=35708 RepID=A0A0A9NQF4_ARUDO	62.963	54	20	0	5	166	5	58	7.4e-17	77.4
Cannbio_031256	275	UniRef100_A0A0A9EW69	>lcl|UniRef100_A0A0A9EW69 H+-translocating pyrophosphatase n=1 Tax=Arundo donax TaxID=35708 RepID=A0A0A9EW69_ARUDO	93.407	91	6	0	273	1	56	146	2.7e-48	167
Cannbio_031652	276	UniRef100_A0A0A9RQA5	>lcl|UniRef100_A0A0A9RQA5 Uncharacterized protein n=1 Tax=Arundo donax TaxID=35708 RepID=A0A0A9RQA5_ARUDO	84.615	91	14	0	274	2	11	101	1.41e-50	166
Cannbio_031806	277	UniRef100_A0A0A9TKE0	>lcl|UniRef100_A0A0A9TKE0 Gdh1 n=1 Tax=Arundo donax TaxID=35708 RepID=A0A0A9TKE0_ARUDO	89.855	69	7	0	208	2	1	69	1.74e-39	135
Cannbio_032062	277	UniRef100_A0A0A9CNB9	>lcl|UniRef100_A0A0A9CNB9 Uncharacterized protein n=1 Tax=Arundo donax TaxID=35708 RepID=A0A0A9CNB9_ARUDO	95.652	92	4	0	2	277	15	106	3.81e-58	183
Cannbio_032517	279	UniRef100_A0A0A9IBV6	>lcl|UniRef100_A0A0A9IBV6 Fructose-bisphosphate aldolase n=1 Tax=Arundo donax TaxID=35708 RepID=A0A0A9IBV6_ARUDO	89.247	93	10	0	1	279	5	97	3.62e-55	176
Cannbio_034253	283	UniRef100_A0A0A9JMF9	>lcl|UniRef100_A0A0A9JMF9 Uncharacterized protein n=1 Tax=Arundo donax TaxID=35708 RepID=A0A0A9JMF9_ARUDO	87.324	71	9	0	2	214	197	267	2.28e-38	141
Cannbio_035648	286	UniRef100_A0A0A9TKE0	>lcl|UniRef100_A0A0A9TKE0 Gdh1 n=1 Tax=Arundo donax TaxID=35708 RepID=A0A0A9TKE0_ARUDO	89.831	59	6	0	110	286	1	59	8.77e-32	115
Cannbio_037527	287	UniRef100_A0A0A9P6E2	>lcl|UniRef100_A0A0A9P6E2 Transmembrane 9 superfamily member n=1 Tax=Arundo donax TaxID=35708 RepID=A0A0A9P6E2_ARUDO	92.632	95	7	0	2	286	35	129	3.55e-45	153
Cannbio_038947	287	UniRef100_A0A0A9JYA9	>lcl|UniRef100_A0A0A9JYA9 MIOX n=1 Tax=Arundo donax TaxID=35708 RepID=A0A0A9JYA9_ARUDO	88.889	45	5	0	285	151	52	96	1.49e-20	87.8
Cannbio_041156	287	UniRef100_A0A0A9QYU6	>lcl|UniRef100_A0A0A9QYU6 AY104511 n=1 Tax=Arundo donax TaxID=35708 RepID=A0A0A9QYU6_ARUDO	80.519	77	15	0	286	56	1	77	6.28e-27	103
Cannbio_042341	289	UniRef100_A0A0A9LGJ1	>lcl|UniRef100_A0A0A9LGJ1 NADH-ubiquinone oxidoreductase 51 kDa subunit n=1 Tax=Arundo donax TaxID=35708 RepID=A0A0A9LGJ1_ARUDO	96.842	95	3	0	287	3	136	230	1.54e-58	191
Cannbio_042431	289	UniRef100_A0A0A9CWY3	>lcl|UniRef100_A0A0A9CWY3 Coatomer subunit delta n=1 Tax=Arundo donax TaxID=35708 RepID=A0A0A9CWY3_ARUDO	90.909	77	7	0	233	3	1	77	6.58e-44	147
Cannbio_044418	301	UniRef100_A0A0A9D971	>lcl|UniRef100_A0A0A9D971 Uncharacterized protein n=1 Tax=Arundo donax TaxID=35708 RepID=A0A0A9D971_ARUDO	90.625	32	3	0	55	150	63	94	1.11e-12	67.8
Cannbio_045866	313	UniRef100_A0A0A9EW69	>lcl|UniRef100_A0A0A9EW69 H+-translocating pyrophosphatase n=1 Tax=Arundo donax TaxID=35708 RepID=A0A0A9EW69_ARUDO	91.262	103	9	0	311	3	137	239	3.66e-45	159
Cannbio_046886	324	UniRef100_A0A0A9LN38	>lcl|UniRef100_A0A0A9LN38 Uncharacterized protein n=1 Tax=Arundo donax TaxID=35708 RepID=A0A0A9LN38_ARUDO	93.458	107	7	0	3	323	49	155	6.79e-66	207
Cannbio_047077	326	UniRef100_A0A0A9E616	>lcl|UniRef100_A0A0A9E616 Uncharacterized protein n=1 Tax=Arundo donax TaxID=35708 RepID=A0A0A9E616_ARUDO	54.545	99	45	0	1	297	2	100	3.85e-25	100
Cannbio_048366	340	UniRef100_A0A0A9HMC4	>lcl|UniRef100_A0A0A9HMC4 Uncharacterized protein n=1 Tax=Arundo donax TaxID=35708 RepID=A0A0A9HMC4_ARUDO	94.915	59	3	0	339	163	74	132	3.15e-21	91.3
Cannbio_055574	1985	UniRef100_A0A0A9CNM7	>lcl|UniRef100_A0A0A9CNM7 Serine/threonine-protein phosphatase 2A activator n=1 Tax=Arundo donax TaxID=35708 RepID=A0A0A9CNM7_ARUDO	89.362	47	5	0	1	141	80	126	2.33e-18	92
Cannbio_061342	896	UniRef100_A0A0A9IWU1	>lcl|UniRef100_A0A0A9IWU1 Uncharacterized protein n=1 Tax=Arundo donax TaxID=35708 RepID=A0A0A9IWU1_ARUDO	68.889	45	14	0	450	316	13	57	4.58e-16	80.9
Cannbio_061590	768	UniRef100_A0A0A9N425	>lcl|UniRef100_A0A0A9N425 Uncharacterized protein n=1 Tax=Arundo donax TaxID=35708 RepID=A0A0A9N425_ARUDO	76.596	47	11	0	767	627	22	68	1.07e-12	72.8
Cannbio_063198	826	UniRef100_A0A0A9RIN8	>lcl|UniRef100_A0A0A9RIN8 Uncharacterized protein n=1 Tax=Arundo donax TaxID=35708 RepID=A0A0A9RIN8_ARUDO	90.909	44	4	0	133	2	33	76	4.29e-17	85.5
Cannbio_000562	348	UniRef100_UPI00098E63D9	>lcl|UniRef100_UPI00098E63D9 serine--glyoxylate aminotransferase-like n=1 Tax=Asparagus officinalis TaxID=4686 RepID=UPI00098E63D9	88.696	115	13	0	2	346	16	130	2.02e-68	212
Cannbio_001199	356	UniRef100_A0A1R3L6I6	>lcl|UniRef100_A0A1R3L6I6 Uncharacterized protein n=2 Tax=Asparagus officinalis TaxID=4686 RepID=A0A1R3L6I6_ASPOF	91.525	118	10	0	2	355	15	132	4.2e-71	219
Cannbio_001441	359	UniRef100_UPI00098E58F7	>lcl|UniRef100_UPI00098E58F7 chlorophyll a-b binding protein CP24 10A, chloroplastic n=1 Tax=Asparagus officinalis TaxID=4686 RepID=UPI00098E58F7	89.916	119	12	0	2	358	8	126	7.69e-74	225
Cannbio_002863	376	UniRef100_UPI00098E3769	>lcl|UniRef100_UPI00098E3769 protein SGT1 homolog n=1 Tax=Asparagus officinalis TaxID=4686 RepID=UPI00098E3769	86.667	45	6	0	376	242	318	362	3.87e-17	85.5
Cannbio_003986	405	UniRef100_UPI00098E43B3	>lcl|UniRef100_UPI00098E43B3 ferredoxin--NADP reductase, leaf isozyme, chloroplastic-like n=1 Tax=Asparagus officinalis TaxID=4686 RepID=UPI00098E43B3	91.549	71	6	0	213	1	81	151	1.45e-39	139
Cannbio_004403	418	UniRef100_UPI00098E1879	>lcl|UniRef100_UPI00098E1879 F-box/LRR-repeat protein 20-like n=1 Tax=Asparagus officinalis TaxID=4686 RepID=UPI00098E1879	55.797	138	61	0	3	416	3	140	6.77e-49	174
Cannbio_005223	442	UniRef100_UPI00098E5E65	>lcl|UniRef100_UPI00098E5E65 RNA-binding protein 39 isoform X5 n=1 Tax=Asparagus officinalis TaxID=4686 RepID=UPI00098E5E65	75.188	133	30	1	52	441	129	261	7.17e-63	204
Cannbio_005906	468	UniRef100_UPI00098E1879	>lcl|UniRef100_UPI00098E1879 F-box/LRR-repeat protein 20-like n=1 Tax=Asparagus officinalis TaxID=4686 RepID=UPI00098E1879	60.465	43	17	0	334	462	119	161	2.37e-17	58.9
Cannbio_007412	528	UniRef100_UPI00098E3282	>lcl|UniRef100_UPI00098E3282 uncharacterized protein LOC109834810 n=1 Tax=Asparagus officinalis TaxID=4686 RepID=UPI00098E3282	46.25	160	86	0	482	3	40	199	2.03e-35	132
Cannbio_007802	544	UniRef100_UPI00098E3282	>lcl|UniRef100_UPI00098E3282 uncharacterized protein LOC109834810 n=1 Tax=Asparagus officinalis TaxID=4686 RepID=UPI00098E3282	53.977	176	81	0	542	15	59	234	8.96e-62	200
Cannbio_010646	705	UniRef100_UPI00098E3D52	>lcl|UniRef100_UPI00098E3D52 phenylalanine--tRNA ligase, chloroplastic/mitochondrial-like n=1 Tax=Asparagus officinalis TaxID=4686 RepID=UPI00098E3D52	77.419	62	7	1	705	520	22	76	1.46e-20	92.8
Cannbio_010988	731	UniRef100_UPI00098E30B6	>lcl|UniRef100_UPI00098E30B6 protein ALP1-like n=1 Tax=Asparagus officinalis TaxID=4686 RepID=UPI00098E30B6	62.083	240	91	0	720	1	13	252	1.15e-108	327
Cannbio_011112	741	UniRef100_UPI00098E0276	>lcl|UniRef100_UPI00098E0276 uncharacterized protein LOC109833427 n=1 Tax=Asparagus officinalis TaxID=4686 RepID=UPI00098E0276	32.432	111	73	2	378	707	1303	1412	1.84e-14	50.4
Cannbio_011157	745	UniRef100_UPI00098E2664	>lcl|UniRef100_UPI00098E2664 uncharacterized protein LOC109826816 n=1 Tax=Asparagus officinalis TaxID=4686 RepID=UPI00098E2664	39.394	132	74	2	744	352	162	288	1.55e-24	92.8
Cannbio_011808	807	UniRef100_UPI00098E30B6	>lcl|UniRef100_UPI00098E30B6 protein ALP1-like n=1 Tax=Asparagus officinalis TaxID=4686 RepID=UPI00098E30B6	64.794	267	92	1	796	2	13	279	4.33e-126	372
Cannbio_012323	856	UniRef100_UPI00098E3F51	>lcl|UniRef100_UPI00098E3F51 uncharacterized protein LOC109847436 n=1 Tax=Asparagus officinalis TaxID=4686 RepID=UPI00098E3F51	67.416	89	29	0	268	2	32	120	1.49e-34	132
Cannbio_013269	978	UniRef100_UPI00098E1879	>lcl|UniRef100_UPI00098E1879 F-box/LRR-repeat protein 20-like n=1 Tax=Asparagus officinalis TaxID=4686 RepID=UPI00098E1879	42	100	52	2	517	804	109	206	4.67e-11	74.7
Cannbio_014838	1307	UniRef100_UPI00098E2989	>lcl|UniRef100_UPI00098E2989 uncharacterized protein LOC109846100 n=1 Tax=Asparagus officinalis TaxID=4686 RepID=UPI00098E2989	34.848	132	83	2	4	390	46	177	3.45e-30	85.9
Cannbio_017232	240	UniRef100_UPI00098E1694	>lcl|UniRef100_UPI00098E1694 aconitate hydratase, cytoplasmic-like isoform X1 n=1 Tax=Asparagus officinalis TaxID=4686 RepID=UPI00098E1694	92.405	79	6	0	239	3	54	132	2.73e-46	154
Cannbio_017986	242	UniRef100_UPI00098E4ED4	>lcl|UniRef100_UPI00098E4ED4 UDP-glucuronic acid decarboxylase 6-like n=1 Tax=Asparagus officinalis TaxID=4686 RepID=UPI00098E4ED4	85.714	63	9	0	237	49	4	66	1.23e-24	99.8
Cannbio_019679	246	UniRef100_UPI00098E03EE	>lcl|UniRef100_UPI00098E03EE GDT1-like protein 4 n=1 Tax=Asparagus officinalis TaxID=4686 RepID=UPI00098E03EE	88.136	59	7	0	69	245	205	263	2.72e-30	110
Cannbio_019752	246	UniRef100_UPI00098DFD37	>lcl|UniRef100_UPI00098DFD37 probable protein phosphatase 2C 52 isoform X1 n=1 Tax=Asparagus officinalis TaxID=4686 RepID=UPI00098DFD37	83.721	43	7	0	131	3	118	160	1.88e-26	84
Cannbio_022444	252	UniRef100_UPI00098E58BA	>lcl|UniRef100_UPI00098E58BA phosphoenolpyruvate phosphatase-like n=1 Tax=Asparagus officinalis TaxID=4686 RepID=UPI00098E58BA	80.769	78	15	0	16	249	109	186	3.76e-38	141
Cannbio_025478	260	UniRef100_UPI00098DE1DE	>lcl|UniRef100_UPI00098DE1DE LOW QUALITY PROTEIN: protochlorophyllide reductase-like n=1 Tax=Asparagus officinalis TaxID=4686 RepID=UPI00098DE1DE	91.86	86	7	0	258	1	255	340	6.33e-50	169
Cannbio_027448	265	UniRef100_UPI00098E43DA	>lcl|UniRef100_UPI00098E43DA serine/threonine protein phosphatase 2A 55 kDa regulatory subunit B beta isoform-like isoform X1 n=1 Tax=Asparagus officinalis TaxID=4686 RepID=UPI00098E43DA	91.892	37	3	0	154	264	378	414	4.4e-24	82
Cannbio_027890	266	UniRef100_UPI00098E6492	>lcl|UniRef100_UPI00098E6492 uncharacterized protein At2g24330 n=1 Tax=Asparagus officinalis TaxID=4686 RepID=UPI00098E6492	84.091	88	13	1	266	3	134	220	1.03e-24	104
Cannbio_028539	268	UniRef100_UPI00098E0E78	>lcl|UniRef100_UPI00098E0E78 diacylglycerol O-acyltransferase 2D-like n=1 Tax=Asparagus officinalis TaxID=4686 RepID=UPI00098E0E78	62.687	67	25	0	203	3	168	234	5e-20	91.3
Cannbio_030089	272	UniRef100_UPI00098E8617	>lcl|UniRef100_UPI00098E8617 LOW QUALITY PROTEIN: elongation factor Tu, chloroplastic-like n=1 Tax=Asparagus officinalis TaxID=4686 RepID=UPI00098E8617	93.258	89	6	0	2	268	4	92	5.42e-29	114
Cannbio_030914	274	UniRef100_UPI00098E1694	>lcl|UniRef100_UPI00098E1694 aconitate hydratase, cytoplasmic-like isoform X1 n=1 Tax=Asparagus officinalis TaxID=4686 RepID=UPI00098E1694	91.209	91	8	0	273	1	57	147	3.42e-53	172
Cannbio_030929	274	UniRef100_UPI00098E8421	>lcl|UniRef100_UPI00098E8421 luminal-binding protein 1-like n=1 Tax=Asparagus officinalis TaxID=4686 RepID=UPI00098E8421	91.111	90	8	0	3	272	53	142	2.58e-40	139
Cannbio_031027	275	UniRef100_UPI00098DF1C6	>lcl|UniRef100_UPI00098DF1C6 probable phospholipid hydroperoxide glutathione peroxidase n=1 Tax=Asparagus officinalis TaxID=4686 RepID=UPI00098DF1C6	88.235	68	8	0	275	72	86	153	6.01e-37	133
Cannbio_032400	278	UniRef100_UPI00098E6E6A	>lcl|UniRef100_UPI00098E6E6A uncharacterized protein LOC109837594 isoform X1 n=1 Tax=Asparagus officinalis TaxID=4686 RepID=UPI00098E6E6A	76.471	34	6	1	175	276	367	398	7.95e-11	49.7
Cannbio_032419	278	UniRef100_UPI00098E1879	>lcl|UniRef100_UPI00098E1879 F-box/LRR-repeat protein 20-like n=1 Tax=Asparagus officinalis TaxID=4686 RepID=UPI00098E1879	60.87	92	36	0	277	2	63	154	2.67e-33	130
Cannbio_032505	279	UniRef100_UPI00098E4311	>lcl|UniRef100_UPI00098E4311 ras-related protein RABF1 isoform X2 n=1 Tax=Asparagus officinalis TaxID=4686 RepID=UPI00098E4311	96.774	93	3	0	1	279	37	129	1.73e-59	189
Cannbio_032615	279	UniRef100_UPI00098E1879	>lcl|UniRef100_UPI00098E1879 F-box/LRR-repeat protein 20-like n=1 Tax=Asparagus officinalis TaxID=4686 RepID=UPI00098E1879	55.556	54	24	0	163	2	177	230	1.25e-21	80.5
Cannbio_033753	282	UniRef100_A0A1R3L6I6	>lcl|UniRef100_A0A1R3L6I6 Uncharacterized protein n=2 Tax=Asparagus officinalis TaxID=4686 RepID=A0A1R3L6I6_ASPOF	92.473	93	7	0	280	2	41	133	1.8e-56	181
Cannbio_034539	284	UniRef100_UPI00098E5A86	>lcl|UniRef100_UPI00098E5A86 dihydrolipoyllysine-residue acetyltransferase component 5 of pyruvate dehydrogenase complex, chloroplastic n=1 Tax=Asparagus officinalis TaxID=4686 RepID=UPI00098E5A86	89.362	94	10	0	283	2	40	133	3.38e-46	156
Cannbio_034674	284	UniRef100_UPI00098E2DE3	>lcl|UniRef100_UPI00098E2DE3 isocitrate dehydrogenase [NAD] regulatory subunit 1, mitochondrial n=1 Tax=Asparagus officinalis TaxID=4686 RepID=UPI00098E2DE3	95.775	71	3	0	71	283	175	245	1.96e-43	151
Cannbio_035421	286	UniRef100_UPI00098DE1BD	>lcl|UniRef100_UPI00098DE1BD stromal 70 kDa heat shock-related protein, chloroplastic-like n=1 Tax=Asparagus officinalis TaxID=4686 RepID=UPI00098DE1BD	96.809	94	3	0	284	3	242	335	9.09e-53	184
Cannbio_036268	287	UniRef100_UPI00098E63D9	>lcl|UniRef100_UPI00098E63D9 serine--glyoxylate aminotransferase-like n=1 Tax=Asparagus officinalis TaxID=4686 RepID=UPI00098E63D9	92.632	95	7	0	1	285	48	142	3.42e-57	182
Cannbio_036488	287	UniRef100_UPI00098E63D9	>lcl|UniRef100_UPI00098E63D9 serine--glyoxylate aminotransferase-like n=1 Tax=Asparagus officinalis TaxID=4686 RepID=UPI00098E63D9	90.526	95	9	0	2	286	56	150	1.23e-55	179
Cannbio_036961	287	UniRef100_UPI00098E58F7	>lcl|UniRef100_UPI00098E58F7 chlorophyll a-b binding protein CP24 10A, chloroplastic n=1 Tax=Asparagus officinalis TaxID=4686 RepID=UPI00098E58F7	91.579	95	8	0	287	3	32	126	2.78e-58	184
Cannbio_037213	287	UniRef100_UPI00098E58F7	>lcl|UniRef100_UPI00098E58F7 chlorophyll a-b binding protein CP24 10A, chloroplastic n=1 Tax=Asparagus officinalis TaxID=4686 RepID=UPI00098E58F7	92.632	95	7	0	287	3	13	107	6.05e-59	186
Cannbio_037622	287	UniRef100_UPI00098E58F7	>lcl|UniRef100_UPI00098E58F7 chlorophyll a-b binding protein CP24 10A, chloroplastic n=1 Tax=Asparagus officinalis TaxID=4686 RepID=UPI00098E58F7	91.579	95	8	0	1	285	27	121	1.15e-57	183
Cannbio_037952	287	UniRef100_UPI00098E4311	>lcl|UniRef100_UPI00098E4311 ras-related protein RABF1 isoform X2 n=1 Tax=Asparagus officinalis TaxID=4686 RepID=UPI00098E4311	95.789	95	4	0	2	286	31	125	1.96e-57	184
Cannbio_037966	287	UniRef100_UPI00098E58F7	>lcl|UniRef100_UPI00098E58F7 chlorophyll a-b binding protein CP24 10A, chloroplastic n=1 Tax=Asparagus officinalis TaxID=4686 RepID=UPI00098E58F7	89.474	95	10	0	2	286	36	130	2.49e-56	179
Cannbio_038248	287	UniRef100_UPI00098DE5DC	>lcl|UniRef100_UPI00098DE5DC thioredoxin F2, chloroplastic-like n=1 Tax=Asparagus officinalis TaxID=4686 RepID=UPI00098DE5DC	93.182	44	3	0	287	156	126	169	1.45e-16	79.7
Cannbio_038564	287	UniRef100_UPI00098E2186	>lcl|UniRef100_UPI00098E2186 glyceraldehyde-3-phosphate dehydrogenase B, chloroplastic isoform X1 n=1 Tax=Asparagus officinalis TaxID=4686 RepID=UPI00098E2186	94.737	95	5	0	2	286	199	293	9.43e-45	159
Cannbio_039303	287	UniRef100_UPI00098E10CF	>lcl|UniRef100_UPI00098E10CF serine/threonine-protein kinase AtPK2/AtPK19-like n=1 Tax=Asparagus officinalis TaxID=4686 RepID=UPI00098E10CF	93.684	95	6	0	287	3	203	297	1.4e-59	198
Cannbio_039527	287	UniRef100_UPI00098E7080	>lcl|UniRef100_UPI00098E7080 auxin response factor 17 isoform X1 n=1 Tax=Asparagus officinalis TaxID=4686 RepID=UPI00098E7080	96.842	95	3	0	3	287	289	383	2.37e-57	199
Cannbio_040108	287	UniRef100_UPI00098E58F7	>lcl|UniRef100_UPI00098E58F7 chlorophyll a-b binding protein CP24 10A, chloroplastic n=1 Tax=Asparagus officinalis TaxID=4686 RepID=UPI00098E58F7	89.474	95	10	0	3	287	27	121	2.35e-56	179
Cannbio_040136	287	UniRef100_UPI00098E2186	>lcl|UniRef100_UPI00098E2186 glyceraldehyde-3-phosphate dehydrogenase B, chloroplastic isoform X1 n=1 Tax=Asparagus officinalis TaxID=4686 RepID=UPI00098E2186	100	94	0	0	284	3	218	311	1.46e-41	150
Cannbio_040561	287	UniRef100_UPI00098E58F7	>lcl|UniRef100_UPI00098E58F7 chlorophyll a-b binding protein CP24 10A, chloroplastic n=1 Tax=Asparagus officinalis TaxID=4686 RepID=UPI00098E58F7	89.474	95	10	0	285	1	32	126	3.57e-57	182
Cannbio_040966	287	UniRef100_UPI00098E4676	>lcl|UniRef100_UPI00098E4676 ADP,ATP carrier protein 1, mitochondrial-like n=1 Tax=Asparagus officinalis TaxID=4686 RepID=UPI00098E4676	94.737	95	5	0	286	2	163	257	2.26e-45	159
Cannbio_041057	287	UniRef100_UPI00098E44B3	>lcl|UniRef100_UPI00098E44B3 temperature-induced lipocalin-1 n=1 Tax=Asparagus officinalis TaxID=4686 RepID=UPI00098E44B3	80.851	94	18	0	4	285	40	133	6.39e-49	162
Cannbio_041141	287	UniRef100_UPI00098E2186	>lcl|UniRef100_UPI00098E2186 glyceraldehyde-3-phosphate dehydrogenase B, chloroplastic isoform X1 n=1 Tax=Asparagus officinalis TaxID=4686 RepID=UPI00098E2186	96.842	95	3	0	1	285	221	315	8.28e-47	164
Cannbio_041644	287	UniRef100_UPI00098E8525	>lcl|UniRef100_UPI00098E8525 sedoheptulose-1,7-bisphosphatase, chloroplastic-like n=1 Tax=Asparagus officinalis TaxID=4686 RepID=UPI00098E8525	95.789	95	4	0	2	286	137	231	1.69e-58	193
Cannbio_050766	1676	UniRef100_UPI00098E4642	>lcl|UniRef100_UPI00098E4642 uncharacterized protein LOC109819544 n=1 Tax=Asparagus officinalis TaxID=4686 RepID=UPI00098E4642	34.615	104	68	0	1482	1171	1209	1312	1.45e-44	68.9
Cannbio_053197	5262	UniRef100_UPI00098E2013	>lcl|UniRef100_UPI00098E2013 uncharacterized protein LOC109836348 n=1 Tax=Asparagus officinalis TaxID=4686 RepID=UPI00098E2013	33.428	353	216	6	3968	4972	1362	1713	5.72e-99	179
Cannbio_053305	6701	UniRef100_UPI00098DF52C	>lcl|UniRef100_UPI00098DF52C protein translocase subunit SECA1, chloroplastic n=1 Tax=Asparagus officinalis TaxID=4686 RepID=UPI00098DF52C	81.979	566	86	2	5578	3929	426	991	0	911
Cannbio_053330	2590	UniRef100_UPI00098DF386	>lcl|UniRef100_UPI00098DF386 COBRA-like protein 10 n=1 Tax=Asparagus officinalis TaxID=4686 RepID=UPI00098DF386	57.877	292	121	2	2389	1514	25	314	3.09e-176	329
Cannbio_056927	1281	UniRef100_UPI00098E4B6B	>lcl|UniRef100_UPI00098E4B6B prefoldin subunit 1 n=1 Tax=Asparagus officinalis TaxID=4686 RepID=UPI00098E4B6B	82.692	52	9	0	1193	1038	1	52	2.63e-19	93.6
Cannbio_057589	411	UniRef100_UPI00098E147E	>lcl|UniRef100_UPI00098E147E nicotinate-nucleotide pyrophosphorylase [carboxylating], chloroplastic-like n=1 Tax=Asparagus officinalis TaxID=4686 RepID=UPI00098E147E	88.235	34	4	0	251	150	60	93	1.38e-13	65.9
Cannbio_058520	984	UniRef100_UPI00098E2FD1	>lcl|UniRef100_UPI00098E2FD1 uncharacterized protein LOC109830173 n=1 Tax=Asparagus officinalis TaxID=4686 RepID=UPI00098E2FD1	94.872	39	2	0	982	866	17	55	2.04e-13	75.9
Cannbio_059938	467	UniRef100_UPI00098E1879	>lcl|UniRef100_UPI00098E1879 F-box/LRR-repeat protein 20-like n=1 Tax=Asparagus officinalis TaxID=4686 RepID=UPI00098E1879	57.554	139	59	0	466	50	74	212	1.62e-37	144
Cannbio_060009	632	UniRef100_A0A1R3L637	>lcl|UniRef100_A0A1R3L637 Uncharacterized protein n=1 Tax=Asparagus officinalis TaxID=4686 RepID=A0A1R3L637_ASPOF	92.105	76	6	0	357	584	7	82	4.27e-42	146
Cannbio_061458	1339	UniRef100_UPI00098E3F03	>lcl|UniRef100_UPI00098E3F03 protein EMSY-LIKE 3-like isoform X3 n=1 Tax=Asparagus officinalis TaxID=4686 RepID=UPI00098E3F03	32.979	188	61	4	1331	786	166	294	9.24e-12	77.4
Cannbio_061637	608	UniRef100_A0A1R3L5E9	>lcl|UniRef100_A0A1R3L5E9 Uncharacterized protein n=1 Tax=Asparagus officinalis TaxID=4686 RepID=A0A1R3L5E9_ASPOF	55.932	59	26	0	505	329	45	103	1.61e-14	53.5
Cannbio_062237	1366	UniRef100_UPI00098E3EA6	>lcl|UniRef100_UPI00098E3EA6 beta-glucosidase 12-like n=1 Tax=Asparagus officinalis TaxID=4686 RepID=UPI00098E3EA6	80	75	15	0	926	702	132	206	1.85e-30	134
Cannbio_023901	256	UniRef100_A0A103YG66	>lcl|UniRef100_A0A103YG66 Actin/actin-like conserved site-containing protein n=6 Tax=Asteraceae TaxID=4210 RepID=A0A103YG66_CYNCS	85.714	63	6	1	67	255	27	86	4.44e-28	114
Cannbio_027953	266	UniRef100_A0A103YG66	>lcl|UniRef100_A0A103YG66 Actin/actin-like conserved site-containing protein n=6 Tax=Asteraceae TaxID=4210 RepID=A0A103YG66_CYNCS	77.778	45	6	1	137	3	27	67	1.47e-14	77
Cannbio_002460	367	UniRef100_A0A1U8H388	>lcl|UniRef100_A0A1U8H388 calmodulin-7-like n=6 Tax=asterids TaxID=71274 RepID=A0A1U8H388_CAPAN	87.179	117	9	1	1	333	51	167	1.21e-63	200
Cannbio_005861	466	UniRef100_A0A068UXE2	>lcl|UniRef100_A0A068UXE2 Uncharacterized protein n=3 Tax=asterids TaxID=71274 RepID=A0A068UXE2_COFCA	87.097	155	13	2	1	462	52	200	6.22e-93	277
Cannbio_018141	242	UniRef100_A0A251RXW2	>lcl|UniRef100_A0A251RXW2 Putative JAB1/MPN/MOV34 metalloenzyme domain, Rpn11/EIF3F n=10 Tax=asterids TaxID=71274 RepID=A0A251RXW2_HELAN	96.491	57	2	0	72	242	456	512	8.5e-35	122
Cannbio_034061	283	UniRef100_A0A251SZB9	>lcl|UniRef100_A0A251SZB9 Glutamine synthetase n=8 Tax=asterids TaxID=71274 RepID=A0A251SZB9_HELAN	97.917	48	1	0	1	144	401	448	5.47e-39	105
Cannbio_042055	288	UniRef100_Q9LKG6	>lcl|UniRef100_Q9LKG6 Ascorbate peroxidase (Fragment) n=1 Tax=Astragalus penduliflorus TaxID=158323 RepID=Q9LKG6_ASTPN	91.111	45	4	0	43	177	79	123	5.95e-20	87
Cannbio_047689	332	UniRef100_Q9LKG6	>lcl|UniRef100_Q9LKG6 Ascorbate peroxidase (Fragment) n=1 Tax=Astragalus penduliflorus TaxID=158323 RepID=Q9LKG6_ASTPN	88.235	34	4	0	230	331	79	112	1.55e-11	66.2
Cannbio_001464	359	UniRef100_P34783	>lcl|UniRef100_P34783 Glyceraldehyde-3-phosphate dehydrogenase n=1 Tax=Atriplex nummularia TaxID=3553 RepID=G3P_ATRNU	90.756	119	11	0	359	3	28	146	1.72e-61	201
Cannbio_036580	287	UniRef100_P34783	>lcl|UniRef100_P34783 Glyceraldehyde-3-phosphate dehydrogenase n=1 Tax=Atriplex nummularia TaxID=3553 RepID=G3P_ATRNU	91.579	95	8	0	1	285	46	140	8.12e-44	154
Cannbio_039495	287	UniRef100_P34783	>lcl|UniRef100_P34783 Glyceraldehyde-3-phosphate dehydrogenase n=1 Tax=Atriplex nummularia TaxID=3553 RepID=G3P_ATRNU	84.416	77	12	0	2	232	29	105	4.67e-42	150
Cannbio_001119	355	UniRef100_M4SKS9	>lcl|UniRef100_M4SKS9 Actin (Fragment) n=1 Tax=Atropa belladonna TaxID=33113 RepID=M4SKS9_ATRBE	95.726	117	5	0	3	353	10	126	3.07e-76	231
Cannbio_029279	270	UniRef100_M4SKS9	>lcl|UniRef100_M4SKS9 Actin (Fragment) n=1 Tax=Atropa belladonna TaxID=33113 RepID=M4SKS9_ATRBE	95.506	89	4	0	3	269	34	122	1.89e-53	172
Cannbio_033482	281	UniRef100_M4SKS9	>lcl|UniRef100_M4SKS9 Actin (Fragment) n=1 Tax=Atropa belladonna TaxID=33113 RepID=M4SKS9_ATRBE	96.774	93	3	0	280	2	19	111	2.72e-57	182
Cannbio_039998	287	UniRef100_M4SKS9	>lcl|UniRef100_M4SKS9 Actin (Fragment) n=1 Tax=Atropa belladonna TaxID=33113 RepID=M4SKS9_ATRBE	98.947	95	1	0	1	285	4	98	1.59e-60	190
Cannbio_030560	273	UniRef100_C3V015	>lcl|UniRef100_C3V015 Putative resistance protein n=1 Tax=Avena strigosa TaxID=38783 RepID=C3V015_9POAL	42.553	94	47	2	262	2	270	363	2.21e-12	71.2
Cannbio_011719	799	UniRef100_A0A068BFE4	>lcl|UniRef100_A0A068BFE4 Orf116d n=1 Tax=Batis maritima TaxID=4436 RepID=A0A068BFE4_BATMA	85.366	82	10	1	370	131	26	107	1.48e-36	135
Cannbio_064262	3380	UniRef100_A0A068BED8	>lcl|UniRef100_A0A068BED8 Orf110d n=1 Tax=Batis maritima TaxID=4436 RepID=A0A068BED8_BATMA	61.728	81	29	1	3253	3017	30	110	2.84e-18	92
Cannbio_001969	359	UniRef100_A0A140C5S4	>lcl|UniRef100_A0A140C5S4 Chlorophyll a-b binding protein, chloroplastic (Fragment) n=2 Tax=Beta TaxID=3554 RepID=A0A140C5S4_BETMA	94.958	119	6	0	2	358	34	152	8.99e-78	235
Cannbio_015163	1411	UniRef100_A3FMH0	>lcl|UniRef100_A3FMH0 Glyceraldehyde-3-phosphate dehydrogenase n=2 Tax=Beta TaxID=3554 RepID=A3FMH0_BETVU	93.125	320	22	0	349	1308	18	337	0	585
Cannbio_038917	287	UniRef100_A0A140C5S4	>lcl|UniRef100_A0A140C5S4 Chlorophyll a-b binding protein, chloroplastic (Fragment) n=2 Tax=Beta TaxID=3554 RepID=A0A140C5S4_BETMA	95.789	95	4	0	285	1	59	153	3.04e-62	195
Cannbio_039186	287	UniRef100_A0A140C5S4	>lcl|UniRef100_A0A140C5S4 Chlorophyll a-b binding protein, chloroplastic (Fragment) n=2 Tax=Beta TaxID=3554 RepID=A0A140C5S4_BETMA	94.737	95	5	0	2	286	65	159	1.22e-60	191
Cannbio_008403	573	UniRef100_G9FIF5	>lcl|UniRef100_G9FIF5 Uncharacterized protein n=1 Tax=Beta vulgaris TaxID=161934 RepID=G9FIF5_BETVU	51.309	191	92	1	571	2	796	986	7.65e-57	202
Cannbio_010358	687	UniRef100_A0A173M918	>lcl|UniRef100_A0A173M918 Uncharacterized protein n=3 Tax=Beta vulgaris TaxID=161934 RepID=A0A173M918_BETVU	58.586	99	41	0	480	184	31	129	1.89e-30	115
Cannbio_011496	778	UniRef100_E2DMZ5	>lcl|UniRef100_E2DMZ5 Uncharacterized protein n=1 Tax=Beta vulgaris TaxID=161934 RepID=E2DMZ5_BETVU	51.852	81	39	0	533	775	829	909	4.67e-56	93.2
Cannbio_015337	1475	UniRef100_E2DMZ5	>lcl|UniRef100_E2DMZ5 Uncharacterized protein n=1 Tax=Beta vulgaris TaxID=161934 RepID=E2DMZ5_BETVU	59.574	141	57	0	1233	811	1198	1338	1.45e-109	177
Cannbio_015632	1610	UniRef100_E2DMZ5	>lcl|UniRef100_E2DMZ5 Uncharacterized protein n=1 Tax=Beta vulgaris TaxID=161934 RepID=E2DMZ5_BETVU	50.515	194	93	2	5	583	1064	1255	3.79e-64	208
Cannbio_016978	5494	UniRef100_E2DMZ5	>lcl|UniRef100_E2DMZ5 Uncharacterized protein n=1 Tax=Beta vulgaris TaxID=161934 RepID=E2DMZ5_BETVU	59.028	288	117	1	3697	4557	1109	1396	3.04e-119	375
Cannbio_017484	241	UniRef100_D2EBJ3	>lcl|UniRef100_D2EBJ3 Argonaute 1 (Fragment) n=2 Tax=Beta vulgaris TaxID=161934 RepID=D2EBJ3_BETVU	91.25	80	7	0	240	1	29	108	2.87e-44	148
Cannbio_023298	254	UniRef100_D2EBJ3	>lcl|UniRef100_D2EBJ3 Argonaute 1 (Fragment) n=2 Tax=Beta vulgaris TaxID=161934 RepID=D2EBJ3_BETVU	91.667	84	7	0	2	253	29	112	1.55e-46	154
Cannbio_041107	287	UniRef100_Q0GFF7	>lcl|UniRef100_Q0GFF7 Actin (Fragment) n=1 Tax=Beta vulgaris TaxID=161934 RepID=Q0GFF7_BETVU	96.842	95	3	0	3	287	8	102	7.36e-62	193
Cannbio_057092	4836	UniRef100_E2DMZ5	>lcl|UniRef100_E2DMZ5 Uncharacterized protein n=1 Tax=Beta vulgaris TaxID=161934 RepID=E2DMZ5_BETVU	37.757	633	315	12	2979	1198	441	1033	0	348
Cannbio_060989	1106	UniRef100_G9FIF5	>lcl|UniRef100_G9FIF5 Uncharacterized protein n=1 Tax=Beta vulgaris TaxID=161934 RepID=G9FIF5_BETVU	58.266	369	153	1	1106	3	673	1041	2.46e-148	462
Cannbio_014502	1218	UniRef100_E6ZDY0	>lcl|UniRef100_E6ZDY0 NADH-ubiquinone oxidoreductase chain 5 n=1 Tax=Beta vulgaris subsp. maritima TaxID=350892 RepID=E6ZDY0_BETVM	99.753	405	1	0	3	1217	78	482	0	786
Cannbio_016940	4268	UniRef100_F4MLC4	>lcl|UniRef100_F4MLC4 Uncharacterized protein n=1 Tax=Beta vulgaris subsp. maritima TaxID=350892 RepID=F4MLC4_BETVM	90.476	84	6	1	496	747	1	82	1.14e-26	103
Cannbio_000160	343	UniRef100_UPI00053FBF50	>lcl|UniRef100_UPI00053FBF50 fructose-bisphosphate aldolase 1, chloroplastic n=1 Tax=Beta vulgaris subsp. vulgaris TaxID=3555 RepID=UPI00053FBF50	94.69	113	6	0	341	3	225	337	6.71e-74	233
Cannbio_000204	343	UniRef100_UPI00053F5D51	>lcl|UniRef100_UPI00053F5D51 uncharacterized protein LOC104897301 n=1 Tax=Beta vulgaris subsp. vulgaris TaxID=3555 RepID=UPI00053F5D51	41.86	86	49	1	273	19	41	126	1.79e-13	74.7
Cannbio_000584	348	UniRef100_UPI00053F57CE	>lcl|UniRef100_UPI00053F57CE cellulose synthase A catalytic subunit 8 [UDP-forming] n=1 Tax=Beta vulgaris subsp. vulgaris TaxID=3555 RepID=UPI00053F57CE	87.826	115	14	0	3	347	1101	1215	2.35e-59	206
Cannbio_000936	353	UniRef100_UPI0005403705	>lcl|UniRef100_UPI0005403705 uncharacterized protein LOC104892696 n=1 Tax=Beta vulgaris subsp. vulgaris TaxID=3555 RepID=UPI0005403705	73.276	116	31	0	5	352	39	154	2.66e-48	174
Cannbio_001158	356	UniRef100_J3SDF5	>lcl|UniRef100_J3SDF5 Ty3/gypsy retrotransposon protein n=1 Tax=Beta vulgaris subsp. vulgaris TaxID=3555 RepID=J3SDF5_BETVU	41.667	120	68	1	354	1	1064	1183	9.3e-17	85.1
Cannbio_001358	358	UniRef100_A0A0J8BHP9	>lcl|UniRef100_A0A0J8BHP9 Uncharacterized protein (Fragment) n=1 Tax=Beta vulgaris subsp. vulgaris TaxID=3555 RepID=A0A0J8BHP9_BETVU	78.814	118	25	0	3	356	30	147	2.19e-42	146
Cannbio_002001	360	UniRef100_UPI00053F7B4B	>lcl|UniRef100_UPI00053F7B4B ribulose bisphosphate carboxylase small chain n=1 Tax=Beta vulgaris subsp. vulgaris TaxID=3555 RepID=UPI00053F7B4B	76.344	93	22	0	82	360	19	111	7.59e-39	137
Cannbio_002168	361	UniRef100_A0A0J8CFQ3	>lcl|UniRef100_A0A0J8CFQ3 Uncharacterized protein n=1 Tax=Beta vulgaris subsp. vulgaris TaxID=3555 RepID=A0A0J8CFQ3_BETVU	89.474	95	10	0	2	286	2	96	1.93e-54	174
Cannbio_002188	361	UniRef100_A0A0J8CFQ3	>lcl|UniRef100_A0A0J8CFQ3 Uncharacterized protein n=1 Tax=Beta vulgaris subsp. vulgaris TaxID=3555 RepID=A0A0J8CFQ3_BETVU	89.583	96	10	0	336	49	1	96	2.47e-56	179
Cannbio_002419	366	UniRef100_UPI000901961C	>lcl|UniRef100_UPI000901961C uncharacterized protein LOC109134420 n=1 Tax=Beta vulgaris subsp. vulgaris TaxID=3555 RepID=UPI000901961C	47.009	117	61	1	365	18	239	355	1.81e-25	108
Cannbio_002451	367	UniRef100_A0A0J8BG93	>lcl|UniRef100_A0A0J8BG93 Uncharacterized protein (Fragment) n=1 Tax=Beta vulgaris subsp. vulgaris TaxID=3555 RepID=A0A0J8BG93_BETVU	80.46	87	14	1	30	290	1	84	1.06e-37	132
Cannbio_002787	374	UniRef100_A0A0J8E0G2	>lcl|UniRef100_A0A0J8E0G2 Uncharacterized protein n=1 Tax=Beta vulgaris subsp. vulgaris TaxID=3555 RepID=A0A0J8E0G2_BETVU	88.71	124	14	0	2	373	55	178	6.77e-77	236
Cannbio_003337	387	UniRef100_UPI00053F44D7	>lcl|UniRef100_UPI00053F44D7 uncharacterized protein LOC104906549 n=1 Tax=Beta vulgaris subsp. vulgaris TaxID=3555 RepID=UPI00053F44D7	31.776	107	71	1	6	320	87	193	9.63e-12	69.3
Cannbio_003394	389	UniRef100_A0A0J8BG93	>lcl|UniRef100_A0A0J8BG93 Uncharacterized protein (Fragment) n=1 Tax=Beta vulgaris subsp. vulgaris TaxID=3555 RepID=A0A0J8BG93_BETVU	83.516	91	15	0	72	344	4	94	1.97e-42	145
Cannbio_003717	397	UniRef100_UPI0009006AA6	>lcl|UniRef100_UPI0009006AA6 uncharacterized protein LOC104905232 n=1 Tax=Beta vulgaris subsp. vulgaris TaxID=3555 RepID=UPI0009006AA6	51.389	72	35	0	218	3	127	198	1.35e-18	90.9
Cannbio_004007	406	UniRef100_A0A0J8BHP9	>lcl|UniRef100_A0A0J8BHP9 Uncharacterized protein (Fragment) n=1 Tax=Beta vulgaris subsp. vulgaris TaxID=3555 RepID=A0A0J8BHP9_BETVU	63.704	135	48	1	406	2	26	159	6.81e-44	150
Cannbio_004256	413	UniRef100_UPI000901DEB1	>lcl|UniRef100_UPI000901DEB1 uncharacterized protein LOC109135769 n=1 Tax=Beta vulgaris subsp. vulgaris TaxID=3555 RepID=UPI000901DEB1	75.912	137	33	0	2	412	54	190	1.96e-71	221
Cannbio_004383	417	UniRef100_UPI000901DEB1	>lcl|UniRef100_UPI000901DEB1 uncharacterized protein LOC109135769 n=1 Tax=Beta vulgaris subsp. vulgaris TaxID=3555 RepID=UPI000901DEB1	76.087	138	33	0	3	416	53	190	2.61e-72	224
Cannbio_004472	420	UniRef100_UPI00053FA1DF	>lcl|UniRef100_UPI00053FA1DF uncharacterized protein LOC104900254 n=1 Tax=Beta vulgaris subsp. vulgaris TaxID=3555 RepID=UPI00053FA1DF	40.23	87	52	0	355	95	9	95	9e-14	74.3
Cannbio_004680	427	UniRef100_A0A0J8BHP9	>lcl|UniRef100_A0A0J8BHP9 Uncharacterized protein (Fragment) n=1 Tax=Beta vulgaris subsp. vulgaris TaxID=3555 RepID=A0A0J8BHP9_BETVU	70.922	141	40	1	426	4	23	162	1.82e-59	190
Cannbio_004695	427	UniRef100_UPI00053FE727	>lcl|UniRef100_UPI00053FE727 UDP-glucuronic acid decarboxylase 1 n=1 Tax=Beta vulgaris subsp. vulgaris TaxID=3555 RepID=UPI00053FE727	95.652	46	2	0	2	139	163	208	7.24e-22	99.8
Cannbio_004967	433	UniRef100_UPI00053F72E3	>lcl|UniRef100_UPI00053F72E3 uncharacterized protein LOC104899165 n=1 Tax=Beta vulgaris subsp. vulgaris TaxID=3555 RepID=UPI00053F72E3	30.508	118	77	2	404	60	72	187	2.01e-12	71.2
Cannbio_005068	436	UniRef100_UPI000900DA07	>lcl|UniRef100_UPI000900DA07 uncharacterized protein LOC109135955 n=1 Tax=Beta vulgaris subsp. vulgaris TaxID=3555 RepID=UPI000900DA07	38.194	144	72	3	2	400	21	158	5.43e-27	108
Cannbio_005225	442	UniRef100_A0A0J8BHE5	>lcl|UniRef100_A0A0J8BHE5 Ferritin n=1 Tax=Beta vulgaris subsp. vulgaris TaxID=3555 RepID=A0A0J8BHE5_BETVU	100	20	0	0	383	442	230	249	6.59e-13	42
Cannbio_005354	447	UniRef100_J3SDF5	>lcl|UniRef100_J3SDF5 Ty3/gypsy retrotransposon protein n=1 Tax=Beta vulgaris subsp. vulgaris TaxID=3555 RepID=J3SDF5_BETVU	48.408	157	73	2	1	447	554	710	7.59e-38	146
Cannbio_006062	474	UniRef100_UPI000540327B	>lcl|UniRef100_UPI000540327B uncharacterized protein At2g17340 n=1 Tax=Beta vulgaris subsp. vulgaris TaxID=3555 RepID=UPI000540327B	50.602	83	34	2	6	251	208	284	1.05e-12	74.7
Cannbio_006689	502	UniRef100_UPI00053FED21	>lcl|UniRef100_UPI00053FED21 uncharacterized protein LOC104885146 n=1 Tax=Beta vulgaris subsp. vulgaris TaxID=3555 RepID=UPI00053FED21	33.871	124	81	1	15	386	341	463	9.5e-20	82.8
Cannbio_006900	508	UniRef100_A0A0J8B9Y6	>lcl|UniRef100_A0A0J8B9Y6 Uncharacterized protein n=2 Tax=Beta vulgaris subsp. vulgaris TaxID=3555 RepID=A0A0J8B9Y6_BETVU	48.503	167	86	0	4	504	82	248	2.06e-50	177
Cannbio_006940	510	UniRef100_UPI00053FC01D	>lcl|UniRef100_UPI00053FC01D uncharacterized protein LOC104884000 n=1 Tax=Beta vulgaris subsp. vulgaris TaxID=3555 RepID=UPI00053FC01D	41.558	77	44	1	503	276	258	334	3.16e-12	74.3
Cannbio_007008	512	UniRef100_UPI00053FA9B5	>lcl|UniRef100_UPI00053FA9B5 uncharacterized protein LOC104893871 n=1 Tax=Beta vulgaris subsp. vulgaris TaxID=3555 RepID=UPI00053FA9B5	47.619	105	55	0	333	19	218	322	5.1e-37	120
Cannbio_007044	514	UniRef100_UPI0005403705	>lcl|UniRef100_UPI0005403705 uncharacterized protein LOC104892696 n=1 Tax=Beta vulgaris subsp. vulgaris TaxID=3555 RepID=UPI0005403705	86.145	166	23	0	2	499	76	241	1.4e-99	313
Cannbio_007101	516	UniRef100_UPI00053F44D7	>lcl|UniRef100_UPI00053F44D7 uncharacterized protein LOC104906549 n=1 Tax=Beta vulgaris subsp. vulgaris TaxID=3555 RepID=UPI00053F44D7	32.692	156	103	1	17	478	38	193	2.36e-21	95.9
Cannbio_007309	524	UniRef100_UPI00053F37E0	>lcl|UniRef100_UPI00053F37E0 uncharacterized protein LOC104896585 n=1 Tax=Beta vulgaris subsp. vulgaris TaxID=3555 RepID=UPI00053F37E0	45.752	153	83	0	61	519	1	153	2.79e-45	160
Cannbio_007478	530	UniRef100_UPI00053F72E3	>lcl|UniRef100_UPI00053F72E3 uncharacterized protein LOC104899165 n=1 Tax=Beta vulgaris subsp. vulgaris TaxID=3555 RepID=UPI00053F72E3	38.136	118	70	1	51	395	73	190	2.37e-13	74.7
Cannbio_007494	531	UniRef100_UPI00053F77AE	>lcl|UniRef100_UPI00053F77AE inositol-tetrakisphosphate 1-kinase 1 n=1 Tax=Beta vulgaris subsp. vulgaris TaxID=3555 RepID=UPI00053F77AE	44.643	168	82	4	531	40	167	327	3.35e-32	127
Cannbio_007496	531	UniRef100_UPI00053FFA01	>lcl|UniRef100_UPI00053FFA01 uncharacterized protein LOC104895554 isoform X1 n=1 Tax=Beta vulgaris subsp. vulgaris TaxID=3555 RepID=UPI00053FFA01	63.333	60	22	0	2	181	948	1007	3.34e-23	84.7
Cannbio_007749	542	UniRef100_UPI000540022C	>lcl|UniRef100_UPI000540022C uncharacterized protein LOC104907750 n=1 Tax=Beta vulgaris subsp. vulgaris TaxID=3555 RepID=UPI000540022C	34.694	196	98	4	542	45	316	511	8e-31	127
Cannbio_008201	563	UniRef100_UPI00053FD767	>lcl|UniRef100_UPI00053FD767 uncharacterized protein LOC104901618 n=1 Tax=Beta vulgaris subsp. vulgaris TaxID=3555 RepID=UPI00053FD767	46.809	94	49	1	53	331	101	194	8.04e-25	92.4
Cannbio_008281	567	UniRef100_UPI0005400471	>lcl|UniRef100_UPI0005400471 uncharacterized protein LOC104887078 n=1 Tax=Beta vulgaris subsp. vulgaris TaxID=3555 RepID=UPI0005400471	41.892	74	43	0	256	35	112	185	6.15e-13	51.2
Cannbio_008445	575	UniRef100_UPI00053F9EF0	>lcl|UniRef100_UPI00053F9EF0 uncharacterized protein LOC104891630 n=1 Tax=Beta vulgaris subsp. vulgaris TaxID=3555 RepID=UPI00053F9EF0	51.007	149	72	1	131	574	81	229	8.89e-49	172
Cannbio_008524	578	UniRef100_UPI00053FB258	>lcl|UniRef100_UPI00053FB258 uncharacterized protein LOC104896209 n=1 Tax=Beta vulgaris subsp. vulgaris TaxID=3555 RepID=UPI00053FB258	41.748	103	54	3	554	261	842	943	1.03e-26	89.7
Cannbio_008531	579	UniRef100_UPI00053F72E3	>lcl|UniRef100_UPI00053F72E3 uncharacterized protein LOC104899165 n=1 Tax=Beta vulgaris subsp. vulgaris TaxID=3555 RepID=UPI00053F72E3	37.113	97	55	1	512	240	30	126	1.47e-14	78.6
Cannbio_008539	579	UniRef100_UPI00053FD7B5	>lcl|UniRef100_UPI00053FD7B5 aldehyde dehydrogenase family 2 member B7, mitochondrial isoform X2 n=1 Tax=Beta vulgaris subsp. vulgaris TaxID=3555 RepID=UPI00053FD7B5	85.366	41	6	0	455	577	377	417	7.5e-13	76.6
Cannbio_008710	589	UniRef100_UPI0005400C5D	>lcl|UniRef100_UPI0005400C5D uncharacterized protein LOC104907405 n=1 Tax=Beta vulgaris subsp. vulgaris TaxID=3555 RepID=UPI0005400C5D	32.704	159	99	4	119	589	437	589	5.14e-19	94.7
Cannbio_008813	595	UniRef100_UPI0005401F2D	>lcl|UniRef100_UPI0005401F2D uncharacterized protein LOC104890388 n=1 Tax=Beta vulgaris subsp. vulgaris TaxID=3555 RepID=UPI0005401F2D	37	100	55	2	594	313	83	180	4.2e-14	63.9
Cannbio_009260	619	UniRef100_UPI00053F44D7	>lcl|UniRef100_UPI00053F44D7 uncharacterized protein LOC104906549 n=1 Tax=Beta vulgaris subsp. vulgaris TaxID=3555 RepID=UPI00053F44D7	36.923	130	79	2	170	553	61	189	2.6e-15	81.3
Cannbio_009276	620	UniRef100_UPI00053FD518	>lcl|UniRef100_UPI00053FD518 uncharacterized protein LOC104886483 n=1 Tax=Beta vulgaris subsp. vulgaris TaxID=3555 RepID=UPI00053FD518	41.045	134	79	0	454	53	2	135	3.77e-29	118
Cannbio_009423	629	UniRef100_UPI00053FFCDA	>lcl|UniRef100_UPI00053FFCDA uncharacterized protein LOC104901126 n=1 Tax=Beta vulgaris subsp. vulgaris TaxID=3555 RepID=UPI00053FFCDA	38.686	137	84	0	5	415	62	198	1.26e-23	102
Cannbio_009439	629	UniRef100_UPI00053F8B4F	>lcl|UniRef100_UPI00053F8B4F paired amphipathic helix protein Sin3-like 3 isoform X1 n=1 Tax=Beta vulgaris subsp. vulgaris TaxID=3555 RepID=UPI00053F8B4F	54.857	175	72	5	524	3	471	639	7.9e-46	172
Cannbio_009517	633	UniRef100_UPI00053FC01D	>lcl|UniRef100_UPI00053FC01D uncharacterized protein LOC104884000 n=1 Tax=Beta vulgaris subsp. vulgaris TaxID=3555 RepID=UPI00053FC01D	42.353	85	48	1	631	380	268	352	3.24e-12	75.5
Cannbio_009762	647	UniRef100_UPI00053FE628	>lcl|UniRef100_UPI00053FE628 uncharacterized protein LOC104891064 n=1 Tax=Beta vulgaris subsp. vulgaris TaxID=3555 RepID=UPI00053FE628	54.795	73	33	0	347	565	608	680	1.2e-40	91.3
Cannbio_009895	656	UniRef100_UPI00053F39CE	>lcl|UniRef100_UPI00053F39CE uncharacterized protein LOC104905156 n=1 Tax=Beta vulgaris subsp. vulgaris TaxID=3555 RepID=UPI00053F39CE	42.353	85	49	0	1	255	586	670	6.69e-29	82
Cannbio_010245	678	UniRef100_UPI00053F87F4	>lcl|UniRef100_UPI00053F87F4 uncharacterized protein LOC104903088 n=1 Tax=Beta vulgaris subsp. vulgaris TaxID=3555 RepID=UPI00053F87F4	33.065	124	82	1	602	231	95	217	4.26e-15	82
Cannbio_010319	683	UniRef100_UPI00053FC7BD	>lcl|UniRef100_UPI00053FC7BD uncharacterized protein LOC104899550 n=1 Tax=Beta vulgaris subsp. vulgaris TaxID=3555 RepID=UPI00053FC7BD	31.858	113	75	1	555	223	7	119	5.29e-12	64.3
Cannbio_010334	685	UniRef100_UPI0009010127	>lcl|UniRef100_UPI0009010127 uncharacterized protein LOC109135022 n=1 Tax=Beta vulgaris subsp. vulgaris TaxID=3555 RepID=UPI0009010127	47.257	237	114	2	2	685	584	818	1.6e-55	200
Cannbio_010417	691	UniRef100_UPI0005400F14	>lcl|UniRef100_UPI0005400F14 uncharacterized protein LOC104906887 n=1 Tax=Beta vulgaris subsp. vulgaris TaxID=3555 RepID=UPI0005400F14	41.048	229	121	4	689	18	21	240	3.81e-52	182
Cannbio_010534	698	UniRef100_A0A0J8B9Y6	>lcl|UniRef100_A0A0J8B9Y6 Uncharacterized protein n=2 Tax=Beta vulgaris subsp. vulgaris TaxID=3555 RepID=A0A0J8B9Y6_BETVU	50.431	232	115	0	698	3	76	307	6.96e-82	261
Cannbio_010591	701	UniRef100_UPI00053FCBCC	>lcl|UniRef100_UPI00053FCBCC replication factor C subunit 1 n=1 Tax=Beta vulgaris subsp. vulgaris TaxID=3555 RepID=UPI00053FCBCC	95.238	105	5	0	376	690	190	294	1.83e-59	211
Cannbio_010705	709	UniRef100_UPI00053FD5FD	>lcl|UniRef100_UPI00053FD5FD uncharacterized protein LOC104905889 n=1 Tax=Beta vulgaris subsp. vulgaris TaxID=3555 RepID=UPI00053FD5FD	28.571	182	130	0	546	1	90	271	7.67e-21	99
Cannbio_010889	723	UniRef100_UPI00053F3D72	>lcl|UniRef100_UPI00053F3D72 glutamate decarboxylase n=1 Tax=Beta vulgaris subsp. vulgaris TaxID=3555 RepID=UPI00053F3D72	89.583	240	25	0	721	2	123	362	6.41e-152	441
Cannbio_010934	725	UniRef100_UPI0005402A2D	>lcl|UniRef100_UPI0005402A2D uncharacterized protein LOC104907384 n=1 Tax=Beta vulgaris subsp. vulgaris TaxID=3555 RepID=UPI0005402A2D	44.8	125	67	2	385	17	219	343	2.89e-38	121
Cannbio_011041	736	UniRef100_UPI000901961C	>lcl|UniRef100_UPI000901961C uncharacterized protein LOC109134420 n=1 Tax=Beta vulgaris subsp. vulgaris TaxID=3555 RepID=UPI000901961C	45.614	57	31	0	4	174	146	202	2.35e-14	55.1
Cannbio_011532	782	UniRef100_UPI00053FFA01	>lcl|UniRef100_UPI00053FFA01 uncharacterized protein LOC104895554 isoform X1 n=1 Tax=Beta vulgaris subsp. vulgaris TaxID=3555 RepID=UPI00053FFA01	38.76	129	64	2	3	371	352	471	1.21e-20	95.5
Cannbio_011540	782	UniRef100_UPI00054007B6	>lcl|UniRef100_UPI00054007B6 uncharacterized protein LOC104893474 n=1 Tax=Beta vulgaris subsp. vulgaris TaxID=3555 RepID=UPI00054007B6	49.398	249	126	0	764	18	815	1063	2.08e-75	259
Cannbio_011692	797	UniRef100_UPI00053F91D8	>lcl|UniRef100_UPI00053F91D8 uncharacterized protein LOC104896242 n=1 Tax=Beta vulgaris subsp. vulgaris TaxID=3555 RepID=UPI00053F91D8	39.716	141	84	1	182	601	282	422	3.55e-41	123
Cannbio_011929	819	UniRef100_UPI00053F960C	>lcl|UniRef100_UPI00053F960C uncharacterized protein LOC104896745 n=1 Tax=Beta vulgaris subsp. vulgaris TaxID=3555 RepID=UPI00053F960C	41.111	270	138	2	13	819	223	472	8.23e-67	224
Cannbio_012018	827	UniRef100_UPI00053FDD19	>lcl|UniRef100_UPI00053FDD19 uncharacterized protein LOC104903461 n=1 Tax=Beta vulgaris subsp. vulgaris TaxID=3555 RepID=UPI00053FDD19	39.326	89	54	0	555	821	377	465	2.86e-13	80.1
Cannbio_012204	845	UniRef100_UPI00053F7269	>lcl|UniRef100_UPI00053F7269 uncharacterized protein LOC104883414 n=1 Tax=Beta vulgaris subsp. vulgaris TaxID=3555 RepID=UPI00053F7269	45.583	283	150	4	844	5	13	294	1.2e-78	253
Cannbio_012233	847	UniRef100_UPI000540022C	>lcl|UniRef100_UPI000540022C uncharacterized protein LOC104907750 n=1 Tax=Beta vulgaris subsp. vulgaris TaxID=3555 RepID=UPI000540022C	47.253	273	143	1	2	817	245	517	1.79e-81	265
Cannbio_012487	875	UniRef100_UPI00053FA9B5	>lcl|UniRef100_UPI00053FA9B5 uncharacterized protein LOC104893871 n=1 Tax=Beta vulgaris subsp. vulgaris TaxID=3555 RepID=UPI00053FA9B5	34.146	205	102	5	662	93	226	412	1.86e-30	99.8
Cannbio_012678	897	UniRef100_UPI0009016FFD	>lcl|UniRef100_UPI0009016FFD uncharacterized protein LOC109135186 n=1 Tax=Beta vulgaris subsp. vulgaris TaxID=3555 RepID=UPI0009016FFD	32.857	280	184	4	897	67	66	344	1.31e-54	191
Cannbio_012702	900	UniRef100_UPI0005402A2D	>lcl|UniRef100_UPI0005402A2D uncharacterized protein LOC104907384 n=1 Tax=Beta vulgaris subsp. vulgaris TaxID=3555 RepID=UPI0005402A2D	37.273	110	69	0	525	196	321	430	2.09e-22	75.1
Cannbio_012738	905	UniRef100_UPI00053F5538	>lcl|UniRef100_UPI00053F5538 uncharacterized protein LOC104908608 n=1 Tax=Beta vulgaris subsp. vulgaris TaxID=3555 RepID=UPI00053F5538	41.27	126	47	2	59	355	239	364	3.05e-29	97.1
Cannbio_012866	920	UniRef100_UPI00053FF3E9	>lcl|UniRef100_UPI00053FF3E9 uncharacterized protein LOC104883979 n=1 Tax=Beta vulgaris subsp. vulgaris TaxID=3555 RepID=UPI00053FF3E9	42.188	128	72	2	104	481	359	486	9.19e-33	114
Cannbio_012887	923	UniRef100_UPI00053F94F3	>lcl|UniRef100_UPI00053F94F3 uncharacterized protein LOC104883796 n=1 Tax=Beta vulgaris subsp. vulgaris TaxID=3555 RepID=UPI00053F94F3	58.958	307	126	0	922	2	572	878	1.23e-125	390
Cannbio_012901	925	UniRef100_UPI0005402A2D	>lcl|UniRef100_UPI0005402A2D uncharacterized protein LOC104907384 n=1 Tax=Beta vulgaris subsp. vulgaris TaxID=3555 RepID=UPI0005402A2D	29.268	205	134	3	609	25	271	474	5.43e-34	90.9
Cannbio_012995	937	UniRef100_UPI0009013F2B	>lcl|UniRef100_UPI0009013F2B uncharacterized protein LOC109134565 n=1 Tax=Beta vulgaris subsp. vulgaris TaxID=3555 RepID=UPI0009013F2B	33.019	106	69	1	299	610	21	126	5.19e-12	72.8
Cannbio_013002	937	UniRef100_UPI00053FF3E9	>lcl|UniRef100_UPI00053FF3E9 uncharacterized protein LOC104883979 n=1 Tax=Beta vulgaris subsp. vulgaris TaxID=3555 RepID=UPI00053FF3E9	45.603	307	166	1	929	12	244	550	5.15e-95	305
Cannbio_013074	947	UniRef100_A0A0J8B7E2	>lcl|UniRef100_A0A0J8B7E2 Uncharacterized protein n=1 Tax=Beta vulgaris subsp. vulgaris TaxID=3555 RepID=A0A0J8B7E2_BETVU	63.176	296	109	0	2	889	463	758	2.67e-126	387
Cannbio_013295	982	UniRef100_UPI00053F9C68	>lcl|UniRef100_UPI00053F9C68 uncharacterized protein LOC104907213 n=1 Tax=Beta vulgaris subsp. vulgaris TaxID=3555 RepID=UPI00053F9C68	33.758	157	102	2	654	190	83	239	2.13e-21	90.9
Cannbio_013424	1005	UniRef100_UPI0005402A2D	>lcl|UniRef100_UPI0005402A2D uncharacterized protein LOC104907384 n=1 Tax=Beta vulgaris subsp. vulgaris TaxID=3555 RepID=UPI0005402A2D	35.714	336	190	7	1001	33	168	490	2.12e-61	213
Cannbio_013514	1019	UniRef100_UPI00053F7880	>lcl|UniRef100_UPI00053F7880 uncharacterized protein LOC104891245 n=1 Tax=Beta vulgaris subsp. vulgaris TaxID=3555 RepID=UPI00053F7880	36.129	155	96	2	331	789	3	156	3.13e-23	104
Cannbio_013580	1030	UniRef100_UPI00053F5D7C	>lcl|UniRef100_UPI00053F5D7C uncharacterized protein LOC104886362 n=1 Tax=Beta vulgaris subsp. vulgaris TaxID=3555 RepID=UPI00053F5D7C	46.491	114	60	1	675	1016	183	295	1.05e-36	102
Cannbio_013718	1052	UniRef100_UPI00053FC045	>lcl|UniRef100_UPI00053FC045 uncharacterized protein LOC104897335 n=1 Tax=Beta vulgaris subsp. vulgaris TaxID=3555 RepID=UPI00053FC045	37.037	108	66	2	433	753	1	107	3.33e-14	82
Cannbio_013874	1078	UniRef100_UPI00053FF3E9	>lcl|UniRef100_UPI00053FF3E9 uncharacterized protein LOC104883979 n=1 Tax=Beta vulgaris subsp. vulgaris TaxID=3555 RepID=UPI00053FF3E9	32.558	172	106	4	863	369	336	504	1.1e-35	108
Cannbio_013928	1089	UniRef100_UPI00053FE428	>lcl|UniRef100_UPI00053FE428 uncharacterized protein LOC104891216 n=1 Tax=Beta vulgaris subsp. vulgaris TaxID=3555 RepID=UPI00053FE428	47.436	156	81	1	96	560	1	156	1.82e-76	166
Cannbio_013976	1100	UniRef100_UPI00053F64B7	>lcl|UniRef100_UPI00053F64B7 uncharacterized protein LOC104905159 n=1 Tax=Beta vulgaris subsp. vulgaris TaxID=3555 RepID=UPI00053F64B7	35.075	268	141	6	1100	363	72	328	2.22e-33	139
Cannbio_014058	1117	UniRef100_UPI00053FDD19	>lcl|UniRef100_UPI00053FDD19 uncharacterized protein LOC104903461 n=1 Tax=Beta vulgaris subsp. vulgaris TaxID=3555 RepID=UPI00053FDD19	39.865	148	83	3	788	357	287	432	3.15e-22	108
Cannbio_014135	1132	UniRef100_UPI00053FDD19	>lcl|UniRef100_UPI00053FDD19 uncharacterized protein LOC104903461 n=1 Tax=Beta vulgaris subsp. vulgaris TaxID=3555 RepID=UPI00053FDD19	35.928	167	99	3	54	539	211	374	3.12e-34	119
Cannbio_014138	1133	UniRef100_UPI00053F960C	>lcl|UniRef100_UPI00053F960C uncharacterized protein LOC104896745 n=1 Tax=Beta vulgaris subsp. vulgaris TaxID=3555 RepID=UPI00053F960C	56.911	123	53	0	2	370	166	288	2.71e-68	166
Cannbio_014276	1168	UniRef100_A0A0J7YLB8	>lcl|UniRef100_A0A0J7YLB8 Uncharacterized protein (Fragment) n=1 Tax=Beta vulgaris subsp. vulgaris TaxID=3555 RepID=A0A0J7YLB8_BETVU	94.444	90	5	0	942	673	1	90	7.01e-50	172
Cannbio_014364	1189	UniRef100_UPI00053F4940	>lcl|UniRef100_UPI00053F4940 AT-hook motif nuclear-localized protein 7 n=1 Tax=Beta vulgaris subsp. vulgaris TaxID=3555 RepID=UPI00053F4940	50.625	160	74	3	839	369	117	274	1.89e-39	154
Cannbio_014829	1304	UniRef100_UPI0005400D2D	>lcl|UniRef100_UPI0005400D2D uncharacterized protein LOC104906277 n=1 Tax=Beta vulgaris subsp. vulgaris TaxID=3555 RepID=UPI0005400D2D	41.304	276	152	6	1027	212	42	311	1.09e-66	227
Cannbio_015072	1378	UniRef100_UPI0005402A2D	>lcl|UniRef100_UPI0005402A2D uncharacterized protein LOC104907384 n=1 Tax=Beta vulgaris subsp. vulgaris TaxID=3555 RepID=UPI0005402A2D	38.039	255	144	3	276	1016	143	391	9.34e-54	183
Cannbio_015256	1448	UniRef100_UPI0009006AA6	>lcl|UniRef100_UPI0009006AA6 uncharacterized protein LOC104905232 n=1 Tax=Beta vulgaris subsp. vulgaris TaxID=3555 RepID=UPI0009006AA6	52.475	101	48	0	313	11	134	234	2.95e-26	124
Cannbio_015416	1506	UniRef100_UPI0005402A2D	>lcl|UniRef100_UPI0005402A2D uncharacterized protein LOC104907384 n=1 Tax=Beta vulgaris subsp. vulgaris TaxID=3555 RepID=UPI0005402A2D	38.182	440	266	2	3	1304	19	458	4.27e-98	314
Cannbio_015675	1630	UniRef100_UPI00053FF3E9	>lcl|UniRef100_UPI00053FF3E9 uncharacterized protein LOC104883979 n=1 Tax=Beta vulgaris subsp. vulgaris TaxID=3555 RepID=UPI00053FF3E9	46.185	498	267	1	1630	140	112	609	3.43e-165	494
Cannbio_016031	1836	UniRef100_UPI00053FF3E9	>lcl|UniRef100_UPI00053FF3E9 uncharacterized protein LOC104883979 n=1 Tax=Beta vulgaris subsp. vulgaris TaxID=3555 RepID=UPI00053FF3E9	48.588	531	267	3	1812	229	92	619	0	540
Cannbio_016413	2199	UniRef100_UPI00053F94F3	>lcl|UniRef100_UPI00053F94F3 uncharacterized protein LOC104883796 n=1 Tax=Beta vulgaris subsp. vulgaris TaxID=3555 RepID=UPI00053F94F3	43.437	419	235	1	248	1498	1	419	1.14e-160	369
Cannbio_016702	2731	UniRef100_UPI0009006AA6	>lcl|UniRef100_UPI0009006AA6 uncharacterized protein LOC104905232 n=1 Tax=Beta vulgaris subsp. vulgaris TaxID=3555 RepID=UPI0009006AA6	37.391	115	68	2	2316	1984	109	223	2.05e-11	80.1
Cannbio_016810	3159	UniRef100_J3SDF5	>lcl|UniRef100_J3SDF5 Ty3/gypsy retrotransposon protein n=1 Tax=Beta vulgaris subsp. vulgaris TaxID=3555 RepID=J3SDF5_BETVU	61.737	426	152	3	1526	2770	551	976	9.42e-168	529
Cannbio_016839	3284	UniRef100_UPI00053FFA01	>lcl|UniRef100_UPI00053FFA01 uncharacterized protein LOC104895554 isoform X1 n=1 Tax=Beta vulgaris subsp. vulgaris TaxID=3555 RepID=UPI00053FFA01	59.909	1095	428	4	15	3266	475	1569	0	1365
Cannbio_016931	4195	UniRef100_UPI00053FFA01	>lcl|UniRef100_UPI00053FFA01 uncharacterized protein LOC104895554 isoform X1 n=1 Tax=Beta vulgaris subsp. vulgaris TaxID=3555 RepID=UPI00053FFA01	53.951	1316	568	12	3872	3	89	1392	0	1440
Cannbio_018079	242	UniRef100_UPI00053FAB03	>lcl|UniRef100_UPI00053FAB03 delta(24)-sterol reductase n=1 Tax=Beta vulgaris subsp. vulgaris TaxID=3555 RepID=UPI00053FAB03	50	80	5	1	3	242	395	439	8.17e-16	80.5
Cannbio_019011	244	UniRef100_A0A0J7YP30	>lcl|UniRef100_A0A0J7YP30 Uncharacterized protein (Fragment) n=1 Tax=Beta vulgaris subsp. vulgaris TaxID=3555 RepID=A0A0J7YP30_BETVU	78.689	61	13	0	243	61	1	61	5.68e-21	89
Cannbio_020140	247	UniRef100_UPI00053FB620	>lcl|UniRef100_UPI00053FB620 signal peptide peptidase-like 4 isoform X1 n=1 Tax=Beta vulgaris subsp. vulgaris TaxID=3555 RepID=UPI00053FB620	100	24	0	0	1	72	479	502	1.04e-13	53.5
Cannbio_021679	250	UniRef100_UPI0005401BCE	>lcl|UniRef100_UPI0005401BCE actin-depolymerizing factor 4 n=1 Tax=Beta vulgaris subsp. vulgaris TaxID=3555 RepID=UPI0005401BCE	88.889	54	6	0	2	163	86	139	4.84e-26	102
Cannbio_022266	252	UniRef100_UPI00053FB4E8	>lcl|UniRef100_UPI00053FB4E8 uncharacterized protein LOC104885397 n=1 Tax=Beta vulgaris subsp. vulgaris TaxID=3555 RepID=UPI00053FB4E8	68.675	83	26	0	3	251	171	253	3.4e-29	117
Cannbio_023990	256	UniRef100_UPI000540158F	>lcl|UniRef100_UPI000540158F uncharacterized protein LOC104886772 n=1 Tax=Beta vulgaris subsp. vulgaris TaxID=3555 RepID=UPI000540158F	92.958	71	5	0	248	36	1	71	1.94e-42	141
Cannbio_023998	256	UniRef100_A0A0J8BHP9	>lcl|UniRef100_A0A0J8BHP9 Uncharacterized protein (Fragment) n=1 Tax=Beta vulgaris subsp. vulgaris TaxID=3555 RepID=A0A0J8BHP9_BETVU	95.294	85	4	0	1	255	16	100	6.52e-37	130
Cannbio_024113	256	UniRef100_A0A0J8BG93	>lcl|UniRef100_A0A0J8BG93 Uncharacterized protein (Fragment) n=1 Tax=Beta vulgaris subsp. vulgaris TaxID=3555 RepID=A0A0J8BG93_BETVU	82.051	78	14	0	3	236	33	110	7.82e-37	129
Cannbio_024905	258	UniRef100_UPI00053F848A	>lcl|UniRef100_UPI00053F848A 60S ribosomal protein L44 n=1 Tax=Beta vulgaris subsp. vulgaris TaxID=3555 RepID=UPI00053F848A	89.552	67	7	0	58	258	23	89	8.92e-20	86.3
Cannbio_025090	259	UniRef100_UPI00053F99F8	>lcl|UniRef100_UPI00053F99F8 40S ribosomal protein S30 n=1 Tax=Beta vulgaris subsp. vulgaris TaxID=3555 RepID=UPI00053F99F8	97.368	38	1	0	258	145	25	62	1.18e-16	76.6
Cannbio_025932	261	UniRef100_UPI0005402CAD	>lcl|UniRef100_UPI0005402CAD 4-coumarate--CoA ligase 2 n=1 Tax=Beta vulgaris subsp. vulgaris TaxID=3555 RepID=UPI0005402CAD	61.628	86	32	1	259	2	50	134	1.13e-24	105
Cannbio_027272	264	UniRef100_UPI00053F57CE	>lcl|UniRef100_UPI00053F57CE cellulose synthase A catalytic subunit 8 [UDP-forming] n=1 Tax=Beta vulgaris subsp. vulgaris TaxID=3555 RepID=UPI00053F57CE	94.253	87	5	0	3	263	1090	1176	3.05e-53	187
Cannbio_027375	265	UniRef100_UPI00053F99F8	>lcl|UniRef100_UPI00053F99F8 40S ribosomal protein S30 n=1 Tax=Beta vulgaris subsp. vulgaris TaxID=3555 RepID=UPI00053F99F8	100	39	0	0	6	122	24	62	3.77e-18	80.1
Cannbio_027557	265	UniRef100_A0A0J8ASV6	>lcl|UniRef100_A0A0J8ASV6 Uncharacterized protein (Fragment) n=1 Tax=Beta vulgaris subsp. vulgaris TaxID=3555 RepID=A0A0J8ASV6_BETVU	78.462	65	14	0	65	259	2	66	3.37e-28	105
Cannbio_028268	267	UniRef100_UPI00053FFA01	>lcl|UniRef100_UPI00053FFA01 uncharacterized protein LOC104895554 isoform X1 n=1 Tax=Beta vulgaris subsp. vulgaris TaxID=3555 RepID=UPI00053FFA01	71.91	89	25	0	267	1	607	695	1.19e-37	143
Cannbio_029176	270	UniRef100_UPI0005400D63	>lcl|UniRef100_UPI0005400D63 serine decarboxylase n=1 Tax=Beta vulgaris subsp. vulgaris TaxID=3555 RepID=UPI0005400D63	87.64	89	11	0	3	269	147	235	5.34e-53	181
Cannbio_029340	270	UniRef100_UPI00053FFF04	>lcl|UniRef100_UPI00053FFF04 heat stress transcription factor B-2a n=1 Tax=Beta vulgaris subsp. vulgaris TaxID=3555 RepID=UPI00053FFF04	85.393	89	13	0	3	269	23	111	5.35e-52	174
Cannbio_029535	271	UniRef100_A0A0J7YPV2	>lcl|UniRef100_A0A0J7YPV2 Uncharacterized protein (Fragment) n=1 Tax=Beta vulgaris subsp. vulgaris TaxID=3555 RepID=A0A0J7YPV2_BETVU	77.358	53	12	0	56	214	1	53	3.47e-19	82.8
Cannbio_031320	276	UniRef100_UPI00053FD956	>lcl|UniRef100_UPI00053FD956 sm-like protein LSM7 n=1 Tax=Beta vulgaris subsp. vulgaris TaxID=3555 RepID=UPI00053FD956	98.148	54	1	0	1	162	46	99	5.03e-30	111
Cannbio_031876	277	UniRef100_UPI00053F38C4	>lcl|UniRef100_UPI00053F38C4 pyrophosphate-energized membrane proton pump 3 n=1 Tax=Beta vulgaris subsp. vulgaris TaxID=3555 RepID=UPI00053F38C4	92.391	92	7	0	277	2	539	630	4.95e-40	150
Cannbio_032273	278	UniRef100_UPI0005402CAD	>lcl|UniRef100_UPI0005402CAD 4-coumarate--CoA ligase 2 n=1 Tax=Beta vulgaris subsp. vulgaris TaxID=3555 RepID=UPI0005402CAD	59.574	94	35	2	4	276	128	221	4.86e-23	101
Cannbio_033045	280	UniRef100_A0A0J8B6A3	>lcl|UniRef100_A0A0J8B6A3 Uncharacterized protein n=1 Tax=Beta vulgaris subsp. vulgaris TaxID=3555 RepID=A0A0J8B6A3_BETVU	77.083	48	11	0	280	137	113	160	2.19e-35	89.4
Cannbio_037088	287	UniRef100_UPI0005400994	>lcl|UniRef100_UPI0005400994 glucose-6-phosphate 1-dehydrogenase, cytoplasmic n=1 Tax=Beta vulgaris subsp. vulgaris TaxID=3555 RepID=UPI0005400994	90.526	95	9	0	2	286	228	322	9.73e-54	184
Cannbio_038835	287	UniRef100_A0A0J8BCW0	>lcl|UniRef100_A0A0J8BCW0 40S ribosomal protein S8 n=1 Tax=Beta vulgaris subsp. vulgaris TaxID=3555 RepID=A0A0J8BCW0_BETVU	87.302	63	8	0	2	190	148	210	1.11e-31	119
Cannbio_041275	287	UniRef100_UPI00053FBF50	>lcl|UniRef100_UPI00053FBF50 fructose-bisphosphate aldolase 1, chloroplastic n=1 Tax=Beta vulgaris subsp. vulgaris TaxID=3555 RepID=UPI00053FBF50	93.684	95	6	0	285	1	235	329	5.22e-58	192
Cannbio_042141	288	UniRef100_UPI00053F7B0E	>lcl|UniRef100_UPI00053F7B0E serotonin N-acetyltransferase 2, chloroplastic n=1 Tax=Beta vulgaris subsp. vulgaris TaxID=3555 RepID=UPI00053F7B0E	88.235	51	6	0	1	153	136	186	2.59e-23	97.4
Cannbio_042757	289	UniRef100_UPI00053F7B4B	>lcl|UniRef100_UPI00053F7B4B ribulose bisphosphate carboxylase small chain n=1 Tax=Beta vulgaris subsp. vulgaris TaxID=3555 RepID=UPI00053F7B4B	75	96	24	0	2	289	25	120	1.63e-49	164
Cannbio_043555	294	UniRef100_UPI00053F7B6C	>lcl|UniRef100_UPI00053F7B6C ABC transporter B family member 19 n=1 Tax=Beta vulgaris subsp. vulgaris TaxID=3555 RepID=UPI00053F7B6C	98.969	97	1	0	292	2	158	254	3.92e-55	193
Cannbio_043661	294	UniRef100_UPI00053F7B6C	>lcl|UniRef100_UPI00053F7B6C ABC transporter B family member 19 n=1 Tax=Beta vulgaris subsp. vulgaris TaxID=3555 RepID=UPI00053F7B6C	98.969	97	1	0	3	293	158	254	3.92e-55	193
Cannbio_043737	295	UniRef100_UPI00053F4D52	>lcl|UniRef100_UPI00053F4D52 serine hydroxymethyltransferase, mitochondrial n=1 Tax=Beta vulgaris subsp. vulgaris TaxID=3555 RepID=UPI00053F4D52	97.872	47	1	0	155	295	100	146	1.04e-34	107
Cannbio_044615	303	UniRef100_A0A0J8B0I3	>lcl|UniRef100_A0A0J8B0I3 Uncharacterized protein n=1 Tax=Beta vulgaris subsp. vulgaris TaxID=3555 RepID=A0A0J8B0I3_BETVU	47	100	53	0	302	3	37	136	7.09e-17	80.9
Cannbio_044766	304	UniRef100_A0A0J8B348	>lcl|UniRef100_A0A0J8B348 Auxin-responsive protein (Fragment) n=1 Tax=Beta vulgaris subsp. vulgaris TaxID=3555 RepID=A0A0J8B348_BETVU	81.818	44	7	1	130	2	1	44	2.19e-15	73.9
[truncated: 62,788 more rows]
