# Supplementary material for: Generation of a Comprehensive Transcriptome Atlas and Transcriptome Dynamics in Medicinal Cannabis
Source: Sci Rep. 2019 Nov 12;9:16583. doi: 10.1038/s41598-019-53023-6 (PMC6851104; doi:10.1038/s41598-019-53023-6)
Supplement: Supplementary file 2 — Supplementary Information [file 41598_2019_53023_MOESM2_ESM.zip › Supplementary Table S4.xlsx]

## Sheet: Table S4(a)
Supplementary Table S4(a): BLAST results of Cannbio assembly to Purple Kush (PK) transcriptome assembly.
Query	Reference	%_identity	alignment_length	mismatches	gap_openings	q_start	q_end	s_start	s_end	e_value	bit_score
Cannbio_053194	PK12567.1	100	5256	0	0	27837	33092	5256	1	0	9707
Cannbio_054316	PK28186.1	98.01	705	4	2	431	1134	1845	1150	0	1216
Cannbio_055093	PK01724.1	99.55	880	4	0	1201	2080	880	1	0	1604
Cannbio_056269	PK15287.1	99.93	5816	4	0	1565	7380	6097	282	0	10720
Cannbio_060639	PK03571.1	98.67	1131	4	7	6	1136	26	1145	0	1995
Cannbio_064390	PK12422.1	79.69	453	56	34	1	434	809	374	5e-79	294
Cannbio_064489	PK11745.1	100	2576	0	0	346	2921	79	2654	0	4758
Cannbio_064528	PK20662.1	100	531	0	0	1281	1811	728	198	0	981
Cannbio_064626	PK04994.1	99.82	1119	2	0	4024	5142	1090	2208	0	2056
Cannbio_053195	PK12422.1	80.83	767	102	41	3	746	244	988	8e-159	560
Cannbio_053267	PK10089.1	99.86	708	1	0	3508	4215	708	1	0	1303
Cannbio_053385	PK14352.1	99	301	3	0	698	998	155	455	1e-152	540
Cannbio_053593	PK22622.1	99.22	638	4	1	2060	2696	638	1	0	1149
Cannbio_053667	PK24612.1	98.92	1477	16	0	333	1809	170	1646	0	2639
Cannbio_053882	PK13545.1	95.49	466	19	2	1329	1793	1	465	0	743
Cannbio_053949	PK16897.1	98.98	1871	10	2	347	2208	1871	1	0	3341
Cannbio_054427	PK28886.1	98.9	1816	18	2	7	1821	1	1815	0	3241
Cannbio_054592	PK25953.1	99.3	1867	13	0	29	1895	3362	1496	0	3376
Cannbio_054733	PK13073.1	100	1207	0	0	3907	5113	1207	1	0	2230
Cannbio_054820	PK06837.1	99.32	1325	9	0	854	2178	1	1325	0	2398
Cannbio_055129	PK09207.1	99.58	963	3	1	199	1161	25	986	0	1755
Cannbio_055263	PK24270.1	91.18	510	39	6	790	1296	507	1	0	688
Cannbio_055380	PK07682.1	99.37	953	6	0	359	1311	211	1163	0	1727
Cannbio_055448	PK13902.1	97.2	1037	8	13	1276	2294	1034	1	0	1735
Cannbio_055501	PK03861.2	97.25	2402	66	0	4935	7336	2402	1	0	4100
Cannbio_055632	PK08568.1	97.14	315	3	3	78	386	1	315	8e-149	527
Cannbio_055648	PK19099.1	98.42	1960	12	9	290	2248	2138	197	0	3439
Cannbio_055860	PK23791.1	99.2	1131	8	1	357	1487	1130	1	0	2037
Cannbio_055943	PK19373.1	83.93	336	49	5	1	334	362	30	3e-86	318
Cannbio_055972	PK14420.1	99.41	512	3	0	647	1158	1	512	0	929
Cannbio_056244	PK13031.1	99.01	812	7	1	2043	2854	1007	197	0	1454
Cannbio_056294	PK28004.1	98.87	1151	12	1	22	1172	1	1150	0	2052
Cannbio_056558	PK00260.1	99.15	2943	15	6	1257	4199	2933	1	0	5288
Cannbio_056715	PK04441.1	98.48	984	11	2	866	1849	105	1084	0	1731
Cannbio_056814	PK02229.1	99.26	537	3	1	241	776	1695	1159	0	968
Cannbio_056829	PK17369.1	84.76	3832	429	110	815	4532	4751	961	0	3712
Cannbio_056873	PK18657.1	99.3	574	3	1	933	1505	1	574	0	1037
Cannbio_056935	PK12523.1	93.1	725	47	3	1022	1744	1	724	0	1059
Cannbio_057072	PK04455.1	99.95	2069	1	0	927	2995	869	2937	0	3816
Cannbio_057113	PK02776.1	99.75	789	2	0	165	953	1266	478	0	1447
Cannbio_057297	PK09516.1	97.4	2727	50	17	788	3504	25	2740	0	4623
Cannbio_057378	PK14821.1	84.94	312	27	18	441	742	302	1	6e-80	298
Cannbio_057458	PK18296.1	99.55	1768	8	0	83	1850	4	1771	0	3221
Cannbio_057619	PK12654.1	99.51	1443	7	0	2155	3597	1899	457	0	2627
Cannbio_057834	PK01093.1	99.48	192	1	0	242	433	192	1	2e-95	350
Cannbio_057909	PK00184.1	98.25	2403	34	1	808	3210	2462	68	0	4198
Cannbio_058100	PK01589.1	99.37	946	6	0	631	1576	85	1030	0	1716
Cannbio_058185	PK00810.2	92.46	1141	75	10	302	1435	1137	1	0	1620
Cannbio_058468	PK24954.2	98.46	519	7	1	1139	1656	592	74	0	913
Cannbio_058714	PK14489.1	99.15	1064	9	0	681	1744	1065	2	0	1916
Cannbio_058881	PK12255.1	98.98	1468	15	0	892	2359	501	1968	0	2628
Cannbio_059207	PK08804.1	99.64	1932	7	0	542	2473	1934	3	0	3530
Cannbio_059301	PK17048.1	99.44	1256	7	0	1663	2918	1835	580	0	2281
Cannbio_059498	PK19960.1	99.55	887	3	1	1953	2839	535	1420	0	1615
Cannbio_059841	PK19681.1	100	144	0	0	234	377	1	144	2e-70	267
Cannbio_059951	PK28561.1	98.78	1232	14	1	2795	4025	1275	44	0	2191
Cannbio_060145	PK28663.1	97.71	612	14	0	870	1481	420	1031	0	1053
Cannbio_060441	PK22839.1	100	313	0	0	552	864	34	346	5e-164	579
Cannbio_060680	PK17508.1	98.54	892	4	4	3201	4083	1374	483	0	1567
Cannbio_060786	PK05677.1	98.56	970	10	3	585	1553	588	1554	0	1711
Cannbio_061110	PK14319.5	99.87	789	1	0	45	833	16	804	0	1454
Cannbio_061219	PK18281.1	99.16	2748	23	0	1452	4199	3172	425	0	4948
Cannbio_061273	PK07906.1	98.11	635	7	3	793	1426	634	4	0	1101
Cannbio_061551	PK22617.1	98.42	1077	8	3	1298	2374	1068	1	0	1886
Cannbio_061622	PK17769.1	99.63	534	2	0	126	659	1	534	0	976
Cannbio_062032	PK27893.1	98.39	871	2	2	771	1629	1	871	0	1520
Cannbio_062218	PK00798.1	99.08	545	5	0	1897	2441	568	24	0	979
Cannbio_062359	PK19006.1	99.26	941	7	0	1050	1990	847	1787	0	1700
Cannbio_062430	PK27085.1	99.86	714	1	0	1102	1815	74	787	0	1314
Cannbio_062733	PK05619.1	99.2	502	4	0	427	928	502	1	0	905
Cannbio_062861	PK13149.1	99.82	3869	7	0	4494	8362	1	3869	0	7107
Cannbio_063065	PK06742.1	98.24	455	4	3	2287	2740	46	497	0	793
Cannbio_063279	PK01682.1	99.56	452	2	0	2428	2879	525	976	0	824
Cannbio_064335	PK01666.1	97.77	627	14	0	765	1391	729	103	0	1081
Cannbio_064370	PK02573.1	99.74	2739	5	2	1283	4019	684	3422	0	5018
Cannbio_064386	PK03630.2	75.91	1017	159	84	4334	5307	1248	275	2e-122	442
Cannbio_064389	PK08606.1	99.4	1823	11	0	907	2729	754	2576	0	3306
Cannbio_064400	PK06279.1	99.63	1912	7	0	2104	4015	1912	1	0	3493
Cannbio_064409	PK09758.1	99.36	626	4	0	5441	6066	1	626	0	1134
Cannbio_064423	PK05003.1	99.2	1374	11	0	1243	2616	1673	3046	0	2477
Cannbio_064437	PK07763.1	99.05	1262	10	1	690	1951	146	1405	0	2263
Cannbio_064461	PK18385.1	97.24	254	7	0	898	1151	130	383	7e-120	431
Cannbio_064463	PK16587.1	98.55	967	10	3	1536	2502	756	1718	0	1705
Cannbio_064481	PK12400.4	100	428	0	0	768	1195	695	268	0	791
Cannbio_064486	PK09702.1	98.99	1483	13	2	1378	2859	1	1482	0	2654
Cannbio_064513	PK06246.2	99.88	808	1	0	25	832	5101	4294	0	1487
Cannbio_064549	PK01776.1	99.72	3627	8	2	1122	4746	25	3651	0	6641
Cannbio_064571	PK09544.1	98.89	897	3	2	51	947	1054	165	0	1594
Cannbio_064575	PK26992.1	96.99	498	9	2	1	492	498	1	0	832
Cannbio_064587	PK15323.2	98.92	4159	10	10	1	4156	4366	240	0	7398
Cannbio_064597	PK10994.1	99.17	727	6	0	291	1017	1	727	0	1310
Cannbio_064602	PK13179.1	99.53	645	3	0	359	1003	174	818	0	1175
Cannbio_064605	PK24510.1	97.36	1513	15	5	362	1874	79	1566	0	2549
Cannbio_064620	PK28880.1	99.46	2240	9	2	1	2237	98	2337	0	4067
Cannbio_064631	PK03105.1	99.37	1583	10	0	1018	2600	633	2215	0	2868
Cannbio_064643	PK00049.1	98.7	769	2	4	200	968	16	776	0	1358
Cannbio_064648	PK07552.1	98.43	1588	15	3	203	1780	1	1588	0	2785
Cannbio_064663	PK17313.1	81.61	223	31	10	142	359	289	506	2e-43	176
Cannbio_064668	PK23388.1	96.76	989	15	8	988	1974	1023	50	0	1633
Cannbio_064674	PK23363.3	98.04	613	0	3	312	912	3479	2867	0	1055
Cannbio_064681	PK25720.1	99.77	888	2	0	823	1710	1847	960	0	1629
Cannbio_064683	PK14883.1	98.82	592	7	0	150	741	1	592	0	1055
Cannbio_064686	PK09553.1	99.96	2370	1	0	542	2911	3132	763	0	4372
Cannbio_064696	PK27844.1	99.13	1944	17	0	176	2119	1944	1	0	3496
Cannbio_064697	PK13613.1	99.06	426	2	1	1333	1756	426	1	0	763
Cannbio_064709	PK15212.1	99.34	1214	8	0	3	1216	44	1257	0	2198
Cannbio_064716	PK10185.1	99.57	704	3	0	600	1303	2	705	0	1284
Cannbio_064725	PK10468.1	99.84	621	1	0	1	621	142	762	0	1142
Cannbio_053201	PK08584.1	98.27	1212	7	8	795	2002	624	1825	0	2109
Cannbio_053206	PK08550.1	98.38	493	8	0	55	547	493	1	0	867
Cannbio_053215	PK11760.1	99.23	775	6	0	2202	2976	800	26	0	1399
Cannbio_053224	PK22573.1	99.33	1486	10	0	1272	2757	789	2274	0	2689
Cannbio_053231	PK22276.1	98.64	1762	16	6	874	2632	717	2473	0	3114
Cannbio_053237	PK14851.1	98.84	518	6	0	627	1144	1349	832	0	924
Cannbio_053240	PK02460.1	99.63	1641	0	1	665	2299	1641	1	0	2992
Cannbio_053251	PK04359.1	98.67	2486	19	4	1296	3775	2503	26	0	4396
Cannbio_053256	PK07605.1	99.06	641	6	0	411	1051	166	806	0	1151
Cannbio_053261	PK07660.2	91.35	1295	93	19	163	1448	36	1320	0	1753
Cannbio_053264	PK19191.1	98.42	2410	19	9	1	2397	2509	106	0	4222
Cannbio_053274	PK19826.1	99.73	739	1	1	2447	3184	1936	2674	0	1352
Cannbio_053281	PK16269.1	98.83	515	6	0	1	515	70	584	0	918
Cannbio_053288	PK06641.1	99.18	608	4	1	356	962	967	360	0	1094
Cannbio_053295	PK01198.1	99.55	446	2	0	201	646	1124	679	0	813
Cannbio_053300	PK05709.1	99.28	699	5	0	408	1106	860	162	0	1264
Cannbio_053305	PK01738.1	98.99	1282	13	0	4297	5578	2911	1630	0	2296
Cannbio_053311	PK25762.1	98.48	1186	18	0	978	2163	686	1871	0	2109
Cannbio_053320	PK05600.1	98.44	640	7	3	94	732	851	214	0	1123
Cannbio_053326	PK15257.1	98.74	476	6	0	677	1152	1	476	0	846
Cannbio_053329	PK12110.3	97.39	3064	69	5	389	3448	3057	1	0	5223
Cannbio_053333	PK28887.1	100	842	0	0	536	1377	1	842	0	1555
Cannbio_053344	PK28085.1	98.64	3318	28	13	335	3645	1	3308	0	5862
Cannbio_053349	PK10566.1	92.38	210	7	7	1	207	4	207	3e-78	291
Cannbio_053354	PK20353.1	98.63	655	8	1	786	1439	233	887	0	1158
Cannbio_053358	PK18301.1	99.39	1141	7	0	346	1486	281	1421	0	2069
Cannbio_053367	PK26788.1	99.46	186	1	0	690	875	293	108	5e-92	339
Cannbio_053381	PK21688.1	99.58	1429	6	0	1153	2581	2364	936	0	2606
Cannbio_053388	PK21046.1	99.68	1541	5	0	28	1568	1572	32	0	2819
Cannbio_053402	PK23112.1	97.71	875	5	4	856	1730	74	933	0	1491
Cannbio_053413	PK28674.1	98.99	199	2	0	340	538	199	1	1e-97	357
Cannbio_053419	PK07010.1	99.35	309	2	0	353	661	1	309	1e-158	560
Cannbio_053427	PK16554.1	97.94	1557	12	4	2157	3713	1538	2	0	2680
Cannbio_053430	PK00804.1	99.46	4407	24	0	1	4407	4721	315	0	8006
Cannbio_053438	PK25211.1	99.76	413	1	0	938	1350	394	806	0	758
Cannbio_053447	PK23136.1	98.98	586	2	3	303	885	417	1001	0	1046
Cannbio_053471	PK16204.1	99.75	793	2	0	9	801	1447	655	0	1454
Cannbio_053476	PK14049.1	99.68	619	2	0	1745	2363	619	1	0	1133
Cannbio_053481	PK22565.1	98.94	852	2	3	636	1487	845	1	0	1517
Cannbio_053511	PK26491.1	99.18	2305	7	3	48	2352	11	2303	0	4141
Cannbio_053514	PK25518.2	98.47	1374	13	4	1574	2939	1566	193	0	2414
Cannbio_053521	PK09858.1	99.56	916	2	1	53	968	1	914	0	1668
Cannbio_053537	PK07774.1	99.55	446	1	1	904	1348	574	1019	0	811
Cannbio_053539	PK24914.1	100	944	0	0	1	944	28	971	0	1744
Cannbio_053554	PK06316.1	96.44	674	3	3	1340	1992	755	82	0	1092
Cannbio_053588	PK12422.1	79.56	499	58	35	1	475	73	551	2e-85	316
Cannbio_053599	PK06396.2	99.81	531	1	0	946	1476	7	537	0	976
Cannbio_053608	PK16147.1	98.85	954	11	0	1659	2612	916	1869	0	1701
Cannbio_053617	PK19589.1	99.71	1030	3	0	136	1165	24	1053	0	1886
Cannbio_053623	PK11145.1	85.14	350	34	16	28	367	352	11	3e-93	342
Cannbio_053625	PK01376.1	97.66	1622	20	7	1942	3554	4229	2617	0	2769
Cannbio_053634	PK24375.1	82.35	85	15	0	270	354	1315	1399	9e-13	75
Cannbio_053641	PK12197.1	99.28	1112	8	0	117	1228	28	1139	0	2010
Cannbio_053649	PK01752.1	99.85	654	1	0	916	1569	536	1189	0	1203
Cannbio_053675	PK18211.1	97.95	1220	6	6	2254	3454	1220	1	0	2097
Cannbio_053684	PK02387.1	98.68	530	7	0	1470	1999	530	1	0	941
Cannbio_053694	PK04512.1	99.18	1588	9	1	242	1825	1	1588	0	2857
Cannbio_053705	PK13649.1	99.27	1098	8	0	141	1238	1	1098	0	1991
Cannbio_053711	PK04003.1	99.6	494	2	0	471	964	283	776	0	902
Cannbio_053715	PK23488.1	98.06	361	4	1	1202	1562	360	3	4e-178	625
Cannbio_053719	PK06166.2	98.12	531	8	2	250	779	530	1	0	924
Cannbio_053727	PK19874.1	99.75	393	1	0	244	636	137	529	0	721
Cannbio_053733	PK10224.1	98.16	1789	22	8	40	1820	1	1786	0	3110
Cannbio_053738	PK02860.1	99.63	1075	4	0	1	1075	1328	254	0	1964
Cannbio_053742	PK20491.1	99.17	1325	11	0	1102	2426	972	2296	0	2386
Cannbio_053753	PK02521.1	99.5	1202	6	0	748	1949	1023	2224	0	2187
Cannbio_053772	PK20934.1	91.9	630	46	3	2265	2893	3619	2994	0	876
Cannbio_053792	PK11123.1	99.54	1080	5	0	64	1143	23	1102	0	1967
Cannbio_053795	PK09725.1	99.72	2124	6	0	1439	3562	2124	1	0	3890
Cannbio_053802	PK21468.1	98.01	753	15	0	21	773	26	778	0	1308
Cannbio_053816	PK26706.1	98.29	934	16	0	65	998	1	934	0	1637
Cannbio_053821	PK11179.1	75.35	284	51	19	385	658	286	12	5e-26	119
Cannbio_053840	PK25402.1	99.84	629	1	0	1	629	1865	1237	0	1157
Cannbio_053844	PK11571.1	99.38	487	2	1	23	508	1	487	0	881
Cannbio_053856	PK04022.1	99.14	581	5	0	2266	2846	622	42	0	1046
Cannbio_053879	PK22675.1	100	1203	0	0	188	1390	31	1233	0	2222
Cannbio_053888	PK17507.6	99.92	1197	1	0	5107	6303	1	1197	0	2206
Cannbio_053898	PK20624.1	100	674	0	0	97	770	674	1	0	1245
Cannbio_053950	PK02430.1	99.95	1927	1	0	1	1927	147	2073	0	3554
Cannbio_053959	PK09224.1	99.46	1307	5	1	2946	4250	1526	2832	0	2374
Cannbio_053967	PK04934.1	100	39	0	0	1	39	2817	2855	3e-12	73.1
Cannbio_053977	PK12422.1	77.66	291	49	14	781	1061	799	515	2e-39	163
Cannbio_053995	PK16826.2	99.62	263	1	0	708	970	1	263	1e-134	481
Cannbio_054008	PK13878.1	100	618	0	0	45	662	1	618	0	1142
Cannbio_054026	PK17331.1	98.75	881	4	2	359	1232	1037	157	0	1565
Cannbio_054033	PK10344.1	99.38	648	3	1	566	1212	280	927	0	1173
Cannbio_054039	PK25794.1	99.38	487	1	2	38	523	1	486	0	881
Cannbio_054047	PK08837.1	99.42	4154	24	0	436	4589	148	4301	0	7539
Cannbio_054055	PK21644.1	98.91	2745	26	4	2430	5172	3861	1119	0	4900
Cannbio_054067	PK26982.1	99.58	471	2	0	681	1151	1192	722	0	859
Cannbio_054068	PK00595.1	81.82	275	32	17	1816	2081	293	28	2e-54	215
Cannbio_054082	PK28669.1	98.1	736	1	5	1	736	65	787	0	1269
Cannbio_054112	PK13807.1	98.7	231	3	0	655	885	234	4	1e-113	411
Cannbio_054124	PK07730.1	99.36	1398	5	1	512	1905	1478	81	0	2529
Cannbio_054135	PK01539.1	99.68	1568	5	0	1	1568	270	1837	0	2868
Cannbio_054156	PK10613.2	99.53	632	3	0	199	830	1	632	0	1151
Cannbio_054161	PK18915.1	99.61	3614	0	1	1	3614	1088	4687	0	6584
Cannbio_054177	PK14821.1	88	150	14	4	1098	1245	291	144	1e-42	174
Cannbio_054188	PK13673.1	99.08	1415	10	1	1	1415	1528	117	0	2538
Cannbio_054195	PK00464.1	98.76	1777	10	5	13	1789	1772	8	0	3149
Cannbio_054213	PK06900.1	99.21	636	5	0	518	1153	1	636	0	1147
Cannbio_054223	PK17240.1	99.09	1751	12	2	148	1898	2280	534	0	3142
Cannbio_054226	PK14953.1	99.54	879	4	0	1004	1882	998	1876	0	1602
Cannbio_054246	PK28510.1	99.13	1378	8	4	617	1993	1384	10	0	2477
Cannbio_054251	PK00275.1	98.07	1706	25	6	64	1763	30	1733	0	2970
Cannbio_054257	PK07858.1	99.37	1278	8	0	537	1814	1	1278	0	2316
Cannbio_054269	PK06425.1	99.75	5580	14	0	636	6215	6968	1389	0	10230
Cannbio_054281	PK08961.1	87.57	1352	119	31	1630	2956	1419	92	0	1520
Cannbio_054284	PK12155.1	93.28	402	23	4	1656	2055	661	262	2e-167	590
Cannbio_054287	PK24462.1	99.23	1424	8	3	669	2090	1448	26	0	2566
Cannbio_054293	PK20867.1	99.25	268	0	1	718	985	149	414	2e-135	483
Cannbio_054300	PK24853.1	98.67	2257	30	0	753	3009	2548	292	0	4030
Cannbio_054328	PK21766.1	100	386	0	0	341	726	741	356	0	713
Cannbio_054334	PK15714.2	99.75	814	2	0	6320	7133	1	814	0	1493
Cannbio_054342	PK09585.1	95.35	43	2	0	997	1039	2869	2911	6e-11	69.4
Cannbio_054372	PK20408.1	99.03	515	5	0	649	1163	284	798	0	924
Cannbio_054407	PK04374.2	99.69	648	2	0	4127	4774	1	648	0	1186
Cannbio_054414	PK06154.1	99.75	2389	6	0	480	2868	154	2542	0	4379
Cannbio_054430	PK01830.1	99.15	2470	21	0	1	2470	63	2532	0	4446
Cannbio_054447	PK22823.1	98.16	326	1	3	554	878	1	322	5e-160	564
Cannbio_054456	PK12151.1	97.09	859	1	11	983	1841	45	879	0	1428
Cannbio_054460	PK27186.1	99.25	935	4	1	485	1419	932	1	0	1685
Cannbio_054464	PK13676.1	99.62	529	2	0	2386	2914	529	1	0	966
Cannbio_054466	PK15222.1	99.47	568	2	1	1078	1645	676	110	0	1031
Cannbio_054473	PK19791.1	98.34	421	7	0	275	695	422	2	0	739
Cannbio_054484	PK11335.2	99.73	1094	0	2	6285	7378	1420	2510	0	2001
Cannbio_054492	PK16210.1	97.83	2355	46	4	252	2602	1	2354	0	4061
Cannbio_054501	PK29378.1	99.65	1423	4	1	227	1649	1	1422	0	2599
Cannbio_054507	PK19489.1	79.5	278	50	7	123	397	340	67	2e-47	191
Cannbio_054535	PK12493.1	97.55	858	18	2	1627	2481	881	24	0	1465
Cannbio_054546	PK02367.4	97.63	1479	26	7	1353	2827	1	1474	0	2529
Cannbio_054554	PK23055.1	99.22	2430	19	0	2424	4853	3597	1168	0	4383
Cannbio_054582	PK14064.1	99.5	597	3	0	1264	1860	1	597	0	1086
Cannbio_054594	PK23736.1	98.92	2029	10	4	37	2065	24	2040	0	3615
Cannbio_054610	PK06330.2	100	570	0	0	330	899	143	712	0	1053
Cannbio_054623	PK08783.2	99.73	1121	3	0	1238	2358	1187	67	0	2054
Cannbio_054640	PK14384.1	97.92	1253	24	2	333	1584	1730	479	0	2169
Cannbio_054648	PK16670.1	99.89	870	1	0	345	1214	1	870	0	1602
Cannbio_054658	PK10905.1	99.53	1055	3	2	1030	2083	1246	193	0	1919
Cannbio_054668	PK16187.1	98.66	745	8	2	1378	2121	112	855	0	1321
Cannbio_054671	PK00840.1	99.89	921	1	0	1260	2180	921	1	0	1696
Cannbio_054681	PK12422.1	80.92	456	59	17	11	458	129	564	1e-92	339
Cannbio_054707	PK21140.1	99.84	1274	1	1	1107	2379	1	1274	0	2340
Cannbio_054720	PK07199.1	100	426	0	0	1743	2168	652	227	0	787
Cannbio_054726	PK26419.1	95.28	1420	29	6	1250	2669	1	1382	0	2217
Cannbio_054754	PK12422.1	77.48	493	75	33	7	484	762	1233	1e-69	263
Cannbio_054767	PK26854.1	99.83	1172	0	2	2202	3372	309	1479	0	2152
Cannbio_054805	PK00256.3	97.01	1637	47	2	151	1786	17	1652	0	2750
Cannbio_054827	PK21377.1	98.99	3865	15	14	178	4041	4402	561	0	6900
Cannbio_054835	PK09309.1	99.31	1596	11	0	548	2143	2519	924	0	2887
Cannbio_054842	PK22680.1	99.5	996	5	0	927	1922	1247	252	0	1812
Cannbio_054845	PK27421.1	99.15	1774	11	1	659	2432	1770	1	0	3190
Cannbio_054853	PK04057.1	98.89	2165	18	4	145	2304	2164	1	0	3860
Cannbio_054857	PK28105.1	99.83	603	1	0	1	603	4	606	0	1109
Cannbio_054864	PK04591.2	97.05	1527	22	4	3921	5442	1509	1	0	2553
Cannbio_054871	PK22930.1	98.44	1088	7	7	384	1471	1	1078	0	1906
Cannbio_054896	PK20200.1	99.83	1195	2	0	1107	2301	581	1775	0	2196
Cannbio_054909	PK28281.1	99.35	1858	12	0	1095	2952	2460	603	0	3365
Cannbio_054916	PK18396.1	99.76	825	2	0	116	940	140	964	0	1513
Cannbio_054922	PK00753.1	97.63	1180	7	11	235	1414	173	1331	0	2004
Cannbio_054927	PK21702.1	99.76	1694	4	0	2357	4050	2260	3953	0	3107
Cannbio_054942	PK27385.1	99.69	323	1	0	1493	1815	149	471	6e-168	592
Cannbio_054951	PK26729.1	99.83	3518	6	0	265	3782	3518	1	0	6464
Cannbio_054962	PK00861.1	98.78	2134	23	3	421	2554	2576	446	0	3794
Cannbio_054977	PK10835.1	98.64	5072	53	9	39	5102	5071	8	0	8977
Cannbio_054994	PK27734.2	98.77	1141	12	2	82	1221	1	1140	0	2028
Cannbio_055003	PK29157.1	98.59	993	12	2	3066	4057	899	1890	0	1755
Cannbio_055020	PK23657.1	99.6	1260	5	0	374	1633	1	1260	0	2300
Cannbio_055039	PK06514.1	100	415	0	0	1683	2097	613	199	0	767
Cannbio_055048	PK07637.1	99.58	3347	12	1	1295	4639	3347	1	0	6102
Cannbio_055054	PK12112.4	99.49	1186	6	0	1945	3130	1201	16	0	2158
Cannbio_055078	PK09514.1	99.51	614	3	0	1529	2142	638	25	0	1118
Cannbio_055106	PK02582.1	99.66	2088	7	0	6	2093	26	2113	0	3818
Cannbio_055115	PK03271.1	99.86	1430	2	0	84	1513	23	1452	0	2630
Cannbio_055121	PK11896.1	99.59	1701	6	1	241	1940	2127	427	0	3103
Cannbio_055135	PK00753.1	85.02	981	91	43	862	1806	1102	142	0	946
Cannbio_055140	PK07248.1	100	621	0	0	251	871	1	621	0	1147
Cannbio_055146	PK25421.1	99.74	1914	5	0	1039	2952	148	2061	0	3507
Cannbio_055153	PK20617.1	99.55	2246	8	2	16	2260	3500	1256	0	4091
Cannbio_055162	PK00548.1	98.32	2377	25	11	2661	5027	2376	5	0	4154
Cannbio_055171	PK04301.1	98.09	787	9	2	452	1232	538	1324	0	1365
Cannbio_055179	PK12543.1	100	228	0	0	1002	1229	492	719	5e-117	422
Cannbio_055192	PK26662.1	89.13	1076	55	43	540	1591	476	1513	0	1282
Cannbio_055196	PK00014.1	97.58	1531	22	10	179	1707	1	1518	0	2608
Cannbio_055203	PK16836.1	98.26	1032	16	2	2483	3514	1053	24	0	1805
Cannbio_055209	PK22726.1	99.41	338	2	0	2869	3206	338	1	2e-174	614
Cannbio_055232	PK13102.2	98.01	1209	10	2	1	1209	84	1278	0	2087
Cannbio_055241	PK01774.2	99.3	719	5	0	1243	1961	408	1126	0	1301
Cannbio_055247	PK15329.1	98.57	1046	15	0	64	1109	1	1046	0	1849
Cannbio_055250	PK01406.1	99.7	3967	12	0	1	3967	145	4111	0	7260
Cannbio_055281	PK00703.1	99.91	1122	1	0	589	1710	1813	692	0	2067
Cannbio_055290	PK28626.1	99.67	1212	4	0	169	1380	1	1212	0	2217
Cannbio_055293	PK21251.1	99.26	815	6	0	1265	2079	815	1	0	1472
Cannbio_055301	PK09034.1	98.71	3091	22	2	14	3098	26	3104	0	5470
Cannbio_055308	PK01556.1	97.63	844	13	4	1	843	56	893	0	1441
Cannbio_055334	PK11658.1	98.94	377	4	0	362	738	586	210	0	675
Cannbio_055344	PK12874.1	99.81	522	1	0	1856	2377	8	529	0	959
Cannbio_055357	PK10008.1	99.9	2040	2	0	216	2255	2775	736	0	3757
Cannbio_055364	PK09799.1	98.94	1320	7	4	323	1642	1	1313	0	2353
Cannbio_055381	PK02698.1	99.32	584	4	0	1443	2026	1	584	0	1057
Cannbio_055383	PK10978.1	98.04	358	5	2	1	357	93	449	4e-177	621
Cannbio_055388	PK06476.1	99.78	2265	5	0	139	2403	4	2268	0	4156
Cannbio_055395	PK12540.1	99.54	646	3	0	727	1372	1	646	0	1177
Cannbio_055403	PK05603.1	99.42	1211	7	0	816	2026	465	1675	0	2198
Cannbio_055424	PK06267.1	99.81	2142	4	0	660	2801	535	2676	0	3934
Cannbio_055442	PK05177.1	99.4	1334	8	0	2369	3702	2217	3550	0	2420
Cannbio_055450	PK25733.1	98.93	1026	11	0	348	1373	1026	1	0	1834
Cannbio_055462	PK05009.1	98.4	1374	19	3	2	1373	26	1398	0	2412
Cannbio_055474	PK01829.1	98.74	3187	13	11	17	3203	4127	968	0	5638
Cannbio_055489	PK14886.1	99.48	1145	6	0	543	1687	485	1629	0	2082
Cannbio_055498	PK00237.1	99.92	5192	1	1	1103	6291	990	6181	0	9563
Cannbio_055506	PK15996.1	96.66	2306	54	22	1110	3402	1056	3351	0	3810
Cannbio_055514	PK02278.1	99.1	1447	8	5	1536	2981	2690	1248	0	2595
Cannbio_055525	PK29377.1	98.91	1195	13	0	1906	3100	1966	772	0	2135
Cannbio_055531	PK02348.1	99.57	1849	4	3	167	2011	2211	363	0	3367
Cannbio_055541	PK26394.1	99.86	718	1	0	1762	2479	998	1715	0	1321
Cannbio_055566	PK12245.1	99.85	2064	3	0	3260	5323	2263	200	0	3795
Cannbio_055580	PK18748.1	99.47	1870	10	0	575	2444	729	2598	0	3398
Cannbio_055589	PK20261.1	99.84	645	0	1	279	922	1	645	0	1184
Cannbio_055611	PK15954.1	98.93	2622	5	8	206	2827	3074	476	0	4665
Cannbio_055624	PK18497.1	99.6	2025	5	2	2176	4200	26	2047	0	3692
Cannbio_055637	PK18781.1	99.36	1415	9	0	3238	4652	1904	490	0	2564
Cannbio_055668	PK10731.1	97.13	593	17	0	377	969	1076	484	0	1002
Cannbio_055676	PK14564.1	99.28	2230	16	0	1040	3269	1253	3482	0	4030
Cannbio_055686	PK12666.1	98.67	1354	13	3	2070	3422	1350	1	0	2396
Cannbio_055694	PK28742.1	99.27	2198	16	0	236	2433	1	2198	0	3971
Cannbio_055700	PK16713.1	99.92	1194	1	0	523	1716	355	1548	0	2200
Cannbio_055710	PK09452.1	99.81	1066	2	0	379	1444	1707	642	0	1958
Cannbio_055715	PK10199.1	96.55	1509	40	3	1031	2527	845	2353	0	2488
Cannbio_055721	PK09893.1	97.53	1337	25	8	292	1624	264	1596	0	2279
Cannbio_055743	PK28192.1	99.18	612	5	0	707	1318	342	953	0	1103
Cannbio_055749	PK15110.1	98.91	1747	19	0	178	1924	29	1775	0	3121
Cannbio_055757	PK15202.1	99.38	640	4	0	827	1466	1175	536	0	1160
Cannbio_055769	PK11396.1	98	401	8	0	406	806	25	425	0	697
Cannbio_055776	PK15026.1	99.06	1167	8	1	3966	5132	1164	1	0	2095
Cannbio_055786	PK14410.1	98.67	2113	7	7	1	2098	41	2147	0	3727
Cannbio_055795	PK19730.1	97.39	383	4	3	1	380	1	380	0	647
Cannbio_055812	PK14116.1	99.13	574	2	3	83	654	30	602	0	1031
Cannbio_055821	PK13953.1	96.85	254	8	0	159	412	731	984	3e-118	425
Cannbio_055846	PK20142.1	98.2	1388	17	4	191	1572	4	1389	0	2418
Cannbio_055857	PK17862.1	90.16	3050	263	37	1973	5003	2	3033	0	3936
Cannbio_055873	PK05654.2	99.66	1163	4	0	303	1465	226	1388	0	2126
Cannbio_055890	PK03374.1	99.85	2029	3	0	1365	3393	2054	26	0	3731
Cannbio_055896	PK19702.1	99.09	989	6	2	770	1755	1190	202	0	1773
Cannbio_055905	PK00679.1	99.08	762	6	1	76	836	762	1	0	1367
Cannbio_055915	PK18714.1	95.18	394	3	4	345	738	999	622	5e-173	608
Cannbio_055940	PK16844.1	97.46	355	3	2	673	1021	3	357	7e-172	604
Cannbio_055949	PK04272.1	99.18	2197	4	4	235	2418	111	2306	0	3945
Cannbio_055967	PK29384.1	96.02	779	15	3	92	869	5	768	0	1256
Cannbio_055976	PK16498.1	99.61	2314	5	2	1300	3609	581	2894	0	4220
Cannbio_056005	PK25247.1	99.73	369	1	0	2293	2661	722	1090	0	676
Cannbio_056013	PK11472.2	99.83	603	1	0	313	915	1394	792	0	1109
Cannbio_056025	PK03176.1	99.2	746	3	1	1	746	142	884	0	1341
Cannbio_056037	PK24071.1	98.99	1590	8	3	714	2303	1582	1	0	2841
Cannbio_056042	PK07490.1	99.53	1691	7	1	1	1690	28	1718	0	3077
Cannbio_056045	PK00393.1	94.5	327	7	1	299	625	316	1	3e-140	499
Cannbio_056067	PK10567.1	99.73	1103	3	0	320	1422	1103	1	0	2021
Cannbio_056091	PK13997.1	99.53	1926	9	0	228	2153	1950	25	0	3507
Cannbio_056093	PK17685.1	99.37	1116	7	0	1	1116	1800	685	0	2023
Cannbio_056106	PK10362.1	82.62	397	49	18	1475	1862	387	2	3e-90	333
Cannbio_056114	PK16059.1	100	357	0	0	439	795	62	418	0	660
Cannbio_056118	PK02903.1	99.27	1509	9	1	813	2319	1608	100	0	2724
Cannbio_056127	PK13895.1	98.42	1075	17	0	469	1543	1	1075	0	1892
Cannbio_056137	PK07731.1	99.44	1438	8	0	2330	3767	1438	1	0	2612
Cannbio_056164	PK05219.1	99.9	1039	1	0	1253	2291	4	1042	0	1914
Cannbio_056182	PK13307.1	99.15	2247	19	0	5076	7322	1	2247	0	4045
Cannbio_056196	PK29486.1	98.94	853	9	0	1	853	1810	958	0	1526
Cannbio_056205	PK15482.1	100	883	0	0	177	1059	2102	1220	0	1631
Cannbio_056213	PK06713.1	98.81	1012	5	4	169	1176	1	1009	0	1796
Cannbio_056217	PK07442.1	99.87	1567	2	0	619	2185	2	1568	0	2883
Cannbio_056229	PK05481.1	97.03	1043	6	8	4039	5056	1043	1	0	1731
Cannbio_056235	PK09072.1	99.12	341	3	0	125	465	341	1	8e-175	614
Cannbio_056247	PK15233.1	98.9	1270	14	0	1157	2426	478	1747	0	2287
Cannbio_056251	PK02645.1	98.74	2625	25	3	895	3512	2648	25	0	4658
Cannbio_056264	PK27157.1	99.75	2446	6	0	1663	4108	1273	3718	0	4484
Cannbio_056272	PK12891.1	99.83	1194	2	0	1	1194	1770	2963	0	2194
Cannbio_056284	PK07722.1	99.31	2038	8	2	588	2625	2043	12	0	3681
Cannbio_056322	PK01417.1	99.82	1637	3	0	586	2222	2290	654	0	3007
Cannbio_056324	PK13794.1	100	721	0	0	513	1233	1476	756	0	1332
Cannbio_056329	PK09346.1	99.12	2736	15	4	60	2793	2926	198	0	4911
Cannbio_056344	PK18896.1	99.3	998	7	0	1023	2020	1040	43	0	1805
Cannbio_056356	PK28767.1	97.36	530	14	0	154	683	25	554	0	920
Cannbio_056362	PK11928.1	100	1559	0	0	36	1594	1606	48	0	2880
Cannbio_056367	PK00738.1	99.29	1119	5	1	946	2061	1119	1	0	2019
Cannbio_056379	PK04419.1	99.06	1817	17	0	331	2147	2733	917	0	3262
Cannbio_056405	PK20295.1	99.78	1350	3	0	1808	3157	931	2280	0	2477
Cannbio_056412	PK05507.1	99.38	1127	4	2	584	1709	2190	1066	0	2039
Cannbio_056414	PK00038.1	99.22	1797	11	3	475	2268	1836	40	0	3238
Cannbio_056426	PK28040.1	99.17	1918	9	1	268	2178	1	1918	0	3446
Cannbio_056440	PK19130.1	99.32	1181	7	1	2807	3987	2430	1251	0	2135
Cannbio_056463	PK11774.1	100	1042	0	0	1046	2087	1042	1	0	1925
Cannbio_056465	PK26061.1	99.43	700	4	0	395	1094	886	187	0	1271
Cannbio_056472	PK00971.1	99.33	1335	9	0	1212	2546	1388	54	0	2416
Cannbio_056483	PK00532.1	98.86	878	10	0	2693	3570	880	3	0	1567
Cannbio_056491	PK23476.1	99.81	1062	2	0	1	1062	18	1079	0	1951
Cannbio_056498	PK25572.1	99.06	956	9	0	1751	2706	849	1804	0	1716
Cannbio_056501	PK23106.1	98.59	425	3	1	1	422	17	441	0	749
Cannbio_056510	PK19970.1	98.29	702	12	0	113	814	1573	872	0	1230
Cannbio_056518	PK20470.1	99.71	691	2	0	525	1215	2167	1477	0	1266
Cannbio_056531	PK10061.1	89.8	559	46	10	507	1058	832	278	0	706
Cannbio_056536	PK08942.1	99.51	1019	4	1	2218	3235	1110	92	0	1858
Cannbio_056554	PK03119.1	99.6	5715	23	0	66	5780	3	5717	0	10430
Cannbio_056561	PK12110.1	98.77	1459	13	3	1	1455	1615	158	0	2590
Cannbio_056587	PK12196.1	99.26	1904	1	2	515	2418	1938	48	0	3426
Cannbio_056590	PK07138.1	99.93	1446	1	0	644	2089	1446	1	0	2665
Cannbio_056604	PK26808.1	98.87	1942	20	2	1959	3899	1941	1	0	3463
Cannbio_056628	PK19352.1	99.19	370	3	0	633	1002	646	277	0	667
Cannbio_056632	PK06682.1	100	446	0	0	1035	1480	467	22	0	824
Cannbio_056642	PK14174.1	98.75	1676	14	4	97	1770	2638	968	0	2972
Cannbio_056652	PK17103.1	98.58	1337	12	6	455	1786	11	1345	0	2357
Cannbio_056675	PK07709.2	99.04	1665	14	2	1995	3658	1947	284	0	2985
Cannbio_056686	PK27787.1	99.89	2669	3	0	101	2769	27	2695	0	4913
Cannbio_056688	PK01888.1	99.49	974	4	1	1169	2142	475	1447	0	1770
Cannbio_056695	PK01738.2	98.91	1930	15	4	208	2135	2745	820	0	3443
Cannbio_056709	PK07277.1	97.64	764	6	1	384	1147	759	8	0	1301
Cannbio_056725	PK03931.1	100	1657	0	0	1892	3548	790	2446	0	3061
Cannbio_056736	PK04759.2	98.17	3329	56	3	736	4063	3353	29	0	5805
Cannbio_056754	PK21378.1	98.54	751	2	4	1	745	101	848	0	1317
Cannbio_056764	PK04550.1	100	804	0	0	358	1161	1	804	0	1485
Cannbio_056774	PK24608.1	99.67	4836	9	2	427	5256	1	4835	0	8835
Cannbio_056792	PK11179.1	89.49	409	28	15	592	994	400	1	4e-141	503
Cannbio_056807	PK15892.1	99.28	417	3	0	4315	4731	564	148	0	754
Cannbio_056818	PK12861.1	99.66	895	3	0	2	896	1189	295	0	1637
Cannbio_056820	PK07772.1	99.07	1183	6	4	920	2101	1190	12	0	2119
Cannbio_056826	PK02635.1	98.1	1315	15	4	16	1321	1314	1	0	2281
Cannbio_056834	PK22756.1	96.14	544	19	1	1	544	69	610	0	896
Cannbio_056840	PK01790.1	99.4	3002	17	1	355	3356	3470	470	0	5443
Cannbio_056893	PK11431.1	98.82	1868	12	3	1	1858	1896	29	0	3319
Cannbio_056899	PK14218.1	96.75	893	2	6	131	996	1	893	0	1463
Cannbio_056913	PK26135.1	99.65	1437	5	0	3261	4697	1443	7	0	2627
Cannbio_056923	PK09574.1	100	1733	0	0	466	2198	1733	1	0	3201
Cannbio_056929	PK10620.5	99.6	2264	9	0	1	2264	2559	296	0	4132
Cannbio_056939	PK14696.1	99.89	884	1	0	199	1082	2211	1328	0	1628
Cannbio_056963	PK23994.1	99.51	811	4	0	150	960	7	817	0	1476
Cannbio_056987	PK06156.1	99.23	908	7	0	588	1495	377	1284	0	1639
Cannbio_057005	PK12118.1	99.7	3360	10	0	2	3361	3383	24	0	6150
Cannbio_057013	PK12300.1	99.86	2206	3	0	2603	4808	3014	809	0	4058
Cannbio_057026	PK18970.1	99.58	476	0	2	1	475	55	529	0	867
Cannbio_057030	PK17023.1	99.65	571	2	0	1206	1776	827	1397	0	1044
Cannbio_057051	PK13407.1	99.56	2922	13	0	1	2922	2922	1	0	5325
Cannbio_057059	PK14390.1	99.13	576	4	1	1608	2182	1363	1938	0	1035
Cannbio_057073	PK12495.1	99.73	1098	3	0	300	1397	1160	63	0	2012
Cannbio_057085	PK05639.1	99.32	3091	17	3	3462	6551	3265	178	0	5589
Cannbio_057097	PK18289.1	99.58	954	4	0	1589	2542	954	1	0	1740
Cannbio_057100	PK10592.1	99.77	1315	3	0	455	1769	1	1315	0	2412
Cannbio_057141	PK01362.1	99.6	1262	5	0	632	1893	1406	145	0	2303
Cannbio_057145	PK22531.1	99.52	1660	5	2	462	2118	386	2045	0	3018
Cannbio_057155	PK22921.1	99.53	423	2	0	268	690	676	254	0	771
Cannbio_057162	PK23273.1	99.21	884	7	0	360	1243	1089	206	0	1594
Cannbio_057174	PK02876.1	99.73	2953	5	2	358	3307	4066	1114	0	5406
Cannbio_057194	PK00173.3	91.39	2183	146	39	888	3046	2880	716	0	2952
Cannbio_057203	PK09269.1	99.72	3597	8	2	1	3595	118	3714	0	6586
Cannbio_057212	PK12220.2	98.96	1445	8	4	163	1600	1	1445	0	2579
Cannbio_057213	PK15513.1	99.65	1691	1	3	1	1686	1793	103	0	3085
Cannbio_057245	PK08781.1	100	285	0	0	1405	1689	310	26	1e-148	527
Cannbio_057254	PK26409.1	99.78	464	1	0	370	833	821	358	0	852
Cannbio_057264	PK28696.1	99.91	2306	2	0	4401	6706	2333	28	0	4248
Cannbio_057269	PK22708.1	98.6	1143	0	1	146	1288	1	1127	0	2008
Cannbio_057293	PK06840.1	99.66	590	2	0	1087	1676	590	1	0	1079
Cannbio_057310	PK04921.1	99.4	1985	10	1	2450	4432	1	1985	0	3598
Cannbio_057314	PK07113.1	99.63	10327	37	1	40	10366	12063	1738	0	18860
Cannbio_057319	PK04306.1	99.49	1956	8	1	2258	4211	1988	33	0	3555
Cannbio_057337	PK00261.3	97.43	1205	31	0	667	1871	571	1775	0	2054
Cannbio_057345	PK04487.1	99.05	734	7	0	913	1646	759	26	0	1317
Cannbio_057371	PK03907.1	99.59	1962	8	0	107	2068	29	1990	0	3579
Cannbio_057392	PK06171.1	100	201	0	0	70	270	325	525	2e-102	372
Cannbio_057400	PK04974.1	99.51	1437	4	1	2622	4055	1464	28	0	2612
Cannbio_057414	PK21993.1	100	849	0	0	2238	3086	1036	188	0	1568
Cannbio_057424	PK10201.1	99.2	2112	9	5	1405	3516	1221	3324	0	3799
Cannbio_057431	PK12257.1	99.34	1813	9	3	366	2176	311	2122	0	3278
Cannbio_057441	PK06996.1	99.89	897	1	0	1602	2498	923	27	0	1652
Cannbio_057445	PK28507.1	99.83	2331	4	0	1094	3424	2331	1	0	4283
Cannbio_057452	PK26289.1	99.15	1183	6	1	210	1392	1	1179	0	2126
Cannbio_057477	PK11981.1	98.91	1470	16	0	1574	3043	2519	1050	0	2627
Cannbio_057493	PK00077.1	99.84	620	1	0	145	764	1230	611	0	1140
Cannbio_057506	PK28225.1	98.94	1132	12	0	583	1714	2733	1602	0	2025
Cannbio_057510	PK04200.1	99.37	2235	14	0	1031	3265	2248	14	0	4050
Cannbio_057539	PK16814.1	99.18	1102	5	2	65	1164	1	1100	0	1982
Cannbio_057553	PK27662.1	97.38	649	7	4	613	1261	1271	633	0	1096
Cannbio_057562	PK07706.1	99.18	3557	29	0	604	4160	4370	814	0	6410
Cannbio_057574	PK18161.1	99.38	1126	7	0	69	1194	1682	557	0	2041
Cannbio_057593	PK29579.1	99.7	1323	4	0	784	2106	1	1323	0	2422
Cannbio_057616	PK12846.1	100	1315	0	0	2830	4144	1315	1	0	2429
Cannbio_057628	PK15629.3	99.66	2619	7	2	1838	4454	2624	6	0	4785
Cannbio_057666	PK01347.1	99.44	1256	5	2	567	1821	179	1433	0	2279
Cannbio_057676	PK10243.1	97.75	712	10	4	370	1081	88	793	0	1221
Cannbio_057686	PK00681.1	98.31	649	8	3	789	1434	803	155	0	1134
Cannbio_057717	PK29455.1	99.64	1118	4	0	2039	3156	1151	34	0	2043
Cannbio_057736	PK10098.1	99.48	3248	15	1	342	3589	3246	1	0	5903
Cannbio_057749	PK05303.2	99.37	1262	8	0	1	1262	126	1387	0	2300
Cannbio_057777	PK28812.1	99.24	656	5	0	1973	2628	1	656	0	1184
Cannbio_057782	PK24563.1	98.32	1308	19	3	167	1474	1313	9	0	2290
Cannbio_057807	PK18635.1	97.56	819	17	3	129	945	1363	546	0	1399
Cannbio_057809	PK24624.1	98.86	1315	14	1	547	1860	1344	30	0	2344
Cannbio_057827	PK08387.1	99.6	2017	8	0	3041	5057	2386	370	0	3681
Cannbio_057830	PK13185.1	98.88	979	7	2	658	1632	1197	2175	0	1744
Cannbio_057928	PK01311.1	98.9	2738	30	0	864	3601	566	3303	0	4891
Cannbio_057936	PK09057.1	99.38	1440	9	0	727	2166	1502	63	0	2610
Cannbio_057953	PK18775.1	99.03	1243	10	1	350	1590	418	1660	0	2228
Cannbio_057963	PK06225.1	98.96	1158	12	0	827	1984	2668	1511	0	2073
Cannbio_057973	PK08726.1	98.62	1733	23	1	3155	4886	1752	20	0	3066
Cannbio_058017	PK24861.1	99.93	2984	2	0	1271	4254	550	3533	0	5500
Cannbio_058027	PK11555.1	98.22	617	2	2	444	1060	1	608	0	1070
Cannbio_058052	PK12444.1	99.54	3016	14	0	648	3663	3042	27	0	5493
Cannbio_058065	PK24311.1	99.3	856	6	0	65	920	856	1	0	1548
Cannbio_058098	PK26133.1	99.68	1547	5	0	324	1870	2430	884	0	2830
Cannbio_058101	PK19734.1	99.3	859	6	0	739	1597	94	952	0	1554
Cannbio_058155	PK03437.1	92.84	1368	72	16	1926	3280	1488	134	0	1969
Cannbio_058157	PK26494.1	99.49	782	4	0	974	1755	1	782	0	1423
Cannbio_058172	PK21235.1	99.59	1446	4	2	467	1910	86	1531	0	2636
Cannbio_058180	PK05979.1	98.41	1135	16	2	1514	2647	1293	160	0	1995
Cannbio_058186	PK09883.1	99.65	854	3	0	3372	4225	1210	357	0	1561
Cannbio_058203	PK14869.1	99.06	1172	11	0	930	2101	803	1974	0	2104
Cannbio_058226	PK01345.1	99.48	1160	6	0	3297	4456	1903	744	0	2109
Cannbio_058260	PK02447.1	98.6	1353	11	4	68	1415	28	1377	0	2386
Cannbio_058294	PK06935.1	99	1198	0	4	1	1186	57	1254	0	2135
Cannbio_058305	PK15108.1	99.93	1393	1	0	1	1393	70	1462	0	2567
Cannbio_058325	PK06724.1	99.75	788	2	0	1235	2022	826	1613	0	1445
Cannbio_058333	PK20191.1	99.52	1246	6	0	987	2232	872	2117	0	2268
Cannbio_058354	PK24275.1	99.62	1590	6	0	242	1831	27	1616	0	2904
Cannbio_058409	PK24893.1	100	2159	0	0	3402	5560	1706	3864	0	3988
Cannbio_058454	PK22069.1	100	1288	0	0	439	1726	86	1373	0	2379
Cannbio_058487	PK27727.1	98.15	1512	10	7	138	1640	1504	2	0	2621
Cannbio_058549	PK07210.1	99.22	1285	10	0	1	1285	1615	331	0	2318
Cannbio_058556	PK03178.1	99.64	1097	4	0	297	1393	1336	240	0	2004
Cannbio_058584	PK17514.1	99.46	931	5	0	929	1859	986	1916	0	1692
Cannbio_058627	PK28763.1	98.64	1324	15	1	480	1800	176	1499	0	2342
Cannbio_058637	PK02799.1	89.44	2424	222	30	800	3206	2484	78	0	3027
Cannbio_058658	PK21845.1	99.69	1917	6	0	896	2812	774	2690	0	3507
Cannbio_058665	PK12212.1	99.73	1096	3	0	775	1870	362	1457	0	2008
Cannbio_058672	PK05348.1	99.4	2489	15	0	704	3192	2489	1	0	4514
Cannbio_058677	PK13844.1	99.26	1630	12	0	163	1792	16	1645	0	2944
Cannbio_058688	PK00376.1	99.61	1018	2	2	630	1645	2180	1163	0	1857
Cannbio_058695	PK29481.1	99.79	466	1	0	311	776	17	482	0	856
Cannbio_058716	PK09214.1	99.93	1374	1	0	1294	2667	1374	1	0	2532
Cannbio_058793	PK12062.1	99.79	480	1	0	430	909	1125	646	0	881
Cannbio_058814	PK27007.1	97.72	1096	1	9	1890	2961	98	1193	0	1864
Cannbio_058817	PK07652.1	98.91	737	8	0	1	737	898	1634	0	1317
Cannbio_058829	PK10139.1	99.01	1711	15	2	1	1710	204	1913	0	3064
Cannbio_058835	PK08756.1	99.17	2409	20	0	656	3064	1016	3424	0	4338
Cannbio_058854	PK28727.1	99.94	1760	1	0	377	2136	1807	48	0	3245
Cannbio_058878	PK24436.1	99.8	1484	3	0	245	1728	1	1484	0	2724
Cannbio_058892	PK26599.1	99.46	1679	9	0	814	2492	1679	1	0	3051
Cannbio_058896	PK15031.1	99.67	2100	6	1	278	2377	1	2099	0	3838
Cannbio_058906	PK15831.1	98.96	2106	16	6	2018	4119	1038	3141	0	3762
Cannbio_058917	PK01237.5	78.48	748	125	35	359	1088	730	1	1e-127	457
Cannbio_058933	PK02311.1	98.64	1988	24	2	128	2112	1	1988	0	3518
Cannbio_058936	PK08320.1	99.36	2647	17	0	756	3402	812	3458	0	4795
Cannbio_058979	PK22630.1	99.74	1566	4	0	89	1654	26	1591	0	2870
Cannbio_058984	PK00109.1	99.68	1541	5	0	11	1551	1595	55	0	2819
Cannbio_058992	PK23032.1	97.81	502	7	4	237	737	712	1210	0	863
Cannbio_059017	PK03859.1	98.74	477	6	0	1164	1640	750	274	0	848
Cannbio_059042	PK11426.1	99.45	2190	2	7	322	2511	222	2401	0	3969
Cannbio_059057	PK06977.1	95.18	726	14	7	1299	2003	869	144	0	1127
Cannbio_059110	PK03715.2	97.87	2202	24	10	1	2201	2180	1	0	3784
Cannbio_059131	PK01556.1	94.98	2032	69	16	1	2027	2004	1	0	3158
Cannbio_059163	PK13632.1	99.22	2432	17	1	2592	5023	1996	4425	0	4385
Cannbio_059176	PK01023.14	99.26	407	3	0	1807	2213	429	23	0	736
Cannbio_059184	PK12198.1	99.2	2006	15	1	295	2299	476	2481	0	3615
Cannbio_059198	PK06490.2	94.93	651	30	1	347	997	246	893	0	1016
Cannbio_059223	PK05754.1	99.34	1361	9	0	3651	5011	1361	1	0	2464
Cannbio_059253	PK02318.1	99.49	1955	8	2	316	2270	26	1978	0	3554
Cannbio_059305	PK28205.1	97.68	905	14	7	3193	4094	137	1037	0	1548
Cannbio_059365	PK26956.1	99.26	1211	8	1	616	1826	233	1442	0	2185
Cannbio_059400	PK15059.1	99.7	1314	4	0	540	1853	341	1654	0	2405
Cannbio_059405	PK05664.1	100	1249	0	0	2404	3652	1250	2	0	2307
Cannbio_059421	PK17926.1	99.59	968	4	0	346	1313	968	1	0	1766
Cannbio_059432	PK03704.1	95.59	884	18	13	306	1174	2320	3197	0	1397
Cannbio_059449	PK20504.1	99.41	1526	9	0	471	1996	349	1874	0	2769
Cannbio_059454	PK03496.1	99.68	1544	5	0	75	1618	28	1571	0	2824
Cannbio_059475	PK04596.1	99.41	1009	6	0	82	1090	1	1009	0	1831
Cannbio_059483	PK17210.1	98.61	2309	25	3	1768	4070	2062	4369	0	4080
Cannbio_059495	PK07532.1	97.75	3019	20	13	1	2991	3073	75	0	5156
Cannbio_059530	PK07728.1	99.45	548	3	0	27	574	1598	1051	0	996
Cannbio_059539	PK15962.1	98.86	437	5	0	876	1312	1119	683	0	780
Cannbio_059552	PK28046.1	99.46	2754	9	4	2072	4819	2754	1	0	4998
Cannbio_059591	PK04595.3	99.8	511	1	0	475	985	395	905	0	939
Cannbio_059633	PK06475.1	94.95	99	5	0	596	694	93	191	2e-37	156
Cannbio_059660	PK19714.1	99.12	1022	9	0	260	1281	205	1226	0	1838
Cannbio_059673	PK09695.1	98.97	1067	11	0	1247	2313	1775	709	0	1910
Cannbio_059693	PK01944.1	99.15	827	7	0	1433	2259	1	827	0	1489
Cannbio_059709	PK29401.1	99.87	1531	2	0	64	1594	1	1531	0	2817
Cannbio_059725	PK24161.1	99.79	936	2	0	1658	2593	1528	593	0	1718
Cannbio_059752	PK12549.1	99.75	2388	6	0	698	3085	804	3191	0	4377
Cannbio_059774	PK08751.1	100	434	0	0	2133	2566	386	819	0	802
Cannbio_059784	PK29337.1	98.39	373	2	2	253	621	14	386	0	652
Cannbio_059798	PK05132.1	100	216	0	0	2422	2637	216	1	1e-109	399
Cannbio_059812	PK11268.1	90.63	331	29	2	1474	1803	5	334	8e-122	438
Cannbio_059842	PK23910.1	99.73	2241	5	1	69	2309	2240	1	0	4104
Cannbio_059872	PK00228.1	98.46	454	7	0	1905	2358	1253	1706	0	800
Cannbio_059890	PK27135.1	93.84	698	14	10	1903	2598	323	993	0	1024
Cannbio_059909	PK11630.1	99.41	1182	7	0	1964	3145	1407	226	0	2145
Cannbio_059947	PK06398.1	98.62	2393	12	7	2965	5336	2418	26	0	4217
Cannbio_059991	PK24102.1	97.7	1346	19	7	457	1802	1381	48	0	2303
Cannbio_060011	PK00048.1	99.57	1157	0	3	1452	2604	763	1918	0	2104
Cannbio_060033	PK20788.1	98.14	1400	17	3	1086	2485	794	2184	0	2433
Cannbio_060059	PK08161.1	99.73	2966	6	2	22	2986	24	2988	0	5432
Cannbio_060077	PK06858.1	99.09	991	5	3	1224	2214	952	1938	0	1777
Cannbio_060090	PK25229.1	98.3	646	10	1	1246	1891	1037	393	0	1134
Cannbio_060118	PK00865.1	99.93	4074	3	0	65	4138	1	4074	0	7507
Cannbio_060138	PK21204.1	100	372	0	0	5160	5531	1	372	0	688
Cannbio_060163	PK03684.1	84.67	724	59	29	176	854	2972	2256	0	675
Cannbio_060178	PK07193.1	100	579	0	0	36	614	1316	738	0	1070
Cannbio_060197	PK27160.1	97.53	770	19	0	389	1158	1410	641	0	1341
Cannbio_060212	PK09068.1	100	3071	0	0	55	3125	28	3098	0	5672
Cannbio_060224	PK02056.1	96.45	789	28	0	725	1513	993	205	0	1332
Cannbio_060264	PK11874.1	98.74	633	6	2	1094	1725	632	1	0	1123
Cannbio_060307	PK25573.1	98.78	410	2	1	515	921	412	3	0	726
Cannbio_060318	PK24324.1	99.79	480	1	0	806	1285	96	575	0	881
Cannbio_060334	PK17954.1	98.45	1418	15	3	526	1942	2217	806	0	2490
Cannbio_060345	PK25009.1	100	972	0	0	790	1761	712	1683	0	1796
Cannbio_060362	PK10987.1	99.28	835	6	0	878	1712	860	26	0	1509
Cannbio_060398	PK19087.1	99.46	1304	7	0	1542	2845	1370	2673	0	2370
Cannbio_060401	PK05770.1	98.13	696	11	2	649	1343	695	1	0	1212
Cannbio_060413	PK00263.1	99.44	720	4	0	728	1447	721	2	0	1308
Cannbio_060429	PK01119.1	99.14	1047	9	0	1570	2616	1939	893	0	1884
Cannbio_060473	PK19169.1	99.4	1005	6	0	489	1493	148	1152	0	1823
Cannbio_060476	PK07866.1	99.48	958	5	0	1796	2753	1501	2458	0	1742
Cannbio_060500	PK08950.1	99.57	6062	16	5	1639	7698	6054	1	0	11040
Cannbio_060532	PK03506.1	98.64	1321	11	5	264	1579	1553	235	0	2333
Cannbio_060603	PK05476.3	99.2	625	4	1	114	738	1130	507	0	1125
Cannbio_060618	PK19431.1	95	240	7	5	2086	2322	332	95	8e-102	372
Cannbio_060632	PK04763.1	99.38	1442	9	0	415	1856	126	1567	0	2614
Cannbio_060646	PK29407.1	99.4	663	4	0	1812	2474	1354	692	0	1203
Cannbio_060664	PK21077.1	99.73	1122	2	1	591	1711	237	1358	0	2054
Cannbio_060687	PK05976.1	99.64	1112	4	0	1401	2512	1112	1	0	2032
Cannbio_060737	PK20213.1	98.54	342	5	0	1291	1632	348	7	6e-172	604
Cannbio_060752	PK04256.3	99.74	1545	4	0	1799	3343	1545	1	0	2832
Cannbio_060767	PK29435.1	100	822	0	0	3416	4237	822	1	0	1519
Cannbio_060776	PK27368.1	99.62	2079	7	1	520	2597	2093	15	0	3794
Cannbio_060790	PK21870.1	99.74	767	2	0	250	1016	770	4	0	1406
Cannbio_060797	PK06847.1	99.82	2173	4	0	1352	3524	411	2583	0	3991
Cannbio_060809	PK27122.1	87.21	172	18	4	211	380	37	206	4e-48	193
Cannbio_060818	PK28665.1	99.18	1458	12	0	4167	5624	1458	1	0	2627
Cannbio_060857	PK26200.1	99.81	3121	6	0	620	3740	304	3424	0	5731
Cannbio_060865	PK17849.1	98.89	2429	10	3	601	3026	2415	1	0	4327
Cannbio_060867	PK08177.1	99.68	1265	4	0	104	1368	2599	1335	0	2314
Cannbio_060880	PK01108.1	99.1	1775	16	0	370	2144	1	1775	0	3190
Cannbio_060894	PK05873.1	99.85	2022	2	1	465	2485	1	2022	0	3716
Cannbio_060904	PK05679.2	100	450	0	0	1	450	1047	598	0	832
Cannbio_060932	PK10634.1	96.19	814	28	2	10	823	2018	1208	0	1328
Cannbio_060940	PK07733.2	99.26	404	3	0	68	471	404	1	0	730
Cannbio_060988	PK16530.2	99.08	1082	10	0	1101	2182	1	1082	0	1958
Cannbio_061003	PK20923.1	99.35	1844	12	0	430	2273	368	2211	0	3339
Cannbio_061007	PK02509.1	99.61	776	3	0	904	1679	700	1475	0	1417
Cannbio_061017	PK19354.1	99.65	1416	3	1	1515	2928	1416	1	0	2586
Cannbio_061034	PK23362.1	99.33	596	4	0	399	994	596	1	0	1079
Cannbio_061050	PK16088.1	96.98	496	3	5	236	719	1	496	0	822
Cannbio_061084	PK14619.1	98.1	737	10	4	326	1061	1	734	0	1280
Cannbio_061134	PK11310.1	97.74	1062	10	6	1570	2618	1233	173	0	1816
Cannbio_061143	PK04237.1	98.93	1126	12	0	251	1376	194	1319	0	2013
Cannbio_061157	PK23720.1	99.46	556	1	2	235	789	1	555	0	1009
Cannbio_061169	PK09957.1	99.91	1056	1	0	1	1056	2522	1467	0	1945
Cannbio_061181	PK11025.1	98.92	925	10	0	274	1198	1	925	0	1653
Cannbio_061192	PK03469.2	99.19	1234	10	0	825	2058	1334	101	0	2224
Cannbio_061217	PK25738.1	99.27	411	3	0	1517	1927	1391	981	0	743
Cannbio_061226	PK11212.1	99.08	434	4	0	707	1140	1081	648	0	780
Cannbio_061238	PK23457.1	100	171	0	0	2990	3160	644	474	5e-85	316
Cannbio_061253	PK05810.1	98.3	648	8	2	1548	2193	1797	1151	0	1133
Cannbio_061287	PK23228.1	97.46	629	4	4	123	739	629	1	0	1062
Cannbio_061307	PK09857.1	93.1	478	31	2	1	477	693	217	0	699
Cannbio_061319	PK04014.1	99.17	840	7	0	1	840	1	840	0	1513
Cannbio_061353	PK07929.1	99.32	442	3	0	1656	2097	855	1296	0	800
Cannbio_061386	PK13806.1	98.9	1448	5	7	1096	2537	1462	20	0	2575
Cannbio_061408	PK21822.1	99.2	502	4	0	54	555	1	502	0	905
Cannbio_061414	PK20859.1	99.82	1662	3	0	1	1662	152	1813	0	3053
Cannbio_061444	PK18181.1	98.86	438	5	0	516	953	240	677	0	782
Cannbio_061469	PK08693.1	100	923	0	0	631	1553	1	923	0	1705
Cannbio_061521	PK07305.1	98.82	678	8	0	8133	8810	678	1	0	1208
Cannbio_061564	PK28160.1	98.76	804	3	2	566	1362	1094	291	0	1423
Cannbio_061581	PK19293.1	99.85	3245	3	2	3358	6601	3244	1	0	5963
Cannbio_061589	PK22885.1	99.64	1675	6	0	1135	2809	1278	2952	0	3061
Cannbio_061609	PK04278.1	99.52	627	3	0	46	672	1	627	0	1142
Cannbio_061638	PK15656.1	100	987	0	0	82	1068	1860	874	0	1823
Cannbio_061658	PK23134.1	99.45	906	5	0	1549	2454	720	1625	0	1646
Cannbio_061706	PK25602.1	98.95	1241	10	1	1923	3160	1261	21	0	2217
Cannbio_061713	PK10259.1	86.56	186	19	6	458	640	183	1	2e-50	200
Cannbio_061756	PK25699.1	97.62	420	5	4	1	416	48	466	0	715
Cannbio_061778	PK20455.1	99.34	916	3	1	74	989	913	1	0	1655
Cannbio_061786	PK23208.1	99.69	968	3	0	721	1688	1456	489	0	1772
Cannbio_061810	PK06990.1	99.42	514	0	2	684	1194	618	105	0	929
Cannbio_061813	PK01633.1	99.66	2656	7	2	1631	4285	2949	295	0	4854
Cannbio_061856	PK04560.1	99.91	1103	1	0	2180	3282	1556	454	0	2032
Cannbio_061883	PK09504.1	98.86	880	10	0	430	1309	880	1	0	1570
Cannbio_061935	PK02255.1	99.55	667	3	0	522	1188	345	1011	0	1216
Cannbio_061945	PK07098.1	95.19	208	9	1	523	729	662	455	1e-88	327
Cannbio_061956	PK27693.1	98.51	1004	15	0	328	1331	92	1095	0	1772
Cannbio_061997	PK10360.1	99.62	530	2	0	518	1047	932	403	0	968
Cannbio_062002	PK06129.1	99.13	1491	13	0	2360	3850	1759	269	0	2682
Cannbio_062028	PK12254.1	99.71	346	1	0	745	1090	346	1	0	634
Cannbio_062036	PK15508.1	99.59	484	1	1	375	857	756	273	0	881
Cannbio_062043	PK12357.1	100	1581	0	0	633	2213	1	1581	0	2920
Cannbio_062058	PK26430.1	99.68	3115	10	0	75	3189	10	3124	0	5698
Cannbio_062074	PK08160.1	79.3	314	38	25	232	532	459	160	7e-49	195
Cannbio_062087	PK08555.1	99.57	2103	8	1	1058	3160	3308	1207	0	3832
Cannbio_062095	PK13111.1	99.48	1549	8	0	81	1629	2449	901	0	2817
Cannbio_062105	PK02346.1	98.76	1453	7	1	2415	3867	2144	703	0	2573
Cannbio_062111	PK18057.1	81.3	1219	161	66	15	1201	584	1767	0	926
Cannbio_062180	PK03493.1	99.12	454	4	0	2295	2748	831	1284	0	819
Cannbio_062202	PK01688.1	99.87	3106	4	0	2059	5164	1665	4770	0	5714
Cannbio_062235	PK26665.1	99.51	1422	7	0	1	1422	88	1509	0	2588
Cannbio_062249	PK05092.1	99.74	2277	6	0	17	2293	15	2291	0	4172
Cannbio_062274	PK17977.1	98.81	921	11	0	441	1361	524	1444	0	1640
Cannbio_062281	PK04731.1	99.44	2339	12	1	152	2489	103	2441	0	4246
Cannbio_062311	PK23776.1	99.1	335	3	0	705	1039	335	1	2e-171	603
Cannbio_062327	PK21514.1	99.75	807	2	0	35	841	1	807	0	1480
Cannbio_062360	PK14575.1	96.97	693	11	1	948	1640	683	1	0	1162
Cannbio_062405	PK20658.2	99.05	526	5	0	1584	2109	658	1183	0	944
Cannbio_062421	PK12962.1	99.32	295	2	0	669	963	9	303	9e-151	534
Cannbio_062432	PK16499.1	98.91	367	3	1	387	753	860	495	0	654
Cannbio_062442	PK04227.1	99.14	582	5	0	387	968	872	291	0	1048
Cannbio_062457	PK10516.1	100	1555	0	0	21	1575	27	1581	0	2872
Cannbio_062480	PK05735.1	99.63	2178	7	1	2843	5020	2183	7	0	3976
Cannbio_062488	PK12383.1	98.78	1390	17	0	235	1624	1	1390	0	2473
Cannbio_062525	PK11258.1	99.1	670	5	1	735	1403	1495	826	0	1203
Cannbio_062572	PK13328.1	99.6	1772	7	0	2617	4388	1942	171	0	3234
Cannbio_062583	PK15665.1	99.15	586	5	0	1396	1981	596	11	0	1055
Cannbio_062598	PK16445.1	99.06	1907	15	3	1	1907	1904	1	0	3432
Cannbio_062621	PK09307.1	98.61	1079	12	1	139	1217	15	1090	0	1906
Cannbio_062658	PK03559.1	99.31	723	5	0	1	723	1981	1259	0	1308
Cannbio_062670	PK07430.1	99.47	761	4	0	1043	1803	379	1139	0	1384
Cannbio_062681	PK16381.1	99.7	987	3	0	1554	2540	1268	2254	0	1807
Cannbio_062691	PK04118.1	98.78	409	5	0	1321	1729	409	1	0	728
Cannbio_062705	PK04286.2	99.67	602	2	0	2091	2692	602	1	0	1101
Cannbio_062708	PK01204.1	99.77	7015	8	3	211	7223	7009	1	0	12860
Cannbio_062729	PK11018.1	99.6	1742	6	1	2007	3748	1605	3345	0	3177
Cannbio_062746	PK22638.1	99.53	1069	5	0	792	1860	1231	163	0	1947
Cannbio_062764	PK12552.1	99.15	825	4	1	1534	2355	1198	2022	0	1482
Cannbio_062777	PK08016.1	97.39	2069	48	3	408	2475	2235	172	0	3552
Cannbio_062807	PK13926.1	99.75	406	1	0	1481	1886	97	502	0	745
Cannbio_062827	PK16698.1	98.21	2735	32	14	46	2777	4648	1928	0	4763
Cannbio_062848	PK21416.1	99.23	259	2	0	3082	3340	388	130	2e-130	468
Cannbio_062877	PK20996.1	97.93	1206	11	7	416	1608	307	1511	0	2076
Cannbio_062897	PK04788.1	99.12	685	6	0	633	1317	912	228	0	1232
Cannbio_062902	PK02081.2	99.8	1002	2	0	316	1317	1	1002	0	1840
Cannbio_062931	PK23981.1	98.74	873	11	0	310	1182	1	873	0	1552
Cannbio_062955	PK24152.1	99.77	875	2	0	60	934	11	885	0	1605
Cannbio_062988	PK08317.1	99	501	5	0	556	1056	1	501	0	898
Cannbio_063026	PK20329.1	99.86	2774	4	0	1373	4146	2823	50	0	5101
Cannbio_063054	PK06039.1	99.26	272	2	0	408	679	1	272	3e-138	492
Cannbio_063077	PK05281.1	99.73	1122	3	0	335	1456	221	1342	0	2056
Cannbio_063086	PK01433.1	98.86	615	7	0	1389	2003	641	27	0	1098
Cannbio_063117	PK09663.1	98.3	470	7	1	752	1221	490	958	0	822
Cannbio_063151	PK05123.1	100	951	0	0	3121	4071	951	1	0	1757
Cannbio_063163	PK00713.1	99.71	1362	4	0	1991	3352	2061	700	0	2494
Cannbio_063172	PK20400.1	98.23	734	6	2	76	809	1	727	0	1277
Cannbio_063208	PK27657.1	98.14	2630	33	6	615	3243	129	2743	0	4571
Cannbio_063219	PK29781.1	99.64	1118	2	2	232	1349	1	1116	0	2041
Cannbio_063252	PK18391.1	99.63	270	1	0	1373	1642	270	1	2e-138	494
Cannbio_063271	PK21427.1	100	501	0	0	1572	2072	184	684	0	926
Cannbio_063302	PK14006.1	98.99	2084	21	0	2676	4759	2518	435	0	3733
Cannbio_063435	PK01693.1	93.82	437	10	7	150	584	796	375	0	641
Cannbio_063481	PK20875.1	99.29	2098	9	3	107	2203	1	2093	0	3786
Cannbio_063503	PK07336.2	97.18	531	12	3	669	1197	168	697	0	894
Cannbio_063512	PK07927.1	97.55	1346	27	6	145	1487	5	1347	0	2316
Cannbio_063535	PK15642.1	99.7	1647	5	0	568	2214	572	2218	0	3014
Cannbio_063551	PK06698.1	98.76	1046	1	6	228	1267	16	1055	0	1849
Cannbio_063559	PK10955.1	98.61	718	4	1	1340	2057	729	18	0	1266
Cannbio_063597	PK02311.3	96.16	730	28	0	381	1110	2242	1513	0	1194
Cannbio_063612	PK19188.1	99.6	6459	17	2	50	6499	12	6470	0	11780
Cannbio_063623	PK16227.1	99.87	787	1	0	1070	1856	1122	336	0	1448
Cannbio_063639	PK10439.1	98.34	781	12	1	1396	2176	1124	1903	0	1369
Cannbio_063668	PK12417.1	99.36	1087	0	2	2084	3163	2129	1043	0	1962
Cannbio_063688	PK15706.1	99.04	2399	9	4	132	2530	1	2385	0	4290
Cannbio_063726	PK20713.1	98.57	628	9	0	733	1360	628	1	0	1110
Cannbio_063912	PK02392.1	100	1586	0	0	186	1771	1586	1	0	2929
Cannbio_063930	PK16780.1	100	668	0	0	2053	2720	668	1	0	1234
Cannbio_063937	PK17572.1	99.14	2435	21	0	1	2435	81	2515	0	4381
Cannbio_063967	PK01205.4	99.32	883	6	0	1	883	1565	683	0	1598
Cannbio_064029	PK28612.1	99.53	2568	11	1	40	2607	2838	272	0	4674
Cannbio_064076	PK15099.1	97.85	652	9	3	1	648	143	793	0	1122
Cannbio_064100	PK07146.1	99.18	735	3	3	1	734	1471	739	0	1321
Cannbio_064159	PK03568.1	100	1571	0	0	1319	2889	845	2415	0	2902
Cannbio_064229	PK03233.1	97.42	620	14	2	396	1014	619	1	0	1055
Cannbio_064261	PK02823.1	97.13	453	10	2	445	894	366	818	0	761
Cannbio_064277	PK06029.1	99.9	1924	2	0	235	2158	26	1949	0	3542
Cannbio_064354	PK00560.1	99.37	1266	8	0	425	1690	100	1365	0	2294
Cannbio_064368	PK00714.1	99.51	1232	5	1	1	1231	1829	598	0	2241
Cannbio_064369	PK13176.1	99.62	2085	5	1	883	2967	2107	26	0	3803
Cannbio_064371	PK27624.1	99.37	1263	6	1	288	1550	1427	167	0	2287
Cannbio_064372	PK09562.1	99.59	490	2	0	2353	2842	1	490	0	894
Cannbio_064373	PK03268.1	99.16	955	3	4	1	954	48	998	0	1714
Cannbio_064374	PK04274.1	99.15	702	6	0	1973	2674	857	156	0	1264
Cannbio_064375	PK07407.1	98.44	962	6	4	22	980	27	982	0	1685
Cannbio_064376	PK11546.1	99.57	463	2	0	1105	1567	1163	701	0	845
Cannbio_064377	PK11485.1	83.99	331	39	14	19	342	436	113	2e-82	305
Cannbio_064379	PK17334.1	100	401	0	0	990	1390	706	1106	0	741
Cannbio_064380	PK20325.1	97.67	343	4	2	701	1039	544	886	1e-166	586
Cannbio_064381	PK23404.1	99.82	549	1	0	1316	1864	549	1	0	1009
Cannbio_064382	PK07383.1	99.37	2532	16	0	448	2979	480	3011	0	4588
Cannbio_064383	PK07691.2	98.96	1730	18	0	2939	4668	1	1730	0	3118
Cannbio_064384	PK09998.1	97.98	791	13	1	614	1404	842	1629	0	1369
Cannbio_064385	PK10238.1	99.07	2034	11	6	941	2973	178	2204	0	3644
Cannbio_064387	PK01340.2	98.04	918	18	0	276	1193	1285	368	0	1596
Cannbio_064388	PK04992.1	99.81	526	1	0	321	846	266	791	0	966
Cannbio_064391	PK03679.1	98.85	434	5	0	918	1351	836	403	0	774
Cannbio_064392	PK00546.1	99.62	2113	8	0	598	2710	2138	26	0	3858
Cannbio_064393	PK04265.1	96.01	1052	9	11	498	1542	1348	323	0	1679
Cannbio_064394	PK02611.1	99.56	4113	18	0	1819	5931	1991	6103	0	7496
Cannbio_064395	PK11980.1	99.9	964	1	0	965	1928	1134	2097	0	1775
Cannbio_064396	PK13971.1	98.98	590	2	2	597	1182	912	1501	0	1053
Cannbio_064397	PK22220.1	100	1450	0	0	5735	7184	1477	28	0	2678
Cannbio_064398	PK24547.1	99.75	798	2	0	1545	2342	1070	1867	0	1463
Cannbio_064399	PK06903.1	82.03	2810	405	100	447	3207	2764	6	0	2300
Cannbio_064401	PK24619.1	100	510	0	0	68	577	1	510	0	942
Cannbio_064402	PK03224.1	99.46	1116	6	0	1203	2318	1720	605	0	2028
Cannbio_064403	PK02955.1	99.62	1865	7	0	5451	7315	5232	3368	0	3406
Cannbio_064404	PK18805.1	98.33	540	6	2	154	693	1	537	0	944
Cannbio_064406	PK07679.1	99.19	868	7	0	124	991	1331	464	0	1565
Cannbio_064407	PK06948.1	99.8	1019	2	0	1	1019	2634	1616	0	1871
Cannbio_064408	PK06061.2	100	1140	0	0	175	1314	2	1141	0	2106
Cannbio_064411	PK03388.3	99.37	316	2	0	1477	1792	340	25	2e-162	573
Cannbio_064413	PK00103.2	99.38	484	3	0	2333	2816	1	484	0	878
Cannbio_064414	PK14790.1	98.36	1280	13	3	10	1285	26	1301	0	2241
Cannbio_064416	PK25368.1	99.54	1530	7	0	141	1670	1530	1	0	2787
Cannbio_064417	PK07185.1	98.38	1231	13	6	838	2063	1536	308	0	2156
Cannbio_064418	PK02340.1	99.79	947	2	0	1933	2879	389	1335	0	1738
Cannbio_064419	PK29245.1	100	539	0	0	765	1303	282	820	0	996
Cannbio_064420	PK13564.1	99.4	1330	5	3	1	1328	2074	746	0	2409
Cannbio_064421	PK15427.1	92.35	536	33	2	269	803	1256	728	0	765
Cannbio_064422	PK00357.1	98.5	466	4	1	2	467	561	99	0	819
Cannbio_064424	PK06930.1	98.55	2973	19	5	2471	5443	1987	4935	0	5249
Cannbio_064425	PK06784.1	97.09	1824	38	12	25	1844	2817	1005	0	3061
Cannbio_064426	PK12640.1	98.9	1269	14	0	728	1996	1644	2912	0	2266
Cannbio_064427	PK16906.1	99.02	2338	22	1	1432	3768	547	2884	0	4189
Cannbio_064428	PK18821.1	99.67	613	2	0	2132	2744	613	1	0	1122
Cannbio_064429	PK10795.1	99.72	1426	4	0	1797	3222	2129	704	0	2612
Cannbio_064430	PK03888.1	100	1361	0	0	1907	3267	1474	114	0	2514
Cannbio_064431	PK21496.1	99.87	2321	3	0	1358	3678	2524	204	0	4270
Cannbio_064432	PK18249.1	99.67	6612	12	4	1562	8172	6603	1	0	12080
Cannbio_064433	PK16249.1	98.26	115	2	0	666	780	1623	1737	4e-51	202
Cannbio_064434	PK09210.1	98.95	569	5	1	2535	3102	1459	2027	0	1016
Cannbio_064436	PK17472.1	99.74	782	2	0	572	1353	2206	1425	0	1434
Cannbio_064438	PK07149.1	99.18	1345	11	0	1	1345	170	1514	0	2423
Cannbio_064439	PK10363.1	98.56	2492	33	2	129	2620	2492	4	0	4399
Cannbio_064440	PK00427.1	99.24	661	5	0	658	1318	729	69	0	1194
Cannbio_064441	PK29376.1	94	700	11	12	499	1198	1	669	0	1033
Cannbio_064442	PK05866.1	99.31	1456	7	2	833	2285	557	2012	0	2630
Cannbio_064443	PK09110.1	97.76	2630	37	7	88	2713	16	2627	0	4510
Cannbio_064444	PK16028.2	97.03	1920	39	7	3339	5256	296	2199	0	3214
Cannbio_064445	PK23881.1	99.66	882	3	0	430	1311	66	947	0	1613
Cannbio_064446	PK03684.1	99.28	1106	7	1	1029	2134	2255	1151	0	1997
Cannbio_064447	PK05901.1	99.21	1265	5	3	1543	2803	1264	1	0	2276
Cannbio_064448	PK03355.1	99.31	1456	3	6	121	1576	1472	24	0	2627
Cannbio_064449	PK13177.1	99.54	658	2	1	1751	2408	645	1301	0	1197
Cannbio_064450	PK16358.1	99.09	547	5	0	10	556	588	42	0	983
Cannbio_064452	PK00465.1	99.8	990	2	0	110	1099	990	1	0	1818
Cannbio_064453	PK09912.1	99.8	489	1	0	689	1177	2114	1626	0	898
Cannbio_064454	PK24567.1	99.36	936	6	0	1925	2860	2133	3068	0	1696
Cannbio_064455	PK00976.1	99.52	1884	9	0	39	1922	1	1884	0	3430
Cannbio_064456	PK06769.1	98.28	986	6	2	4829	5803	915	1900	0	1716
Cannbio_064457	PK01744.1	99.51	2852	9	3	11	2862	184	3030	0	5184
Cannbio_064459	PK16636.1	99.56	4054	18	0	500	4553	1	4054	0	7387
Cannbio_064460	PK02986.1	99.89	1833	2	0	654	2486	463	2295	0	3374
Cannbio_064462	PK14861.1	99.64	1942	4	2	1501	3439	908	2849	0	3544
Cannbio_064464	PK24332.1	98.74	476	6	0	515	990	1276	801	0	846
Cannbio_064465	PK05221.1	99.76	839	2	0	255	1093	947	109	0	1539
Cannbio_064466	PK21093.1	99.26	1080	8	0	1628	2707	591	1670	0	1951
Cannbio_064469	PK01689.1	98.65	517	5	2	413	928	516	1	0	915
Cannbio_064470	PK03015.1	97	1132	9	10	2553	3684	2144	3250	0	1879
Cannbio_064471	PK17933.1	99.26	2967	17	3	67	3033	2962	1	0	5352
Cannbio_064472	PK04188.1	99.9	2059	2	0	124	2182	1	2059	0	3792
Cannbio_064473	PK05499.1	100	426	0	0	580	1005	1	426	0	787
Cannbio_064474	PK17955.1	99.91	1066	1	0	1000	2065	1066	1	0	1964
Cannbio_064475	PK29364.1	99.58	955	4	0	766	1720	69	1023	0	1742
Cannbio_064476	PK18073.1	99.69	959	3	0	299	1257	1107	149	0	1755
Cannbio_064477	PK05533.4	99.1	665	4	2	500	1163	335	998	0	1194
Cannbio_064478	PK11365.1	99.04	832	8	0	600	1431	1	832	0	1493
Cannbio_064479	PK05526.1	99.22	1158	7	1	596	1751	614	1771	0	2087
Cannbio_064480	PK17126.1	95.24	441	5	2	958	1398	1252	828	0	684
Cannbio_064482	PK11593.1	99.53	2787	3	1	332	3118	70	2846	0	5066
Cannbio_064483	PK11652.1	98.97	1852	8	4	109	1950	28	1878	0	3304
Cannbio_064484	PK10067.1	99.93	2893	2	0	292	3184	1	2893	0	5332
Cannbio_064485	PK06970.1	99.9	989	1	0	1315	2303	1430	442	0	1821
Cannbio_064487	PK27839.1	99.48	1927	10	0	410	2336	2278	352	0	3504
Cannbio_064488	PK02710.2	97.41	925	18	1	1055	1979	1593	675	0	1587
Cannbio_064490	PK17811.1	99.3	143	1	0	697	839	194	336	2e-68	259
Cannbio_064491	PK16274.1	99	900	9	0	392	1291	81	980	0	1613
Cannbio_064492	PK08680.1	98.74	1347	12	2	907	2253	11	1352	0	2388
Cannbio_064493	PK00728.1	99.69	2586	8	0	558	3143	261	2846	0	4732
Cannbio_064494	PK15701.1	99.77	883	2	0	1570	2452	883	1	0	1620
Cannbio_064495	PK05649.1	99.26	540	4	0	662	1201	540	1	0	976
Cannbio_064496	PK14925.1	100	423	0	0	1293	1715	423	1	0	782
Cannbio_064497	PK17794.1	99.9	985	1	0	732	1716	124	1108	0	1814
Cannbio_064498	PK10566.1	97.8	91	1	1	6	96	281	370	3e-37	156
Cannbio_064500	PK12776.1	97.98	397	4	1	818	1214	439	47	0	686
Cannbio_064502	PK01713.1	98.84	2235	26	0	615	2849	236	2470	0	3984
Cannbio_064505	PK11447.1	99.54	869	4	0	1598	2466	905	1773	0	1583
Cannbio_064506	PK09018.1	99.34	1054	7	0	1410	2463	1093	2146	0	1908
Cannbio_064508	PK20582.1	96.59	205	2	2	273	477	2	201	5e-91	335
Cannbio_064509	PK13098.1	99.47	1128	6	0	436	1563	2360	1233	0	2050
Cannbio_064512	PK00772.1	99.73	1464	4	0	1	1464	102	1565	0	2682
Cannbio_064514	PK11454.1	99.51	1224	6	0	151	1374	26	1249	0	2228
Cannbio_064515	PK00595.2	79.91	234	26	18	40	258	228	1	2e-36	152
Cannbio_064516	PK03289.1	99.56	1836	8	0	1259	3094	1860	25	0	3347
Cannbio_064517	PK01905.1	97.98	1933	31	4	1	1931	1927	1	0	3347
Cannbio_064518	PK03096.1	99.42	1725	9	1	1711	3434	1420	3144	0	3129
Cannbio_064519	PK12667.1	99.05	2947	25	1	2100	5043	1336	4282	0	5284
Cannbio_064520	PK12394.1	99.73	1845	4	1	364	2208	1	1844	0	3378
Cannbio_064521	PK00699.1	87.41	3057	277	83	411	3428	3145	158	0	3413
Cannbio_064522	PK23346.1	98.62	2029	23	3	5	2031	2922	897	0	3587
Cannbio_064523	PK17185.1	99.05	1049	8	1	1726	2774	1049	3	0	1881
Cannbio_064524	PK05949.1	99.2	1250	8	2	204	1453	1895	648	0	2252
Cannbio_064525	PK00069.1	100	1899	0	0	438	2336	1924	26	0	3507
Cannbio_064526	PK19618.1	99.19	1483	9	1	757	2239	690	2169	0	2669
Cannbio_064527	PK01432.1	99.86	2168	2	1	2082	4249	3197	1031	0	3986
Cannbio_064529	PK00691.2	98.69	305	2	2	565	868	304	1	1e-152	540
Cannbio_064530	PK18593.1	98.8	1171	14	0	3427	4597	1187	17	0	2109
Cannbio_064531	PK06667.1	98.06	103	2	0	886	988	394	292	3e-44	180
Cannbio_064532	PK00977.1	93.87	1272	59	13	550	1815	572	1830	0	1901
Cannbio_064533	PK15512.1	100	812	0	0	895	1706	739	1550	0	1500
Cannbio_064534	PK18922.1	99.64	276	1	0	561	836	337	62	4e-142	505
Cannbio_064535	PK09765.1	97.78	1578	35	0	712	2289	1603	26	0	2721
Cannbio_064538	PK12581.1	99.04	1361	4	4	11	1362	1903	543	0	2433
Cannbio_064539	PK22452.1	100	364	0	0	357	720	364	1	0	673
Cannbio_064540	PK27289.1	100	231	0	0	812	1042	231	1	1e-118	427
Cannbio_064541	PK25958.1	99.15	2947	15	5	54	2990	26	2972	0	5295
Cannbio_064542	PK13025.1	99.78	445	1	0	1079	1523	445	1	0	817
Cannbio_064543	PK08160.1	88.79	223	23	2	739	960	231	10	3e-72	272
Cannbio_064544	PK17495.1	99.82	549	1	0	314	862	514	1062	0	1009
Cannbio_064545	PK23024.1	99.58	1894	8	0	699	2592	410	2303	0	3454
Cannbio_064546	PK25381.1	99.28	966	7	0	22	987	1761	796	0	1746
Cannbio_064547	PK12675.1	99.53	5067	22	2	85	5150	1	5066	0	9223
Cannbio_064548	PK07599.1	100	1071	0	0	2397	3467	1497	427	0	1978
Cannbio_064550	PK25757.1	97.75	1599	19	5	328	1925	1896	314	0	2737
Cannbio_064551	PK12422.1	75.39	451	75	34	1	431	539	973	4e-46	185
Cannbio_064552	PK25938.1	97.17	1097	29	2	325	1421	1717	623	0	1853
Cannbio_064553	PK02826.1	99.55	663	3	0	527	1189	197	859	0	1208
Cannbio_064554	PK11318.1	100	314	0	0	2053	2366	785	1098	2e-164	580
Cannbio_064555	PK27271.1	98.81	587	3	1	1280	1866	641	59	0	1042
Cannbio_064556	PK05223.1	98.72	2648	7	8	1352	3975	2843	199	0	4676
Cannbio_064558	PK16122.1	99.42	1738	10	0	2374	4111	2493	756	0	3155
Cannbio_064559	PK15086.1	99.41	1693	7	1	1452	3144	1690	1	0	3068
Cannbio_064560	PK28164.1	98.19	386	2	5	504	885	1	385	0	669
Cannbio_064561	PK03905.1	79.83	347	40	24	1	329	1121	1455	2e-58	226
Cannbio_064562	PK11485.1	82.01	328	45	14	562	882	321	1	2e-70	267
Cannbio_064563	PK03337.1	99.29	1269	8	1	1	1269	31	1298	0	2292
Cannbio_064564	PK25650.1	99.87	771	1	0	228	998	771	1	0	1419
Cannbio_064565	PK04982.1	98.77	567	6	1	41	607	1	566	0	1007
Cannbio_064566	PK01491.1	98.95	2086	22	0	548	2633	2303	218	0	3731
Cannbio_064567	PK07275.1	99.19	1859	9	4	30	1882	2	1860	0	3345
Cannbio_064568	PK25062.1	99.74	781	2	0	51	831	781	1	0	1432
Cannbio_064569	PK15297.1	99.65	867	3	0	1242	2108	867	1	0	1585
Cannbio_064570	PK17068.1	99.71	695	2	0	825	1519	929	235	0	1273
Cannbio_064572	PK16243.1	99.75	1223	3	0	913	2135	15	1237	0	2242
Cannbio_064573	PK25240.1	99.6	1511	6	0	1979	3489	1553	43	0	2758
Cannbio_064574	PK19768.1	97.42	1201	10	8	702	1890	2697	1506	0	2026
Cannbio_064576	PK03659.1	99.84	1225	2	0	569	1793	1994	770	0	2252
Cannbio_064577	PK05302.1	99.69	1948	5	1	4520	6467	1949	3	0	3563
Cannbio_064578	PK15078.1	98.94	1695	18	0	1683	3377	2456	762	0	3031
Cannbio_064579	PK09266.1	99.25	795	6	0	3103	3897	28	822	0	1435
Cannbio_064580	PK21899.1	99.41	1687	8	2	38	1723	1804	119	0	3059
Cannbio_064581	PK09408.2	98.1	896	17	0	1122	2017	896	1	0	1585
Cannbio_064582	PK00029.1	99.87	1502	1	1	209	1709	1	1502	0	2761
Cannbio_064583	PK08344.1	93.83	243	1	1	245	487	1106	878	2e-96	353
Cannbio_064584	PK04863.2	98.12	1011	18	1	139	1148	1	1011	0	1760
Cannbio_064585	PK09853.1	99.48	1153	6	0	1371	2523	846	1998	0	2097
Cannbio_064588	PK09008.1	98.88	1432	9	3	691	2122	546	1970	0	2549
Cannbio_064589	PK19825.1	99.67	2393	5	1	2177	4569	2418	29	0	4372
Cannbio_064590	PK04262.1	99.77	1313	3	0	2321	3633	33	1345	0	2409
Cannbio_064591	PK14679.1	99.71	4124	8	2	6615	10738	327	4446	0	7546
Cannbio_064592	PK29490.1	99.23	1955	14	1	108	2062	2054	101	0	3526
Cannbio_064593	PK20294.1	99.3	287	2	0	533	819	156	442	1e-146	520
Cannbio_064594	PK07757.1	95.67	693	5	6	1741	2432	193	861	0	1090
Cannbio_064595	PK27495.1	99.26	2036	11	4	475	2508	4	2037	0	3674
Cannbio_064596	PK27415.1	99.53	1056	5	0	1520	2575	476	1531	0	1923
Cannbio_064598	PK10167.1	99.72	1078	3	0	934	2011	2079	1002	0	1975
Cannbio_064599	PK16627.1	99.56	1356	0	3	136	1491	1374	25	0	2466
Cannbio_064600	PK12588.1	98.89	629	1	2	936	1558	629	1	0	1118
Cannbio_064601	PK14108.1	98.47	457	6	1	117	572	547	91	0	804
Cannbio_064603	PK07644.1	99.49	1377	5	2	199	1574	1	1376	0	2503
Cannbio_064604	PK11802.1	98.48	1379	12	8	1	1376	62	1434	0	2422
Cannbio_064606	PK11485.1	84.14	145	18	5	147	289	149	8	2e-31	135
Cannbio_064607	PK10492.1	92.58	2345	122	24	941	3262	3117	802	0	3319
Cannbio_064608	PK26769.1	98.56	836	9	2	649	1484	857	25	0	1474
Cannbio_064609	PK16799.1	98.88	448	5	0	2240	2687	448	1	0	800
Cannbio_064610	PK08120.1	98.58	2317	33	0	335	2651	129	2445	0	4096
Cannbio_064611	PK14638.1	99.07	1503	8	5	2915	4416	1498	1	0	2693
Cannbio_064612	PK29449.1	99.76	1265	3	0	1896	3160	1265	1	0	2320
Cannbio_064613	PK15707.1	99.11	898	8	0	1635	2532	1168	271	0	1615
Cannbio_064614	PK01760.1	100	959	0	0	3276	4234	1040	82	0	1772
Cannbio_064615	PK13541.1	99.09	328	3	0	704	1031	512	185	1e-167	590
Cannbio_064616	PK13408.1	97.19	998	21	5	333	1325	776	1771	0	1681
Cannbio_064617	PK01281.1	95.34	708	32	1	1099	1805	994	287	0	1136
Cannbio_064618	PK22729.1	99.3	710	5	0	345	1054	1	710	0	1284
Cannbio_064621	PK08183.1	98.28	1220	14	3	617	1833	1230	15	0	2130
Cannbio_064622	PK04850.1	82.46	228	32	6	25	249	45	267	3e-48	193
Cannbio_064623	PK05646.1	96.72	640	17	4	180	817	1	638	0	1068
Cannbio_064624	PK10836.17	99.66	893	0	2	975	1864	929	37	0	1629
Cannbio_064625	PK12072.1	99.02	3569	31	4	2858	6424	3595	29	0	6394
Cannbio_064630	PK17554.2	95.95	618	12	7	44	660	1984	1379	0	990
Cannbio_064632	PK10875.1	99.4	2325	14	0	1	2325	33	2357	0	4217
Cannbio_064633	PK20005.1	99.78	450	1	0	512	961	1	450	0	826
Cannbio_064634	PK13461.1	100	1737	0	0	142	1878	1	1737	0	3208
Cannbio_064635	PK19977.1	99.5	200	1	0	950	1149	200	1	7e-100	364
Cannbio_064636	PK06492.1	99.37	636	1	1	961	1593	1	636	0	1149
Cannbio_064638	PK04091.1	99.62	1833	7	0	2765	4597	2024	3856	0	3347
Cannbio_064639	PK15598.1	99.91	1057	1	0	1154	2210	1027	2083	0	1947
Cannbio_064640	PK17012.1	99.53	2528	11	1	1	2527	2804	277	0	4601
Cannbio_064641	PK01264.1	100	1149	0	0	1013	2161	1744	596	0	2122
Cannbio_064642	PK05064.1	99.32	1181	8	0	601	1781	31	1211	0	2137
Cannbio_064644	PK04971.1	87.84	255	21	7	858	1102	853	599	1e-77	291
Cannbio_064645	PK14618.1	99	800	8	0	121	920	1	800	0	1434
Cannbio_064646	PK06723.1	99.74	2647	7	0	6831	9477	1	2647	0	4850
Cannbio_064647	PK17866.1	98.71	1633	14	6	1645	3270	234	1866	0	2892
Cannbio_064649	PK14789.1	98.24	398	7	0	1059	1456	742	345	0	697
Cannbio_064650	PK28049.1	99.07	1078	7	1	1615	2692	61	1135	0	1932
Cannbio_064651	PK05410.1	99.61	1551	6	0	3	1553	33	1583	0	2832
Cannbio_064652	PK13024.1	99.65	4232	10	2	1	4232	4227	1	0	7727
Cannbio_064653	PK22390.1	99.52	825	0	1	1	821	3091	2267	0	1498
Cannbio_064654	PK19998.1	91.6	381	14	6	446	826	361	723	1e-143	510
Cannbio_064655	PK02327.1	95.74	188	8	0	25	212	1	188	2e-81	303
Cannbio_064657	PK01403.1	99.94	4981	3	0	176	5156	5619	639	0	9182
Cannbio_064658	PK11455.1	99.74	780	2	0	1	780	30	809	0	1430
Cannbio_064660	PK02867.1	99.13	1964	17	0	2133	4096	1439	3402	0	3533
Cannbio_064661	PK12322.1	99.36	472	3	0	1289	1760	778	307	0	856
Cannbio_064662	PK24073.1	95.49	776	9	9	943	1718	796	47	0	1216
Cannbio_064665	PK12767.1	98.75	2955	26	10	71	3022	4	2950	0	5241
Cannbio_064666	PK09535.1	99.47	936	5	0	32	967	2240	1305	0	1701
Cannbio_064667	PK22785.1	99.01	403	4	0	1139	1541	403	1	0	723
Cannbio_064669	PK11037.2	99.48	1351	7	0	857	2207	1380	30	0	2457
Cannbio_064670	PK21135.1	99.79	960	2	0	2910	3869	960	1	0	1762
Cannbio_064671	PK16857.1	99.77	432	1	0	118	549	26	457	0	793
Cannbio_064672	PK06819.1	99.68	623	2	0	1	623	990	368	0	1140
Cannbio_064673	PK04350.1	99.58	1427	6	0	1593	3019	1427	1	0	2603
Cannbio_064675	PK14588.1	99.47	565	3	0	91	655	1033	469	0	1027
Cannbio_064676	PK12376.1	97.78	316	7	0	1650	1965	342	27	4e-154	545
Cannbio_064677	PK02765.1	99.73	748	2	0	250	997	2092	1345	0	1371
Cannbio_064678	PK08284.1	99.38	2721	15	1	1	2721	769	3487	0	4929
Cannbio_064679	PK08704.2	100	891	0	0	3601	4491	46	936	0	1646
Cannbio_064680	PK11476.1	99.73	2563	7	0	1173	3735	2563	1	0	4695
Cannbio_064682	PK19249.1	99.57	921	4	0	1679	2599	1269	2189	0	1679
Cannbio_064684	PK03729.1	99.03	2484	18	1	256	2739	1	2478	0	4449
Cannbio_064685	PK04197.1	100	1241	0	0	101	1341	2299	1059	0	2292
Cannbio_064687	PK19358.1	99.18	486	4	0	46	531	1699	1214	0	876
Cannbio_064688	PK18433.1	99.63	1338	5	0	922	2259	798	2135	0	2444
Cannbio_064689	PK26171.1	98.8	2842	32	2	4	2844	197	3037	0	5059
Cannbio_064690	PK29518.3	99.53	1695	8	0	817	2511	1927	233	0	3086
Cannbio_064691	PK27880.1	99.88	826	0	1	332	1156	1	826	0	1519
Cannbio_064692	PK28839.1	97.47	2170	31	14	102	2269	1	2148	0	3681
Cannbio_064693	PK08966.1	99.83	2307	4	0	112	2418	97	2403	0	4239
Cannbio_064695	PK17692.2	97.3	481	13	0	1783	2263	481	1	0	841
Cannbio_064698	PK05528.2	99.57	698	3	0	1303	2000	485	1182	0	1273
Cannbio_064699	PK05124.1	99.18	971	7	1	301	1270	400	1370	0	1748
Cannbio_064700	PK10666.3	100	2689	0	0	774	3462	855	3543	0	4966
Cannbio_064701	PK27419.1	99.89	1813	2	0	664	2476	299	2111	0	3338
Cannbio_064702	PK27317.1	99.38	3050	14	2	88	3136	1	3046	0	5522
Cannbio_064703	PK20383.1	98.21	1170	21	0	1213	2382	1	1170	0	2045
Cannbio_064704	PK15694.1	98.9	1090	4	1	38	1127	1561	480	0	1940
Cannbio_064705	PK08846.1	100	575	0	0	1254	1828	466	1040	0	1062
Cannbio_064706	PK16875.1	99.91	1141	1	0	646	1786	1169	29	0	2102
Cannbio_064707	PK03600.1	99.86	700	1	0	509	1208	205	904	0	1288
Cannbio_064708	PK07950.1	99.73	1484	3	1	3114	4597	1368	2850	0	2717
Cannbio_064710	PK25210.1	92.31	91	5	2	2463	2552	460	371	3e-28	128
Cannbio_064711	PK14821.1	87.17	187	20	4	807	991	338	154	3e-53	209
Cannbio_064712	PK10004.1	98.14	2629	24	8	457	3085	475	3078	0	4560
Cannbio_064713	PK08540.1	99.52	826	4	0	385	1210	448	1273	0	1504
Cannbio_064714	PK26041.1	99.09	876	6	1	1714	2589	917	44	0	1572
Cannbio_064715	PK14457.2	100	340	0	0	599	938	505	166	4e-179	628
Cannbio_064717	PK02945.1	99.5	397	2	0	1285	1681	125	521	0	723
Cannbio_064718	PK02495.1	100	556	0	0	761	1316	805	250	0	1027
Cannbio_064719	PK16226.1	97.32	336	5	3	610	943	334	1	1e-160	568
Cannbio_064720	PK17356.1	99.02	1320	13	0	333	1652	1452	133	0	2366
Cannbio_064721	PK09603.1	98.7	1463	19	0	497	1959	1794	332	0	2597
Cannbio_064722	PK16761.1	99.94	1813	1	0	550	2362	251	2063	0	3343
Cannbio_064723	PK01843.1	99.54	3013	14	0	1	3013	501	3513	0	5487
Cannbio_064724	PK26622.1	97.54	3089	44	17	104	3161	1	3088	0	5254
Cannbio_064727	PK13094.1	99.4	996	6	0	1666	2661	1044	49	0	1807
Cannbio_053196	PK15768.1	98.79	907	11	0	662	1568	950	44	0	1615
Cannbio_053197	PK28329.1	99.82	559	1	0	4557	5115	1	559	0	1027
Cannbio_053198	PK05426.1	98.14	1020	4	7	196	1201	1	1019	0	1764
Cannbio_053199	PK20438.1	97.06	782	19	4	962	1741	570	1349	0	1314
Cannbio_053200	PK01560.1	99.43	879	5	0	1933	2811	2070	1192	0	1596
Cannbio_053202	PK28409.1	99.6	495	2	0	500	994	1	495	0	904
Cannbio_053203	PK12808.1	99.62	2105	8	0	1333	3437	2510	406	0	3843
Cannbio_053204	PK05752.1	99.5	1006	1	2	649	1650	1	1006	0	1827
Cannbio_053205	PK00171.1	99.84	1832	3	0	2854	4685	1832	1	0	3367
Cannbio_053207	PK26673.1	99.24	662	5	0	796	1457	1445	784	0	1195
Cannbio_053208	PK20146.1	97.2	1359	31	3	464	1822	1457	106	0	2333
Cannbio_053209	PK07029.2	99.89	941	1	0	1199	2139	941	1	0	1733
Cannbio_053210	PK21359.1	99.13	462	3	1	433	893	462	1	0	830
Cannbio_053211	PK11708.1	99.17	1802	6	4	2599	4391	1878	77	0	3236
Cannbio_053212	PK11708.1	97.78	677	15	0	1	677	753	77	0	1168
Cannbio_053213	PK16140.1	100	584	0	0	1722	2305	591	1174	0	1079
Cannbio_053214	PK08522.1	99.51	1235	6	0	1	1235	18	1252	0	2248
Cannbio_053217	PK09942.1	99.64	826	3	0	932	1757	610	1435	0	1509
Cannbio_053218	PK24159.1	99.3	1148	8	0	311	1458	1610	463	0	2076
Cannbio_053219	PK17969.1	99.18	2806	18	3	1	2805	2825	24	0	5049
Cannbio_053220	PK22553.1	95.42	459	11	8	1759	2213	48	500	0	725
Cannbio_053221	PK10836.1	99.64	3919	14	0	123	4041	1007	4925	0	7160
Cannbio_053222	PK27005.1	97.55	572	12	2	1	571	581	11	0	977
Cannbio_053223	PK12079.1	99.87	760	1	0	3497	4256	1092	1851	0	1399
Cannbio_053225	PK07304.1	99.03	309	2	1	814	1121	309	1	1e-156	553
Cannbio_053226	PK26439.1	99.05	1157	11	0	1290	2446	1157	1	0	2076
Cannbio_053227	PK16171.1	98.47	1243	10	2	2092	3334	1234	1	0	2182
Cannbio_053228	PK00343.1	98.46	712	10	1	166	876	34	745	0	1253
Cannbio_053229	PK06143.1	99.33	741	5	0	2163	2903	1721	2461	0	1341
Cannbio_053230	PK14962.1	100	232	0	0	566	797	264	495	4e-119	429
Cannbio_053232	PK02506.1	100	791	0	0	49	839	1566	2356	0	1461
Cannbio_053233	PK02029.1	99.72	1761	1	2	546	2302	317	2077	0	3221
Cannbio_053234	PK08842.1	99.92	1234	1	0	838	2071	1347	114	0	2274
Cannbio_053235	PK21773.1	98.97	1461	15	0	1522	2982	1461	1	0	2615
Cannbio_053236	PK08598.1	98.68	1738	23	0	999	2736	2702	965	0	3083
Cannbio_053238	PK02570.1	99.77	885	2	0	2397	3281	2077	2961	0	1624
Cannbio_053239	PK20942.1	99.93	1533	1	0	938	2470	1533	1	0	2826
Cannbio_053241	PK03699.1	99.43	1591	5	4	976	2565	703	2290	0	2885
Cannbio_053242	PK11179.1	78.22	404	63	24	585	977	400	11	4e-61	235
Cannbio_053244	PK01240.1	99.02	2657	13	2	1984	4639	2645	1	0	4750
Cannbio_053245	PK15117.1	98.71	1625	15	3	3238	4862	1619	1	0	2880
Cannbio_053246	PK23392.1	99.59	1972	8	0	898	2869	1972	1	0	3598
Cannbio_053247	PK11882.1	99.55	670	3	0	1617	2286	1503	834	0	1221
Cannbio_053248	PK16699.1	95.47	464	14	5	720	1178	527	988	0	734
Cannbio_053249	PK15448.1	99.55	662	3	0	684	1345	670	9	0	1206
Cannbio_053250	PK20659.1	99.47	750	4	0	1274	2023	1	750	0	1371
Cannbio_053252	PK14844.1	99.81	2140	4	0	2353	4492	2140	1	0	3930
Cannbio_053253	PK00311.1	95.81	1192	47	3	2092	3282	1190	1	0	1921
Cannbio_053254	PK21290.1	97.51	321	2	2	933	1247	1	321	2e-153	544
Cannbio_053255	PK25709.1	99.59	484	2	0	284	767	37	520	0	883
Cannbio_053257	PK03473.2	96.03	2067	67	7	777	2828	2067	1	0	3349
Cannbio_053258	PK07922.1	98.97	777	8	0	499	1275	1238	462	0	1391
Cannbio_053259	PK22912.1	99.63	1875	6	1	1	1874	50	1924	0	3422
Cannbio_053260	PK14987.1	80.85	496	74	20	3625	4108	120	606	7e-101	370
Cannbio_053262	PK14289.1	99.22	893	7	0	321	1213	1110	218	0	1611
Cannbio_053263	PK16066.1	99.26	540	2	2	1	538	89	628	0	974
Cannbio_053265	PK10461.1	99.92	1209	1	0	1831	3039	1505	297	0	2228
Cannbio_053266	PK08153.1	98.05	717	8	2	1351	2061	1241	525	0	1242
Cannbio_053268	PK03916.1	99.38	1601	10	0	280	1880	2541	941	0	2902
Cannbio_053269	PK08000.1	99.92	1247	1	0	1336	2582	1275	29	0	2298
Cannbio_053270	PK25764.1	99.68	941	3	0	502	1442	941	1	0	1722
Cannbio_053272	PK26924.1	99.34	2566	11	4	69	2633	1	2561	0	4639
Cannbio_053273	PK14485.1	99.71	2398	7	0	537	2934	2486	89	0	4390
Cannbio_053275	PK07158.1	99.01	1919	13	4	2636	4548	1942	24	0	3434
Cannbio_053276	PK23779.1	99.9	2073	1	1	9	2080	2107	35	0	3816
Cannbio_053277	PK03694.1	99.69	320	1	0	692	1011	511	192	2e-166	586
Cannbio_053278	PK09493.1	99.44	3229	18	0	25	3253	1	3229	0	5864
Cannbio_053279	PK17681.1	99.42	686	4	0	687	1372	739	1424	0	1245
Cannbio_053280	PK28995.1	99.28	1669	12	0	1	1669	119	1787	0	3016
Cannbio_053282	PK28843.1	99.73	1121	3	0	1799	2919	1033	2153	0	2054
Cannbio_053283	PK02216.1	97.62	714	17	0	751	1464	738	25	0	1249
Cannbio_053284	PK19194.1	99.69	1282	4	0	998	2279	1351	70	0	2346
Cannbio_053286	PK07019.1	95.78	403	17	0	1	403	404	2	0	651
Cannbio_053287	PK02782.1	99.88	1600	2	0	1	1600	2143	544	0	2944
Cannbio_053289	PK26358.1	99.16	713	6	0	1801	2513	713	1	0	1284
Cannbio_053290	PK05198.1	100	882	0	0	310	1191	882	1	0	1629
Cannbio_053291	PK23924.1	99.86	1407	2	0	396	1802	265	1671	0	2588
Cannbio_053292	PK29103.1	99.38	2585	11	3	1	2580	153	2737	0	4680
Cannbio_053293	PK10779.1	100	382	0	0	1436	1817	641	1022	0	706
Cannbio_053294	PK04121.1	99.5	993	5	0	786	1778	1704	712	0	1807
Cannbio_053296	PK15107.1	99.2	750	6	0	119	868	750	1	0	1352
Cannbio_053297	PK03122.1	97.99	996	12	6	1240	2234	1049	61	0	1722
Cannbio_053298	PK05053.1	99.03	2998	11	7	1013	3993	3435	439	0	5360
Cannbio_053299	PK08052.1	99.29	2115	12	2	483	2597	125	2236	0	3819
Cannbio_053301	PK28152.1	99.62	1056	4	0	1446	2501	836	1891	0	1929
Cannbio_053302	PK21591.1	99.2	1630	10	2	1233	2862	1627	1	0	2935
Cannbio_053303	PK01028.1	86	2186	221	62	136	2279	17	2159	0	2263
Cannbio_053304	PK10158.1	99.78	4153	9	0	1966	6118	1951	6103	0	7620
Cannbio_053307	PK00175.1	99.06	1270	12	0	1	1270	28	1297	0	2279
Cannbio_053308	PK04175.1	99.77	1739	4	0	460	2198	392	2130	0	3190
Cannbio_053309	PK17000.1	99.82	1115	1	1	1935	3049	1010	2123	0	2049
Cannbio_053310	PK07936.1	99.59	1205	5	0	1122	2326	397	1601	0	2198
Cannbio_053312	PK03838.2	99.56	679	3	0	278	956	77	755	0	1238
Cannbio_053313	PK24446.1	99.76	1242	3	0	658	1899	1550	309	0	2278
Cannbio_053314	PK05514.1	96.59	1671	33	16	20	1669	26	1693	0	2748
Cannbio_053315	PK25363.1	98.65	2372	8	8	294	2651	2389	28	0	4181
Cannbio_053316	PK18299.1	99.21	1901	13	2	494	2394	220	2118	0	3426
Cannbio_053317	PK12930.1	99.68	1855	4	2	814	2667	2105	252	0	3391
Cannbio_053318	PK22969.1	98.59	1202	3	8	170	1371	1858	671	0	2113
Cannbio_053319	PK12818.6	99	1496	15	0	1525	3020	1647	152	0	2680
Cannbio_053322	PK15006.1	99.45	729	4	0	202	930	1037	309	0	1325
Cannbio_053323	PK28899.1	100	2024	0	0	1	2024	2024	1	0	3738
Cannbio_053324	PK27601.1	99.4	3333	18	2	1	3332	3332	1	0	6043
Cannbio_053325	PK04430.1	99.37	1113	7	0	992	2104	1183	71	0	2017
Cannbio_053327	PK08864.1	99.76	416	0	1	2071	2485	416	1	0	761
Cannbio_053328	PK20162.1	99.61	519	2	0	982	1500	365	883	0	948
Cannbio_053331	PK23992.1	97.86	796	11	4	803	1597	805	15	0	1371
Cannbio_053334	PK18114.1	99.57	463	2	0	986	1448	469	931	0	845
Cannbio_053336	PK03582.1	99.4	1669	10	0	553	2221	397	2065	0	3027
Cannbio_053337	PK08856.1	99.12	909	8	0	11	919	1757	849	0	1635
Cannbio_053338	PK04257.1	98.5	666	4	3	1138	1803	660	1	0	1170
Cannbio_053340	PK03141.2	100	728	0	0	715	1442	728	1	0	1345
Cannbio_053341	PK26968.1	98.26	979	16	1	1167	2145	1038	61	0	1742
Cannbio_053342	PK00407.1	98.43	381	6	0	869	1249	381	1	0	671
Cannbio_053343	PK05128.1	99.2	871	1	1	2201	3071	889	25	0	1565
Cannbio_053345	PK24588.1	99.49	1368	7	0	886	2253	1368	1	0	2488
Cannbio_053346	PK01617.1	99.92	2403	2	0	1239	3641	3427	1025	0	4427
Cannbio_053347	PK15103.2	99.65	2602	9	0	463	3064	2602	1	0	4756
Cannbio_053348	PK07582.1	99.47	2812	15	0	1	2812	2812	1	0	5110
Cannbio_053350	PK11274.1	99.55	1573	7	0	1536	3108	1506	3078	0	2867
Cannbio_053352	PK22887.1	99.72	705	2	0	529	1233	1576	872	0	1291
Cannbio_053353	PK24849.1	99.72	1774	5	0	1	1774	2476	703	0	3249
Cannbio_053355	PK19418.1	99.96	2738	1	0	77	2814	26	2763	0	5051
Cannbio_053356	PK19475.2	99.61	2578	9	1	1609	4186	1554	4130	0	4704
Cannbio_053357	PK25719.1	99.17	720	6	0	470	1189	720	1	0	1297
Cannbio_053360	PK11495.1	99.18	1461	12	0	14	1474	32	1492	0	2632
Cannbio_053361	PK05665.1	96.48	1905	51	11	253	2148	193	2090	0	3133
Cannbio_053363	PK10872.1	99.78	917	2	0	4790	5706	464	1380	0	1683
Cannbio_053364	PK27520.1	99.68	309	1	0	407	715	420	728	3e-160	566
Cannbio_053365	PK24685.1	98.82	423	2	2	1123	1542	1	423	0	750
Cannbio_053366	PK18205.1	98.64	1028	10	3	1128	2154	575	1599	0	1818
Cannbio_053368	PK03221.1	99.25	1609	12	0	346	1954	3756	2148	0	2905
Cannbio_053369	PK13945.1	99.94	3110	2	0	1	3110	3139	30	0	5733
Cannbio_053370	PK13647.1	97.38	802	9	10	48	846	949	157	0	1354
Cannbio_053371	PK15900.1	99.09	1207	8	3	1732	2936	1206	1	0	2165
Cannbio_053372	PK11860.1	98.44	897	13	1	448	1343	1443	547	0	1578
Cannbio_053373	PK16743.1	99.2	1506	10	2	147	1651	1513	9	0	2713
Cannbio_053374	PK13280.2	92.86	2268	117	35	1005	3245	811	3060	0	3249
Cannbio_053375	PK14569.1	99.64	3339	6	5	3223	6560	3350	17	0	6095
Cannbio_053376	PK00216.2	98.9	3078	32	2	37	3113	1	3077	0	5498
Cannbio_053378	PK12335.1	100	525	0	0	741	1265	574	1098	0	970
Cannbio_053379	PK18524.1	98.34	901	13	1	851	1751	795	1693	0	1580
Cannbio_053380	PK27687.1	99.32	1037	4	2	166	1202	1	1034	0	1873
Cannbio_053382	PK14497.1	98.1	633	10	2	278	909	2	633	0	1101
Cannbio_053383	PK18460.1	99.69	324	1	0	1267	1590	1	324	1e-168	593
Cannbio_053384	PK00796.1	98.52	810	12	0	279	1088	133	942	0	1430
Cannbio_053387	PK17473.1	99.54	1529	4	2	202	1727	2	1530	0	2782
Cannbio_053389	PK27041.1	99.54	653	3	0	922	1574	975	323	0	1190
Cannbio_053390	PK02601.1	99.12	2376	0	6	199	2553	2376	1	0	4252
Cannbio_053391	PK08710.1	98.65	371	5	0	416	786	812	442	0	658
Cannbio_053392	PK07607.2	98.95	2377	23	1	195	2569	2377	1	0	4252
Cannbio_053393	PK19487.1	99.9	1013	1	0	885	1897	65	1077	0	1866
Cannbio_053394	PK01122.1	99.42	1035	3	2	96	1130	1	1032	0	1875
Cannbio_053395	PK01586.1	98.87	2218	22	3	60	2275	12	2228	0	3954
Cannbio_053396	PK13433.1	97.74	177	4	0	1	177	189	13	2e-82	305
Cannbio_053397	PK01630.1	99.82	546	1	0	731	1276	334	879	0	1003
Cannbio_053398	PK01904.4	97.85	465	7	3	43	504	567	103	0	800
Cannbio_053399	PK08952.2	99.61	1021	4	0	232	1252	1146	126	0	1864
Cannbio_053400	PK06565.1	99.56	1583	7	0	219	1801	20	1602	0	2885
Cannbio_053401	PK21449.3	96.41	1198	35	8	411	1604	1194	1	0	1967
Cannbio_053403	PK00838.3	96.53	691	24	0	1454	2144	691	1	0	1144
Cannbio_053405	PK26804.1	100	312	0	0	47	358	1	312	8e-164	577
Cannbio_053406	PK03732.1	97.38	687	9	4	191	877	1935	1258	0	1160
Cannbio_053407	PK10287.2	99.04	936	9	0	1329	2264	936	1	0	1679
Cannbio_053408	PK18644.1	89.04	73	7	1	12	84	1	72	5e-17	89.8
Cannbio_053409	PK06418.1	99.5	1995	10	0	1191	3185	1123	3117	0	3629
Cannbio_053411	PK26745.1	99.28	838	6	0	101	938	1	838	0	1515
Cannbio_053412	PK09612.1	100	633	0	0	2411	3043	633	1	0	1170
Cannbio_053414	PK01818.3	96.81	1034	22	5	275	1304	39	1065	0	1716
Cannbio_053415	PK02999.1	97.59	1535	23	8	75	1596	21	1554	0	2617
Cannbio_053416	PK20052.1	100	1688	0	0	101	1788	1	1688	0	3118
Cannbio_053417	PK08841.1	100	725	0	0	133	857	1	725	0	1339
Cannbio_053418	PK02788.1	99.37	953	6	0	683	1635	1795	843	0	1727
Cannbio_053420	PK17197.1	99.42	2233	12	1	1	2233	2242	11	0	4050
Cannbio_053422	PK07817.1	99.88	4952	6	0	3027	7978	5168	217	0	9112
Cannbio_053423	PK17690.1	98.63	1975	23	3	1030	3003	1981	10	0	3494
Cannbio_053424	PK02403.1	97.93	820	1	2	565	1383	1	805	0	1406
Cannbio_053425	PK28295.1	99.34	1066	2	3	382	1447	1227	167	0	1925
Cannbio_053426	PK02313.1	99.56	2050	7	2	51	2099	11	2059	0	3735
Cannbio_053428	PK14603.1	100	926	0	0	64	989	34	959	0	1711
Cannbio_053429	PK22759.1	99.32	295	2	0	452	746	1	295	6e-151	534
Cannbio_053431	PK11177.1	97.3	963	9	1	1396	2358	946	1	0	1618
Cannbio_053432	PK09477.1	99.51	814	4	0	1564	2377	1314	2127	0	1482
Cannbio_053433	PK09035.1	99.09	1644	12	2	4216	5856	559	2202	0	2950
Cannbio_053434	PK16415.1	98.63	1966	26	1	561	2526	289	2253	0	3480
Cannbio_053435	PK18797.3	99.37	2222	14	0	443	2664	380	2601	0	4026
Cannbio_053436	PK04420.1	99.48	1725	7	1	577	2301	79	1801	0	3134
Cannbio_053437	PK16652.1	99.26	538	4	0	800	1337	1	538	0	972
Cannbio_053439	PK11148.1	93.8	468	25	4	901	1366	851	386	0	701
Cannbio_053440	PK02989.1	99.68	311	1	0	1166	1476	205	515	2e-161	569
Cannbio_053441	PK12461.1	100	792	0	0	767	1558	34	825	0	1463
Cannbio_053443	PK05282.1	99	797	8	0	398	1194	43	839	0	1428
Cannbio_053444	PK11529.1	99.28	1531	5	2	99	1629	1525	1	0	2763
Cannbio_053445	PK20619.1	99.25	1064	8	0	4983	6046	1100	37	0	1921
Cannbio_053446	PK21301.1	100	1891	0	0	2698	4588	1441	3331	0	3493
Cannbio_053448	PK09588.1	99.18	2314	16	1	341	2651	2720	407	0	4165
Cannbio_053449	PK05513.1	99.6	753	1	2	229	979	782	30	0	1373
Cannbio_053450	PK27337.1	99.64	277	1	0	1	277	315	591	1e-142	507
Cannbio_053451	PK11433.1	99.8	1007	2	0	538	1544	1064	58	0	1849
Cannbio_053452	PK01758.1	99.68	316	1	0	1452	1767	972	657	4e-164	579
Cannbio_053453	PK23852.1	100	378	0	0	798	1175	1	378	0	699
Cannbio_053454	PK17612.1	97.23	901	9	5	204	1102	1958	1072	0	1511
Cannbio_053456	PK22573.1	93.21	162	11	0	1	162	266	105	2e-62	239
Cannbio_053457	PK29859.1	98.89	3059	19	7	1018	4061	3059	1	0	5446
Cannbio_053458	PK00595.1	85.41	281	27	13	205	478	8	281	1e-74	279
Cannbio_053459	PK24669.1	99.48	1938	10	0	435	2372	1938	1	0	3524
Cannbio_053460	PK24924.1	98.89	1618	13	3	256	1870	1	1616	0	2883
Cannbio_053461	PK06997.1	99.8	978	2	0	197	1174	1065	88	0	1796
Cannbio_053462	PK18422.1	92.58	458	17	8	345	790	1	453	0	641
Cannbio_053463	PK18699.1	99.84	1278	2	0	1230	2507	1278	1	0	2350
Cannbio_053464	PK14300.2	93.78	193	9	1	129	321	279	90	8e-77	287
Cannbio_053465	PK28369.1	99.63	1075	4	0	134	1208	1	1075	0	1964
Cannbio_053466	PK06108.1	98.59	2617	24	3	32	2637	1	2615	0	4615
Cannbio_053467	PK11253.1	98.4	1566	24	1	656	2221	1589	25	0	2752
Cannbio_053469	PK23430.1	99.44	2144	12	0	275	2418	281	2424	0	3893
Cannbio_053470	PK07571.1	98.89	3508	29	5	18	3524	3499	1	0	6253
Cannbio_053472	PK07728.1	98.4	125	2	0	874	998	743	619	1e-56	220
Cannbio_053474	PK15906.1	98.66	2842	31	5	985	3821	1	2840	0	5031
Cannbio_053475	PK24365.1	99.72	2133	6	0	1184	3316	3302	1170	0	3906
Cannbio_053477	PK12481.1	98.92	744	8	0	385	1128	1367	624	0	1330
Cannbio_053478	PK27129.1	97.68	1077	7	7	2454	3529	1178	119	0	1834
Cannbio_053479	PK26519.1	99.57	4873	18	1	57	4929	1	4870	0	8885
Cannbio_053480	PK27194.1	99.66	894	3	0	1360	2253	1146	2039	0	1635
Cannbio_053482	PK11463.1	99.03	616	4	2	65	678	1515	900	0	1103
Cannbio_053483	PK01852.1	100	833	0	0	1261	2093	96	928	0	1539
Cannbio_053484	PK21914.1	98.5	1132	11	1	475	1606	415	1540	0	1991
Cannbio_053485	PK07101.1	99.18	849	7	0	1956	2804	2139	1291	0	1530
Cannbio_053486	PK09993.1	92.4	1013	50	21	470	1472	1591	596	0	1419
Cannbio_053488	PK26428.1	99.33	300	2	0	2084	2383	503	204	2e-153	544
Cannbio_053489	PK17746.1	99.32	1481	9	1	202	1681	1	1481	0	2678
Cannbio_053490	PK02128.1	99.69	320	1	0	420	739	494	175	1e-166	586
Cannbio_053491	PK21312.1	98.93	935	3	3	1768	2702	1245	318	0	1664
Cannbio_053492	PK28055.1	99.95	4080	0	1	3187	7264	1	4080	0	7522
Cannbio_053493	PK21633.1	99.28	976	7	0	1768	2743	1234	2209	0	1764
Cannbio_053494	PK00193.2	98.23	1245	9	9	19	1255	2669	1430	0	2165
Cannbio_053495	PK19164.1	99.51	1237	6	0	545	1781	1546	310	0	2252
Cannbio_053498	PK10362.1	87.01	231	23	7	53	279	5	232	2e-66	254
Cannbio_053499	PK04944.1	98.53	3391	22	5	903	4281	655	4029	0	5960
Cannbio_053500	PK17883.1	90.46	367	4	13	64	429	337	1	3e-127	455
Cannbio_053501	PK15033.1	99.27	3286	15	5	2437	5718	2334	5614	0	5927
Cannbio_053502	PK00951.1	100	526	0	0	91	616	1042	517	0	972
Cannbio_053503	PK25311.1	99.52	1037	4	1	990	2025	1197	2233	0	1886
Cannbio_053504	PK13006.1	99.46	1111	2	3	533	1642	324	1431	0	2017
Cannbio_053505	PK26111.1	98.6	356	5	0	914	1269	400	755	1e-179	630
Cannbio_053506	PK15889.2	100	364	0	0	484	847	379	16	0	673
Cannbio_053507	PK09751.1	98.54	958	11	3	169	1123	1933	976	0	1688
Cannbio_053508	PK09915.1	99.2	3373	20	5	73	3442	3369	1	0	6072
Cannbio_053509	PK03253.2	99.13	1724	13	2	1871	3593	1571	3293	0	3099
Cannbio_053510	PK06961.1	98.53	476	5	2	1222	1696	475	1	0	839
Cannbio_053512	PK23966.1	99.62	529	2	0	108	636	716	188	0	966
Cannbio_053513	PK15352.1	99.13	2309	20	0	808	3116	2482	174	0	4161
Cannbio_053515	PK26416.1	99.61	1291	5	0	881	2171	828	2118	0	2357
Cannbio_053516	PK18774.1	98.55	758	5	3	34	788	1	755	0	1334
Cannbio_053518	PK09313.1	98.88	2770	29	2	1	2769	3332	564	0	4942
Cannbio_053519	PK21520.1	97.54	893	15	6	1083	1972	887	1775	0	1520
Cannbio_053520	PK10320.1	99.6	2019	8	0	87	2105	25	2043	0	3685
Cannbio_053522	PK08456.1	99.54	1723	8	0	926	2648	1749	27	0	3138
Cannbio_053523	PK25134.1	99.87	783	1	0	2127	2909	1333	551	0	1441
Cannbio_053524	PK05245.1	99.29	141	1	0	1	141	954	1094	6e-67	255
Cannbio_053525	PK08921.2	98.92	1579	17	0	1720	3298	1649	71	0	2822
Cannbio_053526	PK02487.1	98.71	1699	17	4	793	2489	1696	1	0	3011
Cannbio_053527	PK10255.1	97.37	723	17	2	909	1630	611	1332	0	1229
Cannbio_053529	PK22358.1	99.72	710	0	2	1438	2146	1386	678	0	1299
Cannbio_053530	PK10458.1	99.88	1625	2	0	1426	3050	1694	70	0	2990
Cannbio_053531	PK09569.1	99.77	880	1	1	348	1227	2421	1543	0	1613
Cannbio_053532	PK07350.1	98.73	944	6	4	104	1042	1	943	0	1672
Cannbio_053533	PK28276.1	99.46	2425	13	0	57	2481	2513	89	0	4407
Cannbio_053534	PK04071.1	99.78	897	1	1	1258	2154	27	922	0	1644
Cannbio_053535	PK10362.1	93.21	265	16	2	903	1166	387	124	5e-107	388
Cannbio_053536	PK05388.1	98.94	94	1	0	411	504	111	18	3e-41	169
Cannbio_053538	PK09032.1	99.77	859	2	0	1	859	35	893	0	1576
Cannbio_053541	PK10952.1	100	615	0	0	1131	1745	770	156	0	1136
Cannbio_053542	PK12422.1	76.02	1126	172	85	1	1084	79	1148	7e-139	494
Cannbio_053543	PK11056.1	99.24	1587	12	0	396	1982	280	1866	0	2865
Cannbio_053544	PK03676.1	100	2585	0	0	115	2699	1	2585	0	4774
Cannbio_053545	PK18892.1	99.93	2802	2	0	393	3194	2825	24	0	5164
Cannbio_053546	PK01467.1	97.9	143	3	0	1	143	2836	2694	1e-64	248
Cannbio_053547	PK22434.1	99.77	1719	4	0	2509	4227	1	1719	0	3153
Cannbio_053548	PK12016.1	99.06	636	3	2	539	1171	1	636	0	1138
Cannbio_053549	PK23580.1	99.92	1190	1	0	28555	29744	105	1294	0	2193
Cannbio_053550	PK21012.1	99.08	1409	8	1	1998	3406	1409	6	0	2525
Cannbio_053551	PK17696.1	97.59	911	21	1	1488	2397	103	1013	0	1559
Cannbio_053552	PK20757.1	100	909	0	0	429	1337	909	1	0	1679
Cannbio_053555	PK07746.1	99.52	416	2	0	348	763	784	369	0	758
Cannbio_053556	PK27429.1	83.9	354	35	19	74	420	17	355	8e-86	318
Cannbio_053558	PK01662.1	96.2	685	8	5	264	939	1	676	0	1105
Cannbio_053559	PK24520.1	99.7	2709	8	0	3864	6572	2709	1	0	4959
Cannbio_053560	PK19374.1	97.99	399	8	0	204	602	847	449	0	693
Cannbio_053561	PK09531.1	99.57	1172	5	0	512	1683	124	1295	0	2139
Cannbio_053562	PK28419.1	100	237	0	0	1073	1309	237	1	4e-122	438
Cannbio_053569	PK06964.1	97.31	483	3	2	383	855	909	427	0	811
Cannbio_053570	PK10372.2	99.41	848	5	0	477	1324	1	848	0	1539
Cannbio_053571	PK22170.1	99.48	1356	4	1	914	2269	1	1353	0	2462
Cannbio_053572	PK07240.1	99.39	2285	14	0	504	2788	2359	75	0	4143
Cannbio_053573	PK21595.1	99.71	344	1	0	844	1187	670	327	9e-180	630
Cannbio_053574	PK11172.1	97.68	1078	20	3	1076	2152	1192	119	0	1847
Cannbio_053575	PK09809.1	99.69	1639	5	0	369	2007	1639	1	0	3000
Cannbio_053576	PK04573.1	99.79	1885	4	0	2496	4380	1885	1	0	3459
Cannbio_053577	PK01670.1	98.96	1539	14	2	1358	2895	1551	14	0	2752
Cannbio_053578	PK03285.1	99.03	1758	17	0	749	2506	1872	115	0	3153
Cannbio_053579	PK25648.1	97	733	7	10	1	733	755	38	0	1218
Cannbio_053580	PK04442.2	99.85	1334	1	1	506	1838	1798	465	0	2451
Cannbio_053582	PK24695.2	99.58	474	2	0	1543	2016	474	1	0	867
Cannbio_053584	PK06995.1	99.47	1313	6	1	197	1509	1	1312	0	2385
Cannbio_053585	PK04864.1	99.69	2278	7	0	1246	3523	1	2278	0	4169
Cannbio_053586	PK22698.1	99.87	782	1	0	40	821	782	1	0	1439
Cannbio_053587	PK22056.1	99.36	4382	22	3	12	4393	51	4426	0	7932
Cannbio_053589	PK11606.1	99.07	755	1	3	2589	3337	755	1	0	1351
Cannbio_053591	PK22780.1	100	606	0	0	63	668	1156	551	0	1120
Cannbio_053592	PK22687.1	97.99	498	10	0	181	678	498	1	0	865
Cannbio_053595	PK04249.1	97.52	1007	11	7	1209	2201	1028	22	0	1709
Cannbio_053596	PK20770.1	99.9	1051	1	0	175	1225	40	1090	0	1936
Cannbio_053597	PK24687.1	99.45	1828	8	2	49	1876	1	1826	0	3319
Cannbio_053598	PK22610.1	99.21	1783	10	4	717	2499	1806	28	0	3212
Cannbio_053600	PK13969.1	99.71	2716	8	0	320	3035	2716	1	0	4972
Cannbio_053601	PK08509.1	98.8	998	10	2	1122	2117	998	1	0	1775
Cannbio_053602	PK26690.1	98.87	1064	12	0	993	2056	1015	2078	0	1899
Cannbio_053603	PK00378.1	98.14	646	2	4	651	1296	801	166	0	1118
Cannbio_053604	PK29052.1	99.46	1103	1	3	56	1154	1505	404	0	1999
Cannbio_053605	PK20650.1	99.71	2058	6	0	647	2704	511	2568	0	3768
Cannbio_053606	PK07805.1	99.59	2668	11	0	80	2747	27	2694	0	4867
Cannbio_053607	PK06494.1	99.68	1851	5	1	634	2483	1	1851	0	3384
Cannbio_053609	PK12609.1	97.83	783	13	3	1159	1940	1406	2185	0	1349
Cannbio_053610	PK12422.1	88.4	181	17	4	1	179	419	241	2e-55	215
Cannbio_053611	PK24225.1	100	714	0	0	428	1141	69	782	0	1319
Cannbio_053612	PK01734.1	98.8	1587	18	1	3196	4782	1685	100	0	2824
Cannbio_053613	PK12766.1	98.65	2226	5	3	557	2781	2202	1	0	3921
Cannbio_053614	PK22838.1	100	301	0	0	4	304	430	130	1e-157	556
Cannbio_053615	PK15579.1	98.72	1012	6	6	797	1807	1	1006	0	1790
Cannbio_053616	PK03905.1	91.74	109	7	2	443	550	1077	1184	4e-35	150
Cannbio_053618	PK06237.1	97.97	1181	18	3	193	1373	1175	1	0	2043
Cannbio_053620	PK29262.1	99.08	867	8	0	438	1304	883	17	0	1557
Cannbio_053621	PK15278.1	99.86	1419	2	0	3145	4563	1419	1	0	2610
Cannbio_053622	PK08638.1	99.69	1296	4	0	34	1329	26	1321	0	2372
Cannbio_053624	PK21645.1	100	331	0	0	1422	1752	331	1	5e-174	612
Cannbio_053626	PK17303.1	99.72	715	2	0	3632	4346	1346	632	0	1310
Cannbio_053627	PK25275.1	96.66	419	14	0	1511	1929	1021	603	0	697
Cannbio_053628	PK20466.1	98.9	634	7	0	1174	1807	634	1	0	1136
Cannbio_053629	PK02840.2	99.94	1625	1	0	174	1798	26	1650	0	2996
Cannbio_053630	PK21928.1	99.72	1792	5	0	510	2301	920	2711	0	3282
Cannbio_053631	PK23704.1	99.94	3514	2	0	2288	5801	1648	5161	0	6479
Cannbio_053632	PK29692.1	100	1211	0	0	737	1947	1299	89	0	2237
Cannbio_053633	PK21950.1	96.86	955	18	3	1	955	943	1	0	1587
Cannbio_053635	PK03580.1	99.54	655	3	0	67	721	1393	739	0	1194
Cannbio_053636	PK25079.1	98.42	633	4	3	1257	1889	627	1	0	1109
Cannbio_053637	PK22933.1	97.18	248	5	2	535	781	247	1	5e-116	418
Cannbio_053638	PK01599.1	98.47	262	4	0	118	379	1	262	2e-129	462
Cannbio_053639	PK07261.1	99.06	1816	8	9	2368	4178	1812	1	0	3251
Cannbio_053640	PK09478.2	97.88	1085	23	0	318	1402	1	1085	0	1877
Cannbio_053642	PK21218.1	99.38	646	4	0	860	1505	760	1405	0	1171
Cannbio_053643	PK16726.1	98.38	618	6	4	602	1218	425	1039	0	1083
Cannbio_053644	PK12011.3	98.3	1707	23	1	2339	4045	1701	1	0	2987
Cannbio_053645	PK10619.1	99.43	3507	20	0	123	3629	31	3537	0	6366
Cannbio_053647	PK17257.1	87.92	1531	152	23	448	1967	1605	97	0	1772
Cannbio_053648	PK02404.1	96.61	1092	23	9	363	1452	742	1821	0	1799
Cannbio_053650	PK11959.1	99.6	2994	10	1	255	3246	3309	316	0	5461
Cannbio_053651	PK02906.1	100	1470	0	0	157	1626	1	1470	0	2715
Cannbio_053652	PK08793.1	99.31	720	5	0	127	846	1165	446	0	1303
Cannbio_053653	PK07092.1	98.19	386	4	2	213	595	1	386	0	671
Cannbio_053654	PK19321.1	99.07	428	4	0	156	583	234	661	0	769
Cannbio_053655	PK08465.1	99.73	1126	3	0	1717	2842	1130	2255	0	2063
Cannbio_053656	PK03917.1	98.06	2581	23	13	881	3435	3132	553	0	4464
Cannbio_053657	PK26730.1	100	378	0	0	676	1053	1	378	0	699
Cannbio_053658	PK07388.2	96.64	595	20	0	540	1134	40	634	0	1013
Cannbio_053659	PK12112.7	96.2	1185	43	2	1120	2303	1184	1	0	1938
Cannbio_053660	PK24875.1	99.32	441	2	1	518	957	623	183	0	797
Cannbio_053661	PK01164.1	99.38	802	4	1	95	895	1325	524	0	1452
Cannbio_053662	PK12292.1	99.8	1473	3	0	492	1964	2690	1218	0	2704
Cannbio_053664	PK24820.1	100	646	0	0	1830	2475	1076	1721	0	1194
Cannbio_053665	PK27963.1	99.12	1026	9	0	1	1026	1505	480	0	1845
Cannbio_053666	PK06974.1	99.39	2288	11	3	1171	3455	2971	684	0	4145
Cannbio_053669	PK15165.1	97.35	491	12	1	3098	3588	126	615	0	833
Cannbio_053670	PK14165.1	100	969	0	0	3309	4277	969	1	0	1790
Cannbio_053671	PK25011.1	99.93	1357	1	0	786	2142	574	1930	0	2501
Cannbio_053672	PK10142.1	93.04	388	5	2	1	387	371	5	2e-155	547
Cannbio_053673	PK28233.1	99.74	2286	6	0	1322	3607	1061	3346	0	4189
Cannbio_053674	PK04551.1	99.96	2724	1	0	1576	4299	2866	143	0	5025
Cannbio_053676	PK11333.1	100	339	0	0	1482	1820	475	813	2e-178	627
Cannbio_053677	PK22216.1	99.36	1250	8	0	893	2142	1130	2379	0	2265
Cannbio_053678	PK22469.1	100	407	0	0	545	951	407	1	0	752
Cannbio_053679	PK13219.1	99.5	598	3	0	1795	2392	598	1	0	1088
Cannbio_053680	PK05678.2	99.35	1381	5	4	1	1379	1379	1	0	2497
Cannbio_053681	PK12890.1	99.79	954	2	0	64	1017	215	1168	0	1751
Cannbio_053682	PK19423.1	99.32	587	2	2	1306	1891	2	587	0	1061
Cannbio_053683	PK08308.1	99.13	2638	21	2	1348	3984	2637	1	0	4743
Cannbio_053685	PK23521.1	97.77	1886	18	7	2403	4284	969	2834	0	3229
Cannbio_053686	PK14439.1	99.72	1778	4	1	1506	3282	851	2628	0	3254
Cannbio_053687	PK03617.1	99.71	1364	3	1	119	1481	4	1367	0	2495
Cannbio_053688	PK19156.1	98.01	1659	25	2	2529	4179	2139	481	0	2874
Cannbio_053689	PK00421.1	99.21	762	2	4	261	1020	1	760	0	1373
Cannbio_053690	PK27022.1	99.72	1057	3	0	1814	2870	1275	2331	0	1936
Cannbio_053691	PK08238.1	99.38	649	4	0	284	932	1168	520	0	1177
Cannbio_053693	PK03696.1	99.67	603	2	0	508	1110	603	1	0	1103
Cannbio_053695	PK12181.1	99.84	2426	4	0	351	2776	2450	25	0	4458
Cannbio_053696	PK23061.1	99.52	620	3	0	487	1106	620	1	0	1129
Cannbio_053697	PK17839.1	98.96	1250	11	2	266	1513	1250	1	0	2235
Cannbio_053698	PK04793.1	98.19	1158	11	1	1148	2305	1	1148	0	2013
Cannbio_053699	PK17510.1	99.54	656	3	0	1230	1885	667	1322	0	1195
Cannbio_053701	PK16132.1	99.78	462	1	0	641	1102	343	804	0	848
Cannbio_053702	PK25697.1	98.59	707	1	4	92	789	717	11	0	1242
Cannbio_053703	PK02682.1	99.59	1214	5	0	988	2201	1214	1	0	2215
Cannbio_053704	PK21219.1	97.56	2992	42	19	316	3291	2977	1	0	5092
Cannbio_053706	PK06365.1	99.51	1019	3	1	532	1550	1837	821	0	1853
Cannbio_053707	PK00446.1	99.7	1669	3	2	742	2409	3038	1371	0	3053
Cannbio_053708	PK21415.1	100	378	0	0	702	1079	417	40	0	699
Cannbio_053709	PK08670.1	99.27	2179	14	2	1026	3204	2345	169	0	3934
Cannbio_053710	PK22853.1	99.19	990	8	0	962	1951	258	1247	0	1784
Cannbio_053712	PK10809.1	98.96	383	2	2	2828	3209	502	121	0	684
Cannbio_053713	PK18250.2	99	998	10	0	920	1917	627	1624	0	1788
Cannbio_053714	PK04578.1	99.52	1040	3	2	870	1908	140	1178	0	1892
Cannbio_053716	PK16466.1	100	273	0	0	401	673	1531	1259	2e-141	505
Cannbio_053717	PK14117.1	97.85	1022	19	2	153	1174	54	1072	0	1762
Cannbio_053718	PK12922.1	99.55	666	2	1	1097	1761	815	1480	0	1214
Cannbio_053720	PK15390.1	99.15	4572	14	11	123	4669	1	4572	0	8203
Cannbio_053722	PK28345.1	100	186	0	0	1134	1319	186	1	1e-93	344
Cannbio_053723	PK02017.1	99.86	705	1	0	57	761	16	720	0	1297
Cannbio_053724	PK13985.1	99.05	1999	18	1	1711	3708	2005	7	0	3585
Cannbio_053725	PK22709.1	99.48	1932	10	0	3914	5845	1932	1	0	3513
Cannbio_053726	PK02221.1	99.67	300	0	1	2315	2613	1	300	1e-154	547
Cannbio_053728	PK06835.1	100	2173	0	0	1206	3378	1	2173	0	4013
Cannbio_053729	PK05060.1	99.47	570	3	0	823	1392	356	925	0	1037
Cannbio_053730	PK04812.1	98.78	902	6	1	257	1158	959	63	0	1600
Cannbio_053731	PK27733.1	94.16	257	12	3	450	703	333	589	3e-107	388
Cannbio_053732	PK15085.1	99.93	3021	2	0	264	3284	61	3081	0	5568
Cannbio_053734	PK24101.1	100	361	0	0	351	711	86	446	0	667
Cannbio_053735	PK00885.1	100	603	0	0	327	929	358	960	0	1114
Cannbio_053736	PK02147.1	99.11	1007	9	0	450	1456	26	1032	0	1810
Cannbio_053737	PK17897.1	97.59	788	11	1	1626	2405	1072	1859	0	1343
Cannbio_053739	PK14821.1	84.02	194	23	8	111	300	338	149	2e-44	180
Cannbio_053740	PK02069.1	99.38	1786	11	0	17	1802	1	1786	0	3238
Cannbio_053741	PK15062.1	98.85	1039	12	0	1	1039	15	1053	0	1853
Cannbio_053743	PK19414.1	98.9	1551	14	3	1	1549	2366	817	0	2767
Cannbio_053744	PK23258.1	99.3	1136	8	0	824	1959	325	1460	0	2054
Cannbio_053745	PK06124.1	100	3195	0	0	770	3964	3195	1	0	5901
Cannbio_053746	PK23806.1	100	1494	0	0	385	1878	1805	312	0	2760
Cannbio_053747	PK09734.1	99.83	2380	3	1	65	2444	3780	1402	0	4372
Cannbio_053748	PK07851.1	98.36	794	13	0	1830	2623	1091	1884	0	1395
Cannbio_053749	PK21168.1	100	452	0	0	1581	2032	690	1141	0	835
Cannbio_053750	PK01657.3	97.76	1162	4	7	1457	2618	1090	2229	0	1982
Cannbio_053751	PK17274.1	99.2	872	7	0	628	1499	1	872	0	1572
Cannbio_053754	PK07257.1	99.4	333	2	0	32	364	921	589	4e-172	604
Cannbio_053755	PK08160.1	77.33	569	80	46	441	983	569	24	9e-78	291
Cannbio_053756	PK05367.1	98.83	427	5	0	236	662	180	606	0	761
Cannbio_053757	PK09395.1	99.85	2023	3	0	593	2615	3272	1250	0	3720
Cannbio_053758	PK06468.1	98.93	280	3	0	605	884	1	280	4e-141	501
Cannbio_053759	PK00537.2	100	506	0	0	144	649	506	1	0	935
Cannbio_053760	PK02838.6	97.33	1235	20	12	148	1379	3	1227	0	2085
Cannbio_053762	PK01909.2	99.75	811	2	0	788	1598	811	1	0	1487
Cannbio_053763	PK26605.1	98.49	1856	13	2	405	2260	3	1843	0	3275
Cannbio_053764	PK15996.1	88.61	2853	198	82	27	2822	3	2785	0	3350
Cannbio_053765	PK23475.1	99.11	1572	14	0	554	2125	477	2048	0	2826
Cannbio_053767	PK24118.1	99.47	1137	6	0	2448	3584	74	1210	0	2067
Cannbio_053768	PK15007.1	98.66	1268	5	1	1408	2663	980	2247	0	2237
Cannbio_053769	PK19891.1	99.14	930	8	0	624	1553	333	1262	0	1674
Cannbio_053770	PK16997.1	98.85	1214	4	5	959	2164	1234	23	0	2156
Cannbio_053771	PK00217.2	97.02	1915	34	17	393	2296	16	1918	0	3199
Cannbio_053773	PK23188.1	99.36	623	3	1	186	807	41	663	0	1127
Cannbio_053775	PK23886.1	100	179	0	0	1474	1652	629	807	2e-89	331
Cannbio_053776	PK12422.1	83.02	583	74	20	977	1551	623	58	5e-147	521
Cannbio_053777	PK22296.1	98.56	974	12	2	520	1492	998	26	0	1720
Cannbio_053778	PK26086.1	97.56	1559	17	9	785	2322	1840	282	0	2649
Cannbio_053779	PK09336.1	98.94	1509	16	0	471	1979	1534	26	0	2699
Cannbio_053780	PK13905.1	98.47	2153	23	8	1112	3256	838	2988	0	3784
Cannbio_053781	PK10087.1	99.62	1061	4	0	1247	2307	1061	1	0	1938
Cannbio_053783	PK11988.1	98.95	1241	7	2	80	1317	5	1242	0	2215
Cannbio_053784	PK10922.2	99.39	1640	10	0	490	2129	222	1861	0	2974
Cannbio_053785	PK28614.1	99.56	682	3	0	1117	1798	759	1440	0	1243
Cannbio_053786	PK10435.1	99.59	1477	5	1	1730	3205	1626	3102	0	2693
Cannbio_053787	PK16644.1	100	715	0	0	443	1157	396	1110	0	1321
Cannbio_053788	PK26957.1	98.62	799	10	1	1171	1968	806	1604	0	1413
Cannbio_053789	PK13782.1	98.94	94	0	1	2425	2518	1425	1517	5e-40	167
Cannbio_053790	PK02990.1	99.29	702	5	0	405	1106	229	930	0	1269
Cannbio_053791	PK03454.1	99.82	2165	3	1	126	2289	2165	1	0	3975
Cannbio_053793	PK24294.1	99.63	267	1	0	1528	1794	267	1	1e-136	488
Cannbio_053794	PK15908.1	99.8	1479	3	0	1568	3046	2605	1127	0	2715
Cannbio_053796	PK02590.1	99.69	956	3	0	200	1155	1	956	0	1749
Cannbio_053797	PK10334.1	98.5	734	11	0	303	1036	187	920	0	1295
Cannbio_053798	PK19106.1	99.82	1689	3	0	752	2440	2268	580	0	3103
Cannbio_053800	PK21699.1	97.83	322	2	2	461	777	103	424	8e-156	551
Cannbio_053801	PK20196.1	99.85	1307	2	0	572	1878	1	1307	0	2403
Cannbio_053803	PK18374.1	98.94	2819	23	4	351	3168	136	2948	0	5033
Cannbio_053804	PK14890.1	98.41	693	11	0	1264	1956	1141	449	0	1219
Cannbio_053805	PK16838.1	96.79	2271	34	18	688	2932	784	3041	0	3753
Cannbio_053806	PK10186.1	95.81	1027	35	2	1	1027	1019	1	0	1681
Cannbio_053807	PK18042.1	99.62	1333	2	1	1921	3253	1490	161	0	2431
Cannbio_053808	PK02771.1	99.87	2304	3	0	91	2394	2439	136	0	4239
Cannbio_053809	PK01228.2	98.55	759	11	0	2460	3218	859	101	0	1341
Cannbio_053810	PK07384.1	99.4	1490	9	0	376	1865	1	1490	0	2702
Cannbio_053811	PK03473.1	99.64	3924	11	1	129	4049	4190	267	0	7166
Cannbio_053812	PK14153.1	98.81	168	2	0	671	838	1	168	2e-80	300
Cannbio_053813	PK28274.1	100	513	0	0	545	1057	634	1146	0	948
Cannbio_053814	PK14003.1	99.17	839	5	1	1008	1844	839	1	0	1509
Cannbio_053815	PK25588.1	99.15	1060	4	4	665	1723	78	1133	0	1903
Cannbio_053817	PK18936.1	99.71	1020	3	0	1170	2189	1184	165	0	1868
Cannbio_053818	PK28920.1	99.14	1396	12	0	468	1863	188	1583	0	2512
Cannbio_053820	PK18864.1	99.35	2778	18	0	905	3682	3457	680	0	5031
Cannbio_053822	PK00688.1	99.76	409	1	0	1378	1786	455	47	0	750
Cannbio_053823	PK02374.1	99.33	2552	17	0	1133	3684	2579	28	0	4619
Cannbio_053824	PK01380.1	97.93	338	7	0	477	814	436	99	9e-167	586
Cannbio_053826	PK03303.1	97.88	1084	18	3	65	1144	26	1108	0	1869
Cannbio_053827	PK10325.1	97.67	1329	24	5	45	1370	1913	589	0	2303
Cannbio_053828	PK17501.2	99.65	2544	9	0	1	2544	146	2689	0	4649
Cannbio_053829	PK21227.1	99.47	749	4	0	642	1390	749	1	0	1362
Cannbio_053832	PK10425.1	99.1	1560	6	3	963	2514	2307	748	0	2796
Cannbio_053833	PK22642.1	98.41	1008	11	3	1	1003	7	1014	0	1768
Cannbio_053834	PK29471.1	99.73	368	1	0	1039	1406	368	1	0	675
Cannbio_053835	PK06934.2	99.31	721	5	0	762	1482	721	1	0	1304
Cannbio_053836	PK09789.1	99.81	539	1	0	454	992	261	799	0	990
Cannbio_053837	PK00939.1	99.11	1015	9	0	970	1984	1171	157	0	1825
Cannbio_053838	PK01327.1	99.85	1331	1	1	2524	3854	1557	228	0	2446
Cannbio_053839	PK18681.1	99.42	859	5	0	1315	2173	920	1778	0	1559
Cannbio_053841	PK01467.1	99.5	1402	7	0	768	2169	3131	1730	0	2551
Cannbio_053842	PK00614.1	99.21	1636	12	1	198	1833	34	1668	0	2948
Cannbio_053843	PK03546.1	99.51	1840	9	0	1217	3056	232	2071	0	3349
Cannbio_053845	PK05104.1	99.75	8000	16	2	2370	10369	1	7996	0	14660
Cannbio_053846	PK12223.1	99	400	4	0	1308	1707	722	323	0	717
Cannbio_053847	PK28655.1	99.3	1723	12	0	1	1723	2743	1021	0	3116
Cannbio_053848	PK29346.1	99.09	552	5	0	65	616	26	577	0	992
Cannbio_053849	PK08022.1	99.55	673	3	0	1439	2111	852	180	0	1227
Cannbio_053850	PK19226.1	99.55	1108	5	0	4182	5289	1235	128	0	2019
Cannbio_053851	PK25434.1	99.89	908	1	0	171	1078	1	908	0	1672
Cannbio_053852	PK11909.1	98.07	415	8	0	464	878	415	1	0	723
Cannbio_053853	PK14918.1	99.47	563	2	1	200	762	1	562	0	1022
Cannbio_053854	PK10311.1	99.61	2028	8	0	1319	3346	2028	1	0	3701
Cannbio_053855	PK03406.1	99.64	826	3	0	877	1702	1126	301	0	1509
Cannbio_053857	PK19393.1	100	405	0	0	2954	3358	428	24	0	749
Cannbio_053858	PK03488.1	97.26	730	4	14	148	871	993	274	0	1223
Cannbio_053859	PK09470.1	98.17	655	4	4	106	758	1	649	0	1136
Cannbio_053860	PK06397.1	83.51	2522	332	78	398	2871	2486	1	0	2276
Cannbio_053861	PK19726.1	98.23	1524	14	4	41	1552	1546	24	0	2652
Cannbio_053862	PK16564.1	99.89	916	1	0	1290	2205	916	1	0	1687
Cannbio_053863	PK26198.1	98.93	1779	11	5	1093	2870	1818	47	0	3173
Cannbio_053864	PK15179.1	99.57	469	2	0	591	1059	609	1077	0	856
Cannbio_053865	PK12811.1	99.91	1121	1	0	1279	2399	1121	1	0	2065
Cannbio_053866	PK18749.1	99.27	548	4	0	997	1544	769	222	0	990
Cannbio_053867	PK20421.1	100	395	0	0	450	844	451	57	0	730
Cannbio_053868	PK02908.2	100	226	0	0	376	601	114	339	7e-116	418
Cannbio_053869	PK02184.1	99	904	9	0	119	1022	23	926	0	1620
Cannbio_053870	PK20448.1	97.19	605	4	7	1379	1976	615	17	0	1011
Cannbio_053871	PK19450.1	99.29	1826	11	2	67	1891	3042	1218	0	3299
Cannbio_053872	PK20065.1	94.4	500	26	2	1124	1622	1342	1840	0	767
Cannbio_053873	PK02851.1	99.7	664	2	0	74	737	1475	812	0	1216
Cannbio_053874	PK03050.1	99.24	3028	17	4	402	3427	3136	113	0	5459
Cannbio_053875	PK17434.1	99.26	407	3	0	392	798	233	639	0	736
Cannbio_053876	PK09523.1	99.55	1112	5	0	1182	2293	1147	36	0	2026
Cannbio_053877	PK21449.2	99.03	1029	3	3	1864	2885	1043	15	0	1838
Cannbio_053878	PK09692.1	98.15	920	5	5	844	1762	1704	796	0	1604
Cannbio_053880	PK08366.1	99.88	843	0	1	975	1817	714	1555	0	1550
Cannbio_053881	PK17658.2	100	259	0	0	286	544	612	354	5e-134	479
Cannbio_053883	PK14055.1	99.7	669	2	0	376	1044	1366	698	0	1225
Cannbio_053885	PK03171.1	99.27	1787	13	0	2576	4362	2239	4025	0	3229
Cannbio_053886	PK06282.1	99.23	651	5	0	1002	1652	127	777	0	1182
Cannbio_053887	PK05392.1	99.83	2318	4	0	140	2457	26	2343	0	4259
Cannbio_053889	PK16452.1	100	345	0	0	1458	1802	111	455	0	638
Cannbio_053890	PK29489.1	99.39	825	5	0	44	868	1767	943	0	1496
Cannbio_053891	PK24569.1	99.44	540	2	1	826	1365	619	81	0	979
Cannbio_053892	PK25287.1	94.44	612	3	13	340	920	1	612	0	913
Cannbio_053893	PK00784.1	99.76	1654	4	0	13	1666	2028	375	0	3033
Cannbio_053894	PK26095.1	99.86	2097	2	1	2046	4142	2185	90	0	3855
Cannbio_053895	PK07494.1	99.31	582	3	1	984	1565	514	1094	0	1051
Cannbio_053896	PK19133.1	99.44	2486	6	5	228	2712	132	2610	0	4506
Cannbio_053897	PK07760.1	99.69	961	3	0	210	1170	1	961	0	1759
Cannbio_053899	PK09291.1	98.62	581	8	0	229	809	1043	463	0	1029
Cannbio_053900	PK22641.1	99.25	666	5	0	1	666	666	1	0	1203
Cannbio_053901	PK12959.1	98.84	1385	11	5	1815	3196	1383	1	0	2464
Cannbio_053903	PK20599.2	99.22	387	3	0	292	678	84	470	0	699
Cannbio_053904	PK16444.1	99.78	918	2	0	1600	2517	913	1830	0	1685
Cannbio_053905	PK10291.2	98.64	515	6	1	182	695	321	835	0	911
Cannbio_053906	PK28395.1	98.72	1249	12	4	1	1248	2736	1491	0	2215
Cannbio_053907	PK28321.1	99.21	1386	11	0	71	1456	2142	757	0	2499
Cannbio_053908	PK00299.1	99.67	1830	6	0	338	2167	1	1830	0	3347
Cannbio_053909	PK14331.1	99.1	777	1	3	319	1089	1	777	0	1391
Cannbio_053910	PK12897.1	99.65	2563	7	2	435	2995	135	2697	0	4682
Cannbio_053911	PK19508.1	98.48	1188	16	2	154	1340	63	1249	0	2093
Cannbio_053912	PK21098.1	99.36	1413	6	3	25	1436	2706	1296	0	2556
Cannbio_053913	PK27122.1	98.59	71	1	0	1	71	135	205	2e-28	126
Cannbio_053914	PK14141.1	99.53	2133	7	2	1	2130	26	2158	0	3880
Cannbio_053915	PK02265.1	97.62	2516	41	11	1	2513	2734	235	0	4307
Cannbio_053916	PK18709.1	99.52	2308	11	0	14	2321	4190	1883	0	4202
Cannbio_053918	PK25303.1	99.68	945	3	0	1	945	44	988	0	1729
Cannbio_053919	PK15686.1	99.28	692	2	2	1653	2344	714	26	0	1247
Cannbio_053920	PK07589.1	99.49	586	3	0	837	1422	453	1038	0	1066
Cannbio_053921	PK13532.1	99.26	2283	17	0	420	2702	3729	1447	0	4122
Cannbio_053922	PK02212.1	99.89	3702	4	0	182	3883	1	3702	0	6815
Cannbio_053923	PK16812.1	100	1174	0	0	788	1961	1	1174	0	2169
Cannbio_053924	PK06669.2	99.04	1044	10	0	1739	2782	1044	1	0	1873
Cannbio_053925	PK18528.1	99.33	741	5	0	277	1017	1288	548	0	1341
Cannbio_053926	PK19677.1	99.57	1154	3	2	342	1495	1177	26	0	2102
Cannbio_053927	PK17180.1	99.32	1036	7	0	227	1262	282	1317	0	1875
Cannbio_053928	PK02237.1	99.76	411	1	0	1061	1471	451	41	0	754
Cannbio_053929	PK13030.1	94.61	631	8	8	892	1521	622	17	0	953
Cannbio_053930	PK03413.1	99.73	3345	9	0	922	4266	3537	193	0	6128
Cannbio_053931	PK07428.1	99.4	502	3	0	152	653	163	664	0	911
Cannbio_053932	PK13691.2	91.11	551	41	3	2569	3118	1	544	0	752
Cannbio_053933	PK10602.1	99.39	2797	17	0	714	3510	2820	24	0	5072
Cannbio_053934	PK04169.2	99.63	543	2	0	1262	1804	858	1400	0	992
Cannbio_053935	PK14645.2	99.65	1409	5	0	3636	5044	676	2084	0	2575
Cannbio_053936	PK17489.1	98.72	1568	12	5	345	1911	1	1561	0	2778
Cannbio_053937	PK11738.1	99.74	3053	6	2	335	3387	3122	72	0	5592
Cannbio_053938	PK21682.1	100	863	0	0	451	1313	311	1173	0	1594
Cannbio_053940	PK25692.1	99.33	300	2	0	187	486	1	300	8e-154	544
Cannbio_053941	PK10171.1	92.41	1462	98	11	102	1556	430	1885	0	2093
Cannbio_053942	PK24127.1	87.18	1030	90	31	496	1507	1579	574	0	1133
Cannbio_053943	PK11519.1	95.97	471	10	4	799	1269	462	1	0	756
Cannbio_053944	PK06585.1	99.04	1558	13	2	565	2121	211	1767	0	2793
Cannbio_053945	PK08012.1	97.53	649	7	3	403	1043	975	328	0	1101
Cannbio_053946	PK06816.1	98.44	897	7	3	4699	5589	896	1	0	1572
Cannbio_053948	PK29743.1	100	267	0	0	797	1063	720	454	2e-138	494
Cannbio_053951	PK27774.1	99.59	1459	6	0	214	1672	1602	144	0	2662
Cannbio_053952	PK23187.1	99.39	1470	8	1	1	1469	3385	1916	0	2663
Cannbio_053953	PK10763.1	100	420	0	0	794	1213	737	318	0	776
Cannbio_053954	PK27969.1	99.57	699	2	1	1522	2220	1070	1767	0	1273
Cannbio_053957	PK10727.1	99.36	1551	10	0	16	1566	2651	1101	0	2809
Cannbio_053958	PK26768.1	99.68	1890	6	0	1	1890	54	1943	0	3458
Cannbio_053960	PK10556.1	94.87	2282	65	23	520	2766	42	2306	0	3518
Cannbio_053961	PK15150.1	99.34	1354	9	0	1009	2362	616	1969	0	2451
Cannbio_053962	PK01380.3	84.89	675	81	20	923	1589	334	995	0	662
Cannbio_053963	PK15777.1	100	462	0	0	1302	1763	294	755	0	854
Cannbio_053964	PK11681.3	97.19	1140	23	4	1	1131	1577	438	0	1919
Cannbio_053965	PK21643.1	98.79	909	5	4	202	1110	23	925	0	1613
Cannbio_053966	PK13421.1	98.52	270	3	1	312	580	1	270	4e-133	475
Cannbio_053968	PK10609.1	99.75	400	1	0	412	811	1149	750	0	734
Cannbio_053969	PK19113.1	99.51	1648	8	0	1	1648	86	1733	0	3000
Cannbio_053970	PK01923.1	99.02	1332	13	0	1	1332	76	1407	0	2388
Cannbio_053971	PK18482.1	99.1	1114	8	1	120	1231	1858	745	0	2001
Cannbio_053972	PK11179.1	77.34	203	28	14	6	200	68	260	4e-22	104
Cannbio_053973	PK02004.1	99	1303	13	0	560	1862	556	1858	0	2335
Cannbio_053974	PK17885.1	99.36	311	2	0	542	852	311	1	7e-160	564
Cannbio_053975	PK08738.1	97.82	827	10	3	97	921	1	821	0	1421
Cannbio_053976	PK27378.1	99.93	1405	0	1	112	1516	1412	9	0	2588
Cannbio_053978	PK26554.1	99.89	905	1	0	47	951	1	905	0	1666
Cannbio_053981	PK18801.1	99.92	1214	1	0	1375	2588	1214	1	0	2237
Cannbio_053982	PK07276.1	99.75	811	2	0	11	821	24	834	0	1487
Cannbio_053983	PK15982.1	99.56	911	4	0	1713	2623	869	1779	0	1661
Cannbio_053984	PK07662.1	99.87	749	1	0	2566	3314	789	41	0	1378
Cannbio_053985	PK08275.1	99.29	706	4	1	754	1458	706	1	0	1275
Cannbio_053986	PK12094.1	100	1223	0	0	1899	3121	1533	2755	0	2259
Cannbio_053987	PK09729.1	99.71	1380	3	1	568	1946	1	1380	0	2525
Cannbio_053988	PK15092.2	100	2051	0	0	696	2746	683	2733	0	3788
Cannbio_053989	PK17046.1	99.57	699	3	0	1319	2017	127	825	0	1275
Cannbio_053991	PK05031.1	98.3	998	4	7	9	993	1	998	0	1736
Cannbio_053992	PK27436.1	99.62	1303	1	4	561	1863	1402	2700	0	2375
Cannbio_053994	PK19754.1	97.49	1316	3	13	564	1869	308	1603	0	2220
Cannbio_053996	PK11480.3	99.9	1973	2	0	1857	3829	1986	14	0	3633
Cannbio_053997	PK01627.1	99.32	884	5	1	7	889	1591	708	0	1598
Cannbio_053998	PK21055.1	99.59	731	3	0	1027	1757	63	793	0	1334
Cannbio_053999	PK03683.2	99.65	2537	6	3	3235	5770	2535	1	0	4632
Cannbio_054000	PK10345.1	99.28	2348	16	1	71	2418	3	2349	0	4241
Cannbio_054001	PK07558.1	97.18	1063	17	5	50	1103	1517	459	0	1796
Cannbio_054002	PK04064.1	96.51	630	6	1	1243	1872	487	1100	0	1029
Cannbio_054003	PK10826.1	98.29	585	8	2	310	893	584	1	0	1024
Cannbio_054004	PK14821.1	83.33	186	27	4	1	184	155	338	2e-41	169
Cannbio_054005	PK06470.1	99.71	1400	4	0	617	2016	3598	2199	0	2564
Cannbio_054006	PK24633.1	99.37	1260	8	0	866	2125	968	2227	0	2283
Cannbio_054007	PK23313.1	99.45	1274	7	0	1164	2437	1962	689	0	2314
Cannbio_054009	PK21329.1	99.83	1808	3	0	161	1968	1808	1	0	3323
Cannbio_054010	PK27855.1	99.71	2038	6	0	813	2850	647	2684	0	3731
Cannbio_054011	PK16235.1	98.78	1968	0	9	48	1991	27	1994	0	3480
Cannbio_054012	PK03242.1	98.74	1511	18	1	678	2188	207	1716	0	2684
Cannbio_054013	PK11734.1	99.74	760	2	0	230	989	1	760	0	1393
Cannbio_054014	PK03045.3	99.27	545	2	1	1019	1563	1	543	0	983
Cannbio_054015	PK00876.2	99.54	873	4	0	613	1485	1823	951	0	1591
Cannbio_054016	PK26100.1	98.6	143	2	0	78	220	203	61	1e-66	254
Cannbio_054017	PK27925.1	99.62	527	2	0	944	1470	551	25	0	963
Cannbio_054019	PK12995.1	99.02	306	3	0	15	320	40	345	1e-155	549
Cannbio_054020	PK24948.2	99.93	1402	1	0	997	2398	1	1402	0	2584
Cannbio_054021	PK09265.1	98.82	765	9	0	38	802	1	765	0	1363
Cannbio_054022	PK18780.1	98.72	861	2	4	161	1021	1	852	0	1520
Cannbio_054023	PK12422.1	79.73	370	47	24	1	357	81	435	3e-63	243
Cannbio_054024	PK22773.1	98.93	1314	8	6	62	1374	2249	941	0	2344
Cannbio_054025	PK14323.1	100	1664	0	0	995	2658	1083	2746	0	3073
Cannbio_054027	PK07556.1	99.22	1149	9	0	621	1769	693	1841	0	2073
Cannbio_054028	PK10216.1	100	534	0	0	394	927	1378	845	0	987
Cannbio_054029	PK01523.1	100	682	0	0	442	1123	110	791	0	1260
Cannbio_054031	PK06199.1	99.63	1899	7	0	1822	3720	1988	90	0	3469
Cannbio_054032	PK07924.1	98.84	1640	13	4	1891	3529	830	2464	0	2918
Cannbio_054034	PK18881.1	99.38	810	5	0	553	1362	875	66	0	1469
Cannbio_054035	PK21440.1	99.73	365	1	0	369	733	365	1	0	669
Cannbio_054036	PK03168.1	99.6	751	3	0	430	1180	1	751	0	1371
Cannbio_054037	PK13014.1	99.32	3100	21	0	380	3479	3460	361	0	5609
Cannbio_054038	PK04517.1	99.73	370	1	0	239	608	370	1	0	678
Cannbio_054040	PK19036.1	99.27	1238	7	2	771	2007	1263	27	0	2235
Cannbio_054041	PK12294.1	99.66	591	2	0	1405	1995	1198	1788	0	1081
Cannbio_054042	PK00497.1	99.2	497	4	0	2458	2954	350	846	0	896
Cannbio_054043	PK06391.1	100	270	0	0	599	868	1	270	2e-140	499
Cannbio_054044	PK28477.1	96.96	657	14	4	837	1487	657	1	0	1107
Cannbio_054045	PK02639.1	98.25	3092	43	5	1911	4997	3109	24	0	5400
Cannbio_054046	PK02925.1	98.8	1170	4	5	122	1290	27	1187	0	2074
Cannbio_054048	PK06087.1	99.73	3321	9	0	1665	4985	4245	925	0	6083
Cannbio_054049	PK19479.1	95.7	302	4	4	1575	1875	294	1	1e-133	477
Cannbio_054050	PK01380.3	87.32	1049	100	17	477	1517	2166	3189	0	1170
Cannbio_054051	PK05656.1	99.25	267	2	0	2031	2297	267	1	4e-135	483
Cannbio_054052	PK12098.1	97.58	1117	9	9	11	1118	1442	335	0	1897
Cannbio_054053	PK01524.2	98.2	835	15	0	928	1762	1	835	0	1487
Cannbio_054054	PK04767.1	98.62	797	6	4	75	867	1303	508	0	1406
Cannbio_054056	PK25810.1	99.27	410	3	0	481	890	1354	1763	0	741
Cannbio_054057	PK06036.1	99.66	889	3	0	600	1488	404	1292	0	1626
Cannbio_054058	PK26006.1	99.52	619	3	0	692	1310	1	619	0	1127
Cannbio_054059	PK20938.1	97.96	1666	7	5	156	1815	1780	136	0	2863
Cannbio_054061	PK16138.1	95.56	495	11	7	1	492	1191	705	0	782
Cannbio_054062	PK11294.1	99.53	430	2	0	442	871	1	430	0	784
Cannbio_054063	PK12274.1	99.37	637	4	0	1664	2300	1542	906	0	1155
Cannbio_054064	PK28699.1	97.18	1027	21	3	55	1073	2392	1366	0	1729
Cannbio_054065	PK11066.1	99.72	1416	2	2	505	1919	171	1585	0	2591
Cannbio_054066	PK08823.1	98.35	1516	8	2	1	1499	3341	1826	0	2645
Cannbio_054070	PK17343.1	98.09	524	6	2	1000	1520	546	24	0	909
Cannbio_054071	PK05598.1	99.18	245	2	0	1258	1502	1303	1059	5e-123	442
Cannbio_054072	PK27544.1	99.66	588	2	0	1330	1917	455	1042	0	1075
Cannbio_054074	PK19169.1	99.3	143	1	0	833	975	880	1022	3e-68	259
Cannbio_054075	PK22897.1	99.89	887	1	0	1485	2371	1287	2173	0	1633
Cannbio_054076	PK25873.1	99.38	1449	3	2	261	1703	25	1473	0	2621
Cannbio_054077	PK08817.1	99.67	902	3	0	151	1052	1275	374	0	1650
Cannbio_054078	PK17069.1	99.58	1183	5	0	817	1999	1183	1	0	2158
Cannbio_054079	PK20834.1	99.22	1289	7	2	228	1516	153	1438	0	2322
Cannbio_054080	PK03188.1	100	2832	0	0	89	2920	2832	1	0	5230
Cannbio_054081	PK29222.1	99.69	963	3	0	607	1569	338	1300	0	1762
Cannbio_054083	PK04252.1	99.43	1411	8	0	571	1981	268	1678	0	2562
Cannbio_054084	PK28273.1	99.82	565	1	0	219	783	989	425	0	1038
Cannbio_054085	PK06513.1	99.6	506	2	0	660	1165	506	1	0	924
Cannbio_054086	PK12883.1	97.79	1088	11	7	594	1671	289	1373	0	1864
Cannbio_054087	PK13379.1	99.35	1233	8	0	1	1233	211	1443	0	2233
Cannbio_054088	PK23117.1	99.89	905	1	0	2418	3322	845	1749	0	1666
Cannbio_054089	PK10165.1	100	633	0	0	316	948	968	336	0	1170
Cannbio_054090	PK10552.2	96.57	1311	38	7	25	1332	1412	106	0	2165
Cannbio_054091	PK01202.1	98.85	1921	22	0	544	2464	2085	165	0	3426
Cannbio_054092	PK20120.1	99.18	243	2	0	1724	1966	1	243	7e-122	438
Cannbio_054094	PK29617.1	98.99	493	4	1	3	495	1756	1265	0	881
Cannbio_054095	PK03943.1	99.65	2255	5	1	1	2255	53	2304	0	4117
Cannbio_054096	PK24415.1	98.69	1529	15	2	1239	2762	2094	566	0	2708
Cannbio_054097	PK27391.1	99.31	1163	8	0	282	1444	30	1192	0	2104
Cannbio_054098	PK09361.1	96.3	514	14	4	649	1158	7	519	0	839
Cannbio_054099	PK19915.1	99.48	962	2	3	559	1520	699	1657	0	1746
Cannbio_054100	PK26115.1	99.22	513	4	0	740	1252	578	1090	0	926
Cannbio_054101	PK21729.1	99.96	2738	1	0	1996	4733	2743	6	0	5051
Cannbio_054102	PK04415.1	99.23	776	6	0	322	1097	659	1434	0	1400
Cannbio_054103	PK03167.1	95.97	248	6	1	558	801	1091	844	7e-111	401
Cannbio_054104	PK17453.1	99.82	1112	2	0	802	1913	1200	89	0	2043
Cannbio_054105	PK14181.1	99.47	4739	23	2	127	4864	6111	1374	0	8612
Cannbio_054106	PK00239.1	99.16	1669	9	5	1127	2793	844	2509	0	3000
Cannbio_054107	PK11969.1	98.32	297	5	0	741	1037	320	616	4e-147	521
Cannbio_054108	PK21436.1	98.61	866	9	1	59	924	30	892	0	1530
Cannbio_054109	PK21864.2	97.49	1432	34	2	396	1826	25	1455	0	2444
Cannbio_054110	PK12910.1	95.77	71	3	0	1357	1427	1405	1335	9e-25	115
Cannbio_054111	PK17786.1	97.05	983	10	3	1	982	54	1018	0	1637
Cannbio_054113	PK12743.1	99.43	1577	7	2	1	1576	56	1631	0	2861
Cannbio_054114	PK28391.1	98.26	516	3	3	1277	1786	489	1004	0	898
Cannbio_054115	PK19856.1	99.43	352	2	0	403	754	625	274	0	640
Cannbio_054116	PK04147.1	99.85	1314	2	0	1433	2746	1	1314	0	2416
Cannbio_054118	PK13607.1	99.12	1584	8	6	1108	2689	1929	350	0	2843
Cannbio_054119	PK16980.1	99.43	1930	10	1	512	2441	1929	1	0	3502
Cannbio_054120	PK11188.1	97.39	921	2	7	637	1557	1091	193	0	1548
Cannbio_054121	PK01365.1	99.49	975	5	0	1	975	45	1019	0	1773
Cannbio_054122	PK12422.1	79.76	494	70	26	1	480	79	556	3e-90	331
Cannbio_054123	PK28658.1	99.3	860	6	0	644	1503	525	1384	0	1555
Cannbio_054127	PK27131.1	99.66	878	1	2	1783	2659	203	1079	0	1604
Cannbio_054128	PK13753.1	99.24	1051	8	0	1	1051	1857	807	0	1897
Cannbio_054129	PK07292.1	99.31	437	1	2	1542	1978	459	25	0	791
Cannbio_054130	PK23238.1	95.99	449	18	0	747	1195	449	1	0	730
Cannbio_054132	PK10103.3	99.27	2184	16	0	35	2218	2184	1	0	3945
Cannbio_054133	PK16486.1	99.74	2721	3	2	1	2717	47	2767	0	4983
Cannbio_054134	PK14360.1	98.15	379	3	3	617	995	808	434	0	660
Cannbio_054136	PK28977.1	96.9	452	2	3	1115	1554	452	1	0	747
Cannbio_054137	PK09192.1	99.63	817	3	0	1895	2711	1145	329	0	1493
Cannbio_054139	PK22397.1	99.24	1985	14	1	686	2670	502	2485	0	3581
Cannbio_054140	PK24185.1	98.63	1314	14	2	159	1470	2661	1350	0	2324
Cannbio_054141	PK07031.1	98.46	972	6	7	322	1284	57	1028	0	1703
Cannbio_054142	PK00354.1	81.91	3643	519	133	11	3589	5191	1625	0	2948
Cannbio_054144	PK07594.1	99.82	562	1	0	605	1166	1049	488	0	1033
Cannbio_054145	PK03068.1	99.07	1822	14	1	1746	3564	1835	14	0	3267
Cannbio_054147	PK22206.1	99.24	791	6	0	1550	2340	1298	508	0	1428
Cannbio_054148	PK08092.1	100	371	0	0	348	718	371	1	0	686
Cannbio_054149	PK04894.2	100	748	0	0	864	1611	748	1	0	1382
Cannbio_054150	PK04178.1	99.69	320	1	0	1229	1548	1060	741	3e-166	586
Cannbio_054151	PK24692.1	99.59	975	4	0	622	1596	584	1558	0	1779
Cannbio_054152	PK13270.1	99.22	1156	9	0	713	1868	329	1484	0	2085
Cannbio_054153	PK13489.1	99.56	452	2	0	1842	2293	165	616	0	824
Cannbio_054154	PK00595.1	80.19	106	13	6	269	370	161	262	1e-12	73.1
Cannbio_054155	PK23656.1	99.18	3664	24	3	34	3692	1	3663	0	6595
Cannbio_054157	PK10508.1	99.77	2557	6	0	2614	5170	2634	78	0	4689
Cannbio_054158	PK16406.1	99.84	1910	3	0	1691	3600	1930	21	0	3511
Cannbio_054159	PK00886.2	97.29	1659	16	10	1716	3357	1671	25	0	2787
Cannbio_054160	PK01554.1	99.38	2749	17	0	511	3259	194	2942	0	4983
Cannbio_054162	PK15322.2	100	1179	0	0	927	2105	1179	1	0	2178
Cannbio_054163	PK10906.1	99.04	1358	13	0	86	1443	24	1381	0	2436
Cannbio_054164	PK06413.1	98.9	3176	26	1	1359	4534	3192	26	0	5685
Cannbio_054165	PK03761.1	99.23	651	5	0	271	921	651	1	0	1175
Cannbio_054166	PK01211.2	99.69	1638	4	1	3279	4916	2111	475	0	2996
Cannbio_054167	PK23908.1	96.74	582	13	6	582	1160	482	1060	0	965
Cannbio_054169	PK15572.1	98.31	590	10	0	589	1178	421	1010	0	1035
Cannbio_054171	PK02510.2	85.79	1970	179	73	1319	3230	1155	3081	0	1993
Cannbio_054172	PK06578.1	99.54	1966	9	0	1759	3724	1966	1	0	3581
Cannbio_054173	PK12561.1	98.98	688	7	0	554	1241	688	1	0	1232
Cannbio_054174	PK04305.1	96.77	805	22	4	464	1265	2033	1230	0	1358
Cannbio_054176	PK14046.1	99.8	985	2	0	519	1503	371	1355	0	1808
Cannbio_054178	PK29033.1	99.13	344	0	1	498	838	1	344	2e-175	616
Cannbio_054179	PK25639.1	99.81	534	1	0	1340	1873	534	1	0	981
Cannbio_054180	PK18057.1	99.24	131	1	0	1	131	763	633	1e-61	237
Cannbio_054181	PK26460.1	94.66	206	8	2	758	963	218	16	3e-85	316
Cannbio_054182	PK28431.1	100	502	0	0	221	722	707	206	0	928
Cannbio_054183	PK15125.1	99.27	2185	14	2	337	2519	2185	1	0	3945
Cannbio_054184	PK14928.1	100	227	0	0	224	450	149	375	1e-116	420
Cannbio_054185	PK10775.1	99.59	1714	7	0	1038	2751	1848	135	0	3127
Cannbio_054186	PK01562.2	97.03	606	8	7	476	1080	825	229	0	1011
Cannbio_054187	PK13727.1	98.9	2091	21	2	1758	3848	2089	1	0	3764
Cannbio_054190	PK19314.1	99.23	2324	11	3	261	2583	109	2426	0	4187
Cannbio_054192	PK29621.1	99.08	546	5	0	471	1016	568	23	0	981
Cannbio_054193	PK13279.1	99.89	922	1	0	490	1411	1367	446	0	1698
Cannbio_054194	PK19559.1	98.35	970	6	4	1314	2279	990	27	0	1694
Cannbio_054196	PK06114.1	99.16	1195	8	2	5198	6391	1794	601	0	2150
Cannbio_054197	PK03269.1	97.97	789	5	2	659	1436	667	1455	0	1358
Cannbio_054198	PK05202.1	99.78	2288	2	1	442	2729	81	2365	0	4194
Cannbio_054199	PK19500.1	99.67	911	3	0	535	1445	1054	144	0	1666
Cannbio_054200	PK25995.1	99.64	1376	5	0	1743	3118	3002	1627	0	2514
Cannbio_054201	PK26497.1	100	461	0	0	760	1220	461	1	0	852
Cannbio_054202	PK19092.1	99.68	1564	5	0	704	2267	2710	1147	0	2861
Cannbio_054203	PK07610.1	99.94	1588	1	0	1250	2837	1616	29	0	2928
Cannbio_054204	PK09648.1	99.61	1281	4	1	6273	7553	26	1305	0	2337
Cannbio_054205	PK15795.1	99.59	1451	6	0	1258	2708	1817	367	0	2647
Cannbio_054206	PK12741.1	99.69	973	3	0	893	1865	973	1	0	1781
Cannbio_054207	PK00594.1	92.57	902	55	12	650	1545	1048	153	0	1284
Cannbio_054208	PK13187.1	99.96	2323	1	0	1	2323	3458	1136	0	4285
Cannbio_054209	PK29427.1	99.76	1697	3	1	300	1995	255	1951	0	3110
Cannbio_054210	PK29148.1	98.88	445	2	2	1967	2411	1	442	0	791
Cannbio_054211	PK24784.1	100	865	0	0	1235	2099	8	872	0	1598
Cannbio_054212	PK17026.2	99.92	1200	1	0	111	1310	1	1200	0	2211
Cannbio_054214	PK17377.1	99.93	1445	1	0	90	1534	3732	2288	0	2663
Cannbio_054215	PK15736.1	97.18	1135	19	8	430	1552	474	1607	0	1906
Cannbio_054216	PK06813.1	99.92	1195	1	0	537	1731	1226	32	0	2202
Cannbio_054217	PK02359.1	100	449	0	0	1467	1915	476	28	0	830
Cannbio_054218	PK05421.1	100	336	0	0	852	1187	426	91	5e-177	621
Cannbio_054219	PK13159.1	99.07	861	7	1	474	1333	885	25	0	1544
Cannbio_054220	PK27843.1	99.82	1108	0	1	1032	2139	987	2092	0	2034
Cannbio_054221	PK04655.1	100	710	0	0	970	1679	1926	1217	0	1312
Cannbio_054222	PK15660.1	98.26	804	11	3	1428	2231	820	20	0	1404
Cannbio_054224	PK20519.1	100	127	0	0	1089	1215	127	1	7e-61	235
Cannbio_054225	PK05090.1	99.9	2989	3	0	579	3567	3083	95	0	5504
Cannbio_054227	PK03208.1	98.73	1185	11	1	1491	2675	1186	6	0	2111
Cannbio_054229	PK26104.1	99.26	1223	3	2	865	2081	1	1223	0	2204
Cannbio_054230	PK03168.1	99.56	4119	12	4	973	5088	870	4985	0	7502
Cannbio_054231	PK10654.3	97.64	212	4	1	1022	1232	17	228	4e-99	363
Cannbio_054232	PK14237.1	100	2293	0	0	51	2343	2316	24	0	4235
Cannbio_054233	PK11382.1	98.54	481	7	0	258	738	883	403	0	850
Cannbio_054234	PK15383.1	99.83	1747	3	0	295	2041	2275	529	0	3210
Cannbio_054235	PK03108.1	99.32	733	0	3	1674	2405	1	729	0	1321
Cannbio_054236	PK23381.1	99.35	464	0	1	1669	2129	671	208	0	837
Cannbio_054237	PK02901.1	99.6	2509	10	0	539	3047	2509	1	0	4578
Cannbio_054238	PK10523.1	84.87	390	49	10	3	387	48	432	6e-106	385
Cannbio_054239	PK13827.1	99.07	2260	20	1	92	2351	26	2284	0	4056
Cannbio_054240	PK12553.1	99.93	1348	1	0	165	1512	1354	7	0	2484
Cannbio_054241	PK00525.1	99.85	681	1	0	1850	2530	1097	1777	0	1253
Cannbio_054242	PK28508.1	99.03	2063	19	1	25	2086	2064	2	0	3698
Cannbio_054243	PK27970.1	99.9	2990	2	1	967	3955	684	3673	0	5504
Cannbio_054244	PK19025.1	99.87	1573	2	0	61	1633	1	1573	0	2894
Cannbio_054245	PK10151.1	100	742	0	0	496	1237	381	1122	0	1371
Cannbio_054247	PK00237.1	100	54	0	0	177	230	2144	2197	6e-20	100
Cannbio_054248	PK08872.1	100	339	0	0	717	1055	339	1	9e-179	627
Cannbio_054249	PK07266.1	99.76	1692	4	0	4	1695	1	1692	0	3103
Cannbio_054250	PK27989.1	100	529	0	0	531	1059	1	529	0	977
Cannbio_054252	PK14924.1	98.91	1558	3	1	217	1774	2256	713	0	2771
Cannbio_054253	PK07049.1	99.26	947	6	1	1773	2718	482	1428	0	1709
Cannbio_054254	PK13116.1	99.13	1830	15	1	28	1856	1	1830	0	3290
Cannbio_054255	PK20163.1	100	270	0	0	706	975	1	270	2e-140	499
Cannbio_054256	PK02973.1	99.61	1524	6	0	616	2139	258	1781	0	2782
Cannbio_054258	PK22101.1	100	251	0	0	157	407	324	74	8e-130	464
Cannbio_054259	PK01259.1	98.94	848	5	4	410	1255	846	1	0	1513
Cannbio_054260	PK13236.1	99.76	1268	3	0	253	1520	1268	1	0	2326
Cannbio_054262	PK03242.4	99.06	320	3	0	803	1122	348	667	3e-163	575
Cannbio_054263	PK19023.1	98.76	728	9	0	525	1252	772	45	0	1295
Cannbio_054264	PK00315.1	99.72	722	2	0	1629	2350	801	1522	0	1323
Cannbio_054265	PK03400.1	98.41	1507	15	3	1	1507	1530	33	0	2641
Cannbio_054266	PK11457.1	83.39	277	42	4	218	492	3	277	2e-66	254
Cannbio_054267	PK19685.1	99.46	2609	11	2	3829	6436	2612	6	0	4737
Cannbio_054268	PK17676.1	99.54	1076	2	1	28	1103	1073	1	0	1956
Cannbio_054270	PK08160.1	81.19	388	53	19	802	1178	426	48	1e-78	294
Cannbio_054271	PK02464.1	97.44	897	9	6	11	907	1060	178	0	1517
Cannbio_054272	PK21839.1	99.5	1009	5	0	461	1469	1360	352	0	1836
Cannbio_054273	PK11557.1	98.93	1312	14	0	170	1481	1	1312	0	2346
Cannbio_054274	PK28347.1	99.32	881	5	1	470	1350	880	1	0	1592
Cannbio_054275	PK25221.1	97.11	1247	20	8	665	1902	611	1850	0	2089
Cannbio_054276	PK27589.1	99.8	503	1	0	1510	2012	637	1139	0	924
Cannbio_054277	PK20164.1	99.59	1957	8	0	733	2689	1957	1	0	3570
Cannbio_054278	PK12949.1	99.05	734	7	0	389	1122	1	734	0	1317
Cannbio_054279	PK17832.1	99.53	2143	7	1	18	2160	2591	452	0	3899
Cannbio_054280	PK01993.1	99.54	1305	2	3	302	1606	1	1301	0	2374
Cannbio_054282	PK02531.1	100	864	0	0	560	1423	432	1295	0	1596
Cannbio_054283	PK19038.1	99.21	633	5	0	272	904	1394	762	0	1142
Cannbio_054285	PK09435.1	99.06	1709	6	7	1475	3176	1706	1	0	3059
Cannbio_054286	PK01222.1	99.05	1693	11	2	212	1904	1884	197	0	3038
Cannbio_054289	PK08460.2	100	1207	0	0	1557	2763	1207	1	0	2230
Cannbio_054290	PK02514.1	99.25	2127	10	4	1634	3759	2122	1	0	3834
Cannbio_054291	PK02029.1	99.3	143	1	0	158	300	796	938	3e-68	259
Cannbio_054292	PK17291.3	100	1633	0	0	1	1633	46	1678	0	3016
Cannbio_054294	PK10186.1	96.55	406	12	2	1	405	2759	3163	0	671
Cannbio_054295	PK20840.1	99.75	2812	7	0	1302	4113	2984	173	0	5155
Cannbio_054296	PK07802.1	97.35	302	8	0	477	778	70	371	9e-145	514
Cannbio_054297	PK08754.1	99.79	969	2	0	533	1501	28	996	0	1779
Cannbio_054298	PK19733.1	98.31	295	5	0	953	1247	295	1	6e-146	518
Cannbio_054299	PK13081.1	99.81	537	1	0	1516	2052	586	50	0	987
Cannbio_054301	PK16827.1	99.02	3264	19	8	400	3660	3754	501	0	5838
Cannbio_054303	PK01694.1	85.18	1120	113	42	1054	2142	3759	2662	0	1099
Cannbio_054304	PK17564.1	99.7	997	2	1	142	1137	1	997	0	1823
Cannbio_054305	PK17958.1	100	1040	0	0	1120	2159	597	1636	0	1921
Cannbio_054306	PK13115.1	100	789	0	0	1212	2000	562	1350	0	1458
Cannbio_054307	PK06220.1	98.75	1197	12	3	2020	3214	1196	1	0	2124
Cannbio_054308	PK06404.1	99.83	1762	2	1	457	2217	1	1762	0	3236
Cannbio_054309	PK01582.1	99.26	2290	16	1	1	2290	2289	1	0	4133
Cannbio_054310	PK23071.1	100	289	0	0	1292	1580	289	1	1e-150	534
Cannbio_054311	PK28776.1	99.44	356	2	0	375	730	885	530	0	647
Cannbio_054312	PK08908.1	99.74	380	1	0	960	1339	1165	786	0	697
Cannbio_054313	PK01399.1	98.87	1597	4	1	19	1615	1	1583	0	2837
Cannbio_054314	PK05750.1	98.5	133	2	0	1088	1220	237	105	7e-61	235
Cannbio_054315	PK12326.2	97.77	1567	19	13	20	1574	63	1625	0	2686
Cannbio_054317	PK12195.1	99.66	596	2	0	79	674	902	307	0	1090
Cannbio_054318	PK01787.1	95.07	892	39	5	114	1004	1471	584	0	1399
Cannbio_054319	PK25985.1	99.04	942	9	0	1542	2483	1162	221	0	1690
Cannbio_054320	PK25183.1	100	449	0	0	828	1276	55	503	0	830
Cannbio_054321	PK26776.1	96.07	636	16	5	170	797	1	635	0	1027
Cannbio_054322	PK13793.1	99.43	4246	10	7	577	4810	492	4735	0	7696
Cannbio_054323	PK01216.1	99.2	876	5	2	618	1492	1005	1879	0	1578
Cannbio_054324	PK27762.1	99.63	1334	5	0	1400	2733	722	2055	0	2436
Cannbio_054325	PK28724.1	100	298	0	0	1	298	76	373	9e-156	551
Cannbio_054326	PK14373.1	100	1077	0	0	94	1170	1869	793	0	1989
[truncated: 57,538 more rows]

## Sheet: Table S4(b)
Supplementary Table S4(b): BLAST results of Purple Kush (PK) transcriptome assembly to Cannbio assembly.
Query	Reference	%_identity	alignment_length	mismatches	gap_openings	q_start	q_end	s_start	s_end	e_value	bit_score
PK01166.1	Cannbio_049338	98.98	1371	14	0	312	1682	1371	1	0	2455
PK14952.1	Cannbio_043982	99.33	297	2	0	515	811	1	297	1e-151	538
PK08456.3	Cannbio_053522	100	128	0	0	41	168	1263	1136	3e-62	237
PK08130.1	Cannbio_048479	99.26	1748	10	2	71	1815	1748	1	0	3153
PK19948.1	Cannbio_055212	95.75	424	13	2	1496	1914	572	149	0	678
PK12587.1	Cannbio_051932	98.8	1167	12	2	1	1166	87	1252	0	2076
PK10216.1	Cannbio_054028	100	534	0	0	845	1378	927	394	0	987
PK11681.3	Cannbio_053964	97.19	1140	23	4	438	1577	1131	1	0	1919
PK23909.1	Cannbio_057017	94.87	273	14	0	1	273	2846	3118	2e-119	427
PK00768.1	Cannbio_051194	99.36	628	4	0	176	803	3072	2445	0	1138
PK11992.2	Cannbio_056502	97.55	2121	13	4	14	2098	2122	5	0	3594
PK24207.1	Cannbio_061254	100	241	0	0	358	598	524	764	2e-124	446
PK00778.2	Cannbio_056296	99.7	1330	4	0	42	1371	2398	1069	0	2435
PK24059.1	Cannbio_016263	98.24	1764	9	11	49	1812	2019	278	0	3066
PK00315.1	Cannbio_054264	99.72	722	2	0	801	1522	1629	2350	0	1323
PK16708.1	Cannbio_051013	99.76	4491	9	2	339	4828	424	4913	0	8231
PK20481.1	Cannbio_051063	99.67	1519	4	1	115	1632	1549	31	0	2776
PK10620.5	Cannbio_056929	99.6	2264	9	0	296	2559	2264	1	0	4132
PK17468.3	Cannbio_051650	96.73	1528	46	4	33	1558	1	1526	0	2542
PK03010.1	Cannbio_016793	99.74	3053	8	0	599	3651	1	3053	0	5594
PK12749.1	Cannbio_046647	100	321	0	0	198	518	321	1	1e-168	593
PK12818.2	Cannbio_054523	98.66	1563	21	0	342	1904	398	1960	0	2771
PK06125.1	Cannbio_060403	99.16	831	5	2	1	830	57	886	0	1495
PK23602.1	Cannbio_055311	98.64	1910	20	1	1	1904	2631	722	0	3393
PK16128.2	Cannbio_052997	100	247	0	0	1	247	769	523	3e-128	457
PK22596.1	Cannbio_056836	99.84	2466	4	0	80	2545	2690	225	0	4532
PK05261.4	Cannbio_015261	86.45	1343	143	31	257	1584	11	1329	0	1435
PK28460.1	Cannbio_062308	98.57	279	4	0	141	419	664	386	5e-139	494
PK11158.6	Cannbio_054228	94.96	119	4	2	29	146	500	383	8e-47	185
PK03935.1	Cannbio_015498	98.68	454	6	0	1	454	845	392	0	806
PK10620.12	Cannbio_014002	99.28	975	2	4	29	1003	970	1	0	1757
PK26930.1	Cannbio_051201	99.73	2204	5	1	899	3102	839	3041	0	4036
PK16908.1	Cannbio_062507	99.6	247	1	0	1	247	1181	935	1e-126	451
PK16479.1	Cannbio_014080	100	1049	0	0	1	1049	1049	1	0	1938
PK25330.1	Cannbio_048923	99.4	837	5	0	457	1293	1088	252	0	1519
PK15316.1	Cannbio_041367	97.91	287	6	0	901	1187	287	1	1e-139	497
PK05280.1	Cannbio_048434	99.84	619	1	0	1	619	1108	490	0	1138
PK02233.1	Cannbio_010246	99.7	674	1	1	598	1270	678	5	0	1232
PK00641.1	Cannbio_050001	98.78	1636	16	3	35	1667	427	2061	0	2907
PK24103.1	Cannbio_049143	100	430	0	0	1	430	698	1127	0	795
PK05968.1	Cannbio_062565	99.9	2041	1	1	27	2067	813	2852	0	3757
PK20869.1	Cannbio_051953	100	785	0	0	23	807	2220	1436	0	1450
PK15425.1	Cannbio_015452	99.85	1343	2	0	1	1343	1343	1	0	2470
PK17752.1	Cannbio_016762	100	2814	0	0	13	2826	2832	19	0	5197
PK17299.2	Cannbio_056570	99.74	389	1	0	75	463	506	894	0	713
PK28722.1	Cannbio_015129	99.74	1175	3	0	13	1187	224	1398	0	2154
PK08714.1	Cannbio_060237	99.32	1626	11	0	1	1626	222	1847	0	2963
PK14601.1	Cannbio_060894	99.74	379	1	0	1	379	78	456	0	695
PK13039.1	Cannbio_064597	93.81	501	29	2	198	697	518	1017	0	752
PK28404.1	Cannbio_063329	98.25	57	1	0	8	64	209	153	4e-21	100
PK03505.1	Cannbio_054593	100	858	0	0	25	882	3193	2336	0	1585
PK21497.2	Cannbio_016615	87.67	1314	117	42	27	1315	97	1390	0	1487
PK12130.2	Cannbio_057660	98.73	1103	14	0	218	1320	1270	168	0	1960
PK10816.1	Cannbio_046347	93.28	238	5	4	57	283	81	318	9e-93	340
PK09672.1	Cannbio_011055	100	725	0	0	1	725	13	737	0	1339
PK15795.3	Cannbio_060418	81.78	845	122	32	25	853	1216	2044	0	678
PK14662.2	Cannbio_049307	99.66	870	3	0	108	977	879	10	0	1591
PK04949.1	Cannbio_048902	98.13	1068	12	6	51	1118	1	1060	0	1855
PK02294.2	Cannbio_047941	95.41	109	3	2	119	225	1	109	1e-42	172
PK27410.1	Cannbio_000066	99.71	342	1	0	760	1101	1	342	2e-178	627
PK13324.1	Cannbio_051162	99.38	1947	8	1	29	1975	1955	13	0	3526
PK06815.1	Cannbio_051413	99.38	1623	7	1	1	1620	195	1817	0	2939
PK05279.1	Cannbio_051567	98.53	883	9	2	30	912	1	879	0	1555
PK00039.11	Cannbio_010061	97.2	250	7	0	1	250	302	551	3e-118	424
PK21170.2	Cannbio_049720	92.96	199	14	0	1	199	224	422	2e-78	291
PK06657.3	Cannbio_050967	95.2	1667	70	9	106	1768	551	2211	0	2628
PK24809.1	Cannbio_014649	98.96	766	8	0	422	1187	1240	475	0	1371
PK03272.1	Cannbio_050524	98.89	1808	11	7	1062	2862	1806	1	0	3219
PK01237.7	Cannbio_034509	97.89	284	6	0	265	548	1	284	2e-138	492
PK02870.1	Cannbio_051452	97.82	1099	17	6	1	1094	16	1112	0	1890
PK23587.1	Cannbio_058589	99.5	606	3	0	1	606	2590	1985	0	1103
PK06994.1	Cannbio_013968	99.82	564	1	0	1	564	139	702	0	1037
PK12947.1	Cannbio_063726	93.97	116	5	2	1	115	2802	2916	3e-43	174
PK28496.1	Cannbio_005693	100	47	0	0	108	154	387	433	3e-17	87.9
PK28069.1	Cannbio_049825	98.95	1240	13	0	388	1627	1355	116	0	2218
PK12512.1	Cannbio_055707	100	243	0	0	1	243	5464	5222	5e-126	449
PK23742.1	Cannbio_058825	95.37	950	10	17	16	962	156	1074	0	1480
PK01088.1	Cannbio_049898	99.13	231	2	0	360	590	434	664	2e-115	416
PK19482.1	Cannbio_055099	96.79	249	8	0	1	249	283	35	5e-116	416
PK12339.2	Cannbio_058505	98.92	186	2	0	82	267	567	752	5e-91	333
PK17751.1	Cannbio_052510	99.66	3255	10	1	378	3632	538	3791	0	5949
PK10113.1	Cannbio_009626	99.53	641	3	0	667	1307	1	641	0	1168
PK25536.1	Cannbio_015186	86.08	79	9	2	131	208	288	211	5e-16	84.2
PK11610.2	Cannbio_049880	99.39	492	3	0	17	508	199	690	0	893
PK11105.1	Cannbio_051535	99.65	848	3	0	913	1760	981	134	0	1550
PK19296.1	Cannbio_054484	98.66	749	10	0	1601	2349	4591	5339	0	1343
PK04298.1	Cannbio_011812	99.3	713	5	0	489	1201	1	713	0	1290
PK04029.3	Cannbio_013945	100	73	0	0	128	200	1094	1022	1e-31	135
PK15372.1	Cannbio_009659	99.5	601	2	1	65	665	1	600	0	1092
PK00294.2	Cannbio_064397	94.31	246	9	5	9	251	824	581	1e-102	372
PK05052.1	Cannbio_051221	98.97	3496	30	5	85	3577	3493	1	0	6252
PK16761.1	Cannbio_064722	99.94	1813	1	0	251	2063	550	2362	0	3343
PK11223.1	Cannbio_049060	98.43	382	4	2	1	380	2356	1975	0	671
PK06536.1	Cannbio_016316	100	2068	0	0	462	2529	2068	1	0	3819
PK21500.1	Cannbio_052603	99.83	2356	4	0	1	2356	2365	10	0	4329
PK21208.1	Cannbio_062861	99.54	861	4	0	1	861	2404	3264	0	1568
PK16838.1	Cannbio_053805	96.79	2271	34	18	784	3041	688	2932	0	3753
PK00632.1	Cannbio_060969	98.95	949	10	0	1	949	185	1133	0	1698
PK05378.1	Cannbio_009790	99.85	649	1	0	372	1020	649	1	0	1194
PK16126.3	Cannbio_056242	100	693	0	0	74	766	918	1610	0	1280
PK12113.1	Cannbio_064264	98	2049	17	12	1	2034	2043	4	0	3535
PK16947.2	Cannbio_015946	98.24	512	8	1	1	512	963	1473	0	894
PK21901.1	Cannbio_012351	99.3	860	5	1	49	908	1	859	0	1554
PK09740.3	Cannbio_046051	99.33	297	2	0	116	412	1	297	3e-152	538
PK06924.2	Cannbio_055854	99.21	631	5	0	20	650	90	720	0	1138
PK14213.1	Cannbio_041717	98.95	287	3	0	1019	1305	1	287	1e-144	514
PK00933.1	Cannbio_048518	97.2	1249	14	7	1	1249	4281	3054	0	2093
PK13759.1	Cannbio_048583	98.02	253	5	0	1	253	702	450	3e-123	440
PK02199.1	Cannbio_051561	98.83	2058	18	6	10	2064	3079	1025	0	3663
PK19207.7	Cannbio_059377	84.69	196	26	4	1	194	2961	3154	7e-49	193
PK01295.1	Cannbio_010853	98.47	720	11	0	1558	2277	720	1	0	1269
PK03303.2	Cannbio_053826	100	273	0	0	1	273	379	651	1e-142	505
PK02300.1	Cannbio_016627	99.7	1990	6	0	1	1990	2300	311	0	3642
PK04021.1	Cannbio_056115	99.76	844	2	0	1	844	83	926	0	1548
PK01824.1	Cannbio_050955	99.79	965	2	0	118	1082	975	11	0	1772
PK19012.1	Cannbio_050701	99.82	3297	6	0	383	3679	356	3652	0	6056
PK17418.1	Cannbio_010047	99.4	665	4	0	691	1355	665	1	0	1206
PK05248.1	Cannbio_052475	99.51	406	2	0	1	406	436	841	0	739
PK16161.1	Cannbio_049476	98.34	2296	33	5	139	2431	2401	108	0	4024
PK06962.1	Cannbio_049159	99.6	1249	4	1	328	1575	355	1603	0	2278
PK20095.1	Cannbio_012592	98.71	700	6	2	15	714	697	1	0	1240
PK11162.1	Cannbio_049221	99.26	1478	3	5	415	1885	277	1753	0	2662
PK21791.1	Cannbio_033910	95.26	211	10	0	1	211	37	247	1e-91	335
PK27723.1	Cannbio_049433	99.58	719	3	0	4	722	1168	450	0	1312
PK17985.1	Cannbio_051803	99.35	1699	6	3	25	1722	80	1774	0	3072
PK29257.1	Cannbio_016893	99.87	3152	0	4	1	3152	512	3659	0	5795
PK02573.1	Cannbio_064370	99.74	2739	5	2	684	3422	1283	4019	0	5018
PK17832.1	Cannbio_054279	99.53	2143	7	1	452	2591	2160	18	0	3899
PK01104.1	Cannbio_063074	97.22	324	5	4	495	816	777	456	2e-154	545
PK01388.4	Cannbio_013560	99.71	1026	3	0	3342	4367	1	1026	0	1879
PK29187.1	Cannbio_006717	98.4	500	8	0	33	532	503	4	0	880
PK26837.1	Cannbio_048574	98.77	567	7	0	1	567	961	395	0	1009
PK10457.1	Cannbio_063808	99.39	1954	0	2	1	1944	2123	172	0	3531
PK12308.3	Cannbio_053137	95.03	483	22	2	28	509	1231	750	0	758
PK07040.3	Cannbio_008609	98.52	135	2	0	1	135	221	87	6e-63	239
PK08233.1	Cannbio_056226	100	543	0	0	188	730	1130	1672	0	1003
PK03700.1	Cannbio_064507	98.09	1311	6	12	23	1317	342	1649	0	2265
PK06111.1	Cannbio_049799	98.6	2423	7	8	28	2450	2409	14	0	4261
PK01598.1	Cannbio_051578	99.06	1908	17	1	27	1933	291	2198	0	3422
PK16932.1	Cannbio_010704	100	709	0	0	76	784	1	709	0	1310
PK09147.1	Cannbio_062495	96.5	686	15	3	1	686	222	898	0	1125
PK02767.2	Cannbio_061051	100	184	0	0	13	196	2465	2282	2e-93	340
PK07983.1	Cannbio_052383	98.34	1503	6	9	1	1484	219	1721	0	2619
PK18433.1	Cannbio_064688	99.63	1338	5	0	798	2135	922	2259	0	2444
PK24965.1	Cannbio_043451	98.4	188	3	0	1	188	218	31	1e-90	331
PK21899.1	Cannbio_064580	99.41	1687	8	2	119	1804	1723	38	0	3059
PK10912.1	Cannbio_048586	99.53	1279	6	0	78	1356	3841	2563	0	2329
PK01772.1	Cannbio_048977	100	1405	0	0	286	1690	1653	3057	0	2595
PK27297.1	Cannbio_014255	99.88	842	1	0	1	842	216	1057	0	1550
PK07389.1	Cannbio_054666	94.78	575	28	2	45	618	1620	1047	0	894
PK03081.1	Cannbio_054410	100	622	0	0	689	1310	4910	4289	0	1149
PK05569.2	Cannbio_050130	100	261	0	0	1	261	1504	1244	5e-136	483
PK01351.1	Cannbio_027345	100	73	0	0	1151	1223	73	1	1e-30	135
PK22775.1	Cannbio_009251	99.62	264	1	0	13	276	556	293	5e-136	483
PK02218.1	Cannbio_052733	99.23	1430	2	4	1	1421	21	1450	0	2571
PK16392.1	Cannbio_062779	99.83	591	1	0	23	613	1282	692	0	1086
PK06714.1	Cannbio_058649	99.77	880	2	0	594	1473	883	4	0	1615
PK05849.1	Cannbio_016118	100	1898	0	0	1637	3534	1898	1	0	3506
PK12985.2	Cannbio_050413	99.04	314	0	3	1	312	842	530	3e-159	560
PK29874.1	Cannbio_063920	95.28	487	21	2	1	485	2082	2568	0	771
PK18385.1	Cannbio_064461	97.24	254	7	0	130	383	898	1151	4e-120	431
PK16356.1	Cannbio_049761	99.6	1509	4	2	159	1665	1809	301	0	2752
PK19946.1	Cannbio_050406	86.67	570	44	24	3	551	715	157	9e-172	603
PK13137.1	Cannbio_015873	99.77	1745	4	0	766	2510	1745	1	0	3201
PK12268.2	Cannbio_052710	95.66	622	1	6	1	621	627	31	0	976
PK11023.1	Cannbio_063001	100	326	0	0	1	326	899	574	5e-172	603
PK21081.1	Cannbio_006107	99.79	476	1	0	328	803	1	476	0	874
PK08522.1	Cannbio_053214	99.51	1235	6	0	18	1252	1	1235	0	2248
PK18074.1	Cannbio_056066	99.71	1357	4	0	57	1413	2566	1210	0	2484
PK22877.1	Cannbio_052133	99.64	834	3	0	1	834	4613	3780	0	1524
PK05674.1	Cannbio_051069	100	236	0	0	471	706	858	1093	3e-121	436
PK00818.1	Cannbio_010266	99.11	564	2	2	4	567	561	1	0	1011
PK16906.1	Cannbio_064427	99.02	2338	22	1	547	2884	1432	3768	0	4189
PK23363.3	Cannbio_054457	98.17	2674	34	12	28	2689	140	2810	0	4652
PK18044.1	Cannbio_016406	100	1596	0	0	25	1620	80	1675	0	2948
PK04646.1	Cannbio_057998	99.58	1412	6	0	190	1601	469	1880	0	2575
PK06564.1	Cannbio_048581	93.66	1072	46	20	1	1061	88	1148	0	1583
PK05170.1	Cannbio_049049	99.26	540	4	0	26	565	179	718	0	976
PK12639.1	Cannbio_013825	99.62	528	2	0	24	551	123	650	0	965
PK28785.1	Cannbio_056374	99.3	1144	8	0	118	1261	1298	155	0	2069
PK20817.1	Cannbio_007697	96.46	536	10	4	336	866	540	9	0	876
PK03340.3	Cannbio_014989	100	807	0	0	25	831	895	89	0	1491
PK05815.1	Cannbio_054941	97.92	960	1	4	1	960	211	1151	0	1644
PK15462.1	Cannbio_049940	82.82	1071	116	40	45	1070	97	1144	0	896
PK29364.1	Cannbio_064475	99.58	955	4	0	69	1023	766	1720	0	1742
PK10376.1	Cannbio_059740	99.07	1513	14	0	1	1513	1752	240	0	2717
PK10770.1	Cannbio_011730	99.38	801	4	1	309	1109	1	800	0	1450
PK04703.1	Cannbio_055889	98.96	1825	14	3	157	1977	2429	606	0	3260
PK22576.1	Cannbio_051071	99.78	1358	3	0	1	1358	165	1522	0	2492
PK18843.1	Cannbio_010654	99.09	552	5	0	1	552	154	705	0	992
PK19546.1	Cannbio_053146	97.57	781	8	4	758	1527	865	85	0	1327
PK04239.1	Cannbio_051770	97.89	2132	16	15	1	2122	2221	109	0	3661
PK05231.1	Cannbio_052431	96.2	237	7	2	1	236	386	151	4e-107	387
PK18864.1	Cannbio_053820	99.35	2778	18	0	680	3457	3682	905	0	5031
PK10712.1	Cannbio_063323	83.52	3021	347	128	74	3024	3374	435	0	2680
PK02216.2	Cannbio_053283	99.51	205	1	0	1	205	1082	878	2e-103	374
PK00057.3	Cannbio_015437	99.88	853	1	0	21	873	1	853	0	1570
PK23872.1	Cannbio_015245	99.76	1227	3	0	1	1227	1291	65	0	2250
PK12513.2	Cannbio_055994	100	232	0	0	72	303	2767	2536	8e-120	429
PK02278.2	Cannbio_055514	95.77	993	42	0	2	994	4319	3327	0	1602
PK07317.1	Cannbio_050836	98.63	875	12	0	102	976	623	1497	0	1550
PK13187.1	Cannbio_054208	99.96	2323	1	0	1136	3458	2323	1	0	4285
PK07978.5	Cannbio_008380	95.88	194	8	0	1	194	475	282	1e-85	315
PK22046.1	Cannbio_061810	100	250	0	0	46	295	2443	2194	7e-130	462
PK14709.1	Cannbio_055316	98.79	248	3	0	51	298	1	248	6e-123	442
PK09823.1	Cannbio_016983	99.27	5646	38	2	645	6290	1	5643	0	10200
PK29095.1	Cannbio_016875	99.62	265	1	0	1	265	1375	1111	1e-136	484
PK21155.1	Cannbio_010198	99.85	675	1	0	984	1658	675	1	0	1242
PK01171.1	Cannbio_052644	93.42	1398	73	14	16	1402	145	1534	0	2054
PK21373.1	Cannbio_004650	99.77	426	1	0	179	604	426	1	0	782
PK04854.1	Cannbio_015844	99.65	1727	6	0	762	2488	1727	1	0	3157
PK26732.1	Cannbio_052818	99.4	336	2	0	1	336	109	444	3e-174	610
PK13649.1	Cannbio_053705	99.27	1098	8	0	1	1098	141	1238	0	1991
PK13176.2	Cannbio_064369	99.67	609	2	0	205	813	1861	1253	0	1114
PK13658.1	Cannbio_050725	99.63	813	3	0	23	835	1056	244	0	1485
PK07113.4	Cannbio_057314	100	167	0	0	1	167	4655	4489	5e-84	309
PK03046.2	Cannbio_060266	100	316	0	0	1	316	4913	4598	3e-166	584
PK17937.1	Cannbio_057346	98.85	1307	15	0	254	1560	293	1599	0	2331
PK15553.1	Cannbio_055698	99.55	883	4	0	1094	1976	663	1545	0	1609
PK14497.2	Cannbio_053382	99.12	453	4	0	1	453	423	875	0	815
PK26642.1	Cannbio_057002	100	188	0	0	1	188	1977	2164	1e-95	348
PK17499.1	Cannbio_052290	94.55	404	5	1	1	387	1483	1886	7e-176	616
PK10408.1	Cannbio_049202	100	45	0	0	120	164	270	314	4e-16	84.2
PK08909.2	Cannbio_012895	90.26	842	45	20	409	1227	1	828	0	1066
PK06726.1	Cannbio_050059	98.52	1217	18	0	830	2046	1217	1	0	2148
PK05103.1	Cannbio_056831	99.46	2579	11	3	1	2576	2732	154	0	4682
PK15252.1	Cannbio_059475	99.75	398	1	0	1	398	3866	4263	0	730
PK10377.4	Cannbio_056039	100	159	0	0	33	191	1264	1106	3e-79	294
PK09080.1	Cannbio_055268	99.76	832	2	0	408	1239	1131	1962	0	1526
PK13297.1	Cannbio_012956	99.68	308	1	0	1	308	533	226	2e-160	564
PK18121.1	Cannbio_054970	99.87	2234	3	0	1	2234	2492	259	0	4109
PK25721.1	Cannbio_050505	98.6	1430	20	0	2	1431	2233	804	0	2531
PK16983.1	Cannbio_014265	99.74	1166	3	0	1830	2995	1166	1	0	2137
PK07479.1	Cannbio_056395	99.8	1007	1	1	30	1036	14	1019	0	1847
PK00390.1	Cannbio_003364	98.97	388	4	0	193	580	1	388	0	695
PK01840.1	Cannbio_011548	98.84	774	9	0	64	837	774	1	0	1380
PK14751.1	Cannbio_013602	99.71	1035	3	0	921	1955	1	1035	0	1895
PK27671.1	Cannbio_056141	99.29	1404	10	0	10	1413	1404	1	0	2538
PK04856.1	Cannbio_050079	97.2	929	14	2	524	1444	1045	121	0	1561
PK11421.1	Cannbio_059490	98.57	279	4	0	295	573	1095	1373	9e-139	494
PK26950.1	Cannbio_015876	99.72	1426	4	0	1	1426	261	1686	0	2612
PK06383.1	Cannbio_016763	99.96	2242	1	0	1	2242	77	2318	0	4135
PK02802.3	Cannbio_014794	100	169	0	0	1	169	771	603	4e-85	313
PK05331.1	Cannbio_016301	99.51	2057	6	1	802	2854	1	2057	0	3740
PK02371.1	Cannbio_050668	99.42	1206	5	2	793	1996	1278	73	0	2187
PK26585.1	Cannbio_016062	99.19	248	2	0	1	248	1177	1424	2e-125	448
PK16010.1	Cannbio_052195	99.18	730	6	0	1	730	5534	4805	0	1315
PK06353.1	Cannbio_056694	99.68	619	2	0	317	935	758	1376	0	1133
PK04615.2	Cannbio_052836	99.3	429	3	0	1	429	839	1267	0	776
PK03269.1	Cannbio_054197	97.97	789	5	2	667	1455	659	1436	0	1358
PK02084.1	Cannbio_014088	96.65	1015	10	10	789	1779	1	1015	0	1664
PK05151.2	Cannbio_056059	92.91	296	5	5	66	345	676	381	7e-116	416
PK04621.2	Cannbio_009094	98.93	280	3	0	1	280	606	327	1e-141	501
PK28839.1	Cannbio_064692	97.47	2172	27	17	1	2148	102	2269	0	3681
PK23200.1	Cannbio_055523	97.75	1112	13	2	552	1651	614	1725	0	1905
PK19893.1	Cannbio_054717	100	190	0	0	1	190	2210	2021	1e-96	351
PK00864.1	Cannbio_007690	99.63	538	2	0	1	538	2	539	0	983
PK01260.1	Cannbio_059639	100	1444	0	0	1	1444	926	2369	0	2667
PK07740.1	Cannbio_008399	99.83	573	1	0	525	1097	1	573	0	1053
PK02035.2	Cannbio_055464	100	233	0	0	1	233	1888	2120	2e-120	431
PK22050.1	Cannbio_052582	99.53	1691	8	0	1	1691	1950	260	0	3079
PK06610.4	Cannbio_006290	97.42	194	5	0	1	194	292	485	2e-90	331
PK02031.1	Cannbio_053276	89.69	1921	119	53	1	1884	2068	190	0	2377
PK00146.1	Cannbio_007382	100	527	0	0	427	953	1	527	0	974
PK10769.1	Cannbio_052577	99.49	4331	18	1	1	4331	4327	1	0	7873
PK03058.3	Cannbio_052866	99.48	191	1	0	1	191	2268	2458	1e-95	348
PK18670.1	Cannbio_014299	99.74	1173	3	0	197	1369	2	1174	0	2150
PK12723.2	Cannbio_016211	99.36	1246	4	3	1	1246	731	1972	0	2254
PK18063.1	Cannbio_050805	99.39	3257	20	0	1	3257	178	3434	0	5904
PK05332.1	Cannbio_009410	99.52	619	3	0	1	619	619	1	0	1127
PK12188.1	Cannbio_055495	94.62	651	33	2	4	653	304	953	0	1007
PK08295.1	Cannbio_016074	99.82	1643	3	0	1	1643	49	1691	0	3018
PK08077.1	Cannbio_049861	97.69	1816	32	9	29	1840	136	1945	0	3123
PK24968.1	Cannbio_061021	99.82	558	1	0	518	1075	734	177	0	1026
PK28352.1	Cannbio_059943	99.29	1553	8	1	9	1558	1693	141	0	2804
PK05423.3	Cannbio_057093	95.54	112	2	3	98	206	270	381	7e-44	176
PK16737.1	Cannbio_058686	90.1	1485	125	19	1	1473	2162	688	0	1908
PK17501.1	Cannbio_053828	99.65	2544	9	0	154	2697	1	2544	0	4649
PK09582.1	Cannbio_012027	99.4	828	5	0	126	953	1	828	0	1502
PK08937.1	Cannbio_008921	100	600	0	0	111	710	600	1	0	1109
PK03041.1	Cannbio_007531	99.81	533	1	0	2419	2951	1	533	0	979
PK23800.1	Cannbio_005109	99.3	431	3	0	18	448	8	438	0	780
PK08578.1	Cannbio_013827	99.61	769	3	0	30	798	820	52	0	1404
PK11309.1	Cannbio_054946	99.15	946	5	1	1	943	2468	3413	0	1700
PK25042.1	Cannbio_062031	99.5	797	4	0	1	797	297	1093	0	1450
PK10470.1	Cannbio_012984	99.89	936	1	0	503	1438	1	936	0	1724
PK01447.1	Cannbio_010513	100	697	0	0	375	1071	1	697	0	1288
PK08742.1	Cannbio_013046	98.36	61	1	0	112	172	943	883	5e-23	108
PK00249.1	Cannbio_062201	99.54	1951	8	1	31	1980	1	1951	0	3552
PK17826.1	Cannbio_060766	99.52	207	1	0	1	207	452	658	2e-104	377
PK00050.1	Cannbio_013310	98.23	564	10	0	208	771	985	422	0	987
PK15027.1	Cannbio_056951	99.05	1161	11	0	1	1161	300	1460	0	2084
PK04499.1	Cannbio_016073	99.47	1693	9	0	17	1709	116	1808	0	3077
PK21723.1	Cannbio_015908	99.47	951	5	0	1	951	587	1537	0	1729
PK02847.2	Cannbio_049249	99.12	114	1	0	102	215	1148	1035	1e-52	206
PK16564.2	Cannbio_053862	98.21	168	3	0	1	168	1800	1633	2e-79	294
PK05009.1	Cannbio_055462	98.4	1374	19	3	26	1398	2	1373	0	2412
PK06889.1	Cannbio_064256	99.87	1543	2	0	9	1551	399	1941	0	2839
PK29687.1	Cannbio_051732	98.74	238	3	0	87	324	1	238	4e-118	424
PK02473.4	Cannbio_053190	100	182	0	0	1	182	723	542	3e-92	337
PK02717.1	Cannbio_051198	100	135	0	0	1	135	1560	1694	5e-66	250
PK09101.2	Cannbio_056246	100	217	0	0	1	217	458	242	1e-111	401
PK21892.2	Cannbio_050411	99.48	381	2	0	1	381	67	447	0	693
PK05616.3	Cannbio_058414	99.24	264	2	0	1	264	1327	1064	2e-134	477
PK17464.1	Cannbio_055591	98.26	460	6	2	249	707	812	1270	0	804
PK27343.1	Cannbio_053148	99.13	115	1	0	1	115	1087	973	1e-53	207
PK15488.1	Cannbio_063256	97.45	1688	30	8	1	1678	618	2302	0	2867
PK12088.1	Cannbio_050028	98.27	1676	17	6	42	1705	306	1981	0	2924
PK15670.1	Cannbio_051163	97.18	248	4	2	1	245	514	267	5e-116	416
PK14700.4	Cannbio_057484	99.86	733	1	0	30	762	4366	3634	0	1349
PK21088.1	Cannbio_058759	99.35	613	2	2	32	643	626	15	0	1109
PK27852.1	Cannbio_014577	99.3	1137	5	2	51	1187	1	1134	0	2052
PK01127.1	Cannbio_055609	79.97	774	110	29	354	1097	1085	327	4e-149	529
PK06076.1	Cannbio_060643	100	992	0	0	1	992	228	1219	0	1832
PK04419.2	Cannbio_056379	99.29	1687	12	0	1	1687	2282	596	0	3049
PK19451.1	Cannbio_053039	98.65	1707	11	4	1	1707	2208	514	0	3014
PK10186.1	Cannbio_053806	95.81	1027	35	2	1	1019	1027	1	0	1681
PK23021.1	Cannbio_013101	99.68	951	3	0	1855	2805	1	951	0	1740
PK03188.2	Cannbio_054080	99.52	210	1	0	1	210	495	286	4e-106	383
PK24632.1	Cannbio_016114	100	216	0	0	1	216	348	133	4e-111	399
PK21659.1	Cannbio_052010	99.13	687	6	0	161	847	2355	1669	0	1236
PK04077.2	Cannbio_049665	99.95	1873	1	0	1	1873	3638	1766	0	3454
PK01737.1	Cannbio_052217	98.98	4197	37	4	21	4213	7	4201	0	7507
PK20717.2	Cannbio_049950	99.87	2975	4	0	1	2975	2274	5248	0	5472
PK08856.1	Cannbio_053337	99.12	909	8	0	849	1757	919	11	0	1635
PK05594.1	Cannbio_014672	100	424	0	0	1	424	171	594	0	784
PK13995.1	Cannbio_053361	89.23	418	30	10	1	406	802	1216	1e-143	508
PK09975.1	Cannbio_057413	100	308	0	0	1	308	2184	1877	9e-162	569
PK12650.1	Cannbio_057187	98.86	788	9	0	383	1170	1012	1799	0	1406
PK23435.3	Cannbio_004374	99.49	196	1	0	1	196	219	24	2e-98	357
PK20057.1	Cannbio_057895	99.86	2765	4	0	502	3266	614	3378	0	5084
PK02510.5	Cannbio_054171	83.56	1861	205	72	931	2739	1447	3258	0	1648
PK20171.1	Cannbio_058030	98.05	512	10	0	598	1109	798	1309	0	891
PK00669.3	Cannbio_015586	100	182	0	0	1	182	1412	1231	3e-92	337
PK07832.2	Cannbio_050802	96.63	504	14	3	306	808	1005	504	0	833
PK07995.1	Cannbio_011300	99.46	745	3	1	92	835	14	758	0	1352
PK01617.2	Cannbio_053346	99.82	1662	3	0	848	2509	3641	1980	0	3053
PK27483.1	Cannbio_011120	98.83	513	6	0	17	529	156	668	0	915
PK18783.1	Cannbio_047954	97.92	336	7	0	1857	2192	336	1	6e-165	582
PK05336.1	Cannbio_056797	99.92	3737	0	2	1	3737	3802	69	0	6881
PK08404.1	Cannbio_004035	98.19	166	3	0	1	166	166	1	2e-78	291
PK11781.1	Cannbio_054506	100	525	0	0	453	977	1303	779	0	970
PK16490.1	Cannbio_052426	99.33	600	1	1	125	721	4166	3567	0	1083
PK13331.1	Cannbio_052551	98.5	1070	16	0	1	1070	1908	839	0	1888
PK22905.1	Cannbio_051136	99.32	1031	4	1	1	1031	1558	531	0	1862
PK12482.1	Cannbio_010578	99.71	701	2	0	375	1075	701	1	0	1284
PK02529.3	Cannbio_051786	100	193	0	0	1	193	699	507	2e-98	357
PK03181.1	Cannbio_051025	99.22	1403	11	0	1	1403	1403	1	0	2531
PK04805.5	Cannbio_052640	99.56	227	1	0	1	227	6633	6407	2e-115	414
PK11045.1	Cannbio_057444	100	3393	0	0	447	3839	641	4033	0	6266
PK10064.1	Cannbio_058911	100	478	0	0	1	478	1200	723	0	883
PK25334.1	Cannbio_055339	99.15	823	7	0	1468	2290	1718	896	0	1482
PK23962.1	Cannbio_048871	99.25	664	5	0	1	664	890	227	0	1199
PK09213.1	Cannbio_015968	98.48	1716	15	8	1	1713	22	1729	0	3014
PK10575.1	Cannbio_007408	100	135	0	0	52	186	528	394	4e-66	250
PK05555.1	Cannbio_016534	91.6	2130	165	14	3774	5894	1	2125	0	2929
PK11191.1	Cannbio_048827	97.7	1304	9	9	46	1329	1	1303	0	2224
PK10007.1	Cannbio_054813	99.48	579	3	0	282	860	309	887	0	1053
PK14963.1	Cannbio_057500	99.06	531	3	2	248	778	797	1325	0	952
PK22275.1	Cannbio_015247	99.52	1444	7	0	617	2060	1446	3	0	2628
PK24574.1	Cannbio_049237	98.55	964	3	3	322	1274	331	1294	0	1692
PK07221.1	Cannbio_055646	98.93	281	3	0	351	631	952	672	1e-141	503
PK14577.2	Cannbio_059173	95.84	481	2	1	1	481	401	863	0	761
PK10953.2	Cannbio_054300	99.8	1011	2	0	103	1113	5113	4103	0	1857
PK04675.1	Cannbio_016782	99.9	2872	3	0	1	2872	155	3026	0	5288
PK18091.1	Cannbio_057757	99.61	1276	5	0	7	1282	52	1327	0	2329
PK07610.1	Cannbio_054203	99.94	1588	1	0	29	1616	2837	1250	0	2928
PK07277.1	Cannbio_056709	97.64	764	6	1	8	759	1147	384	0	1301
PK22759.1	Cannbio_053429	99.32	295	2	0	1	295	452	746	2e-151	534
PK03679.2	Cannbio_064391	98.77	163	2	0	1	163	313	151	2e-78	291
PK04277.1	Cannbio_043797	100	203	0	0	1	203	203	1	9e-104	375
PK14203.1	Cannbio_016503	98.2	2277	35	5	9	2283	23	2295	0	3973
PK02991.1	Cannbio_060469	99.5	1611	8	0	77	1687	2358	748	0	2931
PK02732.1	Cannbio_052209	99.37	2394	15	0	35	2428	206	2599	0	4338
PK20368.1	Cannbio_048627	99.61	1014	4	0	91	1104	2113	1100	0	1851
PK15020.1	Cannbio_049553	98.23	903	16	0	1	903	2796	1894	0	1580
PK23191.1	Cannbio_033231	100	281	0	0	380	660	1	281	2e-146	520
PK29307.1	Cannbio_058543	99.89	873	1	0	727	1599	989	1861	0	1607
PK12319.2	Cannbio_060478	100	165	0	0	40	204	1224	1388	9e-83	305
PK06779.3	Cannbio_012463	99.77	858	2	0	29	886	15	872	0	1574
PK02944.1	Cannbio_048970	96.35	1205	13	14	44	1247	1175	1	0	1953
PK17043.2	Cannbio_048864	100	324	0	0	1	324	949	1272	6e-171	599
PK00472.1	Cannbio_016147	99.95	1919	1	0	363	2281	1	1919	0	3539
PK09468.2	Cannbio_052740	100	227	0	0	1	227	2011	1785	4e-117	420
PK19864.1	Cannbio_054782	99.65	2316	5	2	13	2325	943	3258	0	4229
PK00879.1	Cannbio_006914	100	187	0	0	1	187	417	231	5e-95	346
PK24469.1	Cannbio_054937	99.89	880	1	0	139	1018	2007	1128	0	1620
PK00387.1	Cannbio_013270	99.88	836	0	1	1	836	132	966	0	1537
PK22996.1	Cannbio_059619	99.13	924	2	3	121	1040	1283	362	0	1657
PK22591.1	Cannbio_051728	99.84	6100	10	0	1	6100	423	6522	0	11210
PK07933.1	Cannbio_059097	99.29	1550	0	1	1	1539	1036	2585	0	2791
PK04041.1	Cannbio_049601	99.14	349	3	0	1	349	179	527	8e-180	628
PK27237.1	Cannbio_061243	97.32	261	5	1	255	513	544	804	2e-123	442
PK23024.1	Cannbio_064545	99.58	1894	8	0	410	2303	699	2592	0	3454
PK03726.1	Cannbio_015562	99.33	1200	8	0	1	1200	378	1577	0	2172
PK20418.1	Cannbio_014424	99.54	1082	4	1	25	1106	1081	1	0	1969
PK14756.1	Cannbio_015535	86.27	1602	158	48	252	1834	8	1566	0	1683
PK17926.1	Cannbio_059421	99.59	968	4	0	1	968	1313	346	0	1766
PK14825.1	Cannbio_062689	99.91	1132	1	0	1	1132	303	1434	0	2085
PK20982.1	Cannbio_052962	98.48	396	4	1	1	394	706	1101	0	697
PK10599.1	Cannbio_053527	100	284	0	0	1	284	1347	1630	2e-148	525
PK19043.1	Cannbio_056772	96.03	831	31	2	680	1509	2630	1801	0	1351
PK12637.1	Cannbio_049854	99.06	4263	20	10	1	4263	4259	17	0	7633
PK05083.2	Cannbio_063094	97.33	187	5	0	1	187	1320	1506	1e-86	318
PK17513.1	Cannbio_055359	100	213	0	0	1	213	564	776	2e-109	394
PK20224.1	Cannbio_057389	99.76	1265	2	1	435	1699	290	1553	0	2318
PK18312.1	Cannbio_055151	98.35	1337	22	0	375	1711	637	1973	0	2366
PK04768.2	Cannbio_051619	99.03	620	6	0	101	720	927	1546	0	1112
PK12326.9	Cannbio_057906	98.17	328	6	0	1	328	1892	1565	1e-163	575
PK05410.1	Cannbio_064651	99.61	1551	6	0	33	1583	3	1553	0	2832
PK05258.1	Cannbio_062112	99.12	1711	5	1	122	1832	2581	881	0	3068
PK14123.1	Cannbio_013919	99.5	1006	5	0	1	1006	58	1063	0	1831
PK02577.1	Cannbio_051612	96.9	1001	10	9	166	1145	1226	226	0	1657
PK04885.1	Cannbio_050487	99.13	2528	22	0	54	2581	255	2782	0	4560
PK17169.1	Cannbio_049052	97.65	637	3	5	11	644	380	1007	0	1083
PK27801.1	Cannbio_015438	100	1280	0	0	1	1280	1458	179	0	2364
PK29375.1	Cannbio_060721	99.83	1157	1	1	27	1183	28	1183	0	2124
PK10073.11	Cannbio_049409	86.93	1592	165	37	1	1572	1764	3332	0	1748
PK13236.1	Cannbio_054260	99.76	1268	3	0	1	1268	1520	253	0	2326
PK26586.2	Cannbio_012123	100	657	0	0	1	657	181	837	0	1214
PK02053.1	Cannbio_006815	99.72	359	1	0	1	359	480	122	0	658
PK11187.1	Cannbio_007576	97.15	421	5	3	546	960	1	420	0	704
PK08237.4	Cannbio_016892	100	401	0	0	1	401	720	320	0	741
PK29318.1	Cannbio_056400	98.96	575	6	0	520	1094	1146	1720	0	1029
PK20498.1	Cannbio_062390	98.44	576	6	2	225	800	1	573	0	1011
PK01069.1	Cannbio_015970	99.94	1726	1	0	19	1744	1799	74	0	3182
PK28341.1	Cannbio_060830	99.35	1381	6	1	1	1381	14	1391	0	2497
PK22019.1	Cannbio_049064	99.78	5429	12	0	25	5453	82	5510	0	9960
PK17741.1	Cannbio_055851	99.65	567	2	0	1	567	114	680	0	1037
PK03084.1	Cannbio_052888	99.71	2072	6	0	29	2100	66	2137	0	3794
PK07384.1	Cannbio_053810	99.4	1490	9	0	1	1490	376	1865	0	2702
PK27753.1	Cannbio_057386	99.8	981	2	0	1	981	1456	476	0	1801
PK08662.1	Cannbio_010426	99.71	692	1	1	70	760	1	692	0	1266
PK07644.1	Cannbio_064603	99.49	1377	5	2	1	1376	199	1574	0	2503
PK03834.2	Cannbio_014158	99.04	1038	10	0	1	1038	1038	1	0	1862
PK00684.1	Cannbio_050431	99.91	5593	4	1	1	5593	5592	1	0	10300
PK00587.1	Cannbio_056995	98.36	1039	10	3	299	1335	1119	86	0	1818
PK23328.1	Cannbio_051222	100	214	0	0	1	214	2868	2655	5e-110	396
PK16162.1	Cannbio_052580	98.86	1752	14	5	10	1758	2010	262	0	3120
PK22248.1	Cannbio_057850	99.76	1225	3	0	1	1225	374	1598	0	2246
PK11760.2	Cannbio_053215	99.46	736	4	0	3	738	2937	2202	0	1338
PK07531.1	Cannbio_056609	99.19	2720	19	2	236	2955	3502	786	0	4898
PK05669.1	Cannbio_050373	99.31	1166	7	1	932	2097	922	2086	0	2108
PK23007.2	Cannbio_003160	99.74	383	1	0	71	453	383	1	0	702
PK22986.1	Cannbio_064351	100	485	0	0	1	485	4923	4439	0	896
PK25463.1	Cannbio_050822	98.85	1648	19	0	1	1648	746	2393	0	2939
PK17728.1	Cannbio_056131	99.16	593	5	0	1897	2489	753	161	0	1068
PK06503.1	Cannbio_046925	97.22	324	9	0	132	455	1	324	9e-156	549
PK00025.1	Cannbio_050085	99.59	1704	5	2	25	1726	169	1872	0	3107
PK24080.1	Cannbio_056616	98.1	105	2	0	249	353	561	457	8e-46	183
PK13669.1	Cannbio_060818	99.77	432	1	0	709	1140	424	855	0	793
PK14506.1	Cannbio_061044	99.39	2122	4	5	200	2321	1	2113	0	3838
PK04520.1	Cannbio_060713	99.19	492	4	0	1	492	499	8	0	887
PK05278.1	Cannbio_013444	99.8	1008	2	0	351	1358	1008	1	0	1851
PK25485.1	Cannbio_052188	92.94	269	19	0	113	381	4067	4335	1e-108	392
PK00018.1	Cannbio_049915	96.85	730	7	6	916	1629	137	866	0	1206
PK19932.2	Cannbio_049344	100	66	0	0	186	251	7650	7585	1e-27	122
PK00823.1	Cannbio_053374	90.68	322	20	10	1	317	1436	1752	5e-117	420
PK04986.1	Cannbio_051912	99.68	1899	5	1	27	1925	2745	848	0	3472
PK06111.2	Cannbio_049799	100	278	0	0	123	400	974	697	4e-145	514
PK14922.2	Cannbio_050670	98.06	103	1	1	82	184	1126	1025	2e-44	178
PK27687.1	Cannbio_053380	99.32	1037	4	2	1	1034	166	1202	0	1873
PK04405.1	Cannbio_058566	99.75	1219	3	0	1	1219	7	1225	0	2235
PK21770.1	Cannbio_010660	99.57	705	3	0	322	1026	1	705	0	1286
PK22525.1	Cannbio_049492	90.16	1047	96	7	125	1168	457	1499	0	1356
PK12087.1	Cannbio_046307	96.95	164	5	0	1	164	16	179	6e-74	276
PK04020.1	Cannbio_053107	99.59	1694	7	0	1	1694	2276	583	0	3090
PK12488.1	Cannbio_036396	98.95	287	3	0	712	998	1	287	1e-144	514
PK06255.1	Cannbio_051670	98.77	815	7	1	158	972	4062	3251	0	1447
PK11251.1	Cannbio_060782	98.96	867	9	0	221	1087	496	1362	0	1552
PK29753.1	Cannbio_051389	97.7	1783	31	5	10	1785	1780	1	0	3057
PK15658.2	Cannbio_057982	99.93	2757	2	0	464	3220	396	3152	0	5081
PK09799.1	Cannbio_059041	99.67	1802	2	1	1427	3224	3371	1570	0	3291
PK12258.2	Cannbio_051286	98.19	221	3	1	78	297	328	548	2e-106	385
PK17442.1	Cannbio_058610	99.97	3964	1	0	17	3980	239	4202	0	7315
PK11088.1	Cannbio_015155	99.84	1274	2	0	1	1274	1274	1	0	2342
PK02052.4	Cannbio_056451	99.85	654	1	0	1213	1866	1365	2018	0	1203
PK22279.1	Cannbio_056126	99.05	734	6	1	1147	1879	766	33	0	1315
PK22311.1	Cannbio_007258	100	213	0	0	57	269	521	309	2e-109	394
PK06072.1	Cannbio_050309	97.52	242	6	0	1	242	806	1047	2e-115	414
PK25303.1	Cannbio_053918	99.68	945	3	0	44	988	1	945	0	1729
PK15546.1	Cannbio_011981	99.67	603	2	0	873	1475	740	138	0	1103
PK17507.6	Cannbio_053888	99.92	1197	1	0	1	1197	5107	6303	0	2206
PK20408.1	Cannbio_054372	99.03	515	5	0	284	798	649	1163	0	924
PK17392.1	Cannbio_000614	97.7	348	8	0	885	1232	1	348	4e-170	599
PK24435.1	Cannbio_006096	99.58	474	2	0	1	474	3	476	0	865
PK22969.1	Cannbio_053318	98.59	1202	3	8	671	1858	1371	170	0	2113
PK10819.1	Cannbio_062992	97.09	824	12	1	170	981	1	824	0	1378
PK12383.1	Cannbio_062488	98.78	1390	17	0	1	1390	235	1624	0	2473
PK01162.4	Cannbio_051439	93.83	665	27	9	1	662	1601	2254	0	992
PK27910.1	Cannbio_050851	99.5	3582	12	5	1	3580	159	3736	0	6510
PK24436.1	Cannbio_058878	99.8	1484	3	0	1	1484	245	1728	0	2724
PK25797.1	Cannbio_016519	99.4	1988	10	1	1	1986	347	2334	0	3603
PK20538.1	Cannbio_059200	99.9	1010	0	1	1228	2236	1010	1	0	1858
PK07294.2	Cannbio_056095	100	751	0	0	1	751	1805	1055	0	1387
PK13740.1	Cannbio_011081	93.69	206	7	6	133	335	313	515	1e-81	303
PK25599.1	Cannbio_012638	98.88	894	7	2	260	1153	891	1	0	1592
PK16778.1	Cannbio_052778	99.57	704	3	0	302	1005	1213	510	0	1284
PK07356.2	Cannbio_016910	98.63	2112	15	5	12	2123	862	2959	0	3727
PK18300.1	Cannbio_054694	100	501	0	0	988	1488	2930	3430	0	926
PK02644.2	Cannbio_051680	100	183	0	0	1	183	1866	1684	8e-93	339
PK12731.1	Cannbio_016284	99.9	2040	2	0	641	2680	1	2040	0	3757
PK19299.1	Cannbio_016484	98.08	2036	21	4	13	2030	2208	173	0	3528
PK15702.1	Cannbio_014955	99.93	1346	1	0	359	1704	1346	1	0	2481
PK28570.1	Cannbio_016194	99.79	1877	4	0	119	1995	1958	82	0	3445
PK16422.1	Cannbio_016064	99.26	269	0	1	1	267	1532	1800	1e-136	484
PK07299.1	Cannbio_016040	100	1628	0	0	27	1654	1633	6	0	3007
PK02787.1	Cannbio_014486	100	1215	0	0	223	1437	1215	1	0	2244
PK24749.1	Cannbio_052456	93.4	652	41	2	1	651	3841	4491	0	965
PK10963.7	Cannbio_062321	89.33	431	39	6	8	436	4047	3622	2e-151	534
PK03972.1	Cannbio_013090	99.84	618	1	0	527	1144	1	618	0	1136
PK19647.1	Cannbio_058344	100	2533	0	0	545	3077	1022	3554	0	4678
PK03851.1	Cannbio_050984	97.79	2986	42	9	18	2987	3457	480	0	5127
PK17290.1	Cannbio_059601	99.65	865	3	0	1	865	177	1041	0	1581
PK10823.6	Cannbio_049224	95.65	391	15	2	83	472	1221	832	4e-179	627
PK28438.1	Cannbio_006199	99.58	481	2	0	93	573	481	1	0	878
PK22167.1	Cannbio_046284	100	317	0	0	297	613	1	317	2e-166	586
PK19256.1	Cannbio_050929	99.14	466	4	0	1	466	890	1355	0	839
PK23444.1	Cannbio_052261	99.68	952	3	0	1	952	2615	1664	0	1742
PK16575.1	Cannbio_014715	99.81	1051	2	0	31	1081	220	1270	0	1930
PK01076.1	Cannbio_005161	100	384	0	0	1	384	411	28	0	710
PK00013.1	Cannbio_015554	99.81	1570	3	0	35	1604	1	1570	0	2883
PK18250.2	Cannbio_053713	99	998	10	0	627	1624	920	1917	0	1788
PK10658.1	Cannbio_015692	100	43	0	0	238	280	1	43	8e-15	80.5
PK06641.1	Cannbio_053288	99.18	608	4	1	360	967	962	356	0	1094
PK16477.1	Cannbio_050031	99.65	1718	6	0	464	2181	648	2365	0	3140
PK17635.1	Cannbio_054643	94.81	443	21	2	4	445	1289	848	0	706
PK03239.3	Cannbio_011542	99.72	709	2	0	119	827	75	783	0	1299
PK00898.1	Cannbio_057311	99.72	1062	3	0	929	1990	1582	2643	0	1945
PK14853.1	Cannbio_049813	97.14	1713	28	6	1	1710	333	2027	0	2872
PK11312.2	Cannbio_002669	99.72	361	1	0	155	515	1	361	0	662
PK05864.4	Cannbio_056813	99.8	501	1	0	286	786	2049	2549	0	920
PK00449.3	Cannbio_057039	100	48	0	0	170	217	4960	4913	1e-17	89.8
PK06929.1	Cannbio_060502	99.92	1321	1	0	1	1321	1835	515	0	2435
PK07807.1	Cannbio_012259	100	850	0	0	98	947	850	1	0	1570
PK05758.1	Cannbio_064107	99.69	957	3	0	1	957	130	1086	0	1751
PK04577.2	Cannbio_057320	96.93	163	5	0	1	163	472	634	3e-73	274
PK02133.2	Cannbio_049486	92.55	1422	89	16	122	1533	1938	524	0	2023
PK19657.1	Cannbio_052118	98.73	237	3	0	1	237	314	550	1e-117	422
PK06812.1	Cannbio_064211	100	1495	0	0	1	1495	1749	255	0	2761
PK04829.2	Cannbio_011836	100	431	0	0	1	431	431	1	0	797
PK14510.2	Cannbio_055240	99.36	2040	10	2	54	2091	2221	183	0	3692
PK05303.2	Cannbio_057749	99.37	1262	8	0	126	1387	1	1262	0	2300
PK04392.1	Cannbio_053263	100	222	0	0	1	222	1557	1778	4e-114	411
PK17423.1	Cannbio_015594	100	1439	0	0	1	1439	1524	86	0	2658
PK07286.2	Cannbio_057420	99.61	255	1	0	42	296	1388	1134	6e-131	466
PK02247.1	Cannbio_014362	99.24	1189	9	0	260	1448	1189	1	0	2146
PK01795.4	Cannbio_014724	99.57	696	3	0	269	964	1	696	0	1269
PK02519.1	Cannbio_060160	100	201	0	0	1	201	3894	4094	8e-103	372
PK13339.1	Cannbio_011921	99.88	818	1	0	1390	2207	818	1	0	1506
PK11228.2	Cannbio_051044	100	128	0	0	1	128	855	982	7e-62	237
PK05586.1	Cannbio_012340	99.86	740	1	0	198	937	119	858	0	1362
PK12621.2	Cannbio_050135	99.72	710	2	0	1	710	2460	1751	0	1301
PK01631.1	Cannbio_050536	99.74	1166	3	0	12	1177	59	1224	0	2137
PK20858.1	Cannbio_047413	97.88	330	7	0	937	1266	1	330	7e-162	571
PK16947.1	Cannbio_015946	99.82	1663	3	0	37	1699	1	1663	0	3055
PK08793.1	Cannbio_053652	99.31	720	5	0	446	1165	846	127	0	1303
PK09196.1	Cannbio_052661	99	502	2	1	1	499	793	292	0	896
PK19765.1	Cannbio_016799	99.71	3092	9	0	609	3700	3092	1	0	5661
PK06726.3	Cannbio_050059	94.43	1095	50	11	153	1241	1217	128	0	1674
PK04927.1	Cannbio_053161	99.26	538	4	0	13	550	59	596	0	972
PK09007.1	Cannbio_015271	99.58	1412	4	2	15	1425	43	1453	0	2573
PK02739.2	Cannbio_016834	98.59	283	4	0	1	283	277	559	2e-141	501
PK03937.2	Cannbio_058320	98.22	225	4	0	24	248	225	1	3e-109	394
PK09364.1	Cannbio_013608	98.27	981	5	7	19	999	68	1036	0	1707
PK18962.1	Cannbio_016002	99.59	1232	4	1	200	1430	322	1553	0	2246
PK01192.1	Cannbio_054405	98.81	1012	12	0	851	1862	1481	470	0	1803
PK04825.1	Cannbio_064410	99.9	4920	5	0	95	5014	5555	636	0	9058
PK05303.1	Cannbio_013711	100	1051	0	0	1330	2380	1051	1	0	1941
PK23648.1	Cannbio_062534	99.33	1194	6	1	2	1195	372	1563	0	2159
PK08460.1	Cannbio_054289	100	1118	0	0	1	1118	2878	1761	0	2065
PK02954.1	Cannbio_014643	99.59	1210	5	0	167	1376	1	1210	0	2207
PK03327.1	Cannbio_051110	99.87	1567	1	1	1	1566	638	2204	0	2881
PK02590.2	Cannbio_053796	99.55	220	1	0	1	220	2244	2463	2e-111	401
PK06909.1	Cannbio_008608	99.66	583	2	0	374	956	1	583	0	1066
PK03209.3	Cannbio_000901	98.73	315	4	0	1	315	352	38	3e-159	560
PK10560.1	Cannbio_060419	99.42	1037	5	1	100	1136	471	1506	0	1881
PK22139.1	Cannbio_056758	98.94	472	1	3	95	562	887	1358	0	841
PK21014.1	Cannbio_013780	99.81	1064	2	0	392	1455	1064	1	0	1954
PK21632.1	Cannbio_012998	99.89	937	1	0	427	1363	937	1	0	1725
PK00840.1	Cannbio_054671	99.89	921	1	0	1	921	2180	1260	0	1696
PK15687.1	Cannbio_016790	100	2574	0	0	1	2574	228	2801	0	4754
PK04222.2	Cannbio_056234	99.71	346	1	0	1	346	1723	2068	0	634
PK03648.2	Cannbio_048953	93.01	558	18	8	1	544	344	894	0	795
PK23156.1	Cannbio_003155	99.44	180	1	0	1	180	181	360	2e-89	327
PK02133.3	Cannbio_049486	94.26	1428	49	24	129	1529	1945	524	0	2152
PK04124.1	Cannbio_001421	97.49	358	9	0	312	669	358	1	3e-174	612
PK06056.1	Cannbio_060759	98.74	478	3	2	439	913	557	1034	0	846
PK28956.1	Cannbio_015834	99.93	1382	1	0	1	1382	228	1609	0	2547
PK17415.1	Cannbio_056578	96.94	981	13	5	688	1667	3824	4788	0	1629
PK00702.1	Cannbio_015141	97.65	1403	31	2	1578	2979	2	1403	0	2407
PK03557.3	Cannbio_049773	100	184	0	0	1	184	1719	1536	2e-93	340
PK12912.4	Cannbio_057476	99.55	2676	12	0	12	2687	44	2719	0	4876
PK15147.1	Cannbio_052379	98.45	773	4	7	8	780	1	765	0	1354
PK05112.1	Cannbio_058636	97.72	1313	23	6	17	1328	1473	167	0	2252
PK09251.1	Cannbio_052565	98.84	1989	13	5	14	1992	23	2011	0	3537
PK12493.1	Cannbio_054535	97.55	858	18	2	24	881	2481	1627	0	1465
PK11066.4	Cannbio_025074	100	163	0	0	361	523	97	259	3e-81	302
PK28528.1	Cannbio_057557	99.44	1423	5	3	1	1423	3395	1976	0	2580
PK17175.1	Cannbio_012595	99.42	173	1	0	1	173	493	321	1e-85	315
PK02288.1	Cannbio_013096	99.79	950	2	0	374	1323	1	950	0	1744
PK09966.1	Cannbio_014755	99	702	2	3	167	863	1	702	0	1253
PK05659.3	Cannbio_050579	99.69	964	3	0	241	1204	437	1400	0	1764
PK00562.1	Cannbio_033674	98.43	254	4	0	1	254	29	282	4e-125	448
PK09684.1	Cannbio_023834	92.71	96	7	0	1	96	160	65	7e-33	139
PK14038.2	Cannbio_009856	96.17	652	25	0	43	694	653	2	0	1066
PK29040.1	Cannbio_011241	100	738	0	0	24	761	738	1	0	1363
PK08128.1	Cannbio_056511	99.3	1284	4	4	1	1283	1280	1	0	2316
PK02339.1	Cannbio_050345	96.95	918	20	8	249	1162	1874	961	0	1533
PK02506.2	Cannbio_053232	100	616	0	0	138	753	224	839	0	1138
PK06391.1	Cannbio_054043	100	270	0	0	1	270	599	868	5e-141	499
PK05434.2	Cannbio_043935	100	140	0	0	81	220	297	158	8e-69	259
PK27617.1	Cannbio_050852	99.37	2056	12	1	6	2061	2625	571	0	3723
PK00291.1	Cannbio_055714	99.68	3096	1	3	1	3096	4391	1305	0	5653
PK15928.1	Cannbio_055061	97.43	467	12	0	581	1047	1961	2427	0	797
PK25476.1	Cannbio_062942	100	1489	0	0	1	1489	2402	914	0	2750
PK02177.1	Cannbio_013302	99.75	400	1	0	1	400	585	984	0	734
PK06475.1	Cannbio_031361	99.48	191	1	0	1	191	270	80	1e-95	348
PK05843.3	Cannbio_005864	93.75	224	14	0	216	439	463	240	7e-92	337
PK28746.1	Cannbio_056835	99.6	746	3	0	900	1645	1023	1768	0	1362
PK29802.1	Cannbio_054620	100	248	0	0	1	248	3639	3392	8e-129	459
PK27274.1	Cannbio_059749	98.94	378	2	2	4	379	48	425	0	675
PK21425.1	Cannbio_013530	99.6	998	3	1	11	1007	25	1022	0	1820
PK01823.1	Cannbio_055033	99.78	1832	2	2	1	1831	1894	64	0	3360
PK03100.1	Cannbio_016044	99.73	1504	4	0	434	1937	1843	340	0	2756
PK04783.1	Cannbio_014418	99.91	1127	1	0	850	1976	1202	76	0	2076
PK01547.2	Cannbio_056078	99.79	468	1	0	1	468	1024	1491	0	859
PK04793.1	Cannbio_053698	98.19	1158	11	1	1	1148	1148	2305	0	2013
PK21122.1	Cannbio_014869	99.92	1316	1	0	638	1953	1316	1	0	2425
PK10460.1	Cannbio_057664	99.38	1788	7	3	92	1879	1784	1	0	3238
PK10643.1	Cannbio_052730	99.42	1035	6	0	460	1494	661	1695	0	1879
PK01377.1	Cannbio_058159	98.78	490	6	0	2610	3099	1	490	0	872
PK17530.1	Cannbio_054339	99.31	871	3	3	841	1710	1422	554	0	1572
PK27173.1	Cannbio_052889	99.46	559	3	0	314	872	704	146	0	1016
PK02103.1	Cannbio_007951	99.64	552	2	0	486	1037	1	552	0	1009
PK23546.1	Cannbio_054028	100	94	0	0	110	203	287	194	3e-43	174
PK20736.1	Cannbio_050151	99.73	1871	5	0	26	1896	2163	293	0	3428
PK07295.1	Cannbio_052300	99.83	2918	5	0	1	2918	2948	31	0	5361
PK28212.1	Cannbio_013448	100	1008	0	0	30	1037	1008	1	0	1862
PK11331.3	Cannbio_015866	100	240	0	0	118	357	935	696	3e-124	444
PK13642.1	Cannbio_011461	99.1	774	7	0	7	780	774	1	0	1391
PK16333.1	Cannbio_015864	99.82	1127	2	0	117	1243	1	1127	0	2071
PK11736.1	Cannbio_057823	99.83	2337	1	2	1	2335	2945	610	0	4290
PK28700.1	Cannbio_015173	100	42	0	0	1931	1972	1	42	2e-13	78.7
PK19655.1	Cannbio_048572	99.77	1754	4	0	27	1780	120	1873	0	3217
PK17820.1	Cannbio_052748	99.68	1587	5	0	12	1598	2841	1255	0	2904
PK25014.3	Cannbio_016343	99.22	255	2	0	1	255	458	712	2e-129	460
PK04941.1	Cannbio_049039	98.91	1285	13	1	513	1796	1864	580	0	2294
PK11538.1	Cannbio_007136	98.51	471	7	0	518	988	517	47	0	832
PK04753.1	Cannbio_058341	99.94	1784	1	0	654	2437	1929	146	0	3290
PK20574.3	Cannbio_049974	90.43	1170	77	33	146	1299	1173	2323	0	1507
PK12640.2	Cannbio_064426	98.46	259	4	0	1	259	1679	1937	3e-128	457
PK12435.2	Cannbio_060905	98.59	1911	21	2	29	1933	87	1997	0	3374
PK10999.1	Cannbio_012120	99.69	645	2	0	1	645	815	171	0	1181
PK26416.1	Cannbio_053515	99.61	1291	5	0	828	2118	881	2171	0	2357
PK03231.1	Cannbio_015372	99.34	1370	7	2	730	2098	1	1369	0	2479
PK06195.2	Cannbio_052727	100	119	0	0	106	224	2358	2240	4e-57	220
PK13441.1	Cannbio_063400	99.71	1737	5	0	7	1743	73	1809	0	3181
PK15972.1	Cannbio_050348	99.77	1289	3	0	40	1328	3421	2133	0	2364
PK07746.1	Cannbio_053555	99.52	416	2	0	369	784	763	348	0	758
PK07497.1	Cannbio_051775	92.27	1578	105	16	68	1634	1	1572	0	2222
PK12457.1	Cannbio_011090	99.86	740	1	0	329	1068	740	1	0	1362
PK09774.1	Cannbio_060800	99.94	1588	1	0	1	1588	2887	1300	0	2928
PK10426.1	Cannbio_053363	98.92	831	9	0	1066	1896	1809	979	0	1485
PK23826.1	Cannbio_010442	98.99	692	7	0	706	1397	692	1	0	1240
PK21769.1	Cannbio_010630	97.65	680	5	8	111	787	704	33	0	1157
PK24699.1	Cannbio_060773	99.61	254	1	0	1	254	524	271	2e-130	464
PK11857.1	Cannbio_058048	98.47	916	12	2	15	929	43	957	0	1613
PK01871.2	Cannbio_058118	99.31	437	3	0	1	437	1727	1291	0	791
PK03990.1	Cannbio_012451	99.65	854	2	1	544	1396	1	854	0	1559
PK11540.1	Cannbio_010707	95.2	229	11	0	1	229	516	288	6e-100	363
PK08658.2	Cannbio_014987	98.92	186	0	2	32	216	1	185	2e-90	331
PK08666.1	Cannbio_055809	99.01	1509	13	2	29	1536	1	1508	0	2702
PK05471.1	Cannbio_051609	96.93	1595	27	4	16	1591	38	1629	0	2654
PK19995.1	Cannbio_056800	99.53	1481	7	0	686	2166	1492	12	0	2697
PK00844.2	Cannbio_050251	99.55	1338	6	0	1	1338	1627	2964	0	2438
PK19844.1	Cannbio_013559	99.71	1026	3	0	311	1336	1	1026	0	1879
PK18210.1	Cannbio_015738	98.54	684	9	1	1	683	1064	381	0	1206
PK23620.1	Cannbio_013721	100	577	0	0	27	603	577	1	0	1066
PK06403.2	Cannbio_062398	100	197	0	0	1	197	535	339	1e-100	364
PK18469.1	Cannbio_053151	99.83	603	1	0	807	1409	882	1484	0	1109
PK01388.10	Cannbio_014630	100	98	0	0	94	191	1	98	1e-45	182
PK16743.1	Cannbio_053373	99.2	1506	10	2	9	1513	1651	147	0	2713
PK05946.1	Cannbio_012583	99.21	885	7	0	5139	6023	1	885	0	1596
PK06531.1	Cannbio_008519	100	155	0	0	24	178	578	424	3e-77	287
PK07347.1	Cannbio_026198	94.9	255	13	0	107	361	1	255	7e-111	399
PK10174.1	Cannbio_005432	98.77	326	4	0	1	326	124	449	4e-165	580
PK01718.1	Cannbio_016835	83.37	1563	162	76	1	1511	2351	835	0	1356
PK03347.1	Cannbio_014337	99.31	1166	8	0	16	1181	19	1184	0	2109
PK17675.1	Cannbio_015147	99.86	1385	0	1	1	1385	23	1405	0	2545
PK09979.1	Cannbio_014095	99.2	1124	9	0	2724	3847	1	1124	0	2026
PK03515.1	Cannbio_060172	100	854	0	0	26	879	1821	968	0	1578
PK26855.1	Cannbio_016555	99.64	1935	7	0	1	1935	435	2369	0	3535
PK11510.2	Cannbio_054726	99.58	238	1	0	1	238	1030	1267	1e-121	435
PK05774.1	Cannbio_064564	97.78	45	1	0	145	189	160	116	3e-14	78.7
PK22458.1	Cannbio_012698	99.74	763	2	0	5	767	882	120	0	1399
PK22041.1	Cannbio_048533	99.32	2514	14	1	153	2663	469	2982	0	4545
PK22855.1	Cannbio_048835	99.46	745	4	0	1	745	334	1078	0	1354
PK22848.1	Cannbio_014442	99.42	1206	7	0	1760	2965	1206	1	0	2189
PK05103.2	Cannbio_056831	99.91	1100	1	0	1	1100	2105	1006	0	2026
PK21311.2	Cannbio_049400	99.52	830	4	0	65	894	976	1805	0	1511
PK07529.2	Cannbio_058705	99.43	176	1	0	12	187	149	324	5e-87	320
PK10854.1	Cannbio_055746	99.65	576	2	0	1	576	1067	492	0	1053
PK21951.1	Cannbio_016306	90.59	510	40	4	1	504	822	1329	0	669
PK02071.1	Cannbio_048611	99.54	648	3	0	207	854	1	648	0	1181
PK13280.27	Cannbio_062502	90.73	205	19	0	1	205	1955	1751	3e-73	274
PK29697.1	Cannbio_053767	99.7	333	1	0	1	333	4830	5162	3e-174	610
PK07271.2	Cannbio_050234	99.4	166	1	0	156	321	2606	2771	2e-81	302
PK24598.1	Cannbio_053226	100	219	0	0	58	276	756	974	1e-112	405
PK02565.1	Cannbio_051037	99.29	2265	16	0	1	2265	69	2333	0	4095
PK23561.1	Cannbio_056010	99.64	1117	4	0	555	1671	2010	3126	0	2041
PK00800.1	Cannbio_049733	99.54	1507	7	0	1425	2931	1207	2713	0	2745
PK01886.1	Cannbio_050253	99.23	2992	23	0	1	2992	4980	1989	0	5398
PK13341.1	Cannbio_054797	99.85	680	0	1	1797	2475	1786	2465	0	1249
PK01490.1	Cannbio_064065	99.78	1847	3	1	1	1846	340	2186	0	3387
PK11782.1	Cannbio_051658	98.39	1619	19	5	591	2207	1874	261	0	2839
PK00947.1	Cannbio_050498	98.73	3702	46	1	23	3724	3701	1	0	6575
PK22590.1	Cannbio_053003	99.1	1673	9	3	30	1701	210	1877	0	3001
PK23521.1	Cannbio_053685	97.77	1886	18	7	969	2834	2403	4284	0	3229
PK03939.1	Cannbio_014407	99.75	1199	3	0	1464	2662	1199	1	0	2198
PK08943.1	Cannbio_012609	100	888	0	0	463	1350	888	1	0	1640
PK22507.1	Cannbio_008129	99.82	560	1	0	634	1193	1	560	0	1029
PK21994.1	Cannbio_054832	99.05	950	9	0	442	1391	1398	449	0	1705
PK29377.1	Cannbio_055525	98.91	1195	13	0	772	1966	3100	1906	0	2135
PK14956.1	Cannbio_054385	98.44	1668	21	2	10	1677	1883	221	0	2931
PK17507.4	Cannbio_053888	94.67	150	8	0	393	542	5859	6008	7e-60	233
PK05580.1	Cannbio_002706	98.65	371	5	0	454	824	1	371	0	658
PK05151.1	Cannbio_056059	98.22	1069	17	2	58	1125	1774	707	0	1868
PK25005.1	Cannbio_048570	99.72	359	1	0	1	359	487	129	0	658
PK00653.1	Cannbio_008774	99.66	593	2	0	340	932	1	593	0	1085
PK20998.1	Cannbio_061179	99.49	2145	10	1	10	2153	178	2322	0	3899
PK12296.1	Cannbio_006967	100	186	0	0	1	186	321	136	2e-94	344
PK14508.1	Cannbio_056495	99.64	1099	4	0	1	1099	1172	74	0	2008
PK10455.1	Cannbio_054223	99.67	916	1	2	389	1303	3119	4033	0	1674
PK18680.2	Cannbio_048798	99.17	242	2	0	1	242	430	671	4e-122	436
PK02473.2	Cannbio_053190	100	115	0	0	1	115	924	1038	6e-55	213
PK06202.1	Cannbio_011772	99.32	735	3	2	423	1156	1	734	0	1328
PK10337.2	Cannbio_063551	99.67	607	1	1	15	620	3829	3223	0	1109
PK23723.2	Cannbio_048598	99.69	962	3	0	1	962	126	1087	0	1760
PK02374.1	Cannbio_053823	99.33	2552	17	0	28	2579	3684	1133	0	4619
PK26537.1	Cannbio_011718	99.49	788	2	2	137	923	13	799	0	1432
PK16356.2	Cannbio_049761	99.91	1076	1	0	1	1076	1911	836	0	1982
PK01354.1	Cannbio_008859	100	597	0	0	1176	1772	1	597	0	1103
PK22751.1	Cannbio_015918	99.04	940	9	0	14	953	1682	743	0	1687
PK23781.1	Cannbio_010438	100	286	0	0	1	286	144	429	7e-150	529
PK22249.1	Cannbio_051915	98.61	432	6	0	1	432	172	603	0	765
PK22216.1	Cannbio_053677	99.36	1250	8	0	1130	2379	893	2142	0	2265
PK02372.1	Cannbio_052392	98.7	2307	28	2	30	2335	126	2431	0	4093
PK27391.1	Cannbio_054097	99.31	1163	8	0	30	1192	282	1444	0	2104
PK14966.3	Cannbio_015705	99.55	446	1	1	135	579	845	1290	0	811
PK12130.1	Cannbio_057660	99	1103	11	0	226	1328	1270	168	0	1977
PK08032.1	Cannbio_054956	99.8	983	2	0	26	1008	399	1381	0	1805
PK00871.2	Cannbio_027815	98.41	126	2	0	1	126	173	48	5e-58	222
PK06559.1	Cannbio_016941	99.95	4059	1	1	26	4083	4328	270	0	7483
PK03325.3	Cannbio_016592	99.95	1903	1	0	1	1903	2447	545	0	3509
PK16972.1	Cannbio_059897	99.73	753	2	0	56	808	278	1030	0	1380
PK13887.1	Cannbio_048991	98.42	886	14	0	1	886	169	1054	0	1559
PK09321.1	Cannbio_058780	99.96	2416	1	0	190	2605	371	2786	0	4457
PK10192.1	Cannbio_051029	90.48	4252	347	57	273	4495	409	4631	0	5555
PK02850.1	Cannbio_051670	99.5	1996	10	0	1	1996	1147	3142	0	3631
PK13250.1	Cannbio_064409	99.42	518	2	1	1	517	6395	6912	0	939
PK04025.1	Cannbio_007061	99.22	514	4	0	1108	1621	1	514	0	928
PK19064.1	Cannbio_015352	100	905	0	0	1	905	1099	195	0	1672
PK17356.1	Cannbio_064720	99.02	1320	13	0	133	1452	1652	333	0	2366
PK04305.1	Cannbio_054174	96.77	805	22	4	1230	2033	1265	464	0	1358
PK27656.2	Cannbio_050956	97.71	218	3	2	1	217	320	536	3e-103	374
PK03784.1	Cannbio_010655	98.6	571	6	2	27	596	570	1	0	1009
PK25799.1	Cannbio_062822	100	1474	0	0	1	1474	5898	7371	0	2723
PK21418.1	Cannbio_049304	99.5	805	4	0	1	805	47	851	0	1465
PK04396.2	Cannbio_055193	98.68	760	10	0	156	915	294	1053	0	1349
PK24930.1	Cannbio_052387	99.87	2223	3	0	153	2375	1449	3671	0	4089
PK25762.1	Cannbio_053311	98.48	1186	18	0	686	1871	978	2163	0	2109
PK19850.1	Cannbio_062103	99.59	735	3	0	1	735	1722	2456	0	1341
PK22049.1	Cannbio_061186	72.49	847	159	63	356	1166	809	1	6e-52	206
PK28655.1	Cannbio_053847	99.3	1723	12	0	1021	2743	1723	1	0	3116
PK02575.1	Cannbio_014345	99.37	952	6	0	927	1878	229	1180	0	1725
PK05845.2	Cannbio_061943	99.23	259	2	0	3	261	537	795	1e-131	468
PK00695.1	Cannbio_062989	100	1987	0	0	29	2015	2059	73	0	3670
PK09857.3	Cannbio_061307	98.75	160	2	0	1	160	160	1	1e-76	285
PK22299.1	Cannbio_059521	99.51	204	1	0	1	204	522	319	9e-103	372
PK07514.1	Cannbio_051959	97.83	1247	11	9	24	1258	1407	165	0	2139
PK00228.5	Cannbio_057074	87.69	130	12	4	223	350	1858	1985	3e-35	148
PK05543.1	Cannbio_016277	100	375	0	0	1	375	680	306	0	693
PK00619.1	Cannbio_057196	99.8	1010	2	0	332	1341	1069	60	0	1855
PK27349.1	Cannbio_053842	99.56	456	2	0	534	989	2973	2518	0	832
PK14313.1	Cannbio_055735	96.75	123	4	0	1	123	123	1	1e-52	206
PK02532.3	Cannbio_014004	99.17	482	3	1	1	482	74	554	0	867
PK10360.3	Cannbio_061997	98.43	127	2	0	73	199	282	156	2e-58	224
PK00888.1	Cannbio_056881	96.85	635	7	8	1	624	124	756	0	1050
PK04956.3	Cannbio_048813	99.47	188	1	0	1	188	1204	1391	6e-94	342
PK18721.1	Cannbio_056638	93.74	4219	224	29	71	4279	1390	5578	0	6294
PK12520.3	Cannbio_051510	98.85	261	3	0	43	303	1058	1318	6e-131	466
PK03111.1	Cannbio_055363	99.84	636	1	0	482	1117	798	163	0	1170
PK04785.1	Cannbio_054646	97.21	1183	32	1	26	1208	1853	672	0	2001
PK24567.1	Cannbio_064454	99.36	936	6	0	2133	3068	1925	2860	0	1696
PK00067.1	Cannbio_058269	99.28	1947	11	1	1	1944	7265	5319	0	3515
PK11798.1	Cannbio_009166	98.53	614	4	1	447	1055	614	1	0	1079
PK29735.1	Cannbio_016975	91	100	5	4	149	246	163	66	2e-30	132
PK13864.2	Cannbio_015728	99.53	1496	6	1	1	1495	165	1660	0	2723
PK13667.1	Cannbio_016228	99.45	1992	8	2	480	2471	1	1989	0	3615
PK11856.1	Cannbio_051411	99.34	2281	14	1	2662	4942	2911	5190	0	4128
PK10949.1	Cannbio_056468	99.52	417	2	0	1	417	1212	1628	0	760
PK03376.1	Cannbio_050045	99.09	1761	8	3	70	1822	1	1761	0	3157
PK04480.1	Cannbio_052317	99.24	4631	21	7	26	4656	4781	165	0	8346
PK18454.1	Cannbio_014753	88.51	409	41	6	1	406	912	507	5e-138	490
PK12569.1	Cannbio_049508	99.67	2118	4	2	43	2157	1	2118	0	3869
PK08933.1	Cannbio_051046	98.54	1707	15	3	1	1707	1844	148	0	3005
PK05267.1	Cannbio_061827	85.91	873	91	29	96	952	1146	290	0	902
PK17659.1	Cannbio_057320	87.69	195	19	4	13	203	410	603	9e-58	222
PK08245.3	Cannbio_057222	99.85	2592	4	0	1	2592	3318	727	0	4765
PK20613.1	Cannbio_013177	99.12	453	4	0	1	453	422	874	0	815
PK01786.2	Cannbio_015373	98.9	182	2	0	1	182	1124	1305	6e-89	326
PK12818.26	Cannbio_059328	99.65	576	1	1	1	575	113	688	0	1051
PK17327.1	Cannbio_053985	99.38	648	4	0	58	705	2216	1569	0	1175
PK16772.7	Cannbio_059018	100	417	0	0	64	480	1363	947	0	771
PK08931.1	Cannbio_012830	100	659	0	0	1	659	257	915	0	1218
PK26068.1	Cannbio_055926	99.09	1097	10	0	32	1128	1960	864	0	1971
PK07332.1	Cannbio_057410	99.53	2115	8	2	242	2355	570	2683	0	3849
PK18244.1	Cannbio_060177	100	260	0	0	1	260	821	1080	2e-135	481
PK10008.1	Cannbio_055357	99.9	2040	2	0	736	2775	2255	216	0	3757
PK17173.1	Cannbio_012580	98.21	616	9	2	1	614	270	885	0	1075
PK11294.1	Cannbio_054062	99.53	430	2	0	1	430	442	871	0	784
PK01646.2	Cannbio_007166	98.6	215	3	0	1	215	28	242	1e-105	381
PK19568.1	Cannbio_057808	87.28	1902	209	31	6	1889	109	1995	0	2141
PK22703.1	Cannbio_048676	99.64	1401	5	0	395	1795	670	2070	0	2560
PK16451.1	Cannbio_052723	99.85	2608	4	0	1	2608	7	2614	0	4795
PK23388.1	Cannbio_064668	96.76	989	15	8	50	1023	1974	988	0	1633
PK04523.1	Cannbio_015771	99.94	1585	1	0	25	1609	1599	15	0	2922
PK25311.1	Cannbio_053503	99.52	1037	4	1	1197	2233	990	2025	0	1886
PK07156.1	Cannbio_052071	99.25	4001	20	5	14	4004	5279	1279	0	7214
PK01358.1	Cannbio_014515	99.51	1221	6	0	844	2064	1	1221	0	2222
PK09405.2	Cannbio_018311	97.8	182	4	0	1	182	56	237	1e-85	315
PK16884.3	Cannbio_063745	96.81	282	3	3	1	282	2046	1771	8e-131	466
PK23157.1	Cannbio_050397	100	335	0	0	1	335	1543	1209	5e-177	619
PK05298.2	Cannbio_049077	98.66	224	3	0	1	224	4256	4033	2e-110	398
PK17472.1	Cannbio_064436	99.74	782	2	0	1425	2206	1353	572	0	1434
PK28618.1	Cannbio_005958	98.43	127	2	0	734	860	344	470	2e-57	224
PK07190.1	Cannbio_056473	99.93	1517	1	0	36	1552	511	2027	0	2796
PK13047.1	Cannbio_001180	97.76	357	7	1	77	433	1	356	6e-175	614
PK10666.13	Cannbio_051583	99.58	238	1	0	1	238	1434	1197	1e-121	435
PK10431.1	Cannbio_049274	99.16	2386	19	1	82	2466	208	2593	0	4294
PK25333.1	Cannbio_050208	99.55	1107	5	0	82	1188	1	1107	0	2017
PK05339.1	Cannbio_009201	99.47	566	1	2	900	1464	1	565	0	1027
PK26122.1	Cannbio_045140	98.7	307	4	0	450	756	1	307	9e-154	545
PK08637.1	Cannbio_003003	98.67	377	5	0	1510	1886	377	1	0	669
PK06822.1	Cannbio_016375	99.36	1876	9	2	1	1876	272	2144	0	3395
PK03027.1	Cannbio_059894	99.94	1609	1	0	249	1857	1611	3	0	2966
PK04903.1	Cannbio_014915	94.66	1086	45	11	1993	3072	1080	2	0	1672
PK25157.1	Cannbio_014110	99.53	1056	5	0	30	1085	72	1127	0	1923
PK03683.1	Cannbio_053999	94.55	2753	106	42	11	2739	6655	3923	0	4213
PK22638.1	Cannbio_062746	99.53	1069	5	0	163	1231	1860	792	0	1947
PK25904.1	Cannbio_051581	99.16	1193	10	0	1	1193	191	1383	0	2148
PK13439.1	Cannbio_062991	100	514	0	0	1	514	894	381	0	950
PK04713.4	Cannbio_012885	98.01	201	4	0	5	205	578	778	4e-96	350
PK01020.1	Cannbio_006877	100	507	0	0	778	1284	1	507	0	937
PK13129.1	Cannbio_054002	100	337	0	0	1	337	2456	2120	4e-178	623
PK27067.1	Cannbio_052896	96.35	1806	23	3	2	1764	91	1896	0	2929
PK27752.1	Cannbio_055315	95.66	2118	54	18	5	2119	19	2101	0	3367
PK18242.1	Cannbio_054954	99.88	846	1	0	787	1632	1058	213	0	1557
PK12097.1	Cannbio_060642	98.71	1708	4	9	14	1708	1703	1	0	3016
PK21184.1	Cannbio_011230	99.7	661	2	0	24	684	92	752	0	1210
PK01970.2	Cannbio_050545	98.85	1222	6	5	1	1219	678	1894	0	2172
PK23538.1	Cannbio_055537	99.96	2273	1	0	11	2283	152	2424	0	4193
PK09664.2	Cannbio_051789	100	872	0	0	23	894	1803	932	0	1611
PK00670.1	Cannbio_055880	99.21	3025	17	5	1	3025	3493	476	0	5446
PK01038.4	Cannbio_016792	91.16	2953	179	76	103	3017	21	2929	0	3932
PK04266.1	Cannbio_055947	99.12	1017	9	0	1	1017	2190	1174	0	1829
PK15849.2	Cannbio_057910	99.48	191	1	0	7	197	1866	1676	1e-95	348
PK00237.2	Cannbio_055498	99.92	3872	0	1	1031	4902	1103	4971	0	7131
PK21322.1	Cannbio_011795	99.4	667	2	2	1	665	30	696	0	1208
PK13287.2	Cannbio_009343	82.14	196	18	16	532	717	331	143	5e-36	152
PK03410.1	Cannbio_013506	99.32	294	2	0	3	296	90	383	6e-151	532
PK24142.1	Cannbio_052635	89.94	1581	124	28	58	1630	267	1820	0	2008
PK14912.1	Cannbio_049998	98.7	386	5	0	1	386	3912	3527	0	686
PK10911.1	Cannbio_016415	89.5	1447	129	18	1	1438	642	2074	0	1808
PK07756.1	Cannbio_016215	99.89	1830	2	0	26	1855	1929	100	0	3369
PK13035.4	Cannbio_048555	93.02	86	4	1	123	206	2063	2148	3e-28	124
PK05077.2	Cannbio_052456	99.16	237	2	0	9	245	94	330	2e-119	427
PK19289.1	Cannbio_064153	99.42	1377	2	3	1	1377	1607	237	0	2494
PK13343.1	Cannbio_050419	98.75	479	4	1	1809	2287	1004	1480	0	850
PK00493.1	Cannbio_006190	96.25	480	18	0	294	773	1	480	0	787
PK08466.1	Cannbio_054838	98.9	1728	12	3	713	2433	518	2245	0	3079
PK01146.6	Cannbio_044091	100	123	0	0	14	136	1	123	2e-59	228
PK05376.1	Cannbio_064240	99.75	1209	2	1	1	1209	116	1323	0	2215
PK25939.1	Cannbio_061102	88	75	5	4	3	75	162	90	4e-16	86.1
PK16825.1	Cannbio_055958	99.75	803	2	0	412	1214	2060	2862	0	1472
PK21272.1	Cannbio_013658	99.69	319	1	0	1	319	446	764	2e-166	584
PK05583.2	Cannbio_050141	92.66	518	26	11	174	681	1976	1461	0	736
PK04435.1	Cannbio_016477	99.67	1507	5	0	1	1507	1507	1	0	2756
PK14250.1	Cannbio_052206	99.38	2096	11	2	1	2095	2158	64	0	3797
PK04398.1	Cannbio_064096	98.87	2395	21	4	11	2405	208	2596	0	4268
PK00831.4	Cannbio_000422	99.55	223	1	0	436	658	1	223	8e-113	407
PK28838.1	Cannbio_003280	99.22	386	3	0	1323	1708	1	386	0	697
PK27414.1	Cannbio_008590	98.97	583	4	2	954	1535	582	1	0	1042
PK13566.1	Cannbio_009675	99.84	644	1	0	71	714	644	1	0	1184
PK13430.2	Cannbio_055925	99.66	297	1	0	15	311	155	451	3e-154	544
PK12300.1	Cannbio_057013	99.86	2206	3	0	809	3014	4808	2603	0	4058
PK21466.1	Cannbio_050439	99.28	1250	9	0	165	1414	1	1250	0	2259
PK26206.1	Cannbio_049944	99.27	1227	4	3	29	1255	1	1222	0	2211
PK04118.1	Cannbio_062691	98.78	409	5	0	1	409	1729	1321	0	728
PK15500.1	Cannbio_006376	99.39	488	3	0	1334	1821	1	488	0	885
PK22625.1	Cannbio_009829	99.69	651	2	0	606	1256	651	1	0	1192
PK17162.1	Cannbio_052782	86.6	1157	133	21	78	1222	1322	176	0	1258
PK08553.1	Cannbio_051233	99.1	1663	14	1	1314	2975	4047	2385	0	2988
PK02977.2	Cannbio_014803	100	782	0	0	51	832	516	1297	0	1445
PK13497.1	Cannbio_051254	98.83	2223	21	5	1	2219	2548	327	0	3956
PK15885.1	Cannbio_058822	97.06	1567	11	13	1	1548	1564	14	0	2606
PK28035.1	Cannbio_003330	99.67	299	1	0	9	307	1	299	2e-155	547
PK18490.1	Cannbio_056442	98.94	473	5	0	490	962	753	281	0	846
PK21144.1	Cannbio_054690	99.71	2050	3	2	281	2330	955	3001	0	3749
PK18424.5	Cannbio_048762	98.07	1139	6	5	27	1161	208	1334	0	1967
PK09355.2	Cannbio_049866	98.39	248	4	0	1	248	1123	876	4e-122	436
PK00388.2	Cannbio_014610	99.03	1243	11	1	1250	2491	1243	1	0	2228
PK16723.1	Cannbio_003508	98.21	391	7	0	40	430	391	1	0	684
PK06380.1	Cannbio_049565	98.8	915	11	0	8	922	1654	2568	0	1629
PK10157.2	Cannbio_060668	96.81	188	2	3	1	184	821	1008	2e-84	311
PK07181.1	Cannbio_011607	99.84	614	1	0	302	915	788	175	0	1129
PK24726.1	Cannbio_062835	99.49	1181	5	1	156	1335	1233	2413	0	2146
PK24174.1	Cannbio_015346	99.9	970	1	0	1	970	1115	146	0	1786
PK20521.1	Cannbio_057737	99.31	290	2	0	1	290	1562	1273	9e-149	525
PK13483.1	Cannbio_015604	99.68	1585	5	0	28	1612	1591	7	0	2900
PK19417.1	Cannbio_057487	100	162	0	0	1	162	580	741	3e-81	300
PK11450.1	Cannbio_050720	99.6	997	4	0	871	1867	1266	270	0	1820
PK07479.4	Cannbio_056395	100	116	0	0	209	324	1091	1206	3e-55	215
PK13433.1	Cannbio_056416	96.89	193	6	0	1	193	2796	2988	2e-88	324
PK09446.1	Cannbio_048413	99.35	5539	19	5	1	5539	298	5819	0	10030
PK24221.1	Cannbio_009053	99.67	607	2	0	2083	2689	607	1	0	1110
PK01763.1	Cannbio_054259	99.81	520	1	0	1	520	1808	1289	0	955
PK02997.1	Cannbio_016347	99.67	2109	7	0	2466	4574	1	2109	0	3856
PK13718.1	Cannbio_011604	99.5	200	1	0	1	200	8	207	1e-100	364
PK21313.1	Cannbio_052333	98.48	2493	25	6	1	2484	2489	1	0	4412
PK21746.1	Cannbio_050757	99.29	282	2	0	1	282	1583	1302	2e-144	510
PK06159.2	Cannbio_012838	99.43	528	3	0	140	667	1	528	0	959
PK20427.1	Cannbio_029221	100	270	0	0	757	1026	1	270	3e-140	499
PK24728.1	Cannbio_014024	98.16	871	11	4	1	871	1076	211	0	1515
PK20804.1	Cannbio_053152	99.69	980	3	0	390	1369	746	1725	0	1794
PK26619.1	Cannbio_016939	99.89	1842	1	1	1	1841	123	1964	0	3389
PK06626.1	Cannbio_006989	96.3	135	5	0	314	448	1	135	6e-57	222
PK09957.1	Cannbio_061169	99.91	1056	1	0	1467	2522	1056	1	0	1945
PK22044.2	Cannbio_057858	99.59	493	2	0	80	572	528	36	0	900
PK21853.1	Cannbio_016897	100	364	0	0	1	364	1627	1990	0	673
PK18229.1	Cannbio_016260	99.42	1892	7	3	126	2016	1	1889	0	3430
PK14318.3	Cannbio_051522	98.43	254	4	0	1	254	2905	2652	2e-125	448
PK00285.1	Cannbio_051701	99.18	490	4	0	1	490	514	1003	0	883
PK15669.1	Cannbio_052555	99.46	552	3	0	1	552	1317	766	0	1003
PK12103.1	Cannbio_059607	99.18	1094	7	2	29	1121	2593	1501	0	1969
PK05002.1	Cannbio_009183	91.12	349	23	8	902	1246	2	346	3e-130	466
PK13070.2	Cannbio_055114	99.18	612	5	0	209	820	682	1293	0	1103
PK01165.1	Cannbio_050125	95.42	938	43	0	38	975	1258	321	0	1495
PK14647.1	Cannbio_060347	100	334	0	0	1	334	2167	1834	2e-176	617
PK13733.1	Cannbio_054515	99.71	4153	12	0	1	4153	6785	2633	0	7603
PK12518.1	Cannbio_056375	100	656	0	0	1346	2001	687	32	0	1212
PK26770.1	Cannbio_014472	99.82	1117	2	0	94	1210	16	1132	0	2052
PK22992.1	Cannbio_055871	97.46	1065	20	4	981	2042	1256	2316	0	1827
PK09853.1	Cannbio_064585	99.48	1153	6	0	846	1998	1371	2523	0	2097
PK15078.1	Cannbio_064578	98.94	1695	18	0	762	2456	3377	1683	0	3031
PK00599.2	Cannbio_057202	99.69	318	1	0	1	318	712	1029	6e-166	582
PK09635.2	Cannbio_022533	97.89	190	3	1	1	190	64	252	2e-89	327
PK29563.1	Cannbio_059181	99.62	260	1	0	1	260	223	482	8e-134	475
PK07282.1	Cannbio_051693	98.63	1387	9	2	15	1391	431	1817	0	2447
PK04326.1	Cannbio_054606	99.84	1231	1	1	1222	2451	1843	3073	0	2261
PK05575.1	Cannbio_049377	95.53	671	20	9	682	1344	1	669	0	1064
PK03789.1	Cannbio_059344	98.78	1151	11	3	99	1248	267	1415	0	2054
PK14568.1	Cannbio_031011	98.88	268	3	0	54	321	8	275	3e-134	479
PK10461.3	Cannbio_053265	100	80	0	0	1	80	3166	3087	1e-35	148
PK27147.1	Cannbio_060724	99.95	2120	1	0	1552	3671	2170	4289	0	3910
PK13413.1	Cannbio_054052	98.64	588	8	0	11	598	1967	1380	0	1042
PK04485.1	Cannbio_012844	99.89	918	1	0	61	978	918	1	0	1690
PK20754.2	Cannbio_050785	100	239	0	0	1	239	282	520	1e-123	442
PK25197.1	Cannbio_014082	99.47	380	2	0	1	380	222	601	0	691
PK26110.1	Cannbio_061193	99.71	348	1	0	9	356	878	531	0	638
PK16455.1	Cannbio_013088	99.23	906	3	2	15	920	48	949	0	1631
PK03258.1	Cannbio_011489	99.55	221	1	0	1	221	469	689	3e-112	403
PK07982.1	Cannbio_062392	100	1020	0	0	803	1822	1206	187	0	1884
PK25792.1	Cannbio_012165	100	842	0	0	398	1239	1	842	0	1555
PK19186.1	Cannbio_051810	99.91	1084	1	0	1469	2552	1623	2706	0	1997
PK23042.1	Cannbio_010677	99.18	607	5	0	710	1316	71	677	0	1094
PK10073.8	Cannbio_049409	79.72	2229	312	133	164	2315	309	2474	0	1483
PK07163.1	Cannbio_054388	99.22	1029	8	0	236	1264	3951	2923	0	1857
PK28491.1	Cannbio_015798	80.53	190	33	4	33	220	1241	1428	1e-33	143
PK03942.1	Cannbio_054917	100	262	0	0	1	262	846	1107	1e-136	484
PK00427.1	Cannbio_064440	99.24	661	5	0	69	729	1318	658	0	1194
PK19915.1	Cannbio_054099	99.48	962	2	3	699	1657	559	1520	0	1746
PK05555.5	Cannbio_014950	98.79	247	3	0	1	247	288	42	3e-123	440
PK26029.1	Cannbio_059355	99	2696	26	1	11	2706	3735	1041	0	4828
PK26661.1	Cannbio_055781	99.59	983	4	0	1	983	1474	492	0	1794
PK13484.1	Cannbio_050048	98.56	972	3	3	1	961	236	1207	0	1707
PK14431.1	Cannbio_012577	99.48	383	2	0	8	390	383	1	0	697
PK16735.3	Cannbio_058095	93.2	956	47	17	472	1418	1170	224	0	1389
PK04961.1	Cannbio_059363	99.04	1356	10	1	1	1356	260	1612	0	2429
PK27946.1	Cannbio_059337	99.87	1578	2	0	1	1578	2085	508	0	2904
PK14052.1	Cannbio_054444	99.64	2205	8	0	1	2205	1187	3391	0	4028
PK18243.1	Cannbio_015408	100	1361	0	0	5	1365	1361	1	0	2514
PK23996.1	Cannbio_063662	100	249	0	0	1	249	1328	1080	2e-129	460
PK14436.1	Cannbio_050891	97.65	1573	20	10	1232	2788	1640	69	0	2684
PK27757.1	Cannbio_056115	98.98	197	2	0	1	197	2348	2152	3e-97	353
PK25884.1	Cannbio_050212	99.96	2464	0	1	1	2463	138	2601	0	4543
PK22214.1	Cannbio_055221	98.89	1976	12	3	708	2673	2022	47	0	3518
PK11620.1	Cannbio_016381	100	395	0	0	1	395	18	412	0	730
PK22509.1	Cannbio_058855	98.78	490	0	3	763	1252	540	57	0	867
PK16747.1	Cannbio_055585	98.4	937	0	5	1733	2669	1487	566	0	1633
PK10181.1	Cannbio_055305	99.56	1601	6	1	1518	3117	2430	830	0	2916
PK07976.1	Cannbio_016551	99.78	2294	5	0	1294	3587	1	2294	0	4209
PK24837.1	Cannbio_052664	98.98	2953	19	6	338	3290	3310	369	0	5276
PK14790.2	Cannbio_064414	99.14	581	5	0	1	581	705	1285	0	1046
PK20174.1	Cannbio_014765	99.5	993	5	0	14	1006	1139	147	0	1807
PK05094.6	Cannbio_057164	99.43	707	4	0	1	707	1497	2203	0	1284
PK20543.1	Cannbio_011943	99.88	820	1	0	222	1041	820	1	0	1509
PK17015.1	Cannbio_061206	99.25	3729	4	5	100	3805	576	4303	0	6711
PK28675.1	Cannbio_049574	99.13	1496	13	0	839	2334	849	2344	0	2691
PK14086.1	Cannbio_063235	99.42	859	5	0	125	983	1369	511	0	1559
PK12930.1	Cannbio_053317	99.68	1855	4	2	252	2105	2667	814	0	3391
PK05083.1	Cannbio_063094	98.79	1574	16	3	1	1571	55	1628	0	2798
PK29713.1	Cannbio_050864	98.66	818	8	3	14	831	815	1	0	1447
PK12765.2	Cannbio_023011	96.36	165	5	1	1	165	164	1	4e-72	270
PK12818.1	Cannbio_049454	99.49	2348	12	0	1205	3552	1166	3513	0	4270
PK11317.5	Cannbio_051064	100	255	0	0	14	268	1802	2056	1e-132	472
PK04195.1	Cannbio_051484	99.55	2007	9	0	1	2007	2212	206	0	3657
PK00913.1	Cannbio_055884	99.51	1237	6	0	726	1962	761	1997	0	2252
PK19760.1	Cannbio_009485	100	632	0	0	1119	1750	1	632	0	1168
PK08761.1	Cannbio_055421	100	1048	0	0	149	1196	2133	1086	0	1936
PK29848.1	Cannbio_053764	100	210	0	0	1	210	3020	3229	9e-108	388
PK03851.3	Cannbio_050984	99.04	418	3	1	1	417	205	622	0	749
PK03791.1	Cannbio_053046	99.88	2521	3	0	421	2941	3828	1308	0	4639
PK04225.1	Cannbio_054733	99.54	435	1	1	235	668	794	360	0	791
PK24718.1	Cannbio_051856	99.32	5924	18	2	1	5902	301	6224	0	10700
PK09877.1	Cannbio_050309	99.7	336	1	0	1	336	1112	1447	6e-176	616
PK10103.1	Cannbio_016193	99.8	1957	4	0	70	2026	1	1957	0	3592
PK16787.1	Cannbio_013769	99.25	1062	8	0	62	1123	1	1062	0	1917
PK16159.2	Cannbio_056086	100	285	0	0	1	285	397	681	2e-149	527
PK10186.2	Cannbio_060393	97.66	299	6	1	7	305	33	330	7e-145	512
PK19753.1	Cannbio_051029	93.9	213	11	2	1	212	1211	1422	3e-87	320
PK08861.1	Cannbio_062862	100	959	0	0	24	982	336	1294	0	1772
PK07754.2	Cannbio_003371	95.17	393	14	4	305	697	1	388	2e-175	616
PK17575.4	Cannbio_053082	99.76	409	1	0	268	676	2633	3041	0	750
PK16985.2	Cannbio_059733	100	181	0	0	1	181	1276	1096	1e-91	335
PK18563.1	Cannbio_052757	99.52	1245	5	1	209	1452	372	1616	0	2265
PK28309.1	Cannbio_058274	99.11	1240	11	0	1	1240	1937	698	0	2230
PK07097.2	Cannbio_014357	98.92	925	7	1	1	925	176	1097	0	1650
PK03329.1	Cannbio_011525	100	710	0	0	1	710	710	1	0	1312
PK00700.1	Cannbio_050409	99.21	3153	11	6	3313	6457	3260	114	0	5672
PK09391.1	Cannbio_015688	99.76	1638	4	0	1524	3161	1	1638	0	3003
PK00888.2	Cannbio_056881	99.09	220	2	0	15	234	275	494	6e-110	396
PK04419.1	Cannbio_056379	99.06	1817	17	0	917	2733	2147	331	0	3262
PK29849.1	Cannbio_054604	95.25	526	5	8	9	514	409	934	0	815
PK21886.1	Cannbio_054198	99.09	1321	11	1	2	1321	5920	4600	0	2372
PK27202.1	Cannbio_007423	99.6	496	1	1	469	964	1	495	0	904
PK03442.1	Cannbio_063408	99.53	213	1	0	1	213	1953	1741	9e-108	388
PK22298.1	Cannbio_052344	99.48	384	2	0	5	388	652	1035	0	699
PK11227.1	Cannbio_059068	97.65	638	13	2	29	666	269	904	0	1094
PK01898.3	Cannbio_051864	88.44	173	20	0	1	173	5649	5477	3e-64	244
PK10682.1	Cannbio_048539	99.34	1516	9	1	860	2374	2477	962	0	2743
PK25961.1	Cannbio_015431	100	362	0	0	1	362	984	1345	0	669
PK01988.1	Cannbio_014271	99.06	1167	11	0	469	1635	1	1167	0	2095
PK11591.1	Cannbio_052478	98.64	736	8	2	55	788	1611	2346	0	1303
PK01277.1	Cannbio_045891	99.68	313	1	0	525	837	314	2	1e-162	573
PK13692.2	Cannbio_060426	99.6	994	4	0	1	994	553	1546	0	1814
PK09793.2	Cannbio_057438	100	222	0	0	135	356	496	717	4e-114	411
PK00681.1	Cannbio_057686	98.31	649	8	3	155	803	1434	789	0	1134
PK16847.1	Cannbio_056333	98.38	925	15	0	74	998	1397	473	0	1626
PK23128.1	Cannbio_064086	99.57	1842	6	2	1	1841	1841	1	0	3356
PK18056.1	Cannbio_015841	98.03	1674	26	5	1	1673	59	1726	0	2902
PK10499.1	Cannbio_051919	98.7	1766	7	6	6	1757	1	1764	0	3120
PK07812.1	Cannbio_056179	92.64	258	19	0	104	361	98	355	5e-102	372
PK10263.1	Cannbio_049332	99.69	973	3	0	1	973	1217	245	0	1781
PK10666.2	Cannbio_064700	95.56	2703	91	26	900	3589	774	3460	0	4300
PK05064.2	Cannbio_064642	94.31	211	0	2	1	211	2669	2867	6e-85	313
PK01657.6	Cannbio_053750	93.63	408	4	6	357	742	2117	2524	9e-168	590
PK25251.1	Cannbio_051811	99.58	2165	9	0	163	2327	32	2196	0	3949
PK27478.1	Cannbio_063408	99.55	1346	3	2	1	1346	1725	383	0	2449
PK12106.2	Cannbio_016049	99.29	280	2	0	10	289	542	821	3e-143	507
PK06923.1	Cannbio_050312	99.64	2493	8	1	14	2505	2575	83	0	4553
PK22954.1	Cannbio_013449	92.68	970	61	10	415	1379	1009	45	0	1389
PK11107.1	Cannbio_006476	98.64	295	4	0	1	295	295	1	8e-148	523
PK14719.1	Cannbio_051839	99.26	1496	9	1	28	1523	1848	355	0	2700
PK07412.2	Cannbio_056828	99	402	4	0	1	402	1775	1374	0	721
PK24650.1	Cannbio_016470	99.86	2219	3	0	20	2238	59	2277	0	4082
PK03687.1	Cannbio_060312	100	1182	0	0	16	1197	185	1366	0	2183
PK21711.1	Cannbio_058076	99.48	1349	6	1	1	1348	332	1680	0	2451
PK03266.1	Cannbio_057149	99.26	3498	24	2	1	3497	322	3818	0	6314
PK29228.1	Cannbio_056468	98.6	285	3	1	150	433	246	530	7e-142	503
PK07412.1	Cannbio_056828	98.91	1101	7	4	1	1096	2474	1374	0	1962
PK10666.4	Cannbio_064700	98.84	2146	23	2	794	2938	774	2918	0	3823
PK27416.2	Cannbio_052060	99.2	249	2	0	213	461	1245	997	9e-126	449
PK21061.1	Cannbio_013697	95.92	637	11	11	562	1196	1	624	0	1018
PK18500.1	Cannbio_055693	99.58	956	3	1	521	1475	476	1431	0	1742
PK04042.2	Cannbio_052714	99.37	1911	12	0	13	1923	59	1969	0	3463
PK08955.1	Cannbio_051727	89.63	1562	140	21	412	1962	378	1928	0	1967
PK01785.2	Cannbio_055724	99.66	585	2	0	1	585	3192	2608	0	1070
PK18593.1	Cannbio_064530	98.8	1171	14	0	17	1187	4597	3427	0	2109
PK29119.1	Cannbio_062395	99.91	1086	1	0	148	1233	1633	548	0	2001
PK24861.2	Cannbio_058017	98.53	339	3	2	11	348	1270	1607	2e-170	597
PK14195.1	Cannbio_051897	98.25	2120	28	4	873	2989	2288	175	0	3701
PK03229.1	Cannbio_015105	91.16	1154	73	26	1	1135	1144	1	0	1539
PK01035.1	Cannbio_054855	99.44	1616	5	2	29	1644	86	1697	0	2931
PK06877.1	Cannbio_011910	99.16	714	3	1	1	711	30	743	0	1282
PK08415.2	Cannbio_057179	97	2497	57	18	53	2540	1	2488	0	4180
PK16860.2	Cannbio_049003	99.62	799	3	0	1	799	131	929	0	1459
PK01765.2	Cannbio_056958	100	258	0	0	1	258	2207	1950	2e-134	477
PK01092.1	Cannbio_049843	98.33	4553	35	9	11	4530	152	4696	0	7949
PK10946.1	Cannbio_051361	98.97	584	3	1	162	742	1393	810	0	1042
PK13136.8	Cannbio_000787	97.69	260	6	0	1	260	263	4	2e-125	448
PK06581.1	Cannbio_054858	99.39	3429	14	6	1	3425	141	3566	0	6209
PK11199.2	Cannbio_052457	99.04	1349	5	4	1	1348	1343	2	0	2412
PK18844.1	Cannbio_037553	98.92	278	3	0	67	344	281	4	3e-140	497
PK16093.1	Cannbio_004126	99.27	409	3	0	508	916	1	409	0	739
PK21640.1	Cannbio_016351	100	1966	0	0	24	1989	148	2113	0	3631
PK26796.1	Cannbio_014018	99.73	1108	3	0	328	1435	1108	1	0	2030
PK03647.1	Cannbio_056455	99.73	377	1	0	145	521	1304	1680	0	691
PK14441.1	Cannbio_013231	99.59	971	4	0	613	1583	1	971	0	1772
PK20277.1	Cannbio_009063	99.84	608	1	0	589	1196	608	1	0	1118
PK26593.1	Cannbio_050365	99.59	1720	7	0	1	1720	4237	2518	0	3138
PK02172.1	Cannbio_046425	98.75	319	4	0	1298	1616	319	1	1e-160	568
PK10685.2	Cannbio_009645	99.65	571	2	0	1035	1605	641	71	0	1046
PK14248.1	Cannbio_040338	98.95	287	3	0	2796	3082	287	1	4e-144	514
PK03930.2	Cannbio_058708	100	763	0	0	141	903	1093	1855	0	1410
PK14068.1	Cannbio_016655	100	278	0	0	1	278	273	550	2e-145	514
PK00617.1	Cannbio_009572	93.91	640	33	6	333	969	1	637	0	961
PK26274.1	Cannbio_055237	99.21	1392	11	0	1	1392	1404	13	0	2510
PK05805.1	Cannbio_056665	99.55	223	1	0	1	223	507	285	5e-113	407
PK16580.1	Cannbio_049349	98.9	1183	11	2	48	1229	1	1182	0	2111
PK27314.1	Cannbio_051969	98.2	1388	21	2	1	1387	538	1922	0	2422
PK00182.1	Cannbio_055594	99.44	2331	13	0	1	2331	433	2763	0	4233
PK08769.1	Cannbio_007626	97.99	498	4	2	459	956	537	46	0	859
PK08938.1	Cannbio_062755	99.12	1019	9	0	24	1042	106	1124	0	1832
PK23908.3	Cannbio_059256	94.34	265	11	4	1	263	671	933	5e-112	403
PK13022.1	Cannbio_049156	99.91	1067	1	0	22	1088	1	1067	0	1965
PK21005.1	Cannbio_015313	98.97	1069	11	0	1	1069	401	1469	0	1914
PK01545.2	Cannbio_052893	95.17	621	13	14	1	616	780	172	0	965
PK20574.7	Cannbio_012063	99.49	198	1	0	1	198	204	401	2e-99	361
PK05913.1	Cannbio_050225	100	163	0	0	1306	1468	3620	3458	9e-81	302
PK26741.1	Cannbio_051706	98.92	1300	6	4	1	1296	1296	1	0	2316
PK02796.1	Cannbio_047448	99.7	330	1	0	477	806	330	1	6e-172	604
PK07621.2	Cannbio_052126	88.41	1044	70	21	178	1217	3252	2256	0	1210
PK04734.2	Cannbio_055446	100	193	0	0	165	357	898	706	4e-98	357
PK05320.1	Cannbio_052216	98.51	2208	29	2	65	2268	2606	399	0	3892
PK24770.1	Cannbio_063726	100	177	0	0	1	177	2978	2802	2e-89	327
PK21680.1	Cannbio_050508	99.19	2350	19	0	1359	3708	1	2350	0	4235
PK15893.1	Cannbio_061690	99.6	1235	4	1	1	1235	1234	1	0	2252
PK10708.1	Cannbio_049718	99.08	1089	10	0	10	1098	1287	199	0	1956
PK10199.4	Cannbio_055715	98.92	370	4	0	140	509	1304	1673	0	662
PK20583.1	Cannbio_057958	95.2	542	21	4	4	543	34	572	0	852
PK12263.1	Cannbio_056409	77.16	394	66	21	706	1087	1092	1473	2e-52	207
PK04007.1	Cannbio_050314	99.71	1042	3	0	4	1045	230	1271	0	1908
PK07892.1	Cannbio_053683	98.51	201	3	0	1	201	1150	1350	1e-97	355
PK14525.1	Cannbio_014571	100	848	0	0	1	848	195	1042	0	1567
PK01028.14	Cannbio_049477	91.28	218	5	4	77	281	15	231	2e-76	285
PK15414.1	Cannbio_014621	84.35	1291	141	49	625	1898	1	1247	0	1208
PK15438.1	Cannbio_063839	99.86	1430	2	0	1	1430	1473	44	0	2630
PK19160.1	Cannbio_012489	99.14	701	6	0	1	701	724	24	0	1262
PK05233.2	Cannbio_043790	97.97	296	6	0	759	1054	1	296	2e-144	514
PK25974.1	Cannbio_016749	99.95	2066	1	0	25	2090	2673	608	0	3810
PK08360.3	Cannbio_055626	100	121	0	0	1	121	1325	1445	2e-58	224
PK09402.1	Cannbio_064037	99.73	743	2	0	1	743	2934	3676	0	1362
PK16611.1	Cannbio_054848	98.91	459	5	0	18	476	510	968	0	821
PK12707.3	Cannbio_057069	99.8	1004	1	1	23	1026	239	1241	0	1842
PK11579.1	Cannbio_016080	100	628	0	0	1	628	761	134	0	1160
PK25556.1	Cannbio_031364	98.85	262	3	0	1	262	262	1	4e-131	468
PK00968.1	Cannbio_013704	99.61	1037	2	1	1360	2396	1050	16	0	1892
PK01023.5	Cannbio_052456	99.12	1596	12	1	3182	4777	3014	4607	0	2868
PK28934.1	Cannbio_056368	99.42	347	2	0	1	347	1397	1051	6e-180	630
PK17710.1	Cannbio_062008	97.5	1119	5	11	10	1121	3	1105	0	1890
PK21763.1	Cannbio_055251	97.54	852	16	3	1	852	1991	1145	0	1452
PK24336.1	Cannbio_050741	96.28	1130	6	13	1	1116	2164	1057	0	1821
PK22400.1	Cannbio_064419	100	349	0	0	259	607	2680	2332	0	645
PK10351.1	Cannbio_053091	99.02	1838	16	2	6	1842	1837	1	0	3293
PK01044.1	Cannbio_024761	100	258	0	0	1047	1304	258	1	1e-133	477
PK01760.1	Cannbio_064614	100	959	0	0	82	1040	4234	3276	0	1772
PK12046.1	Cannbio_011385	99.48	767	4	0	468	1234	1	767	0	1395
PK06808.1	Cannbio_015875	96.37	578	18	3	3	579	576	1	0	948
PK05294.1	Cannbio_051164	98.51	3090	30	5	107	3196	273	3346	0	5439
PK10485.1	Cannbio_004477	100	37	0	0	12	48	351	315	2e-11	69.4
PK22674.1	Cannbio_059759	99.94	1738	1	0	1	1738	3221	1484	0	3205
PK03913.1	Cannbio_016897	100	365	0	0	1	365	1983	2347	0	675
PK15583.1	Cannbio_047882	97.31	335	9	0	217	551	1	335	3e-161	569
PK03186.1	Cannbio_005836	99.65	286	1	0	256	541	465	180	6e-148	523
PK00526.1	Cannbio_051265	98.57	700	1	3	4743	5433	3744	3045	0	1229
PK17113.1	Cannbio_051963	95.38	303	14	0	63	365	1738	2040	7e-136	483
PK15313.1	Cannbio_055713	99.71	1752	3	1	99	1848	2841	1090	0	3206
PK23039.1	Cannbio_058786	99.48	1536	8	0	1355	2890	1563	28	0	2793
PK07758.1	Cannbio_012345	98.95	858	9	0	1804	2661	1	858	0	1535
PK04866.1	Cannbio_059659	99.26	3102	19	4	1	3100	2628	5727	0	5598
PK06599.1	Cannbio_012972	99.54	655	1	2	1	655	907	255	0	1192
PK15495.5	Cannbio_059377	98.7	1534	16	4	1	1532	1747	3278	0	2719
PK14371.1	Cannbio_016689	89.01	191	5	6	1	175	1187	1377	8e-58	222
PK03294.1	Cannbio_013515	99.79	960	0	2	1	958	45	1004	0	1760
PK06117.1	Cannbio_050217	99.24	2884	20	2	43	2925	1	2883	0	5203
PK17552.1	Cannbio_050461	99.22	2706	18	1	522	3227	2	2704	0	4878
PK19282.1	Cannbio_051969	85.21	284	28	10	3	284	3685	3414	8e-75	279
PK07507.1	Cannbio_004178	99.27	411	3	0	76	486	1	411	0	743
PK12287.1	Cannbio_051965	99.15	473	3	1	197	669	1915	2386	0	850
PK00257.1	Cannbio_013112	99.69	953	2	1	890	1842	1	952	0	1742
PK12543.1	Cannbio_055179	100	228	0	0	492	719	1002	1229	5e-117	422
PK10198.3	Cannbio_058430	100	787	0	0	192	978	1874	1088	0	1454
PK00136.2	Cannbio_011815	100	808	0	0	54	861	808	1	0	1493
PK00522.2	Cannbio_057837	100	289	0	0	93	381	705	993	2e-151	534
PK16866.1	Cannbio_001173	98.03	356	7	0	1476	1831	1	356	4e-176	619
PK01733.2	Cannbio_056125	99.6	753	0	1	1	750	959	1711	0	1371
PK03586.1	Cannbio_048736	98.73	1575	15	4	108	1677	1	1575	0	2793
PK07252.1	Cannbio_051383	96.19	236	7	2	1	235	698	464	1e-106	385
PK11001.1	Cannbio_060604	100	1028	0	0	528	1555	1122	95	0	1899
PK21130.1	Cannbio_049628	99.74	1557	4	0	14	1570	982	2538	0	2854
PK16412.1	Cannbio_060801	99.45	904	5	0	515	1418	681	1584	0	1642
PK24648.1	Cannbio_050905	99.84	609	1	0	1	609	1010	402	0	1120
PK27578.1	Cannbio_064409	98.81	335	4	0	1	335	4916	5250	2e-170	597
PK01873.2	Cannbio_058947	97.92	722	7	3	1	714	2563	1842	0	1249
PK25946.1	Cannbio_054637	97.48	357	3	4	1	351	461	105	1e-172	604
PK06337.2	Cannbio_058920	99.87	798	1	0	15	812	45	842	0	1469
PK08696.1	Cannbio_057785	98.83	1544	12	4	105	1647	508	2046	0	2747
PK03409.1	Cannbio_055805	99.5	2216	7	2	343	2556	4458	2245	0	4028
PK18174.1	Cannbio_049323	99.11	677	6	0	426	1102	998	1674	0	1218
PK02657.1	Cannbio_008042	94.21	466	9	9	444	895	534	73	0	695
PK24519.1	Cannbio_016682	99.61	1272	5	0	749	2020	1	1272	0	2322
PK06297.1	Cannbio_055673	99.97	3800	1	0	1	3800	227	4026	0	7012
PK26990.2	Cannbio_051574	100	248	0	0	1	248	946	1193	8e-129	459
PK01183.1	Cannbio_064560	100	187	0	0	1	187	409	595	5e-95	346
PK09969.1	Cannbio_055130	99.32	1173	8	0	269	1441	755	1927	0	2122
PK10288.2	Cannbio_049289	100	219	0	0	1	219	1825	1607	1e-112	405
PK04803.1	Cannbio_048950	99.41	1701	9	1	29	1729	329	2028	0	3085
PK09104.2	Cannbio_052983	98.18	275	5	0	15	289	2722	2448	2e-135	481
PK21893.2	Cannbio_051595	100	221	0	0	1	221	279	499	7e-114	409
PK15032.1	Cannbio_057699	99.54	217	1	0	705	921	1	217	3e-109	396
PK13786.1	Cannbio_016851	99.84	3110	5	0	30	3139	3151	42	0	5716
PK13368.1	Cannbio_050442	99.02	2042	4	3	62	2087	2077	36	0	3646
PK00369.2	Cannbio_050037	97.94	437	7	1	81	515	192	628	0	756
PK16698.1	Cannbio_062827	98.21	2735	32	14	1928	4648	2777	46	0	4763
PK18342.2	Cannbio_007261	99.59	241	1	0	1	241	208	448	3e-123	440
PK07007.1	Cannbio_057668	99.5	992	5	0	1	992	1251	2242	0	1805
PK25758.1	Cannbio_052708	99.36	787	3	2	668	1453	967	182	0	1424
PK28142.1	Cannbio_055883	99.3	863	6	0	1	863	112	974	0	1561
PK12818.18	Cannbio_058115	87.12	528	37	21	526	1039	2250	1740	2e-161	569
PK10036.1	Cannbio_013400	100	637	0	0	1	637	755	119	0	1177
PK17468.2	Cannbio_051650	92.82	1532	91	15	89	1607	1	1526	0	2202
PK29439.1	Cannbio_006660	99.8	501	1	0	281	781	1	501	0	920
PK02265.1	Cannbio_053915	97.62	2516	41	11	235	2734	2513	1	0	4307
PK26338.4	Cannbio_051846	91.75	606	32	15	1	597	898	302	0	826
PK25993.1	Cannbio_054609	100	151	0	0	1	151	2532	2382	1e-74	279
PK23864.1	Cannbio_050926	99.04	1869	7	6	1	1869	1858	1	0	3341
PK21091.1	Cannbio_063499	99.75	1965	5	0	1	1965	2352	388	0	3602
PK10939.2	Cannbio_016606	98.39	310	4	1	60	369	1392	1700	3e-154	544
PK10983.19	Cannbio_051669	98.17	383	7	0	1	383	3363	2981	0	669
PK22124.2	Cannbio_055317	99.39	164	1	0	1	164	641	478	1e-80	298
PK17603.1	Cannbio_004922	99.51	410	2	0	212	621	1	410	0	747
PK22151.1	Cannbio_049411	98.95	1148	11	1	1060	2207	1565	2711	0	2052
PK06236.1	Cannbio_013369	100	913	0	0	66	978	83	995	0	1687
PK27841.1	Cannbio_061658	95.4	87	3	1	228	314	2565	2650	5e-32	137
PK09180.1	Cannbio_008764	99.33	593	2	2	2265	2856	1	592	0	1072
PK10944.1	Cannbio_052759	98.35	668	2	1	1	668	234	892	0	1164
PK28920.1	Cannbio_053818	99.14	1396	12	0	188	1583	468	1863	0	2512
PK25417.1	Cannbio_052853	98.01	554	5	3	77	624	1	554	0	957
PK13414.3	Cannbio_063835	98.53	5110	69	5	1	5105	381	5489	0	9016
PK22448.1	Cannbio_014206	99.65	1151	4	0	1435	2585	1	1151	0	2104
PK15684.1	Cannbio_016456	100	2182	0	0	1	2182	2203	22	0	4030
PK15786.1	Cannbio_056953	99.58	709	2	1	1432	2140	708	1	0	1291
PK05041.1	Cannbio_015428	99.86	1413	2	0	1	1413	101	1513	0	2599
PK03633.1	Cannbio_056952	98.68	987	1	1	618	1592	1263	277	0	1740
PK06209.1	Cannbio_055565	100	986	0	0	259	1244	1355	370	0	1821
PK24710.2	Cannbio_054948	99.69	318	1	0	5	322	1218	901	6e-166	582
PK19696.1	Cannbio_005231	99.32	442	3	0	187	628	1	442	0	800
PK12207.1	Cannbio_063503	93.94	132	7	1	135	266	461	591	8e-50	198
PK25686.1	Cannbio_055718	99.6	505	2	0	1329	1833	505	1	0	922
PK10921.1	Cannbio_054620	99.87	1536	2	0	1	1536	1904	3439	0	2826
PK17551.1	Cannbio_061728	97.09	687	20	0	1	687	225	911	0	1158
PK06197.1	Cannbio_056947	100	891	0	0	747	1637	1183	293	0	1646
PK22632.2	Cannbio_059824	100	140	0	0	1	140	456	595	5e-69	259
PK14903.3	Cannbio_016924	100	401	0	0	1	401	3840	3440	0	741
PK11962.1	Cannbio_052509	93.88	1094	42	21	1	1083	756	1835	0	1626
PK02169.1	Cannbio_016788	99.89	1815	2	0	1	1815	264	2078	0	3341
PK25876.1	Cannbio_064175	99.32	1178	8	0	1	1178	1987	810	0	2132
PK04705.1	Cannbio_010917	98.07	725	12	2	77	800	1	724	0	1260
PK25810.1	Cannbio_008862	99.83	597	1	0	29	625	597	1	0	1098
PK10616.1	Cannbio_005164	99.32	440	3	0	747	1186	440	1	0	797
PK08960.1	Cannbio_056707	100	230	0	0	1	230	2198	2427	7e-119	425
PK14669.1	Cannbio_048974	98.81	420	2	1	380	799	1118	702	0	745
PK23982.1	Cannbio_013185	100	965	0	0	962	1926	1	965	0	1783
PK23402.1	Cannbio_064646	100	386	0	0	1	386	5704	6089	0	713
PK27941.1	Cannbio_013035	100	720	0	0	1	720	223	942	0	1330
PK11872.1	Cannbio_060546	99.89	919	1	0	1	919	27	945	0	1692
PK29613.1	Cannbio_011659	98.76	403	5	0	1	403	258	660	0	717
PK21722.1	Cannbio_052091	99.66	294	1	0	1	294	357	650	1e-152	538
PK19733.1	Cannbio_054298	98.31	295	5	0	1	295	1247	953	2e-146	518
PK09553.1	Cannbio_064686	99.96	2370	1	0	763	3132	2911	542	0	4372
PK18214.2	Cannbio_055150	100	122	0	0	1	122	1324	1203	4e-59	226
PK01942.1	Cannbio_008407	99.48	574	3	0	500	1073	1	574	0	1044
PK08118.1	Cannbio_016335	99.79	1920	4	0	1	1920	1993	74	0	3524
PK13769.1	Cannbio_015252	99.64	1386	4	1	20	1405	1385	1	0	2531
PK09624.1	Cannbio_012920	100	400	0	0	387	786	609	210	0	739
PK13408.1	Cannbio_052981	94.95	1367	42	16	41	1396	1	1351	0	2135
PK22285.2	Cannbio_055633	99.55	224	1	0	1	224	334	557	7e-114	409
PK07400.1	Cannbio_049745	99.51	2058	6	3	1	2054	5884	3827	0	3742
PK07531.2	Cannbio_056609	99.56	1367	6	0	143	1509	3431	2065	0	2492
PK08505.1	Cannbio_064126	99.32	1323	9	0	49	1371	1402	80	0	2394
PK01270.1	Cannbio_062543	99.97	3996	1	0	15	4010	4007	12	0	7374
PK00627.2	Cannbio_052895	92.63	529	35	4	33	559	1355	829	0	758
PK22261.1	Cannbio_054676	100	129	0	0	79	207	200	328	1e-62	239
PK21937.1	Cannbio_056533	99.67	299	1	0	4	302	951	1249	2e-155	547
PK14882.2	Cannbio_016452	99.18	243	2	0	1	243	638	396	1e-122	438
PK13460.1	Cannbio_057184	100	305	0	0	367	671	6452	6148	9e-160	564
PK09973.1	Cannbio_012428	99.54	867	4	0	196	1062	1	867	0	1580
PK00717.2	Cannbio_052095	99.48	960	5	0	222	1181	351	1310	0	1746
PK20266.1	Cannbio_010569	98.33	239	4	0	1	239	239	1	6e-117	420
PK16312.1	Cannbio_006570	99.6	497	2	0	125	621	1	497	0	907
PK27878.2	Cannbio_014385	100	157	0	0	1	157	582	426	2e-78	291
PK05477.1	Cannbio_051583	99.77	1770	4	0	1	1770	3625	1856	0	3247
PK22034.1	Cannbio_049534	99.38	960	3	2	1	957	1269	310	0	1736
PK08497.2	Cannbio_016318	99.72	352	1	0	47	398	532	883	0	645
PK02267.2	Cannbio_008472	100	234	0	0	1	234	234	1	5e-121	433
PK09224.1	Cannbio_053959	99.46	1307	5	1	1526	2832	2946	4250	0	2374
PK24291.1	Cannbio_055998	98.88	1972	21	1	130	2101	3958	1988	0	3518
PK21356.1	Cannbio_054593	97.42	1394	10	11	48	1416	68	1460	0	2351
PK01220.1	Cannbio_046712	96.9	323	5	3	241	559	1	322	8e-151	536
PK10528.1	Cannbio_064174	100	301	0	0	1	301	1901	2201	3e-158	556
PK13013.1	Cannbio_060017	98.99	199	2	0	1	199	199	1	3e-98	357
PK01615.5	Cannbio_048943	99.1	442	1	1	1	442	2447	2009	0	791
PK19405.1	Cannbio_057988	99.4	1500	3	2	55	1549	1536	38	0	2715
PK04782.1	Cannbio_016063	99.68	1854	5	1	631	2483	1	1854	0	3389
PK01695.1	Cannbio_014559	99.08	973	7	2	60	1030	1	973	0	1746
PK12223.2	Cannbio_053846	99.21	127	1	0	131	257	1262	1136	7e-60	230
PK22244.1	Cannbio_011477	99.61	776	3	0	152	927	1	776	0	1417
PK12464.1	Cannbio_004607	98.92	185	2	0	583	767	1	185	1e-89	331
PK16388.1	Cannbio_053669	91.61	143	9	3	136	278	844	705	4e-49	195
PK20997.3	Cannbio_055552	100	182	0	0	76	257	1417	1236	4e-92	337
PK01946.2	Cannbio_057849	100	335	0	0	49	383	2149	1815	5e-177	619
PK03844.2	Cannbio_062098	99.56	899	4	0	547	1445	865	1763	0	1639
PK08337.1	Cannbio_014250	100	258	0	0	1	258	878	1135	2e-134	477
PK07699.1	Cannbio_049104	99.29	702	5	0	857	1558	713	12	0	1269
PK09269.2	Cannbio_057203	99.17	1572	6	2	264	1834	2010	3575	0	2824
PK00321.1	Cannbio_051758	97.47	158	3	1	1	157	790	947	9e-72	268
PK23409.1	Cannbio_050022	99.55	1112	5	0	22	1133	1112	1	0	2026
PK07514.2	Cannbio_051959	99.26	812	6	0	1	812	1022	211	0	1467
PK19065.1	Cannbio_012799	99.56	910	1	3	1	910	907	1	0	1655
PK19501.1	Cannbio_058308	99	1099	11	0	673	1771	1100	2	0	1969
PK00459.1	Cannbio_016937	99.71	345	1	0	1	345	1378	1034	0	632
PK02677.4	Cannbio_058602	98.44	1087	14	2	39	1122	108	1194	0	1910
PK14289.1	Cannbio_053262	99.22	893	7	0	218	1110	1213	321	0	1611
PK29437.1	Cannbio_022279	100	252	0	0	62	313	1	252	1e-130	466
PK15795.1	Cannbio_054205	99.59	1451	6	0	367	1817	2708	1258	0	2647
PK15785.2	Cannbio_016041	99.62	265	1	0	2	266	1059	1323	1e-136	484
PK13473.1	Cannbio_007156	99.42	518	3	0	2131	2648	1	518	0	941
PK02927.1	Cannbio_052951	83.81	1717	188	67	273	1932	3492	5175	0	1548
PK09077.1	Cannbio_004919	99.77	432	1	0	944	1375	1	432	0	793
PK25420.1	Cannbio_063647	99.41	1012	3	1	1	1012	1183	175	0	1832
PK10061.1	Cannbio_050870	99.75	2001	5	0	572	2572	253	2253	0	3668
PK09497.1	Cannbio_056048	100	1216	0	0	1037	2252	999	2214	0	2246
PK14212.1	Cannbio_059349	100	1070	0	0	1	1070	2901	1832	0	1977
PK04306.1	Cannbio_057319	99.49	1956	8	1	33	1988	4211	2258	0	3555
PK19507.2	Cannbio_051034	99.05	210	2	0	1	210	1216	1425	2e-104	377
PK11846.1	Cannbio_056452	97.07	818	8	1	501	1302	672	1489	0	1369
PK11287.1	Cannbio_056805	99.59	2426	10	0	1	2426	2571	146	0	4425
PK00132.1	Cannbio_054031	99.19	741	6	0	1	741	1044	304	0	1336
PK15261.1	Cannbio_050928	99.88	866	1	0	29	894	30	895	0	1594
PK11743.1	Cannbio_051097	99.26	1631	11	1	712	2342	1725	96	0	2944
PK02399.1	Cannbio_033250	98.22	281	5	0	331	611	1	281	4e-138	492
PK06136.1	Cannbio_051640	99.72	2115	6	0	181	2295	2404	290	0	3873
PK06917.1	Cannbio_055696	99.02	1743	17	0	1	1743	2296	554	0	3125
PK26937.1	Cannbio_046890	98.77	324	4	0	1426	1749	1	324	3e-163	577
PK06261.1	Cannbio_001129	99.06	212	2	0	233	444	1	212	3e-105	381
PK06229.1	Cannbio_057136	99.13	459	4	0	10	468	1615	1157	0	826
PK09499.1	Cannbio_055872	96.58	497	5	8	1	494	1000	513	0	813
PK15342.1	Cannbio_052134	99.04	2084	12	3	25	2100	2096	13	0	3731
PK04042.1	Cannbio_056548	99.59	966	4	0	1152	2117	1122	2087	0	1762
PK16674.1	Cannbio_015678	99.63	1633	5	1	1064	2696	1	1632	0	2981
PK23891.4	Cannbio_053043	91.8	183	6	3	502	683	1	175	6e-64	246
PK06291.1	Cannbio_056891	94.89	567	4	6	1	542	263	829	0	863
PK16579.2	Cannbio_003525	96.53	144	5	0	1	144	175	318	6e-63	239
PK20379.1	Cannbio_007997	99.82	554	1	0	1031	1584	1	554	0	1018
PK07380.1	Cannbio_064422	99.25	267	2	0	1	267	542	808	5e-136	483
PK02795.1	Cannbio_014702	99.13	1265	11	0	432	1696	1267	3	0	2276
PK15588.1	Cannbio_049247	98.41	2393	20	5	40	2431	5676	3301	0	4193
PK04218.3	Cannbio_055951	100	195	0	0	1	195	1352	1546	2e-99	361
PK01034.1	Cannbio_012816	98.8	915	9	2	19	932	914	1	0	1628
PK15998.1	Cannbio_052969	99.37	3808	22	2	12	3817	126	3933	0	6898
PK12112.6	Cannbio_050799	95.01	1223	47	10	1	1213	2209	991	0	1908
PK24925.1	Cannbio_023783	100	48	0	0	1	48	188	235	1e-17	89.8
PK14962.2	Cannbio_053230	100	218	0	0	1	218	580	797	1e-111	403
PK20487.1	Cannbio_054965	99.66	1489	5	0	16	1504	260	1748	0	2723
PK10990.2	Cannbio_006960	99.67	300	1	0	361	660	174	473	1e-155	549
PK27329.1	Cannbio_008492	99.65	577	2	0	1254	1830	577	1	0	1055
PK29242.1	Cannbio_014923	99.92	1321	1	0	540	1860	1	1321	0	2435
PK25638.1	Cannbio_009331	99.7	338	1	0	1	338	338	1	9e-177	619
PK25452.1	Cannbio_015225	90.5	1358	91	33	49	1386	89	1428	0	1759
PK01970.1	Cannbio_050545	99.27	1517	3	6	344	1857	368	1879	0	2734
PK00796.1	Cannbio_014853	97.01	1069	27	5	62	1129	1310	246	0	1792
PK04148.1	Cannbio_058133	96.88	545	13	4	67	609	1513	971	0	909
PK23141.1	Cannbio_029060	98.19	221	4	0	1	221	221	1	4e-107	387
PK01432.1	Cannbio_064527	99.86	2168	2	1	1031	3197	4249	2082	0	3986
PK15088.2	Cannbio_051863	99.73	377	1	0	1	377	658	1034	0	691
PK00918.1	Cannbio_056028	99.62	1834	7	0	16	1849	27	1860	0	3349
PK07711.1	Cannbio_050128	99.29	421	3	0	1	421	243	663	0	761
PK01630.1	Cannbio_053397	99.82	546	1	0	334	879	731	1276	0	1003
PK12639.2	Cannbio_013825	99.48	193	1	0	1	193	193	385	1e-96	351
PK11763.1	Cannbio_012033	100	218	0	0	1	218	704	487	3e-112	403
PK02133.4	Cannbio_005852	100	424	0	0	1	424	460	37	0	784
PK11842.1	Cannbio_012079	99.88	815	1	0	398	1212	832	18	0	1500
PK06357.1	Cannbio_055216	99.77	1720	3	1	323	2041	1356	3075	0	3153
PK20744.1	Cannbio_016998	100	255	0	0	1	255	1838	1584	1e-132	472
PK06461.1	Cannbio_051969	81.76	170	27	4	4	171	3383	3216	8e-33	139
PK25696.1	Cannbio_063575	88.85	296	23	6	81	368	1	294	2e-97	355
PK13721.1	Cannbio_056801	99.92	1302	1	0	1	1302	255	1556	0	2399
PK11088.2	Cannbio_015155	100	295	0	0	15	309	1193	899	2e-154	545
PK00186.2	Cannbio_049995	98.74	2071	26	0	377	2447	2071	1	0	3681
PK07342.1	Cannbio_015093	99.5	1388	7	0	442	1829	1	1388	0	2525
PK02027.1	Cannbio_016467	99.91	2172	2	0	1	2172	102	2273	0	4000
PK07769.1	Cannbio_004630	99.29	425	3	0	598	1022	1	425	0	769
PK21040.1	Cannbio_015600	91.26	1305	72	21	59	1353	1415	143	0	1740
PK12654.2	Cannbio_057619	94.82	1042	41	11	1	1037	3308	2275	0	1613
PK03429.8	Cannbio_051453	99.12	228	2	0	1	228	1738	1511	2e-114	411
PK26789.1	Cannbio_062430	100	92	0	0	1	92	2295	2386	3e-42	171
PK22967.1	Cannbio_056193	99.66	1768	5	1	9	1776	1939	173	0	3230
PK12012.1	Cannbio_049180	99.23	1814	14	0	1629	3442	1814	1	0	3273
PK00216.4	Cannbio_053376	100	286	0	0	1	286	296	581	7e-150	529
PK27984.1	Cannbio_055088	98.48	396	2	2	3	394	371	766	0	695
PK22648.1	Cannbio_057462	99.54	219	1	0	1	219	647	865	4e-111	399
PK12326.7	Cannbio_050018	97.01	636	16	2	26	661	1	633	0	1066
PK27837.1	Cannbio_012879	99.64	825	3	0	9	833	78	902	0	1507
PK00120.1	Cannbio_016804	99.97	3009	1	0	438	3446	1	3009	0	5552
PK22211.1	Cannbio_051123	100	453	0	0	88	540	944	492	0	837
PK00832.1	Cannbio_061308	99.06	1176	6	2	157	1330	1338	166	0	2106
PK03643.1	Cannbio_064012	91.54	2978	164	43	212	3167	155	3066	0	4026
PK25566.2	Cannbio_056269	99.63	1084	4	0	182	1265	261	1344	0	1980
PK12132.16	Cannbio_006413	96.56	407	8	6	14	417	32	435	0	669
PK17909.1	Cannbio_013796	98.41	1008	12	4	28	1035	63	1066	0	1770
PK29531.1	Cannbio_016500	100	2122	0	0	25	2146	2122	1	0	3919
PK24765.1	Cannbio_050724	99.31	1731	9	2	1	1728	249	1979	0	3127
PK04317.1	Cannbio_060100	98.42	570	9	0	50	619	586	1155	0	1003
PK09569.1	Cannbio_053531	99.77	880	1	1	1543	2421	1227	348	0	1613
PK29808.1	Cannbio_063537	98.71	1315	5	1	1	1315	1448	146	0	2324
PK24214.1	Cannbio_049312	99.39	3417	16	4	28	3443	3448	36	0	6189
PK11917.1	Cannbio_060805	99.51	1012	5	0	100	1111	1	1012	0	1842
PK07888.1	Cannbio_049106	100	242	0	0	1	242	1711	1470	2e-125	448
PK23476.1	Cannbio_056491	99.81	1062	2	0	18	1079	1	1062	0	1951
PK03122.1	Cannbio_053297	97.99	996	12	6	61	1049	2234	1240	0	1722
PK18016.1	Cannbio_064248	98.75	1839	21	1	1	1837	141	1979	0	3267
PK29792.1	Cannbio_004517	99.7	331	1	0	1	331	26	356	4e-173	606
PK28016.1	Cannbio_056897	99.85	1365	2	0	91	1455	1973	3337	0	2510
PK10666.12	Cannbio_060818	94.03	519	19	12	10	522	3810	3298	0	776
PK20128.1	Cannbio_055333	99.22	1160	8	1	27	1185	3186	2027	0	2091
PK13839.1	Cannbio_055939	98.99	986	7	1	26	1011	180	1162	0	1762
PK00804.1	Cannbio_053430	99.46	4407	24	0	315	4721	4407	1	0	8006
PK01205.3	Cannbio_051040	94.63	1991	68	22	299	2280	535	2495	0	3048
PK20812.1	Cannbio_058823	99.91	1111	1	0	1	1111	171	1281	0	2047
PK20652.1	Cannbio_056916	99.17	1199	10	0	130	1328	1754	556	0	2159
PK24051.1	Cannbio_057324	95.62	754	15	6	58	800	190	936	0	1194
PK23077.1	Cannbio_052475	97.69	216	5	0	1	216	175	390	9e-103	372
PK13598.1	Cannbio_050196	99.62	264	1	0	1	264	726	989	5e-136	483
PK24673.1	Cannbio_051002	88.89	612	54	14	202	806	4554	3950	0	741
PK21873.1	Cannbio_064125	99.79	2401	5	0	838	3238	2536	136	0	4407
PK00754.1	Cannbio_001095	99.65	289	1	0	1	289	289	1	2e-149	529
PK19070.1	Cannbio_052298	99.46	1298	7	0	9	1306	334	1631	0	2359
PK15405.1	Cannbio_055001	98.99	891	8	1	371	1260	1212	322	0	1594
PK15338.1	Cannbio_051022	99.68	3132	10	0	13	3144	3132	1	0	5729
PK25145.1	Cannbio_052951	98.52	1415	21	0	464	1878	6990	5576	0	2497
PK01119.1	Cannbio_060429	99.14	1047	9	0	893	1939	2616	1570	0	1884
PK25127.1	Cannbio_048585	99.33	2086	11	3	142	2227	391	2473	0	3771
PK07635.1	Cannbio_059543	98.86	1583	5	7	64	1646	1596	27	0	2811
PK09608.1	Cannbio_062882	99.43	872	5	0	1	872	163	1034	0	1583
PK20802.1	Cannbio_055965	98.61	722	4	1	8	723	48	769	0	1273
PK18026.1	Cannbio_052904	99.47	1141	5	1	11	1151	1346	207	0	2073
PK08247.1	Cannbio_050601	99.46	3306	12	2	1	3304	5872	2571	0	6000
PK01237.3	Cannbio_007341	86.23	530	60	13	276	798	2	525	2e-159	562
PK00735.1	Cannbio_016145	90.79	662	42	18	1197	1847	1218	565	0	867
PK10182.3	Cannbio_013527	99.13	230	1	1	122	350	536	307	3e-115	414
PK22657.4	Cannbio_011064	100	185	0	0	2	186	4	188	6e-94	342
PK15734.1	Cannbio_018756	100	60	0	0	1	60	184	243	3e-24	111
PK18708.2	Cannbio_001928	98.89	359	4	0	4	362	1	359	0	641
PK11856.3	Cannbio_051411	100	249	0	0	1	249	1547	1795	2e-129	460
PK01123.1	Cannbio_051185	99.1	1111	10	0	139	1249	1	1111	0	1997
PK05678.1	Cannbio_053680	99.43	1231	7	0	1	1231	1241	2471	0	2235
PK22886.1	Cannbio_052402	98.09	3411	58	6	1817	5222	1	3409	0	5932
PK03422.1	Cannbio_057609	99.57	3477	11	4	1	3476	4742	1269	0	6335
PK12933.1	Cannbio_056843	98.95	1328	12	2	35	1361	147	1473	0	2374
PK00104.1	Cannbio_052761	98.97	1261	7	2	885	2145	854	2108	0	2252
PK09664.1	Cannbio_055143	99.18	3181	26	0	734	3914	3191	11	0	5758
PK04374.2	Cannbio_054407	99.69	648	2	0	1	648	4127	4774	0	1186
PK24887.2	Cannbio_015326	100	318	0	0	1	318	318	1	2e-167	588
PK02810.1	Cannbio_061703	93.66	1451	85	7	115	1561	156	1603	0	2163
PK09293.1	Cannbio_055456	97.95	1607	9	10	9	1597	51	1651	0	2763
PK01038.3	Cannbio_016744	83.3	2725	316	124	287	2937	2827	168	0	2385
PK23709.1	Cannbio_005115	98.17	438	8	0	1244	1681	1	438	0	765
PK17711.1	Cannbio_012809	99.67	913	3	0	725	1637	913	1	0	1670
PK18107.1	Cannbio_049940	99.09	1094	10	0	16	1109	88	1181	0	1965
PK08259.1	Cannbio_013373	99.4	664	4	0	1	664	912	249	0	1205
PK00596.1	Cannbio_011326	99.74	762	2	0	200	961	762	1	0	1397
PK02306.1	Cannbio_056992	99.46	2036	6	1	12	2047	2986	956	0	3694
PK19039.1	Cannbio_009424	99.28	555	4	0	127	681	74	628	0	1003
PK00415.1	Cannbio_052897	99.22	2678	19	2	28	2703	78	2755	0	4828
PK17917.1	Cannbio_060071	99	700	7	0	409	1108	703	4	0	1254
PK12473.1	Cannbio_058420	91.52	165	11	2	504	665	809	973	2e-57	224
PK14396.2	Cannbio_052030	100	265	0	0	1	265	1011	1275	3e-138	490
PK00517.1	Cannbio_062698	99.8	989	2	0	528	1516	1001	13	0	1816
PK08035.1	Cannbio_050277	99.53	1283	6	0	1	1283	263	1545	0	2337
PK02510.3	Cannbio_054492	88.76	2037	147	56	1	1993	4733	6731	0	2418
PK23488.2	Cannbio_053715	100	214	0	0	11	224	1522	1309	6e-110	396
PK11726.1	Cannbio_015759	99.58	1676	7	0	1076	2751	1676	1	0	3057
PK29872.1	Cannbio_059207	82.63	2522	300	113	102	2533	3022	549	0	2104
PK02081.1	Cannbio_062902	99.89	925	1	0	371	1295	450	1374	0	1703
PK15633.1	Cannbio_057211	99.25	939	7	0	244	1182	1610	672	0	1696
PK14649.2	Cannbio_023206	99.58	238	1	0	216	453	238	1	3e-121	435
PK16213.2	Cannbio_051886	84.78	230	31	4	1	228	1510	1283	3e-59	228
PK26155.1	Cannbio_049057	99.93	1380	1	0	1	1380	131	1510	0	2543
PK05465.1	Cannbio_013661	99.78	463	0	1	40	501	579	117	0	848
PK18151.1	Cannbio_063669	100	382	0	0	1	382	1108	1489	0	706
PK03854.6	Cannbio_009042	97.83	322	7	0	1	322	447	126	4e-158	556
PK14383.1	Cannbio_058796	98.07	1862	30	2	6	1861	1909	48	0	3234
PK00669.1	Cannbio_015586	100	1348	0	0	1	1348	1531	184	0	2490
PK03208.1	Cannbio_054227	98.73	1185	11	1	6	1186	2675	1491	0	2111
PK14709.2	Cannbio_010268	100	626	0	0	1088	1713	680	55	0	1157
PK14016.1	Cannbio_050988	99.39	5435	33	0	1	5435	40	5474	0	9854
PK02635.1	Cannbio_056826	98.1	1315	15	4	1	1314	1321	16	0	2281
PK07073.1	Cannbio_010938	98.65	223	0	2	189	411	507	726	2e-108	392
PK08375.2	Cannbio_060242	96.53	202	2	3	1	202	250	446	1e-90	331
PK00218.1	Cannbio_013749	99.56	229	1	0	1	229	726	498	1e-116	418
PK11976.2	Cannbio_061229	98.94	189	2	0	1	189	2383	2571	8e-93	339
PK00038.1	Cannbio_056414	99.22	1797	11	3	40	1836	2268	475	0	3238
PK15908.1	Cannbio_053794	99.8	1479	3	0	1127	2605	3046	1568	0	2715
PK10300.4	Cannbio_050005	92.23	939	47	18	212	1136	296	1222	0	1306
PK11199.1	Cannbio_052457	97.45	1098	28	0	1	1098	1262	165	0	1873
PK17491.1	Cannbio_059391	100	601	0	0	1	601	410	1010	0	1110
PK12966.2	Cannbio_060298	99.63	269	1	0	1	269	710	442	2e-138	492
PK11039.1	Cannbio_047397	98.18	329	6	0	4007	4335	1	329	2e-162	575
PK17310.1	Cannbio_052670	100	569	0	0	1	569	853	285	0	1051
PK23933.1	Cannbio_057128	96.12	619	2	8	39	635	3	621	0	990
PK09912.2	Cannbio_055064	98.96	863	7	2	1	862	402	1263	0	1543
PK20646.2	Cannbio_012627	100	360	0	0	47	406	890	531	0	665
PK03871.1	Cannbio_063945	97.09	172	5	0	1	172	2617	2788	2e-78	291
PK16603.1	Cannbio_058474	99.77	868	2	0	402	1269	646	1513	0	1592
PK03897.1	Cannbio_063373	99.79	472	1	0	190	661	2402	1931	0	867
PK04914.2	Cannbio_015949	73.96	288	40	27	93	367	1103	838	1e-15	84.2
PK03853.2	Cannbio_013607	100	314	0	0	1	314	598	911	2e-165	580
PK23109.1	Cannbio_052770	99.14	1520	9	4	1	1518	1632	115	0	2732
PK14242.1	Cannbio_050826	100	741	0	0	1	741	741	1	0	1369
PK08520.2	Cannbio_056592	99.45	181	1	0	1	181	976	796	5e-90	329
PK00696.1	Cannbio_058748	99.63	271	1	0	1	271	393	123	7e-140	496
PK01775.2	Cannbio_015422	93.13	131	6	1	1	131	188	61	1e-47	189
PK07054.1	Cannbio_052581	97.68	646	9	4	2	647	295	934	0	1105
PK11833.1	Cannbio_054439	99.73	1098	3	0	1	1098	1590	493	0	2012
PK10364.1	Cannbio_053860	93.46	474	6	10	1	449	1061	588	0	680
PK11602.1	Cannbio_051292	94.73	1860	57	21	1354	3188	1211	3054	0	2854
PK27676.1	Cannbio_061619	99.82	542	1	0	15	556	153	694	0	996
PK13738.1	Cannbio_016890	100	3440	0	0	1	3440	168	3607	0	6353
PK05458.1	Cannbio_056372	99.14	933	8	0	778	1710	1178	246	0	1679
PK25177.1	Cannbio_015542	99.59	1218	5	0	1	1218	1218	1	0	2222
PK23029.1	Cannbio_013960	95.75	823	30	5	1	822	879	61	0	1321
PK00173.14	Cannbio_016835	100	202	0	0	1	202	1644	1443	2e-103	374
PK23384.1	Cannbio_050846	98.88	1606	17	1	14	1619	1948	344	0	2865
PK13749.1	Cannbio_063532	89.78	1047	87	17	604	1643	1687	654	0	1323
PK11747.1	Cannbio_014410	99.3	710	1	4	1	708	733	26	0	1280
PK10538.2	Cannbio_023615	96.97	198	6	0	12	209	3	200	4e-91	333
PK03596.4	Cannbio_056075	100	260	0	0	78	337	2712	2453	2e-135	481
PK05451.1	Cannbio_052349	99.61	1029	4	0	55	1083	3257	2229	0	1879
PK22063.1	Cannbio_055625	98.95	2960	12	4	213	3154	539	3497	0	5276
PK13492.1	Cannbio_053282	100	48	0	0	327	374	2095	2142	2e-17	89.8
PK11812.1	Cannbio_011922	99.51	818	4	0	208	1025	1	818	0	1489
PK10203.2	Cannbio_007879	100	114	0	0	1	114	219	106	2e-54	211
PK18415.1	Cannbio_060114	99.59	244	1	0	721	964	414	171	3e-124	446
PK27960.1	Cannbio_063473	100	2136	0	0	15	2150	3694	1559	0	3945
PK06077.1	Cannbio_016083	99.89	1866	2	0	52	1917	2	1867	0	3435
PK04662.1	Cannbio_054509	95.24	63	3	0	108	170	1016	1078	4e-21	100
PK17510.1	Cannbio_053699	99.54	656	3	0	667	1322	1230	1885	0	1195
PK21482.1	Cannbio_057306	99.4	502	3	0	181	682	719	218	0	911
PK12961.1	Cannbio_062155	99.66	871	3	0	1	871	2730	1860	0	1592
PK11946.1	Cannbio_012656	99.67	302	1	0	735	1036	893	592	2e-156	553
PK06883.1	Cannbio_056712	100	526	0	0	136	661	2333	2858	0	972
PK24931.1	Cannbio_013300	92.95	156	11	0	1	156	304	459	1e-59	228
PK16221.1	Cannbio_061341	100	245	0	0	1	245	3859	3615	4e-127	453
PK04086.1	Cannbio_013050	100	944	0	0	751	1694	944	1	0	1744
PK05373.1	Cannbio_054329	99.35	1847	6	2	163	2003	1847	1	0	3339
PK27233.1	Cannbio_060994	98.44	64	1	0	1	64	701	764	2e-24	113
PK23908.2	Cannbio_059256	99.34	605	4	0	635	1239	532	1136	0	1096
PK16257.1	Cannbio_016601	99.36	1250	6	2	1	1249	944	2192	0	2263
PK20923.2	Cannbio_061003	98.27	231	3	1	70	300	1212	1441	5e-112	403
PK07086.1	Cannbio_044459	97.67	301	7	0	1379	1679	301	1	2e-145	518
PK22183.1	Cannbio_052390	99.92	1234	1	0	25	1258	1346	113	0	2274
PK17343.1	Cannbio_054070	98.09	524	6	2	24	546	1520	1000	0	909
PK17120.1	Cannbio_011468	100	775	0	0	550	1324	1	775	0	1432
PK13287.1	Cannbio_049056	98.72	1015	12	1	1	1015	89	1102	0	1801
PK13576.1	Cannbio_051943	96.94	523	9	3	13	528	3016	2494	0	870
PK09496.1	Cannbio_050702	85.9	78	7	2	150	223	7706	7783	6e-15	80.5
PK08920.1	Cannbio_058848	98.33	1320	20	2	1	1320	2142	825	0	2314
PK06705.1	Cannbio_055804	99.66	1160	4	0	159	1318	536	1695	0	2121
PK12552.1	Cannbio_062764	99.15	825	4	1	1198	2022	1534	2355	0	1482
PK13914.2	Cannbio_056002	98.75	480	6	0	74	553	1920	2399	0	854
PK12571.1	Cannbio_006715	99.6	503	2	0	353	855	503	1	0	918
PK12866.1	Cannbio_013753	98.73	945	11	1	552	1496	1058	115	0	1677
PK06418.2	Cannbio_064457	99.62	1052	4	0	85	1136	6227	5176	0	1921
PK28173.1	Cannbio_057426	98.25	687	9	3	458	1143	770	86	0	1199
PK19887.1	Cannbio_012232	99.76	846	2	0	81	926	846	1	0	1552
PK09001.1	Cannbio_048688	98.74	2376	10	8	157	2526	19	2380	0	4204
PK11577.1	Cannbio_048639	90.37	2742	232	30	558	3284	2849	125	0	3572
PK25837.1	Cannbio_049989	98.57	1049	3	3	15	1051	260	1308	0	1844
PK26999.1	Cannbio_020482	100	128	0	0	1	128	121	248	4e-62	237
PK25692.1	Cannbio_053940	99.33	300	2	0	1	300	187	486	3e-154	544
PK25232.1	Cannbio_057228	100	708	0	0	1	708	192	899	0	1308
PK16453.1	Cannbio_057929	99.8	1988	4	0	32	2019	2409	422	0	3650
PK04268.1	Cannbio_015592	99.43	1592	7	1	245	1834	1	1592	0	2889
PK16008.1	Cannbio_052464	97.79	587	13	0	86	672	31	617	0	1013
PK08218.1	Cannbio_053109	98.91	184	2	0	1	184	2827	2644	5e-90	329
PK16840.1	Cannbio_051324	100	493	0	0	1	493	637	1129	0	911
PK23452.2	Cannbio_044036	99.66	298	1	0	156	453	1	298	1e-154	545
PK11275.1	Cannbio_003189	97.42	388	4	4	60	445	1	384	0	656
PK01028.15	Cannbio_056387	100	117	0	0	1	117	440	324	2e-56	217
PK17259.1	Cannbio_002269	98.9	364	3	1	494	857	363	1	0	649
PK05233.1	Cannbio_055040	99.54	2398	11	0	176	2573	2414	17	0	4368
PK15161.2	Cannbio_051929	99.87	759	1	0	73	831	516	1274	0	1397
PK21698.1	Cannbio_049397	99.65	1735	5	1	288	2021	1	1735	0	3169
PK14236.1	Cannbio_061322	98.09	1515	14	2	1	1501	1606	93	0	2623
PK10457.2	Cannbio_063808	100	178	0	0	1	178	1266	1089	4e-90	329
PK19859.2	Cannbio_055555	95.89	2066	64	19	221	2277	142	2195	0	3325
PK16562.1	Cannbio_050131	98.03	305	6	0	22	326	92	396	2e-150	531
PK19981.1	Cannbio_049092	99.18	607	5	0	1	607	90	696	0	1094
PK25925.1	Cannbio_003202	98.96	384	4	0	2389	2772	1	384	0	688
PK22837.1	Cannbio_064198	97.71	1264	4	10	1	1260	17	1259	0	2150
PK08589.1	Cannbio_050289	90.42	1096	70	16	318	1385	1965	3053	0	1411
PK14552.1	Cannbio_016386	99.55	444	2	0	133	576	2159	1716	0	809
PK04639.1	Cannbio_049170	98.82	2956	18	9	157	3109	3200	259	0	5249
PK09848.1	Cannbio_055295	99.67	600	2	0	77	676	1764	2363	0	1098
PK17863.2	Cannbio_013398	100	675	0	0	194	868	675	1	0	1247
PK26717.1	Cannbio_015024	99.58	961	4	0	1	961	1222	262	0	1753
PK10109.1	Cannbio_005084	99.77	437	1	0	1367	1803	437	1	0	802
PK18688.1	Cannbio_005872	99.48	191	1	0	20	210	467	277	1e-95	348
PK15120.1	Cannbio_053058	99.04	1556	15	0	1	1556	65	1620	0	2791
PK07120.2	Cannbio_003385	96	200	8	0	1	200	56	255	7e-89	326
PK17927.1	Cannbio_016114	100	506	0	0	15	520	1864	1359	0	935
PK08573.1	Cannbio_050462	99.64	3571	13	0	316	3886	362	3932	0	6523
PK11970.1	Cannbio_058302	100	1335	0	0	738	2072	1684	350	0	2466
PK01836.1	Cannbio_063103	100	758	0	0	107	864	417	1174	0	1400
PK10461.1	Cannbio_053265	99.92	1209	1	0	297	1505	3039	1831	0	2228
PK07533.1	Cannbio_010123	99.82	545	1	0	1	545	63	607	0	1002
PK00454.2	Cannbio_048769	98.46	976	12	2	30	1005	2100	1128	0	1716
PK06726.2	Cannbio_050059	98.63	949	13	0	393	1341	1217	269	0	1681
PK07592.1	Cannbio_048993	99.05	1268	10	1	51	1318	3	1268	0	2274
PK15480.1	Cannbio_060317	98.79	1817	8	8	205	2009	2149	335	0	3221
PK01527.1	Cannbio_015322	99.59	1472	6	0	773	2244	1	1472	0	2686
PK12958.1	Cannbio_052840	99.61	760	3	0	248	1007	1489	730	0	1387
PK16678.1	Cannbio_064383	100	513	0	0	1	513	214	726	0	948
PK19623.1	Cannbio_057552	98.37	367	4	2	1	366	286	651	0	643
PK18450.1	Cannbio_006437	96.12	490	19	0	1	490	2	491	0	800
PK01330.1	Cannbio_006748	96.52	201	7	0	1	201	412	212	4e-91	333
PK07105.1	Cannbio_016192	100	1608	0	0	27	1634	349	1956	0	2970
PK19823.1	Cannbio_055485	97.93	967	8	3	1060	2026	1824	2778	0	1664
PK04597.1	Cannbio_057994	100	214	0	0	1	214	596	383	5e-110	396
PK07484.1	Cannbio_015531	99.94	1563	1	0	230	1792	1	1563	0	2881
PK15007.1	Cannbio_053768	98.66	1268	5	1	980	2247	1408	2663	0	2237
PK06374.1	Cannbio_050014	99.5	1400	4	2	1	1400	4033	5429	0	2543
PK07806.1	Cannbio_056594	100	587	0	0	45	631	983	397	0	1085
PK16243.1	Cannbio_064572	99.75	1223	3	0	15	1237	913	2135	0	2242
PK20456.1	Cannbio_016963	83.82	309	48	2	24	331	4520	4827	1e-78	292
PK02690.1	Cannbio_013652	99.62	1041	4	0	281	1321	1043	3	0	1901
PK20555.1	Cannbio_055571	99.64	558	2	0	92	649	1098	541	0	1020
PK19061.1	Cannbio_007742	99.82	542	1	0	1871	2412	1	542	0	996
PK21826.1	Cannbio_016353	99.95	2112	1	0	67	2178	1	2112	0	3895
PK13158.1	Cannbio_007841	100	173	0	0	1	173	417	245	3e-87	320
PK19700.3	Cannbio_003714	100	198	0	0	1	198	132	329	4e-101	366
PK26296.1	Cannbio_055374	99.48	1931	10	0	115	2045	1931	1	0	3511
PK01051.1	Cannbio_008187	99.29	562	4	0	372	933	562	1	0	1016
PK20717.4	Cannbio_049950	96.44	926	6	10	1022	1947	9107	10005	0	1502
PK23004.1	Cannbio_008189	99.64	563	2	0	1030	1592	563	1	0	1029
PK15179.3	Cannbio_053864	100	238	0	0	15	252	254	491	3e-123	440
PK11462.1	Cannbio_050749	99.09	770	7	0	1	770	1135	366	0	1384
PK01141.1	Cannbio_059508	99.88	832	1	0	280	1111	309	1140	0	1531
PK13283.1	Cannbio_049275	99.29	847	6	0	39	885	861	15	0	1531
PK19041.2	Cannbio_015249	100	561	0	0	27	587	199	759	0	1037
PK00921.1	Cannbio_011860	99.75	812	2	0	978	1789	1	812	0	1489
PK10219.1	Cannbio_063355	100	211	0	0	1	211	1808	1598	2e-108	390
PK20142.1	Cannbio_055846	98.2	1388	17	4	4	1389	191	1572	0	2418
PK19036.1	Cannbio_054040	99.27	1238	7	2	27	1263	2007	771	0	2235
PK00638.2	Cannbio_054640	88.32	214	25	0	1	214	1895	1682	3e-68	257
PK26879.2	Cannbio_059307	99.62	266	0	1	1	265	1534	1269	2e-136	484
PK17068.1	Cannbio_064570	99.71	695	2	0	235	929	1519	825	0	1273
PK23045.1	Cannbio_006543	99.8	495	1	0	158	652	495	1	0	909
PK07350.1	Cannbio_053532	98.73	944	6	4	1	943	104	1042	0	1672
PK29346.1	Cannbio_053848	99.09	552	5	0	26	577	65	616	0	992
PK11210.1	Cannbio_052116	100	255	0	0	1	255	646	392	1e-132	472
PK12279.2	Cannbio_054661	99.58	472	2	0	1	472	3393	2922	0	861
PK10712.2	Cannbio_061200	82.68	2858	333	120	49	2824	2905	128	0	2386
PK11169.1	Cannbio_016904	99.93	1414	1	0	1	1414	2820	1407	0	2606
PK06294.1	Cannbio_013447	98.02	1008	20	0	117	1124	1008	1	0	1751
PK25596.1	Cannbio_005856	99.55	445	2	0	1	445	21	465	0	811
PK06605.1	Cannbio_055138	99.37	474	3	0	1	474	1122	649	0	859
PK02294.1	Cannbio_043422	97.27	293	8	0	45	337	293	1	4e-140	497
PK01769.1	Cannbio_052165	98.46	2400	35	1	1	2400	3046	649	0	4226
PK00855.1	Cannbio_050947	98.95	2194	16	5	400	2586	430	2623	0	3917
PK04872.1	Cannbio_051648	79.08	1702	282	70	352	2016	1001	2665	0	1103
PK01032.1	Cannbio_013203	99.06	854	3	2	1	853	118	967	0	1528
PK04236.1	Cannbio_050502	98.89	900	10	0	102	1001	248	1147	0	1607
PK20337.1	Cannbio_014832	99.89	947	1	0	1	947	1218	272	0	1744
PK26120.1	Cannbio_010283	99.27	681	5	0	634	1314	1	681	0	1230
PK22948.1	Cannbio_010738	99.58	711	3	0	261	971	711	1	0	1297
PK11372.1	Cannbio_062436	100	1011	0	0	3	1013	1270	260	0	1868
PK05806.1	Cannbio_014841	99.85	1303	2	0	2291	3593	1	1303	0	2396
PK27280.1	Cannbio_015514	99.48	1336	2	3	17	1349	223	1556	0	2423
PK16399.1	Cannbio_009788	99.05	630	6	0	921	1550	1	630	0	1131
PK09570.3	Cannbio_051093	98.65	223	3	0	1	223	1027	805	6e-110	396
PK16331.1	Cannbio_050697	97.33	375	4	4	1	369	490	116	0	632
PK12985.1	Cannbio_050413	99.59	1221	4	1	274	1493	1484	264	0	2226
PK13632.4	Cannbio_060859	96.17	653	23	2	3	654	1347	696	0	1066
PK15436.1	Cannbio_014802	99.77	860	0	1	2024	2883	1297	440	0	1576
PK14462.1	Cannbio_013581	99.49	985	1	1	1	985	981	1	0	1788
PK00660.1	Cannbio_059653	99.79	1440	3	0	357	1796	1453	14	0	2643
PK01765.1	Cannbio_056958	99.14	1517	13	0	564	2080	1873	357	0	2730
PK21819.2	Cannbio_055593	100	71	0	0	106	176	1	71	2e-30	132
PK07889.1	Cannbio_062671	100	48	0	0	255	302	341	388	1e-17	89.8
PK16514.1	Cannbio_058782	99.78	455	1	0	1	455	498	44	0	835
PK14521.1	Cannbio_045097	96.67	150	5	0	1	150	150	1	6e-66	250
PK07670.1	Cannbio_064600	97.84	231	5	0	28	258	235	5	5e-111	399
PK10232.1	Cannbio_057414	100	362	0	0	1	362	1074	713	0	669
PK27666.1	Cannbio_049393	97.3	556	9	1	1323	1872	1	556	0	939
PK12175.1	Cannbio_060958	99.34	602	3	1	1	602	1085	485	0	1088
PK13503.1	Cannbio_051236	99.62	3126	8	2	1	3122	3183	58	0	5705
PK00493.2	Cannbio_005405	87.46	319	24	10	146	453	1	314	7e-97	353
PK09760.1	Cannbio_012242	99.15	708	6	0	48	755	7	714	0	1275
PK21421.1	Cannbio_011043	100	311	0	0	1	311	451	141	1e-163	575
PK02677.3	Cannbio_012475	95.42	873	40	0	492	1364	1	873	0	1391
PK00551.2	Cannbio_010252	100	221	0	0	1	221	117	337	7e-114	409
PK13081.1	Cannbio_054299	99.81	537	1	0	50	586	2052	1516	0	987
PK19711.1	Cannbio_050467	98.08	1040	11	2	1	1031	1153	114	0	1801
PK22933.1	Cannbio_053637	97.18	248	5	2	1	247	781	535	1e-116	418
PK16569.1	Cannbio_058584	100	108	0	0	1	108	2338	2231	4e-51	200
PK21090.1	Cannbio_052439	98.77	1056	10	2	866	1918	1156	101	0	1875
PK13600.2	Cannbio_051249	93.51	693	34	5	1	692	824	1506	0	1020
PK08401.1	Cannbio_048915	99.64	3014	11	0	12	3025	5891	2878	0	5505
PK22133.1	Cannbio_056666	99.05	526	5	0	191	716	1077	1602	0	944
PK15996.1	Cannbio_055506	96.66	2306	54	22	1056	3351	1110	3402	0	3810
PK11307.1	Cannbio_062715	98.28	349	4	2	4	352	811	465	3e-174	610
PK15158.1	Cannbio_050527	99.36	2511	14	2	22	2531	145	2654	0	4547
PK02202.1	Cannbio_054805	94.5	1145	50	10	908	2043	2485	3625	0	1753
PK24621.1	Cannbio_001075	99.44	355	2	0	51	405	1	355	0	645
PK23443.1	Cannbio_049133	98.84	2405	14	7	29	2433	148	2538	0	4274
PK09012.1	Cannbio_061390	96.76	1143	11	10	142	1266	1188	54	0	1882
PK09406.1	Cannbio_056563	99.2	1244	8	1	573	1814	1244	1	0	2241
PK21682.1	Cannbio_053938	100	863	0	0	311	1173	451	1313	0	1594
PK07522.1	Cannbio_053013	98.65	667	3	4	345	1011	704	1364	0	1177
PK08032.3	Cannbio_054956	100	146	0	0	28	173	1086	1231	3e-72	270
PK06069.2	Cannbio_052793	100	264	0	0	1	264	669	932	1e-137	488
PK13517.1	Cannbio_056386	100	687	0	0	555	1241	1634	948	0	1269
PK12479.1	Cannbio_063561	99.78	459	1	0	1	459	1246	788	0	843
PK00393.1	Cannbio_056045	94.5	327	7	1	1	316	625	299	6e-141	499
PK13106.1	Cannbio_048877	99.6	1761	7	0	347	2107	2305	545	0	3214
PK19298.1	Cannbio_051797	99.57	1387	6	0	28	1414	43	1429	0	2529
PK14558.1	Cannbio_064232	99.91	1099	1	0	25	1123	31	1129	0	2025
PK07947.1	Cannbio_063042	99.63	271	1	0	1	271	112	382	7e-140	496
PK26559.1	Cannbio_046518	100	320	0	0	77	396	320	1	1e-168	592
PK12257.2	Cannbio_057431	99.63	546	2	0	15	560	2785	2240	0	998
PK19631.1	Cannbio_049473	98.31	1602	12	7	1	1593	1799	204	0	2796
PK11875.2	Cannbio_048538	99.08	437	4	0	1	437	1044	608	0	785
PK13414.2	Cannbio_063835	95.78	5096	191	23	1	5082	290	5375	0	8198
PK04592.2	Cannbio_055309	99.69	638	2	0	115	752	2362	1725	0	1170
PK02911.1	Cannbio_060410	97.54	203	5	0	1	203	4389	4591	1e-95	348
PK24739.1	Cannbio_053744	99.21	127	1	0	111	237	270	144	6e-60	230
PK28199.1	Cannbio_055352	99.78	895	2	0	569	1463	750	1644	0	1642
PK06648.1	Cannbio_055127	98.52	745	11	0	981	1725	783	39	0	1315
PK02325.3	Cannbio_004969	95.86	435	15	3	266	699	1	433	0	701
PK08895.1	Cannbio_049434	98.32	2084	14	6	1	2063	47	2130	0	3635
PK13095.1	Cannbio_051556	96.67	1353	32	10	8	1355	196	1540	0	2237
PK23003.1	Cannbio_015121	98.49	1387	6	6	191	1562	1396	10	0	2431
PK28432.1	Cannbio_014151	99.65	1136	4	0	2388	3523	1136	1	0	2076
PK26680.1	Cannbio_054400	99.36	786	3	2	10	794	1	785	0	1423
PK18873.1	Cannbio_016096	98.91	1564	15	2	33	1595	1876	314	0	2793
PK05735.1	Cannbio_062480	99.63	2178	7	1	7	2183	5020	2843	0	3976
PK11905.1	Cannbio_060758	99.27	3678	25	2	195	3871	301	3977	0	6641
PK23686.1	Cannbio_063914	98.83	1109	9	2	1	1105	1139	31	0	1973
PK09910.1	Cannbio_011491	97.56	656	5	5	1	651	717	68	0	1112
PK26160.1	Cannbio_063645	98.17	1582	29	0	1	1582	2125	3706	0	2761
PK16090.2	Cannbio_015162	100	230	0	0	1	230	1035	806	1e-118	425
PK10620.20	Cannbio_052361	98.24	737	11	2	25	760	1102	367	0	1288
PK14493.1	Cannbio_051671	99.78	3124	6	1	26	3148	3296	173	0	5729
PK21604.2	Cannbio_049383	87.41	1358	112	47	1	1318	85	1423	0	1506
PK24959.1	Cannbio_049335	97.34	1543	13	9	14	1528	208	1750	0	2597
PK22069.1	Cannbio_058454	100	1288	0	0	86	1373	439	1726	0	2379
PK12035.3	Cannbio_011711	100	277	0	0	1	277	516	240	7e-145	512
PK01188.1	Cannbio_064283	100	1834	0	0	36	1869	1880	47	0	3387
PK13468.1	Cannbio_016203	98.95	1817	12	1	31	1847	60	1869	0	3243
PK20934.1	Cannbio_052188	99.72	4286	12	0	1	4286	1139	5424	0	7849
PK02083.3	Cannbio_059976	100	621	0	0	1	621	144	764	0	1147
PK16951.1	Cannbio_048666	99.54	3259	12	2	30	3287	3257	1	0	5932
PK00596.2	Cannbio_011326	99.87	762	1	0	298	1059	762	1	0	1402
PK08183.1	Cannbio_064621	98.28	1220	14	3	15	1230	1833	617	0	2130
PK28558.1	Cannbio_063374	99.38	1622	10	0	174	1795	1727	106	0	2940
PK06747.2	Cannbio_013973	99.79	964	2	0	1	964	137	1100	0	1770
PK03289.1	Cannbio_064516	99.56	1836	8	0	25	1860	3094	1259	0	3347
PK28353.1	Cannbio_005519	100	452	0	0	556	1007	1	452	0	835
PK12751.1	Cannbio_053376	97.61	1341	11	6	1	1329	3093	4424	0	2281
PK26965.1	Cannbio_064305	78.17	1040	149	68	96	1092	3190	2186	4e-168	592
PK09913.1	Cannbio_055286	100	117	0	0	230	346	1267	1383	2e-55	217
PK11066.2	Cannbio_051281	99.7	2972	9	0	74	3045	2999	28	0	5439
PK29542.1	Cannbio_016560	100	314	0	0	1	314	1251	938	2e-165	580
PK14276.1	Cannbio_055797	98.55	620	8	1	424	1042	1704	1085	0	1094
PK06610.1	Cannbio_063882	98.97	1358	11	3	416	1773	1355	1	0	2427
PK01733.3	Cannbio_056125	99.11	112	1	0	1	112	300	411	2e-51	202
PK09784.1	Cannbio_015446	100	1283	0	0	698	1980	1520	238	0	2370
PK10182.4	Cannbio_013527	99.3	142	1	0	1	142	290	149	3e-68	257
PK12350.3	Cannbio_059865	100	90	0	0	1	90	701	612	5e-41	167
PK06916.1	Cannbio_051875	100	1214	0	0	1	1214	748	1961	0	2242
PK12132.29	Cannbio_000970	100	166	0	0	1	166	44	209	2e-83	307
PK20035.1	Cannbio_055073	98.83	2298	5	2	704	2979	2482	185	0	4074
PK04078.1	Cannbio_054543	99.81	1059	2	0	674	1732	1059	1	0	1945
PK18434.1	Cannbio_062769	98.64	733	8	2	1	732	51	782	0	1297
PK01497.1	Cannbio_051940	99.59	726	3	0	849	1574	726	1	0	1325
PK29818.1	Cannbio_052651	97.25	910	23	2	140	1048	1113	205	0	1541
PK22066.3	Cannbio_016934	87.19	2811	242	91	3	2766	917	3656	0	3088
PK05072.1	Cannbio_051853	98.32	1306	16	2	24	1323	3	1308	0	2285
PK14422.1	Cannbio_014308	92.86	112	8	0	11	122	607	496	3e-40	163
PK04314.2	Cannbio_063874	97.91	4921	57	12	922	5809	874	5781	0	8492
PK01530.1	Cannbio_057443	99.91	3206	3	0	353	3558	3609	404	0	5904
PK06321.1	Cannbio_010451	99.86	693	1	0	249	941	693	1	0	1275
PK00228.2	Cannbio_059872	98.43	447	7	0	725	1171	1905	2351	0	787
PK06880.1	Cannbio_014342	98.99	1185	12	0	234	1418	1	1185	0	2122
PK06454.2	Cannbio_051517	99.4	167	1	0	271	437	1822	1988	7e-82	303
PK15910.1	Cannbio_044085	99.66	298	1	0	38	335	298	1	1e-154	545
PK02748.3	Cannbio_048998	99.39	163	1	0	1	163	432	270	4e-80	296
PK09356.2	Cannbio_054281	97.03	202	6	0	1	202	505	304	2e-93	340
PK21893.1	Cannbio_051595	98.83	600	6	1	1	600	224	822	0	1068
PK23934.1	Cannbio_015196	100	1012	0	0	50	1061	1	1012	0	1869
PK24761.1	Cannbio_016639	99.45	2364	13	0	12	2375	191	2554	0	4294
PK11686.1	Cannbio_011093	99.86	740	1	0	521	1260	1	740	0	1362
PK29793.1	Cannbio_062223	99.8	1491	1	1	1	1491	338	1826	0	2736
PK14735.1	Cannbio_050326	99.38	1786	11	0	21	1806	1786	1	0	3238
PK03025.1	Cannbio_061521	100	342	0	0	1	342	9265	8924	0	632
PK23259.2	Cannbio_010091	100	596	0	0	94	689	596	1	0	1101
PK13904.1	Cannbio_058132	99.91	2321	1	1	277	2596	846	3166	0	4274
PK04647.3	Cannbio_064166	98.84	2414	25	1	1	2414	145	2555	0	4300
PK00720.3	Cannbio_015373	87.78	221	27	0	3	223	802	1022	8e-69	259
PK10984.1	Cannbio_052972	99.72	1065	3	0	427	1491	1109	45	0	1951
PK28725.1	Cannbio_009826	99.32	293	2	0	1	293	318	610	2e-150	531
PK15628.3	Cannbio_046206	100	218	0	0	80	297	248	31	5e-112	403
PK22795.1	Cannbio_051956	97.07	614	10	4	1	608	194	805	0	1027
PK05374.1	Cannbio_052258	98.65	371	2	1	1	368	833	463	0	654
PK27204.1	Cannbio_013777	99.11	900	8	0	1	900	152	1051	0	1618
PK13263.1	Cannbio_015581	99.57	701	3	0	807	1507	1	701	0	1279
PK11386.1	Cannbio_057161	99.64	1385	2	3	588	1972	1390	9	0	2527
PK03473.1	Cannbio_053811	99.64	3924	11	1	267	4190	4049	129	0	7166
PK23819.1	Cannbio_051712	97.64	1230	14	3	1	1216	56	1284	0	2097
PK22934.1	Cannbio_013866	99.81	1077	2	0	1960	3036	1	1077	0	1978
PK15822.1	Cannbio_062248	99.8	1017	2	0	10	1026	1388	372	0	1868
PK03701.2	Cannbio_002393	96.95	131	1	1	700	830	128	1	4e-55	217
PK06908.1	Cannbio_051295	99.83	598	1	0	592	1189	1126	529	0	1099
PK00929.1	Cannbio_056942	97.93	871	9	6	182	1049	1104	240	0	1500
PK05104.1	Cannbio_053845	99.75	8000	16	2	1	7996	2370	10369	0	14660
PK00494.1	Cannbio_053086	99.3	1428	10	0	233	1660	543	1970	0	2582
PK07066.2	Cannbio_015505	99.87	1553	2	0	919	2471	1	1553	0	2857
PK08672.1	Cannbio_048903	99.08	1084	10	0	1	1084	2006	923	0	1947
PK06232.5	Cannbio_063757	100	197	0	0	1	197	964	768	1e-100	364
PK10649.3	Cannbio_055366	98.65	222	3	0	1	222	1509	1288	2e-109	394
PK12878.1	Cannbio_052879	98.35	1702	25	3	24	1724	2973	1274	0	2985
PK10195.1	Cannbio_050678	99.11	449	4	0	1	449	4803	4355	0	808
PK13953.1	Cannbio_009195	92.65	544	31	8	655	1195	2	539	0	774
PK01601.1	Cannbio_051085	99.83	605	1	0	455	1059	999	1603	0	1112
PK10793.1	Cannbio_060602	100	312	0	0	1	312	531	842	3e-164	577
PK09026.1	Cannbio_016759	100	1941	0	0	1	1941	2833	893	0	3585
PK22570.1	Cannbio_064204	99.45	1639	8	1	10	1647	2012	374	0	2976
PK18061.2	Cannbio_013940	100	264	0	0	1	264	637	900	1e-137	488
PK02453.1	Cannbio_011688	99.71	681	1	1	1	681	117	796	0	1245
PK01388.1	Cannbio_015647	99.75	1617	2	2	970	2585	1616	1	0	2963
PK20574.1	Cannbio_049974	99.09	2518	9	7	21	2537	1	2505	0	4510
PK29790.1	Cannbio_015457	99.71	1022	3	0	1	1022	297	1318	0	1871
PK16772.9	Cannbio_010988	98.91	274	3	0	7	280	701	428	5e-138	490
PK29243.1	Cannbio_059801	100	481	0	0	1	481	365	845	0	889
PK05997.1	Cannbio_006674	98	500	7	2	149	645	2	501	0	865
PK03158.1	Cannbio_052325	99.24	2515	16	1	25	2536	2853	339	0	4536
PK22632.1	Cannbio_059824	95.52	647	5	8	198	820	359	1005	0	1013
PK01746.1	Cannbio_059599	98.7	385	5	0	19	403	275	659	0	684
PK01159.1	Cannbio_007275	99.62	522	2	0	1001	1522	1	522	0	953
PK16252.1	Cannbio_014550	99.92	1227	1	0	273	1499	1	1227	0	2261
PK16215.1	Cannbio_056829	95.75	259	11	0	1	259	1593	1335	1e-116	418
PK21560.1	Cannbio_050549	98.14	1617	29	1	38	1653	27	1643	0	2844
PK18318.1	Cannbio_015817	99.83	1715	3	0	1203	2917	1715	1	0	3151
PK16702.2	Cannbio_007028	100	513	0	0	165	677	1	513	0	948
PK03106.1	Cannbio_015097	99.84	1243	2	0	1	1243	1355	113	0	2285
PK07796.2	Cannbio_061370	100	277	0	0	2	278	1725	1449	1e-144	512
PK04060.2	Cannbio_053474	98.56	347	5	0	1	347	146	492	2e-175	614
PK20390.1	Cannbio_061067	99.38	962	6	0	25	986	131	1092	0	1744
PK03031.1	Cannbio_056522	86.99	1022	111	20	1	1011	192	1202	0	1131
PK02449.1	Cannbio_049972	99.8	2493	5	0	1	2493	116	2608	0	4577
PK22316.1	Cannbio_063386	100	1327	0	0	16	1342	1382	56	0	2451
PK10976.1	Cannbio_052990	99.49	1555	8	0	22	1576	1649	95	0	2828
PK29079.1	Cannbio_052611	99.23	2070	10	1	11	2074	124	2193	0	3729
PK01924.1	Cannbio_006873	100	507	0	0	502	1008	507	1	0	937
PK02980.1	Cannbio_012662	99.33	894	6	0	688	1581	1	894	0	1618
PK02700.2	Cannbio_010167	95.53	179	3	4	2	178	489	314	1e-75	281
PK09535.1	Cannbio_064666	99.47	936	5	0	1305	2240	967	32	0	1701
PK24055.1	Cannbio_046291	98.07	207	4	0	185	391	1	207	4e-99	361
PK18815.1	Cannbio_062726	98.59	495	5	2	1	494	1900	1407	0	874
PK15665.2	Cannbio_062583	98.7	308	4	0	1	308	1960	1653	6e-155	547
PK27879.2	Cannbio_001564	99.1	223	2	0	185	407	359	137	2e-111	401
PK23777.2	Cannbio_055427	100	478	0	0	1	478	129	606	0	883
PK03527.1	Cannbio_056512	99.33	898	6	0	39	936	12	909	0	1626
PK07088.1	Cannbio_054082	98.62	218	0	3	1	216	2225	2009	4e-106	383
PK05200.1	Cannbio_057021	97.71	742	9	4	24	765	1489	756	0	1269
PK18797.1	Cannbio_013963	99.71	1026	3	0	226	1251	1098	73	0	1879
PK13243.1	Cannbio_052497	99.55	1104	5	0	2	1105	242	1345	0	2012
PK09337.1	Cannbio_056081	99.87	3057	4	0	237	3293	3291	235	0	5624
PK04745.1	Cannbio_059916	99.79	932	2	0	1891	2822	262	1193	0	1711
PK12126.1	Cannbio_050646	99.7	677	2	0	1	677	1546	870	0	1240
PK09246.1	Cannbio_056402	99.55	672	3	0	1	672	1241	570	0	1225
PK25419.1	Cannbio_050809	98.9	1095	9	3	1	1095	1092	1	0	1953
PK24100.1	Cannbio_055516	99.47	758	4	0	251	1008	281	1038	0	1378
PK02127.1	Cannbio_055375	98.07	1867	11	12	45	1886	2069	203	0	3225
PK05484.1	Cannbio_013067	99.3	287	2	0	1	287	18	304	4e-147	520
PK12492.2	Cannbio_006411	99.74	385	1	0	75	459	1	385	0	708
PK04502.1	Cannbio_007216	100	483	0	0	378	860	483	1	0	893
PK18358.1	Cannbio_058977	99.38	1129	2	2	1	1129	262	1385	0	2041
PK05244.1	Cannbio_005566	84.74	321	27	15	106	417	81	388	3e-81	302
PK09403.1	Cannbio_058057	97.45	274	1	4	162	435	467	200	3e-130	464
PK18364.1	Cannbio_055029	99.78	448	1	0	25	472	144	591	0	822
PK19870.1	Cannbio_049176	99.93	1489	1	0	1	1489	29	1517	0	2745
PK27131.1	Cannbio_054127	99.66	878	1	2	203	1079	1783	2659	0	1604
PK02340.1	Cannbio_064418	99.79	947	2	0	389	1335	1933	2879	0	1738
PK18281.2	Cannbio_061219	93.01	186	10	3	1242	1426	861	678	1e-70	268
PK03103.1	Cannbio_057305	99.38	811	5	0	754	1564	1502	692	0	1471
PK10772.1	Cannbio_052674	88.34	463	43	10	1	459	1517	1062	1e-154	545
PK21193.2	Cannbio_061653	97.58	538	13	0	451	988	1	538	0	922
PK21050.1	Cannbio_055654	99.15	942	8	0	1	942	2105	1164	0	1696
PK00863.1	Cannbio_053094	99.66	2053	7	0	1	2053	2053	1	0	3753
PK03704.3	Cannbio_057472	100	220	0	0	1	220	14	233	3e-113	407
PK00979.1	Cannbio_012565	99.3	143	1	0	197	339	1	143	2e-68	259
PK12083.1	Cannbio_058544	98.58	988	4	6	117	1094	1008	21	0	1738
PK15996.9	Cannbio_058608	89.22	640	53	14	1	635	440	1068	0	785
PK11844.1	Cannbio_052671	97.47	1938	19	15	1162	3089	1918	1	0	3280
PK01388.2	Cannbio_015647	99.94	1616	1	0	1227	2842	1616	1	0	2979
PK03862.1	Cannbio_062857	82.22	1344	198	38	300	1624	201	1522	0	1120
PK20459.2	Cannbio_050192	99	201	2	0	1	201	1077	1277	2e-99	361
PK08806.1	Cannbio_058353	99.54	1512	7	0	1	1512	2006	495	0	2754
PK12127.2	Cannbio_056454	100	429	0	0	1	429	1276	848	0	793
PK08876.2	Cannbio_051730	99.39	164	1	0	189	352	899	1062	3e-80	298
PK05952.1	Cannbio_017666	91.14	79	7	0	1	79	153	231	5e-23	108
PK01174.1	Cannbio_049395	78.63	351	57	18	33	374	1460	1119	2e-55	217
PK24624.1	Cannbio_057809	98.86	1315	14	1	30	1344	1860	547	0	2344
PK13059.1	Cannbio_051849	98.89	1620	14	2	28	1647	2049	434	0	2889
PK09657.1	Cannbio_053021	100	116	0	0	1	116	665	780	8e-56	215
PK09938.2	Cannbio_059212	100	1727	0	0	1757	3483	1750	24	0	3190
PK19853.1	Cannbio_051613	99.79	2378	0	3	1	2373	341	2718	0	4359
PK28928.1	Cannbio_012095	99.76	833	2	0	378	1210	1	833	0	1528
PK09711.1	Cannbio_014030	99.91	1112	1	0	529	1640	1	1112	0	2049
PK01915.1	Cannbio_050231	98.41	1448	21	2	973	2419	1265	2711	0	2545
PK00976.2	Cannbio_064455	100	296	0	0	1	296	1357	1652	2e-155	547
PK17026.2	Cannbio_054212	99.92	1200	1	0	1	1200	111	1310	0	2211
PK16360.2	Cannbio_007092	99.03	516	5	0	367	882	516	1	0	926
PK15798.1	Cannbio_052709	99.79	937	2	0	13	949	12	948	0	1720
PK29846.1	Cannbio_057534	99.31	1161	8	0	6	1166	6	1166	0	2100
PK27596.1	Cannbio_053892	100	145	0	0	1	145	846	990	8e-72	268
PK23429.1	Cannbio_043142	100	77	0	0	122	198	291	215	7e-34	143
PK09073.1	Cannbio_015530	100	1404	0	0	17	1420	1492	89	0	2593
PK07167.1	Cannbio_051902	92.91	423	28	2	1	422	1382	1803	4e-175	614
PK24159.2	Cannbio_053218	100	200	0	0	108	307	1314	1115	5e-102	370
PK27621.1	Cannbio_008429	99.65	575	2	0	1662	2236	1	575	0	1051
PK21451.1	Cannbio_049124	96.93	1107	15	12	114	1203	1190	86	0	1838
PK10391.1	Cannbio_015698	99.33	1643	11	0	1414	3056	1	1643	0	2974
PK02736.1	Cannbio_052023	98.92	2508	26	1	1	2508	4943	2437	0	4481
PK18198.2	Cannbio_052166	99.25	533	4	0	1	533	208	740	0	963
PK03918.1	Cannbio_050336	98.49	1656	19	3	27	1676	1877	222	0	2915
PK00196.1	Cannbio_063125	99.91	1172	1	0	1	1172	1246	75	0	2159
PK09588.1	Cannbio_053448	99.18	2314	16	1	407	2720	2651	341	0	4165
PK18905.1	Cannbio_054571	100	988	0	0	1476	2463	1006	19	0	1825
PK23605.1	Cannbio_010410	99.57	690	3	0	1007	1696	1	690	0	1258
PK08446.1	Cannbio_050023	98.9	1095	7	4	1	1093	14	1105	0	1951
PK28689.1	Cannbio_012158	100	48	0	0	138	185	768	815	9e-18	89.8
PK12112.5	Cannbio_050799	99.41	1351	8	0	71	1421	2568	1218	0	2451
PK02585.2	Cannbio_048867	98.24	1253	16	4	1303	2549	1253	1	0	2187
PK13196.2	Cannbio_049823	100	255	0	0	1	255	462	716	1e-132	472
PK21153.1	Cannbio_052529	98.75	1120	9	2	1	1120	321	1435	0	1986
PK28125.1	Cannbio_049867	99.07	1395	13	0	1	1395	1404	10	0	2505
PK14228.1	Cannbio_062183	99.84	1877	2	1	1	1876	1877	1	0	3448
PK18501.1	Cannbio_055607	100	431	0	0	828	1258	765	335	0	797
PK04529.1	Cannbio_014582	99.82	1106	2	0	14	1119	1106	1	0	2032
PK01617.3	Cannbio_053346	100	240	0	0	1	240	2371	2132	4e-124	444
PK09325.1	Cannbio_061421	99.46	2024	3	4	18	2035	2121	100	0	3670
PK11821.1	Cannbio_058264	99.33	741	2	2	647	1384	871	131	0	1338
PK11349.1	Cannbio_015772	99.87	1504	2	0	1	1504	1555	52	0	2767
PK00983.1	Cannbio_055269	98.92	3608	39	0	28	3635	1	3608	0	6447
PK10983.30	Cannbio_051669	99.03	518	5	0	3	520	717	200	0	929
PK05005.1	Cannbio_016679	99.92	2655	1	1	28	2682	16	2669	0	4891
PK02974.1	Cannbio_016492	99.89	1846	2	0	1	1846	16	1861	0	3398
PK23624.1	Cannbio_005358	100	43	0	0	1	43	405	447	1e-14	80.5
PK12891.1	Cannbio_052525	99.55	1336	6	0	5	1340	1263	2598	0	2435
PK16180.1	Cannbio_061092	99.58	4247	14	3	311	4557	560	4802	0	7740
PK10967.1	Cannbio_052583	99.35	774	5	0	160	933	284	1057	0	1402
PK17233.1	Cannbio_056014	97.46	1061	10	9	1	1059	177	1222	0	1794
PK04551.1	Cannbio_053674	99.96	2724	1	0	143	2866	4299	1576	0	5025
PK10011.3	Cannbio_059695	100	664	0	0	8	671	2849	2186	0	1227
PK08612.1	Cannbio_054764	99.23	1298	4	3	28	1325	33	1324	0	2337
PK00053.2	Cannbio_060405	99.64	554	2	0	243	796	1024	471	0	1013
PK11156.1	Cannbio_010367	99.22	385	1	2	1	384	262	645	0	693
PK27374.1	Cannbio_049467	99.4	1498	9	0	13	1510	1941	444	0	2717
PK16595.2	Cannbio_014573	99.27	274	2	0	1	274	265	538	7e-140	496
PK07278.1	Cannbio_049336	99.26	810	5	1	1	810	809	1	0	1461
PK08448.1	Cannbio_061018	99.9	2073	2	0	230	2302	4151	2079	0	3818
PK28017.1	Cannbio_048976	98.85	784	9	0	1	784	978	195	0	1399
PK02065.1	Cannbio_005463	99.33	450	3	0	671	1120	1	450	0	815
PK03149.2	Cannbio_051148	98.94	188	2	0	1	188	677	490	3e-92	337
PK01179.1	Cannbio_051229	99.63	2420	9	0	554	2973	910	3329	0	4420
PK09212.1	Cannbio_015791	99.7	1676	5	0	10	1685	24	1699	0	3068
PK19469.1	Cannbio_007125	99.42	518	2	1	1827	2344	1	517	0	939
PK17601.1	Cannbio_053044	99.77	2599	6	0	174	2772	855	3453	0	4767
PK09517.1	Cannbio_054911	99.8	1473	3	0	1	1473	5375	3903	0	2704
PK27107.1	Cannbio_064330	99.42	344	2	0	1	344	1717	2060	1e-178	625
PK24096.1	Cannbio_057950	99.6	989	3	1	145	1133	3241	2254	0	1803
PK04042.9	Cannbio_052714	96.76	1017	27	6	1	1014	1050	2063	0	1690
PK26760.1	Cannbio_004816	98.82	340	4	0	120	459	431	92	5e-173	606
[truncated: 33,804 more rows]

## Sheet: Table S4(c)
Supplementary Table S4(c): BLAST results of Cannbio assembly to Finola transcriptome assembly.
Query	Reference	%_identity	alignment_length	mismatches	gap_openings	q_start	q_end	s_start	s_end	e_value	bit_score
Cannbio_053194	FN15409.1	100	1655	0	0	44392	46046	26	1680	0	3057
Cannbio_054316	FN31303.1	99.25	531	4	0	604	1134	620	90	0	959
Cannbio_055093	FN01451.1	97.93	1113	10	2	1089	2189	1113	2	0	1916
Cannbio_056269	FN23398.1	99.89	3784	4	0	1618	5401	3784	1	0	6966
Cannbio_060639	FN05709.1	98.65	1114	4	7	23	1136	1	1103	0	1964
Cannbio_064390	FN16126.1	79.69	453	56	34	1	434	833	398	3e-79	294
Cannbio_064489	FN19133.1	98.99	1193	9	1	346	1535	52	1244	0	2134
Cannbio_064528	FN21852.1	98.51	536	7	1	1281	1815	551	16	0	944
Cannbio_064626	FN11736.1	98.91	1561	11	4	1869	3429	85	1639	0	2784
Cannbio_053195	FN16126.1	80.83	767	102	41	3	746	268	1012	5e-159	560
Cannbio_053267	FN01842.1	95.5	800	7	12	3444	4228	786	1	0	1251
Cannbio_053385	FN23422.1	99.06	213	2	0	698	910	61	273	2e-105	383
Cannbio_053593	FN15643.1	100	448	0	0	2060	2507	448	1	0	828
Cannbio_053667	FN02775.1	98.92	1477	16	0	333	1809	74	1550	0	2639
Cannbio_053882	FN29662.1	99.56	686	2	1	1584	2268	1	686	0	1249
Cannbio_053949	FN09454.1	98.98	1766	3	3	321	2071	1766	1	0	3147
Cannbio_054427	FN28084.1	99.47	378	2	0	56	433	1	378	0	688
Cannbio_054592	FN23784.1	99.41	1857	11	0	39	1895	3351	1495	0	3369
Cannbio_054733	FN26739.1	100	1096	0	0	3895	4990	1096	1	0	2025
Cannbio_054820	FN10895.1	99.31	1301	9	0	878	2178	1	1301	0	2353
Cannbio_055129	FN02969.1	99.79	962	1	1	200	1161	1	961	0	1764
Cannbio_055380	FN30614.1	99.58	953	4	0	359	1311	274	1226	0	1738
Cannbio_055448	FN08670.1	100	768	0	0	1276	2043	768	1	0	1419
Cannbio_055501	FN15826.1	97.3	1849	45	5	2699	4544	3164	1318	0	3133
Cannbio_055632	FN22347.1	98.72	235	3	0	92	326	1	235	4e-116	418
Cannbio_055648	FN00087.1	99.3	570	4	0	287	856	570	1	0	1031
Cannbio_055860	FN21345.1	99.38	1120	6	1	357	1476	1119	1	0	2028
Cannbio_055943	FN32900.1	83.38	337	49	7	1	334	699	367	5e-83	307
Cannbio_055972	FN32940.1	100	420	0	0	1224	1643	470	889	0	776
Cannbio_056244	FN07947.1	99.51	812	3	1	2043	2854	914	104	0	1476
Cannbio_056294	FN01517.1	96.53	980	12	6	193	1172	1	958	0	1602
Cannbio_056558	FN10396.1	99.17	481	4	0	689	1169	659	179	0	867
Cannbio_056715	FN14632.1	98.53	1089	11	3	866	1950	54	1141	0	1917
Cannbio_056814	FN04131.1	99.2	623	5	0	154	776	966	344	0	1123
Cannbio_056829	FN11564.1	86.04	1819	196	51	2750	4532	2770	974	0	1899
Cannbio_056873	FN15566.1	99.81	534	1	0	916	1449	1	534	0	981
Cannbio_057072	FN21796.1	99.95	2069	1	0	927	2995	847	2915	0	3816
Cannbio_057113	FN28268.1	99.36	471	3	0	362	832	900	430	0	854
Cannbio_057297	FN27770.1	99.66	290	1	0	2887	3176	1	290	1e-149	531
Cannbio_057378	FN16126.1	79.65	462	54	35	447	889	836	396	1e-79	296
Cannbio_057458	FN03934.1	99.28	970	7	0	60	1029	9	978	0	1753
Cannbio_057619	FN00329.1	98.78	905	11	0	2307	3211	920	16	0	1611
Cannbio_057834	FN04078.1	91.13	530	14	14	73	574	1185	661	0	688
Cannbio_057909	FN21235.1	97.11	623	8	3	1583	2204	614	1	0	1042
Cannbio_058100	FN15543.1	99.26	946	7	0	631	1576	82	1027	0	1711
Cannbio_058185	FN01723.1	92.72	756	49	4	302	1054	756	4	0	1086
Cannbio_058468	FN35021.1	98.43	381	6	0	1655	2035	381	1	0	671
Cannbio_058714	FN20239.1	100	659	0	0	853	1511	659	1	0	1218
Cannbio_058881	FN06092.1	99.45	1450	8	0	892	2341	521	1970	0	2634
Cannbio_059207	FN24927.1	99.36	157	1	0	1114	1270	157	1	1e-75	285
Cannbio_059301	FN36074.1	98.85	436	5	0	979	1414	1	436	0	778
Cannbio_059498	FN09906.1	99.44	887	4	1	1953	2839	358	1243	0	1609
Cannbio_059841	FN35260.1	100	69	0	0	481	549	24	92	7e-29	128
Cannbio_059951	FN08454.1	98.63	1243	5	8	2795	4025	1262	20	0	2191
Cannbio_060145	FN08333.1	93.05	331	11	3	518	836	188	518	2e-132	473
Cannbio_060441	FN12222.1	100	313	0	0	552	864	1	313	3e-164	579
Cannbio_060680	FN27454.1	99.87	759	1	0	5224	5982	211	969	0	1397
Cannbio_060786	FN06526.1	97.15	1229	14	7	1451	2679	75	1282	0	2056
Cannbio_061110	FN30928.1	95.33	557	24	2	118	673	1	556	0	883
Cannbio_061219	FN09862.1	99.91	2243	1	1	1452	3694	2242	1	0	4130
Cannbio_061489	FN21144.1	96.96	230	5	1	263	490	324	95	7e-106	385
Cannbio_061551	FN23871.1	100	296	0	0	1417	1712	296	1	1e-154	547
Cannbio_061622	FN01039.1	98.62	435	1	3	225	659	1	430	0	765
Cannbio_062032	FN22729.1	98.91	829	3	3	864	1686	1	829	0	1476
Cannbio_062218	FN07246.1	100	149	0	0	1105	1253	149	1	5e-73	276
Cannbio_062359	FN03249.1	98.82	424	5	0	1388	1811	1	424	0	756
Cannbio_062430	FN10130.1	99.74	381	1	0	1102	1482	176	556	0	699
Cannbio_062733	FN09488.1	99.29	280	2	0	547	826	280	1	1e-142	507
Cannbio_062861	FN27027.1	96.35	767	23	5	9740	10503	10	774	0	1275
Cannbio_063065	FN26198.1	99.17	241	2	0	2283	2523	26	266	8e-121	435
Cannbio_063279	FN28007.1	99.27	412	2	1	2428	2838	501	912	0	743
Cannbio_064335	FN04886.1	95.08	630	27	4	764	1391	661	34	0	989
Cannbio_064370	FN09891.1	100	1573	0	0	2485	4057	12	1584	0	2905
Cannbio_064386	FN06132.1	99.69	321	1	0	100	420	7	327	2e-166	588
Cannbio_064389	FN34333.1	98.96	385	4	0	1522	1906	1	385	0	689
Cannbio_064400	FN18486.1	99.38	1125	7	0	320	1444	1	1125	0	2039
Cannbio_064409	FN31805.1	99.55	220	1	0	6464	6683	1	220	2e-110	401
Cannbio_064423	FN23555.1	80.96	1371	215	44	1269	2616	1564	2911	0	1044
Cannbio_064437	FN05864.1	99.83	576	1	0	940	1515	1	576	0	1059
Cannbio_064461	FN06658.1	100	273	0	0	127	399	1	273	3e-142	505
Cannbio_064463	FN27850.1	99.04	628	4	1	1797	2424	1	626	0	1125
Cannbio_064481	FN03118.2	92.29	428	5	14	768	1195	793	394	3e-165	582
Cannbio_064486	FN30976.1	99.7	661	2	0	2057	2717	1	661	0	1210
Cannbio_064513	FN00074.1	99.71	689	2	0	44	732	1	689	0	1262
Cannbio_064549	FN36077.1	98.86	1929	18	3	2830	4754	1	1929	0	3437
Cannbio_064571	FN26855.1	100	395	0	0	1514	1908	420	26	0	730
Cannbio_064575	FN24161.1	98.85	523	6	0	1	523	523	1	0	933
Cannbio_064587	FN19424.1	99.31	4073	12	6	85	4156	4190	133	0	7352
Cannbio_064597	FN36443.1	98.56	831	9	1	187	1017	1	828	0	1465
Cannbio_064602	FN10758.1	99	301	3	0	703	1003	25	325	3e-152	540
Cannbio_064605	FN01621.1	99.56	901	4	0	912	1812	36	936	0	1642
Cannbio_064620	FN07331.1	99.52	2288	5	3	1	2282	66	2353	0	4159
Cannbio_064631	FN01696.1	98.57	1614	12	3	1018	2620	544	2157	0	2843
Cannbio_064643	FN11392.1	99.77	874	0	2	199	1070	1	874	0	1602
Cannbio_064648	FN35499.1	98.53	1909	25	3	372	2278	16	1923	0	3367
Cannbio_064656	FN27227.1	96.62	266	7	2	321	585	271	7	4e-123	440
Cannbio_064663	FN31721.1	86.49	148	18	2	213	359	30	176	5e-39	161
Cannbio_064668	FN28238.1	98.92	279	3	0	1262	1540	279	1	2e-140	499
Cannbio_064674	FN29830.1	97.82	550	0	3	375	912	1	550	0	939
Cannbio_064681	FN05925.1	98.57	837	6	3	880	1710	1416	580	0	1474
Cannbio_064683	FN33697.1	99.24	397	3	0	7240	7636	339	735	0	717
Cannbio_064686	FN16634.1	99.34	2408	14	2	398	2804	2407	1	0	4357
Cannbio_064696	FN32956.1	98.83	515	6	0	657	1171	515	1	0	918
Cannbio_064697	FN23271.1	99.62	520	2	0	1362	1881	672	153	0	950
Cannbio_064709	FN27643.1	98.52	677	10	0	540	1216	1	677	0	1195
Cannbio_064716	FN27577.1	99.56	451	2	0	2386	2836	282	732	0	822
Cannbio_064725	FN05393.1	99.34	452	3	0	1177	1628	247	698	0	819
Cannbio_053201	FN07737.1	98.14	1184	6	10	795	1972	594	1767	0	2050
Cannbio_053215	FN21701.1	99.67	604	2	0	2202	2805	604	1	0	1105
Cannbio_053224	FN35321.1	99.18	1700	12	1	1272	2969	741	2440	0	3061
Cannbio_053231	FN07300.1	99.49	1756	8	1	874	2629	401	2155	0	3192
Cannbio_053237	FN32291.1	98.72	547	3	2	601	1144	1008	463	0	968
Cannbio_053240	FN11730.1	99.35	1235	4	2	636	1869	1232	1	0	2233
Cannbio_053251	FN06273.1	99.48	2478	10	1	1296	3770	2491	14	0	4501
Cannbio_053256	FN03687.1	98.9	639	7	0	413	1051	231	869	0	1142
Cannbio_053261	FN28762.1	98.73	237	3	0	1212	1448	1	237	4e-117	422
Cannbio_053264	FN07091.1	98.75	1756	10	7	1	1750	1760	11	0	3110
Cannbio_053274	FN14658.1	99.6	496	2	0	1085	1580	299	794	0	905
Cannbio_053281	FN05483.1	99.61	515	2	0	1	515	1	515	0	941
Cannbio_053288	FN37156.1	99.13	461	4	0	806	1266	461	1	0	830
Cannbio_053295	FN10383.2	99.78	461	0	1	187	647	996	537	0	845
Cannbio_053300	FN19017.1	98.45	968	8	3	139	1106	1148	188	0	1698
Cannbio_053305	FN03031.1	99.69	1282	4	0	4297	5578	2354	1073	0	2346
Cannbio_053311	FN07868.1	99.39	814	5	0	978	1791	499	1312	0	1476
Cannbio_053320	FN24199.1	98.48	525	6	2	1757	2280	510	1033	0	924
Cannbio_053326	FN04293.1	97.54	569	4	2	594	1152	1	569	0	965
Cannbio_053329	FN05078.1	84.82	112	12	2	2224	2334	108	1	3e-22	108
Cannbio_053333	FN15107.1	97.47	789	17	1	2487	3275	592	1377	0	1351
Cannbio_053344	FN11405.1	99.67	1508	5	0	2038	3545	1	1508	0	2758
Cannbio_053349	FN33007.1	81.5	200	18	12	1	186	4	198	5e-35	147
Cannbio_053354	FN18811.1	99.08	655	5	1	786	1439	191	845	0	1175
Cannbio_053358	FN14966.1	98.86	438	5	0	614	1051	1	438	0	782
Cannbio_053367	FN03509.1	96.3	135	2	2	39	173	314	183	4e-56	219
Cannbio_053381	FN01767.1	91.73	520	41	2	152	670	98	616	0	721
Cannbio_053388	FN34240.1	99.79	1418	3	0	85	1502	1418	1	0	2603
Cannbio_053402	FN16800.1	98.61	790	2	2	941	1730	1	781	0	1389
Cannbio_053413	FN33328.1	99.42	520	3	0	91	610	526	7	0	944
Cannbio_053419	FN09750.1	98.65	446	3	1	470	915	1	443	0	787
Cannbio_053427	FN04088.1	100	203	0	0	290	492	203	1	7e-103	375
Cannbio_053430	FN23087.1	98.69	1222	16	0	1	1222	1222	1	0	2169
Cannbio_053438	FN03143.1	99.53	430	2	0	938	1367	363	792	0	784
Cannbio_053447	FN21883.1	98.98	587	6	0	303	889	165	751	0	1051
Cannbio_053471	FN24607.1	100	334	0	0	152	485	334	1	5e-176	617
Cannbio_053476	FN24840.1	99.33	600	4	0	1745	2344	600	1	0	1086
Cannbio_053481	FN08151.1	98.53	816	3	6	636	1450	808	1	0	1432
Cannbio_053511	FN18876.1	100	1167	0	0	331	1497	4	1170	0	2156
Cannbio_053514	FN13579.1	98.49	1327	12	4	1621	2939	1423	97	0	2333
Cannbio_053537	FN03856.1	99.1	446	4	0	903	1348	576	1021	0	802
Cannbio_053539	FN02083.1	99.89	930	1	0	15	944	26	955	0	1712
Cannbio_053554	FN31648.1	99.21	378	0	3	530	907	375	1	0	678
Cannbio_053588	FN16126.1	79.56	499	58	35	1	475	97	575	2e-85	316
Cannbio_053599	FN29121.1	100	105	0	0	1372	1476	1	105	1e-48	195
Cannbio_053608	FN11940.1	99.37	797	5	0	1659	2455	890	1686	0	1445
Cannbio_053617	FN25002.1	99.63	803	3	0	193	995	1	803	0	1467
Cannbio_053625	FN34162.1	99.31	875	6	0	3639	4513	875	1	0	1583
Cannbio_053634	FN34604.1	82.35	85	15	0	270	354	1812	1896	7e-13	75
Cannbio_053641	FN02599.1	99.55	1108	5	0	121	1228	1	1108	0	2019
Cannbio_053649	FN15430.1	99.87	793	1	0	916	1708	520	1312	0	1459
Cannbio_053675	FN12203.1	99.57	1154	5	0	2254	3407	1154	1	0	2104
Cannbio_053694	FN26271.1	99.18	1827	6	6	1	1825	29	1848	0	3282
Cannbio_053705	FN26897.1	97.95	293	6	0	1696	1988	242	534	3e-143	508
Cannbio_053711	FN27256.1	100	279	0	0	709	987	1	279	2e-145	516
Cannbio_053719	FN09057.1	100	360	0	0	557	916	360	1	0	665
Cannbio_053727	FN05300.1	99.75	393	1	0	244	636	74	466	0	721
Cannbio_053733	FN28424.1	98.16	1470	21	6	354	1820	2	1468	0	2560
Cannbio_053738	FN14618.1	99.72	1075	3	0	1	1075	1396	322	0	1969
Cannbio_053742	FN20321.1	99.1	333	3	0	1943	2275	1	333	3e-170	599
Cannbio_053753	FN26609.1	98.99	991	10	0	748	1738	981	1971	0	1775
Cannbio_053772	FN29056.1	91.75	630	47	3	2265	2893	1018	393	0	870
Cannbio_053795	FN23524.1	99.37	638	4	0	2228	2865	638	1	0	1157
Cannbio_053802	FN27115.1	98.41	502	8	0	53	554	1	502	0	883
Cannbio_053816	FN09303.1	99.09	988	9	0	11	998	63	1050	0	1775
Cannbio_053840	FN36272.1	99.05	629	6	0	1	629	1656	1028	0	1129
Cannbio_053856	FN31041.1	100	581	0	0	2266	2846	630	50	0	1074
Cannbio_053879	FN17445.2	99.82	1083	2	0	308	1390	1638	556	0	1989
Cannbio_053888	FN05661.1	99.67	606	2	0	5037	5642	1	606	0	1109
Cannbio_053898	FN20872.1	99.41	676	4	0	91	766	676	1	0	1227
Cannbio_053950	FN28234.1	99.64	1666	6	0	262	1927	54	1719	0	3044
Cannbio_053959	FN13564.1	99.56	911	3	1	3395	4304	1	911	0	1659
Cannbio_053967	FN01349.2	100	39	0	0	1	39	977	1015	2e-12	73.1
Cannbio_053977	FN16126.1	77.66	291	49	14	781	1061	823	539	2e-39	163
Cannbio_053995	FN30239.1	99.51	204	1	0	767	970	194	397	4e-102	372
Cannbio_054008	FN03345.1	100	631	0	0	32	662	3	633	0	1166
Cannbio_054026	FN18936.1	98.52	881	6	3	359	1232	1054	174	0	1554
Cannbio_054033	FN30694.1	98.9	544	3	1	1493	2036	1	541	0	968
Cannbio_054039	FN09938.1	98.1	686	11	2	3	687	1	685	0	1194
Cannbio_054047	FN02028.1	99.79	1915	4	0	2611	4525	1	1915	0	3515
Cannbio_054055	FN13086.1	98.64	883	11	1	735	1616	1051	169	0	1563
Cannbio_054067	FN12590.1	99.16	474	1	1	681	1151	985	512	0	850
Cannbio_054082	FN16226.1	98.35	666	5	5	1560	2224	502	1162	0	1164
Cannbio_054112	FN02991.1	96.23	265	10	0	710	974	265	1	4e-121	435
Cannbio_054135	FN26789.1	99.5	994	5	0	575	1568	1	994	0	1808
Cannbio_054156	FN24478.1	99.8	497	1	0	334	830	1	497	0	913
Cannbio_054161	FN17104.1	100	91	0	0	1	91	41	131	1e-40	169
Cannbio_054177	FN16126.1	85.4	137	16	4	479	613	1265	1131	3e-32	139
Cannbio_054188	FN13673.1	98.48	264	4	0	1099	1362	264	1	1e-130	466
Cannbio_054195	FN01157.1	98.88	1789	8	5	23	1811	1777	1	0	3182
Cannbio_054213	FN34118.1	98.84	172	2	0	886	1057	1	172	1e-82	307
Cannbio_054223	FN03105.1	99.03	1750	13	2	149	1898	2086	341	0	3134
Cannbio_054226	FN15637.1	99.32	879	6	0	1004	1882	943	1821	0	1591
Cannbio_054246	FN12363.1	98.15	108	2	0	1717	1824	108	1	7e-47	189
Cannbio_054251	FN00203.1	99.79	965	2	0	2682	3646	646	1610	0	1772
Cannbio_054257	FN25170.1	99.25	663	2	1	1019	1681	1	660	0	1194
Cannbio_054269	FN06032.1	99.7	5582	14	3	636	6215	5744	164	0	10210
Cannbio_054281	FN20391.1	97.25	437	12	0	184	620	605	169	0	741
Cannbio_054284	FN31529.1	87.41	270	23	8	435	697	266	1	3e-80	300
Cannbio_054287	FN25697.1	99.5	1402	4	1	669	2067	1402	1	0	2547
Cannbio_054300	FN17313.1	99.57	1393	6	0	5878	7270	1404	12	0	2540
Cannbio_054334	FN26301.1	99.59	964	4	0	6170	7133	1	964	0	1759
Cannbio_054342	FN00220.1	95.35	43	2	0	997	1039	2866	2908	4e-11	69.4
Cannbio_054372	FN23886.1	99.22	515	4	0	649	1163	320	834	0	929
Cannbio_054407	FN19739.1	99.64	560	2	0	2437	2996	873	1432	0	1024
Cannbio_054414	FN19316.1	98.83	1024	10	2	1868	2891	7	1028	0	1823
Cannbio_054430	FN34585.1	100	231	0	0	1477	1707	1	231	2e-118	427
Cannbio_054447	FN36152.1	98.75	160	2	0	918	1077	695	854	3e-76	285
Cannbio_054456	FN00029.1	99.4	496	3	0	983	1478	260	755	0	900
Cannbio_054460	FN13722.1	98.72	936	0	3	485	1420	924	1	0	1652
Cannbio_054464	FN11801.1	95.9	122	3	2	1828	1948	1803	1683	5e-49	196
Cannbio_054466	FN14591.1	98.58	211	0	2	1050	1260	208	1	2e-101	370
Cannbio_054473	FN20663.1	98.63	365	5	0	282	646	365	1	0	647
Cannbio_054484	FN12951.1	99.69	956	0	2	6285	7240	1334	2286	0	1746
Cannbio_054492	FN26610.1	90.18	224	14	5	5704	5920	1	223	2e-75	285
Cannbio_054501	FN20428.1	99.65	1441	5	0	209	1649	1	1441	0	2634
Cannbio_054507	FN02065.1	96.77	62	2	0	1379	1440	348	287	2e-21	104
Cannbio_054535	FN29804.1	99.27	823	6	0	1627	2449	833	11	0	1487
Cannbio_054546	FN20312.1	99.79	971	1	1	4805	5774	452	1422	0	1781
Cannbio_054554	FN33344.1	99.02	306	3	0	2644	2949	306	1	6e-155	549
Cannbio_054582	FN16815.1	99.55	224	1	0	1358	1581	1	224	3e-113	409
Cannbio_054594	FN15882.1	99.74	772	2	0	2866	3637	1136	365	0	1415
Cannbio_054610	FN06858.1	99.12	569	5	0	331	899	140	708	0	1024
Cannbio_054623	FN17458.1	100	652	0	0	256	907	1178	527	0	1205
Cannbio_054640	FN33369.1	100	191	0	0	514	704	197	7	2e-96	353
Cannbio_054648	FN18589.1	99.78	464	1	0	664	1127	1	464	0	852
Cannbio_054658	FN03346.1	99.89	948	1	0	1030	1977	948	1	0	1746
Cannbio_054668	FN31378.1	98.56	555	7	1	1516	2070	1	554	0	981
Cannbio_054671	FN36212.1	99.93	1375	1	0	1260	2634	1375	1	0	2534
Cannbio_054681	FN16126.1	80.92	456	59	17	11	458	153	588	1e-92	339
Cannbio_054689	FN02525.1	99.4	833	5	0	119	951	18	850	0	1511
Cannbio_054707	FN23202.1	99.29	846	6	0	1495	2340	1	846	0	1530
Cannbio_054720	FN13021.1	99.33	445	3	0	213	657	1112	668	0	806
Cannbio_054726	FN15387.1	100	130	0	0	230	359	1	130	4e-62	241
Cannbio_054754	FN34465.1	85.94	256	26	10	348	598	1	251	3e-70	265
Cannbio_054767	FN11231.1	99.41	674	4	0	371	1044	1	674	0	1223
Cannbio_054805	FN15299.1	99.91	2270	2	0	164	2433	19	2288	0	4181
Cannbio_054827	FN14779.1	99.53	852	4	0	1986	2837	875	24	0	1552
Cannbio_054835	FN19476.1	99.62	1596	6	0	548	2143	2236	641	0	2915
Cannbio_054842	FN26458.1	100	138	0	0	703	840	207	70	7e-67	255
Cannbio_054845	FN24230.1	99.74	775	2	0	1421	2195	775	1	0	1421
Cannbio_054853	FN34557.1	98.75	1445	8	5	100	1540	1439	1	0	2560
Cannbio_054857	FN21045.1	99.58	707	3	0	1	707	17	723	0	1290
Cannbio_054864	FN28390.1	98.67	974	13	0	3489	4462	555	1528	0	1727
Cannbio_054871	FN31669.1	99.08	1084	5	5	437	1517	1	1082	0	1941
Cannbio_054896	FN30350.1	99.08	1195	11	0	1107	2301	603	1797	0	2146
Cannbio_054909	FN22741.1	98.98	1858	19	0	1095	2952	2451	594	0	3326
Cannbio_054916	FN17613.1	100	960	0	0	1	960	192	1151	0	1773
Cannbio_054922	FN12947.1	99.57	235	1	0	277	511	1	235	3e-119	429
Cannbio_054927	FN27922.1	100	222	0	0	3829	4050	1	222	2e-113	411
Cannbio_054942	FN21482.1	99.69	323	1	0	1493	1815	128	450	4e-168	592
Cannbio_054951	FN08502.1	99.22	1149	9	0	1979	3127	1149	1	0	2073
Cannbio_054962	FN13984.1	97.63	1012	21	2	442	1450	1012	1	0	1733
Cannbio_054977	FN33606.1	97.67	1073	12	6	148	1214	1066	1	0	1838
Cannbio_054994	FN16848.1	99.14	582	5	0	254	835	4	585	0	1048
Cannbio_055003	FN05548.1	99.46	737	4	0	3066	3802	475	1211	0	1339
Cannbio_055020	FN20527.1	98.49	727	11	0	2001	2727	330	1056	0	1282
Cannbio_055039	FN02790.1	98.71	388	5	0	605	992	993	606	0	689
Cannbio_055048	FN16826.1	99.41	2040	12	0	1295	3334	2040	1	0	3701
Cannbio_055054	FN01726.1	100	343	0	0	283	625	351	9	0	634
Cannbio_055059	FN09504.1	98.58	986	6	5	414	1392	1	985	0	1736
Cannbio_055078	FN35872.1	99.8	502	1	0	1628	2129	508	7	0	922
Cannbio_055106	FN06133.1	99.7	1009	3	0	1085	2093	8	1016	0	1847
Cannbio_055115	FN20301.1	99.76	415	1	0	770	1184	2	416	0	761
Cannbio_055121	FN30169.1	100	1684	0	0	257	1940	2095	412	0	3110
Cannbio_055135	FN08986.1	100	128	0	0	1522	1649	128	1	2e-61	237
Cannbio_055146	FN17575.1	99.9	1914	2	0	1039	2952	95	2008	0	3524
Cannbio_055153	FN22094.1	99.38	1766	11	0	97	1862	1790	25	0	3201
Cannbio_055162	FN24736.1	99.64	1392	5	0	103	1494	6	1397	0	2543
Cannbio_055171	FN11710.1	91.11	225	18	2	792	1015	2	225	1e-81	303
Cannbio_055179	FN11184.1	99.56	228	1	0	1002	1229	464	691	2e-115	416
Cannbio_055192	FN23108.2	88.83	573	31	22	990	1549	162	714	0	673
Cannbio_055196	FN25214.1	97.48	833	13	7	391	1222	1	826	0	1415
Cannbio_055203	FN33781.1	96.88	640	14	6	100	737	1	636	0	1066
Cannbio_055209	FN31845.1	99.78	449	1	0	1893	2341	1117	669	0	824
Cannbio_055232	FN14374.1	98.7	462	6	0	415	876	1	462	0	821
Cannbio_055241	FN30472.1	98.33	720	11	1	1243	1961	1000	1719	0	1262
Cannbio_055247	FN34330.1	98.95	1046	11	0	64	1109	5	1050	0	1871
Cannbio_055250	FN11672.1	99.76	3731	9	0	197	3927	1	3731	0	6841
Cannbio_055281	FN15393.1	99.47	1122	6	0	589	1710	1814	693	0	2039
Cannbio_055290	FN07599.1	99.9	1042	1	0	339	1380	1	1042	0	1919
Cannbio_055293	FN00431.2	97.38	1220	8	9	44	1263	1599	404	0	2054
Cannbio_055301	FN04102.1	99.13	2881	14	3	34	2913	27	2897	0	5171
Cannbio_055308	FN22680.1	99.41	681	4	0	338	1018	9	689	0	1236
Cannbio_055334	FN25864.1	98.67	377	5	0	362	738	407	31	0	669
Cannbio_055344	FN18497.1	99.62	522	2	0	1856	2377	219	740	0	953
Cannbio_055357	FN11873.1	99.81	2120	4	0	1	2120	2120	1	0	3893
Cannbio_055364	FN11489.1	99.75	408	1	0	966	1373	1	408	0	749
Cannbio_055381	FN30050.1	99.66	581	2	0	1446	2026	1	581	0	1062
Cannbio_055383	FN09843.1	97.73	264	4	2	94	356	1	263	1e-126	453
Cannbio_055388	FN14899.1	99.84	1222	2	0	1182	2403	1	1222	0	2246
Cannbio_055395	FN19046.1	99.57	695	3	0	678	1372	1	695	0	1267
Cannbio_055403	FN28098.1	98.52	539	8	0	2029	2567	210	748	0	952
Cannbio_055424	FN05582.1	99.7	1974	6	0	828	2801	1	1974	0	3613
Cannbio_055442	FN32664.1	99.7	1334	4	0	2369	3702	1687	3020	0	2442
Cannbio_055450	FN08872.1	96.78	808	13	6	199	1005	796	1	0	1336
Cannbio_055462	FN22232.1	98.31	354	6	0	1020	1373	1	354	4e-177	621
Cannbio_055474	FN03267.1	99.35	1841	12	0	174	2014	1841	1	0	3334
Cannbio_055489	FN02229.1	99.58	951	4	0	739	1689	1	951	0	1735
Cannbio_055498	FN05427.1	100	4434	0	0	1830	6263	1	4434	0	8189
Cannbio_055506	FN02565.1	94.55	55	0	3	3843	3895	54	1	2e-14	82.4
Cannbio_055514	FN03101.1	99.36	1247	6	1	1540	2786	1245	1	0	2257
Cannbio_055525	FN01308.1	99.11	562	5	0	2539	3100	774	213	0	1011
Cannbio_055531	FN27556.1	98.91	1645	12	5	158	1796	1650	6	0	2933
Cannbio_055541	FN13689.1	99.59	485	2	0	441	925	1	485	0	885
Cannbio_055566	FN09305.1	99.32	2064	14	0	3260	5323	2133	70	0	3735
Cannbio_055580	FN04559.1	99.4	832	5	0	1613	2444	1	832	0	1509
Cannbio_055589	FN26006.1	99.65	284	1	0	590	873	13	296	7e-147	520
Cannbio_055611	FN07295.1	99.02	614	3	3	1944	2557	611	1	0	1098
Cannbio_055624	FN17689.1	97.66	1964	37	9	89	2046	1966	6	0	3363
Cannbio_055637	FN34696.1	99.17	480	4	0	2674	3153	480	1	0	865
Cannbio_055668	FN10956.1	97.3	593	16	0	377	969	1057	465	0	1007
Cannbio_055676	FN21194.1	98.47	1696	16	5	1581	3269	1	1693	0	2979
Cannbio_055686	FN06369.1	99.39	814	5	0	2069	2882	814	1	0	1476
Cannbio_055694	FN07287.1	99.25	671	5	0	1387	2057	1	671	0	1212
Cannbio_055700	FN10786.1	99.33	1196	6	1	523	1716	343	1538	0	2163
Cannbio_055710	FN04276.1	99.34	1066	7	0	379	1444	1694	629	0	1930
Cannbio_055715	FN25398.1	97.01	1003	20	4	2586	3588	606	1598	0	1677
Cannbio_055721	FN12733.1	98.06	155	3	0	1382	1536	1	155	3e-71	270
Cannbio_055743	FN12029.1	99.77	432	0	1	888	1318	1	432	0	791
Cannbio_055749	FN02452.1	99.38	1782	11	0	143	1924	1	1782	0	3230
Cannbio_055757	FN36863.1	99.53	640	3	0	827	1466	1179	540	0	1166
Cannbio_055776	FN16802.1	99.31	1156	5	1	3942	5097	1153	1	0	2091
Cannbio_055786	FN22096.1	97.58	992	6	8	491	1473	17	999	0	1683
Cannbio_055795	FN07581.1	99.28	278	2	0	1	278	203	480	3e-142	503
Cannbio_055812	FN20442.1	98.51	538	5	3	119	654	1	537	0	948
Cannbio_055821	FN10061.1	96.85	254	8	0	159	412	1617	1870	2e-118	425
Cannbio_055846	FN01337.1	99.75	399	1	0	2241	2639	860	462	0	732
Cannbio_055857	FN33532.1	92.23	206	16	0	2497	2702	1	206	9e-78	292
Cannbio_055873	FN16745.1	99.34	906	4	2	893	1797	1	905	0	1639
Cannbio_055890	FN22205.1	99.79	479	1	0	283	761	479	1	0	880
Cannbio_055896	FN14363.1	100	209	0	0	132	340	209	1	1e-106	387
Cannbio_055905	FN30092.1	100	551	0	0	4874	5424	789	239	0	1018
Cannbio_055915	FN34139.1	94.71	681	3	8	81	738	1249	579	0	1027
Cannbio_055940	FN35447.1	98.73	314	4	0	708	1021	1	314	3e-159	562
Cannbio_055949	FN26284.1	99.55	1993	9	0	2561	4553	1994	2	0	3631
Cannbio_055976	FN14993.1	100	319	0	0	3049	3367	1	319	2e-167	590
Cannbio_056005	FN13809.1	99.46	369	2	0	2293	2661	678	1046	0	671
Cannbio_056013	FN23257.1	99.83	603	1	0	313	915	1447	845	0	1109
Cannbio_056025	FN29708.1	98.43	575	3	5	1200	1770	254	826	0	1007
Cannbio_056037	FN19165.1	99.87	1497	2	0	714	2210	1498	2	0	2754
Cannbio_056042	FN30855.1	99.59	1690	7	0	1	1690	33	1722	0	3083
Cannbio_056045	FN00518.1	99.37	318	2	0	355	672	335	18	8e-164	577
Cannbio_056056	FN01017.1	96.05	76	3	0	1	76	76	1	1e-27	124
Cannbio_056067	FN29336.1	98.61	649	2	2	758	1399	666	18	0	1142
Cannbio_056091	FN00954.1	100	313	0	0	991	1303	313	1	3e-164	579
Cannbio_056093	FN10431.1	99.46	1116	6	0	1	1116	1466	351	0	2028
Cannbio_056106	FN00220.1	81.44	97	11	7	439	531	2931	2838	5e-12	73.1
Cannbio_056114	FN16990.1	100	357	0	0	439	795	51	407	0	660
Cannbio_056118	FN06045.1	99.22	769	6	0	813	1581	838	70	0	1387
Cannbio_056127	FN09725.1	97.3	482	9	3	1135	1616	1	478	0	815
Cannbio_056137	FN01255.1	99.7	1327	4	0	2330	3656	1327	1	0	2429
Cannbio_056164	FN05824.1	98.59	1131	8	5	1161	2291	10	1132	0	1993
Cannbio_056182	FN05046.1	99.3	1438	10	0	5885	7322	16	1453	0	2601
Cannbio_056196	FN06678.1	99.41	843	5	0	11	853	2420	1578	0	1530
Cannbio_056205	FN04683.1	99.65	866	3	0	194	1059	2006	1141	0	1583
Cannbio_056213	FN26868.1	100	810	0	0	367	1176	1	810	0	1496
Cannbio_056217	FN09307.1	99.81	539	1	0	1647	2185	1	539	0	990
Cannbio_056229	FN01209.1	98.91	731	8	0	3121	3851	736	6	0	1306
Cannbio_056235	FN22033.1	98.55	620	8	1	577	1196	619	1	0	1094
Cannbio_056247	FN08028.1	99.9	1014	1	0	1413	2426	1	1014	0	1868
Cannbio_056251	FN23156.1	99.33	150	1	0	1928	2077	162	13	9e-72	272
Cannbio_056264	FN07818.1	98.39	2054	33	0	2055	4108	1	2054	0	3611
Cannbio_056284	FN06674.1	99.74	1533	4	0	585	2117	1539	7	0	2809
Cannbio_056322	FN12653.1	99.88	1637	2	0	586	2222	2275	639	0	3013
Cannbio_056324	FN07977.1	98.8	668	8	0	1481	2148	668	1	0	1190
Cannbio_056329	FN12109.1	99.25	2534	12	2	260	2793	2612	86	0	4567
Cannbio_056344	FN34663.1	99.39	977	6	0	1023	1999	977	1	0	1772
Cannbio_056356	FN23140.1	99.78	460	1	0	2219	2678	834	1293	0	845
Cannbio_056362	FN29718.1	99.87	1581	2	0	14	1594	1689	109	0	2909
Cannbio_056367	FN08838.1	99.35	1691	8	1	376	2063	1691	1	0	3059
Cannbio_056379	FN23482.1	98.95	381	4	0	651	1031	381	1	0	682
Cannbio_056405	FN03933.1	99.84	1235	2	0	1808	3042	931	2165	0	2270
Cannbio_056412	FN11032.1	99.27	1102	4	4	611	1709	2136	1036	0	1988
Cannbio_056414	FN24326.1	98.88	447	5	0	1743	2189	447	1	0	798
Cannbio_056426	FN13312.1	99.33	897	6	0	1282	2178	23	919	0	1624
Cannbio_056440	FN01376.1	99.33	890	6	0	1832	2721	896	7	0	1611
Cannbio_056463	FN14864.1	99.89	945	1	0	1046	1990	945	1	0	1740
Cannbio_056465	FN10989.1	99	804	7	1	292	1094	997	194	0	1439
Cannbio_056472	FN11393.1	99.51	1423	7	0	1212	2634	1563	141	0	2590
Cannbio_056483	FN06799.1	98.37	612	4	2	620	1231	975	370	0	1070
Cannbio_056491	FN06524.2	99.67	921	3	0	142	1062	1	921	0	1685
Cannbio_056498	FN20942.1	98.96	959	10	0	1751	2709	861	1819	0	1716
Cannbio_056501	FN16257.1	99.5	799	4	0	1241	2039	530	1328	0	1454
Cannbio_056510	FN16280.1	98.66	672	9	0	143	814	1505	834	0	1192
Cannbio_056518	FN33184.1	98.12	746	7	1	470	1215	1984	1246	0	1293
Cannbio_056536	FN17521.1	99.75	395	1	0	536	930	395	1	0	725
Cannbio_056554	FN08488.1	99.1	3449	27	2	2292	5736	6	3454	0	6194
Cannbio_056590	FN21592.1	99.75	1607	4	0	644	2250	1607	1	0	2946
Cannbio_056604	FN19583.1	98.97	1652	16	1	1959	3609	1652	1	0	2955
Cannbio_056628	FN19489.1	94.98	219	2	6	253	471	210	1	6e-91	335
Cannbio_056632	FN23578.1	98.72	467	4	2	82	547	1071	606	0	828
Cannbio_056642	FN10332.1	99.6	744	3	0	723	1466	749	6	0	1358
Cannbio_056652	FN14991.1	98.85	1219	9	4	455	1672	158	1372	0	2169
Cannbio_056675	FN29023.1	99.13	1040	9	0	2459	3498	1203	164	0	1871
Cannbio_056686	FN19086.1	99.92	2664	2	0	106	2769	1	2664	0	4909
Cannbio_056688	FN14883.1	99.38	975	3	3	1169	2142	321	1293	0	1764
Cannbio_056695	FN30451.1	98.91	1930	15	4	208	2135	2705	780	0	3443
Cannbio_056709	FN35603.1	99.03	823	2	1	308	1130	817	1	0	1471
Cannbio_056725	FN19727.1	89.34	366	35	4	3185	3548	19	382	3e-127	457
Cannbio_056736	FN09643.1	94.24	2032	92	21	1028	3051	2015	1	0	3081
Cannbio_056754	FN16439.1	98.72	548	1	3	48	592	1	545	0	968
Cannbio_056764	FN19621.1	98.67	676	9	0	1673	2348	543	1218	0	1199
Cannbio_056774	FN11303.1	99.24	1449	11	0	3808	5256	1	1449	0	2615
Cannbio_056792	FN26995.1	94.27	314	10	5	2604	2913	310	1	2e-132	473
Cannbio_056807	FN35416.1	99.72	362	1	0	3581	3942	546	185	0	664
Cannbio_056818	FN10748.1	99	896	7	2	2	896	1151	257	0	1604
Cannbio_056826	FN13445.1	98.96	770	8	0	105	874	770	1	0	1378
Cannbio_056834	FN29176.1	98.77	81	1	0	1618	1698	96	176	1e-33	145
Cannbio_056840	FN05995.1	99.47	1511	8	0	355	1865	1511	1	0	2747
Cannbio_056893	FN03438.1	99.54	651	3	0	136	786	651	1	0	1186
Cannbio_056913	FN37126.1	99.93	1414	1	0	3261	4674	1414	1	0	2606
Cannbio_056923	FN01141.1	98.82	1017	12	0	464	1480	1366	350	0	1812
Cannbio_056929	FN25788.1	99.32	1767	11	1	1	1767	1766	1	0	3195
Cannbio_056939	FN03372.1	98.57	908	9	2	1415	2318	908	1	0	1602
Cannbio_056963	FN04896.1	99.62	798	3	0	163	960	23	820	0	1458
Cannbio_056987	FN14832.1	99.52	828	4	0	588	1415	341	1168	0	1507
Cannbio_057005	FN12221.1	99.62	1307	5	0	1	1307	1307	1	0	2386
Cannbio_057013	FN05408.1	99.72	1445	4	0	2851	4295	1445	1	0	2647
Cannbio_057026	FN26621.1	98.74	637	7	1	1	637	58	693	0	1131
Cannbio_057030	FN08619.1	99.65	571	2	0	1206	1776	850	1420	0	1044
Cannbio_057051	FN11104.1	99.34	2888	19	0	110	2997	2888	1	0	5247
Cannbio_057059	FN04413.1	99.65	569	2	0	1608	2176	1329	1897	0	1040
Cannbio_057073	FN25031.1	99.47	1129	6	0	269	1397	1187	59	0	2052
Cannbio_057085	FN07891.1	99.38	2098	11	2	3462	5558	2097	1	0	3801
Cannbio_057097	FN25632.1	99.56	906	1	3	1	904	1982	1078	0	1648
Cannbio_057100	FN00369.1	99.4	996	3	2	660	1652	1	996	0	1803
Cannbio_057141	FN09850.1	99.21	1262	10	0	632	1893	1441	180	0	2276
Cannbio_057145	FN21884.1	99.22	1665	5	2	462	2118	287	1951	0	2996
Cannbio_057155	FN32313.1	100	343	0	0	348	690	592	250	0	634
Cannbio_057162	FN00046.1	99.05	733	6	1	271	1002	733	1	0	1314
Cannbio_057174	FN30957.1	99.76	2960	4	2	351	3307	3382	423	0	5424
Cannbio_057194	FN03420.1	91.21	569	31	15	1999	2553	564	1	0	756
Cannbio_057203	FN07975.1	99.62	2110	6	2	1396	3503	1	2110	0	3851
Cannbio_057212	FN32959.1	99.24	655	5	0	274	928	1	655	0	1182
Cannbio_057213	FN03288.1	98.53	1695	16	6	1	1686	1758	64	0	2983
Cannbio_057245	FN11026.1	100	328	0	0	1405	1732	328	1	1e-172	606
Cannbio_057254	FN05264.1	100	465	0	0	369	833	768	304	0	859
Cannbio_057264	FN04788.1	99.19	2343	19	0	4401	6743	2343	1	0	4222
Cannbio_057269	FN09248.1	99.51	206	1	0	443	648	1	206	4e-103	375
Cannbio_057293	FN25880.1	99.13	688	4	1	313	998	1335	648	0	1236
Cannbio_057310	FN08453.2	99.21	1898	12	2	2432	4327	19	1915	0	3419
Cannbio_057314	FN20577.1	99.57	2797	11	1	1	2796	2797	1	0	5097
Cannbio_057319	FN12502.1	98.78	1230	10	2	242	1466	1353	124	0	2183
Cannbio_057337	FN02126.1	87.85	214	16	10	1299	1507	7	215	8e-63	243
Cannbio_057345	FN11056.1	99.57	465	2	0	913	1377	465	1	0	848
Cannbio_057371	FN04287.1	99.69	640	2	0	2858	3497	765	1404	0	1171
Cannbio_057400	FN01304.1	99.79	480	1	0	2622	3101	480	1	0	881
Cannbio_057414	FN34219.1	100	309	0	0	2352	2660	309	1	7e-162	571
Cannbio_057424	FN15164.1	98.99	2083	13	5	1451	3533	1	2075	0	3723
Cannbio_057431	FN01720.1	99.62	795	1	2	698	1491	1	794	0	1450
Cannbio_057441	FN25303.1	99.61	516	2	0	1894	2409	516	1	0	942
Cannbio_057445	FN03407.1	99.59	968	4	0	1846	2813	968	1	0	1766
Cannbio_057452	FN08984.1	99.49	778	4	0	1561	2338	968	191	0	1415
Cannbio_057477	FN26585.1	99.25	1470	11	0	1574	3043	2309	840	0	2654
Cannbio_057493	FN28644.1	99.82	555	1	0	210	764	1167	613	0	1020
Cannbio_057506	FN24940.1	98.87	529	6	0	583	1111	536	8	0	944
Cannbio_057510	FN09900.1	99.36	2020	13	0	1031	3050	2022	3	0	3659
Cannbio_057539	FN03731.1	100	725	0	0	65	789	1	725	0	1339
Cannbio_057553	FN28734.1	98.17	657	5	4	605	1261	1311	662	0	1140
Cannbio_057562	FN07822.1	99.09	1763	16	0	604	2366	1763	1	0	3169
Cannbio_057574	FN27829.1	99.29	1122	5	1	73	1194	1644	526	0	2025
Cannbio_057593	FN19138.1	99.88	846	1	0	3510	4355	20	865	0	1557
Cannbio_057616	FN07469.1	99.77	1297	3	0	2830	4126	1297	1	0	2379
Cannbio_057628	FN05339.1	99.41	2564	14	1	1838	4401	2563	1	0	4650
Cannbio_057666	FN15262.1	99.21	1267	4	2	561	1821	173	1439	0	2279
Cannbio_057676	FN04604.1	98.63	585	8	0	1323	1907	478	1062	0	1037
Cannbio_057686	FN10742.1	97.84	649	11	3	789	1434	751	103	0	1118
Cannbio_057717	FN12082.1	100	568	0	0	351	918	1	568	0	1050
Cannbio_057736	FN07454.1	99.12	3193	28	0	342	3534	3217	25	0	5742
Cannbio_057749	FN11985.1	99.65	576	2	0	1326	1901	80	655	0	1053
Cannbio_057777	FN11798.1	98.22	785	13	1	1113	1896	2	786	0	1391
Cannbio_057782	FN25512.1	98.26	1208	18	2	270	1474	1243	36	0	2111
Cannbio_057807	FN19002.1	96.97	693	21	0	253	945	844	152	0	1164
Cannbio_057809	FN00201.1	98.91	276	3	0	1508	1783	276	1	9e-139	494
Cannbio_057827	FN18672.1	99.34	1055	7	0	3252	4306	1055	1	0	1910
Cannbio_057830	FN24119.1	100	117	0	0	1271	1387	1	117	2e-55	217
Cannbio_057928	FN09111.1	99.2	2260	18	0	1342	3601	1	2260	0	4074
Cannbio_057936	FN23152.1	99.58	1420	6	0	727	2146	1420	1	0	2590
Cannbio_057953	FN11597.1	99.15	1054	9	0	349	1402	17	1070	0	1897
Cannbio_057963	FN04169.1	97.77	1256	17	6	733	1984	2721	1473	0	2154
Cannbio_057973	FN11199.1	98.56	1666	23	1	3189	4853	1666	1	0	2942
Cannbio_058017	FN23416.1	98.83	2994	24	6	1270	4254	399	3390	0	5325
Cannbio_058027	FN06734.1	99.32	293	2	0	605	897	1	293	7e-150	531
Cannbio_058052	FN20283.1	99.66	2050	7	0	648	2697	2050	1	0	3747
Cannbio_058065	FN26021.1	99.07	972	4	3	62	1033	967	1	0	1740
Cannbio_058098	FN04876.1	99.68	1547	5	0	324	1870	2441	895	0	2830
Cannbio_058101	FN34377.1	99.13	693	6	0	1887	2579	629	1321	0	1247
Cannbio_058155	FN03715.1	98.23	1016	17	1	723	1737	1016	1	0	1775
Cannbio_058157	FN21695.1	99.48	1338	7	0	555	1892	1	1338	0	2433
Cannbio_058172	FN11535.1	98.32	1427	2	4	511	1915	1	1427	0	2483
Cannbio_058180	FN09383.1	99.49	389	2	0	52	440	1	389	0	708
Cannbio_058186	FN01982.1	99.58	1187	5	0	1999	3185	1869	683	0	2165
Cannbio_058203	FN06362.1	99.15	1172	10	0	930	2101	637	1808	0	2109
Cannbio_058226	FN35726.1	99.83	1146	2	0	3296	4441	1147	2	0	2106
Cannbio_058260	FN09701.1	98.94	846	5	3	1612	2454	2	846	0	1509
Cannbio_058294	FN03667.1	98.58	1195	5	9	1	1186	4	1195	0	2102
Cannbio_058305	FN07400.1	100	1006	0	0	388	1393	1	1006	0	1858
Cannbio_058325	FN17082.1	99.24	788	3	1	1235	2019	741	1528	0	1419
Cannbio_058333	FN14261.1	99.52	1246	6	0	987	2232	806	2051	0	2268
Cannbio_058354	FN05237.1	99.75	1610	4	0	243	1852	1	1610	0	2952
Cannbio_058409	FN15014.1	99.76	1641	4	0	3823	5463	1	1641	0	3009
Cannbio_058454	FN34474.1	98.52	1216	9	5	476	1691	1	1207	0	2137
Cannbio_058487	FN23669.1	100	242	0	0	766	1007	242	1	7e-125	448
Cannbio_058549	FN10391.1	99.77	1285	3	0	1	1285	1437	153	0	2357
Cannbio_058556	FN26232.1	99.13	803	7	0	309	1111	806	4	0	1445
Cannbio_058584	FN29018.1	98.98	688	5	2	241	927	1	687	0	1230
Cannbio_058627	FN31534.1	97.66	470	9	2	1260	1728	1	469	0	806
Cannbio_058637	FN26183.1	93.61	313	18	2	1047	1358	312	1	4e-130	466
Cannbio_058658	FN02604.1	99.75	1573	4	0	1240	2812	1	1573	0	2883
Cannbio_058665	FN14108.1	100	1096	0	0	775	1870	340	1435	0	2025
Cannbio_058672	FN09872.1	99.37	1582	4	1	1564	3139	1582	1	0	2861
Cannbio_058677	FN04054.1	98.93	1126	9	1	646	1771	1	1123	0	2010
Cannbio_058688	FN25584.1	99.35	927	4	2	721	1645	2031	1105	0	1677
Cannbio_058695	FN16521.1	99.78	453	1	0	324	776	1	453	0	832
Cannbio_058716	FN08010.1	99.9	1041	1	0	1549	2589	1041	1	0	1917
Cannbio_058793	FN26622.1	100	480	0	0	430	909	1071	592	0	887
Cannbio_058814	FN23301.1	99.37	1104	6	1	1890	2993	77	1179	0	1999
Cannbio_058829	FN17418.1	98.6	1571	18	4	1	1569	147	1715	0	2776
Cannbio_058835	FN20873.1	99.66	2362	8	0	656	3017	970	3331	0	4318
Cannbio_058854	FN23616.1	98.93	1784	14	3	401	2183	1780	1	0	3184
Cannbio_058878	FN20584.1	99.32	586	4	0	1143	1728	11	596	0	1061
Cannbio_058892	FN23489.1	99.77	438	1	0	2009	2446	438	1	0	804
Cannbio_058896	FN08661.1	99.29	562	4	0	1564	2125	6	567	0	1016
Cannbio_058906	FN18873.1	99.55	1990	9	0	2289	4278	1	1990	0	3626
Cannbio_058933	FN19104.1	98.65	1929	26	0	184	2112	1	1929	0	3419
Cannbio_058936	FN34356.1	99.11	450	4	0	2953	3402	1	450	0	809
Cannbio_058979	FN29341.1	99.41	1523	8	1	128	1650	11	1532	0	2761
Cannbio_058992	FN02637.1	98.08	417	8	0	237	653	183	599	0	726
Cannbio_059017	FN06822.1	98.74	477	6	0	1164	1640	711	235	0	848
Cannbio_059042	FN09102.1	99.76	2080	2	1	322	2401	113	2189	0	3810
Cannbio_059057	FN21196.1	100	465	0	0	1299	1763	465	1	0	859
Cannbio_059110	FN36572.1	98.32	298	5	0	1736	2033	301	4	1e-147	523
Cannbio_059131	FN22680.1	94.66	506	21	5	1111	1612	514	11	0	780
Cannbio_059163	FN31820.1	99.69	962	3	0	3793	4754	1	962	0	1760
Cannbio_059176	FN03556.1	99.32	443	3	0	1807	2249	486	44	0	802
Cannbio_059184	FN05247.1	99.55	2005	9	0	295	2299	94	2098	0	3653
Cannbio_059198	FN00606.1	96.38	304	11	0	1372	1675	235	538	6e-141	501
Cannbio_059223	FN16880.1	99.65	576	2	0	1653	2228	304	879	0	1053
Cannbio_059253	FN25080.1	99.29	1959	11	3	313	2271	1	1956	0	3537
Cannbio_059305	FN24858.1	98.76	886	9	2	3240	4125	450	1333	0	1574
Cannbio_059365	FN00603.1	99.65	1146	4	0	681	1826	1	1146	0	2095
Cannbio_059400	FN11927.1	99.29	420	3	0	540	959	12	431	0	760
Cannbio_059405	FN21768.1	99.57	1632	7	0	2392	4023	1632	1	0	2976
Cannbio_059421	FN33710.1	98.67	1126	12	1	539	1661	1167	42	0	1993
Cannbio_059432	FN27986.1	83.4	265	27	13	920	1174	5	262	2e-59	230
Cannbio_059449	FN30826.1	99.83	1158	2	0	839	1996	1	1158	0	2128
Cannbio_059454	FN30288.1	100	774	0	0	845	1618	6	779	0	1430
Cannbio_059475	FN10814.1	99.12	1027	9	0	64	1090	1	1027	0	1847
Cannbio_059483	FN34789.1	97.45	862	18	2	2956	3817	1	858	0	1467
Cannbio_059495	FN10970.1	95.64	619	0	7	1	592	619	1	0	968
Cannbio_059530	FN00435.2	98.99	497	5	0	60	556	497	1	0	891
Cannbio_059539	FN10316.4	99.31	437	3	0	876	1312	437	1	0	791
Cannbio_059552	FN01436.1	99.71	2721	8	0	2042	4762	2721	1	0	4981
Cannbio_059591	FN16847.1	99.61	510	2	0	476	985	367	876	0	931
Cannbio_059633	FN26293.1	95.77	142	6	0	151	292	5	146	1e-59	230
Cannbio_059660	FN22986.1	98.9	818	9	0	464	1281	19	836	0	1461
Cannbio_059673	FN27273.1	99.16	1067	9	0	1247	2313	1795	729	0	1921
Cannbio_059693	FN03111.1	99.4	838	5	0	1455	2292	4	841	0	1520
Cannbio_059709	FN27814.1	99.8	1482	3	0	113	1594	1	1482	0	2721
Cannbio_059725	FN00395.1	100	703	0	0	1658	2360	703	1	0	1299
Cannbio_059752	FN16036.1	99.62	2388	9	0	698	3085	741	3128	0	4361
Cannbio_059774	FN30263.1	99.92	1321	1	0	2133	3453	491	1811	0	2435
Cannbio_059812	FN11863.1	83.83	439	51	9	1570	2004	2	424	2e-115	416
Cannbio_059842	FN24906.1	99.08	1089	7	2	170	1258	1086	1	0	1953
Cannbio_059872	FN12744.1	99.11	338	3	0	1905	2242	987	1324	4e-173	608
Cannbio_059890	FN36838.1	99.04	415	4	0	1903	2317	323	737	0	745
Cannbio_059909	FN35677.1	100	468	0	0	478	945	242	709	0	865
Cannbio_059947	FN12352.1	98.32	2381	13	10	2970	5323	2381	1	0	4150
Cannbio_059991	FN18965.1	98.6	1362	19	0	457	1818	1363	2	0	2410
Cannbio_060011	FN22441.1	99.59	1228	4	1	1452	2678	100	1327	0	2239
Cannbio_060033	FN33126.1	99.73	1132	3	0	1098	2229	1	1132	0	2074
Cannbio_060059	FN20421.1	99.71	688	2	0	2089	2776	9	696	0	1260
Cannbio_060077	FN33482.1	100	963	0	0	1224	2186	744	1706	0	1779
Cannbio_060090	FN08500.1	99.06	636	6	0	1256	1891	1264	629	0	1146
Cannbio_060118	FN00748.1	99.59	727	3	0	3397	4123	134	860	0	1327
Cannbio_060138	FN09952.1	100	131	0	0	172	302	1	131	1e-62	243
Cannbio_060163	FN08427.1	93.06	144	7	2	1287	1427	326	183	2e-52	207
Cannbio_060178	FN00643.1	99.81	534	1	0	648	1181	668	135	0	981
Cannbio_060197	FN03069.1	98.28	580	7	2	1218	1797	577	1	0	1013
Cannbio_060212	FN01480.1	99.88	2420	3	0	706	3125	1	2420	0	4453
Cannbio_060224	FN02422.1	96.61	1299	44	0	215	1513	1429	131	0	2185
Cannbio_060264	FN22838.1	99.25	401	2	1	1066	1465	401	1	0	723
Cannbio_060307	FN10860.1	97.65	469	2	4	515	974	476	8	0	797
Cannbio_060318	FN24868.1	100	480	0	0	806	1285	85	564	0	887
Cannbio_060334	FN01528.3	97.14	1433	28	6	517	1942	1685	259	0	2407
Cannbio_060345	FN00821.1	99.59	972	4	0	790	1761	684	1655	0	1773
Cannbio_060362	FN11331.1	99.51	816	4	0	878	1693	816	1	0	1485
Cannbio_060398	FN36518.1	99.39	1304	8	0	1542	2845	1250	2553	0	2364
Cannbio_060401	FN16324.1	98.45	711	11	0	649	1359	711	1	0	1253
Cannbio_060413	FN22714.1	100	694	0	0	728	1421	694	1	0	1282
Cannbio_060429	FN30685.1	100	160	0	0	2316	2475	160	1	5e-79	296
Cannbio_060473	FN05256.1	99.3	1006	5	2	489	1493	48	1052	0	1818
Cannbio_060476	FN30291.1	99.58	958	4	0	1796	2753	1040	1997	0	1748
Cannbio_060500	FN00268.1	99.41	5424	32	0	1640	7063	5424	1	0	9840
Cannbio_060532	FN34567.1	98.41	1319	18	1	264	1579	1347	29	0	2316
Cannbio_060603	FN22765.1	98.56	625	8	1	114	738	1137	514	0	1103
Cannbio_060618	FN26887.1	95	240	7	5	2086	2322	454	217	6e-102	372
Cannbio_060632	FN07254.1	99.56	457	2	0	1362	1818	1	457	0	833
Cannbio_060646	FN02653.1	99.55	663	3	0	1812	2474	1325	663	0	1208
Cannbio_060664	FN04515.1	99.82	1122	1	1	591	1711	120	1241	0	2060
Cannbio_060687	FN07784.1	99.73	1112	3	0	1401	2512	1112	1	0	2037
Cannbio_060737	FN30277.1	99.18	243	2	0	1369	1611	244	2	4e-122	438
Cannbio_060752	FN19586.1	99.58	720	3	0	2152	2871	729	10	0	1314
Cannbio_060767	FN18329.1	98.76	885	11	0	3416	4300	963	79	0	1574
Cannbio_060776	FN26539.1	78.9	526	85	26	1062	1574	515	3	3e-90	333
Cannbio_060797	FN01477.1	100	2173	0	0	1352	3524	325	2497	0	4013
Cannbio_060809	FN30383.1	89.54	153	10	6	211	360	165	314	4e-47	189
Cannbio_060818	FN29640.1	99.39	654	4	0	1459	2112	926	273	0	1186
Cannbio_060857	FN12121.1	99.88	1641	2	0	2100	3740	1	1641	0	3020
Cannbio_060865	FN10252.1	99.69	653	2	0	2342	2994	653	1	0	1195
Cannbio_060867	FN23242.1	99.67	1206	4	0	163	1368	2519	1314	0	2206
Cannbio_060880	FN34341.1	99.55	1784	8	0	361	2144	1	1784	0	3251
Cannbio_060894	FN26856.1	99.67	2438	5	2	56	2491	1	2437	0	4455
Cannbio_060904	FN24784.1	99.11	450	4	0	1	450	781	332	0	809
Cannbio_060932	FN16851.1	96.63	504	17	0	320	823	1100	597	0	837
Cannbio_060940	FN27413.1	98.77	408	5	0	64	471	1279	872	0	726
Cannbio_060988	FN10789.1	95.14	1069	21	14	1137	2182	14	1074	0	1672
Cannbio_061003	FN20180.1	99.37	946	6	0	430	1375	191	1136	0	1714
Cannbio_061007	FN32783.1	99.35	307	2	0	1373	1679	3	309	2e-157	556
Cannbio_061017	FN30578.1	99.26	1496	5	4	1435	2928	1513	22	0	2697
Cannbio_061034	FN11510.1	99.36	625	3	1	399	1023	624	1	0	1131
Cannbio_061050	FN22413.1	99.58	239	1	0	481	719	1	239	2e-121	436
Cannbio_061084	FN09223.1	99.32	585	2	2	1452	2035	860	277	0	1057
Cannbio_061134	FN18678.1	99.82	564	1	0	550	1113	1091	528	0	1037
Cannbio_061143	FN04383.1	99.56	1126	5	0	251	1376	278	1403	0	2052
Cannbio_061157	FN06395.1	98.94	564	6	0	226	789	36	599	0	1009
Cannbio_061169	FN00571.1	99.06	1059	7	3	1	1056	1429	371	0	1897
Cannbio_061181	FN26647.1	87.77	319	23	14	409	713	1	317	7e-98	359
Cannbio_061192	FN09163.1	99.57	931	4	0	825	1755	947	17	0	1698
Cannbio_061217	FN15836.1	99	200	2	0	1955	2154	384	185	6e-98	359
Cannbio_061226	FN29270.1	99.77	434	1	0	707	1140	892	459	0	797
Cannbio_061238	FN21305.1	98.25	171	3	0	2990	3160	599	429	4e-80	300
Cannbio_061253	FN20439.1	97.72	526	9	2	1670	2193	1648	1124	0	902
Cannbio_061287	FN34652.1	97.23	613	5	4	98	698	616	4	0	1027
Cannbio_061319	FN15359.1	98.83	770	9	0	96	865	1	770	0	1373
Cannbio_061353	FN00493.1	99.77	442	1	0	1656	2097	875	1316	0	811
Cannbio_061386	FN21934.1	99.32	1177	2	5	1097	2267	1177	1	0	2124
Cannbio_061408	FN08051.1	99.42	515	3	0	41	555	1	515	0	935
Cannbio_061414	FN23425.1	99.58	1684	7	0	1	1684	86	1769	0	3072
Cannbio_061444	FN20381.1	98.29	293	5	0	661	953	1	293	6e-145	514
Cannbio_061469	FN25358.1	99.89	907	1	0	647	1553	1	907	0	1670
Cannbio_061521	FN17291.1	99.7	334	1	0	8425	8758	334	1	1e-173	612
Cannbio_061564	FN11965.1	99.59	728	3	0	635	1362	939	212	0	1328
Cannbio_061581	FN24318.1	100	1745	0	0	1238	2982	134	1878	0	3223
Cannbio_061589	FN21565.1	99.46	1675	9	0	1135	2809	955	2629	0	3044
Cannbio_061609	FN07889.1	99.23	646	5	0	118	763	1	646	0	1166
Cannbio_061638	FN25055.1	99.89	902	1	0	167	1068	1811	910	0	1661
Cannbio_061658	FN00194.1	99.6	752	3	0	1549	2300	578	1329	0	1373
Cannbio_061706	FN31240.1	99.02	1022	10	0	99	1120	1594	573	0	1832
Cannbio_061713	FN11564.6	86.99	146	10	8	1008	1147	149	7	3e-37	156
Cannbio_061756	FN35710.1	98.61	504	7	0	498	1001	466	969	0	893
Cannbio_061786	FN29887.1	99.83	600	1	0	84	683	614	15	0	1103
Cannbio_061810	FN13462.1	96.92	520	4	7	684	1194	655	139	0	861
Cannbio_061813	FN22424.1	99.14	695	4	2	1721	2414	694	1	0	1249
Cannbio_061856	FN31502.1	99.37	1103	7	0	2180	3282	1532	430	0	1999
Cannbio_061883	FN07952.1	98.47	918	11	1	430	1344	920	3	0	1615
Cannbio_061935	FN16839.1	97.25	510	2	7	1995	2495	559	53	0	854
Cannbio_061945	FN12907.1	99.41	170	1	0	591	760	171	2	3e-83	309
Cannbio_061956	FN35228.1	97.85	651	14	0	681	1331	1	651	0	1125
Cannbio_061997	FN25966.1	99.32	293	0	2	756	1047	332	41	2e-149	529
Cannbio_062002	FN24041.1	98.89	897	10	0	1493	2389	1043	147	0	1602
Cannbio_062028	FN12172.1	99.46	560	3	0	745	1304	566	7	0	1018
Cannbio_062036	FN36571.1	99.18	486	1	2	375	857	757	272	0	872
Cannbio_062043	FN14011.1	99.16	1068	9	0	1146	2213	1	1068	0	1923
Cannbio_062058	FN04741.1	99.61	1773	7	0	1359	3131	1	1773	0	3236
Cannbio_062074	FN10936.1	84.3	223	21	13	315	532	241	28	2e-52	206
Cannbio_062087	FN09793.1	99.43	1918	10	1	1058	2975	1917	1	0	3480
Cannbio_062095	FN07363.1	99.49	588	3	0	519	1106	609	22	0	1070
Cannbio_062105	FN06115.1	93.61	313	18	2	744	1055	3	314	4e-130	466
Cannbio_062111	FN02767.1	99.91	1081	1	0	121	1201	1	1081	0	1991
Cannbio_062180	FN21712.1	99.37	477	3	0	2295	2771	489	965	0	867
Cannbio_062202	FN14078.1	99.84	3106	5	0	2059	5164	1425	4530	0	5709
Cannbio_062235	FN01006.1	99.78	910	2	0	386	1295	1	910	0	1670
Cannbio_062249	FN33232.1	99.36	311	2	0	1146	1456	1	311	1e-159	564
Cannbio_062274	FN36208.1	98.59	921	13	0	441	1361	476	1396	0	1629
Cannbio_062281	FN04205.1	98.97	1843	17	2	152	1993	168	2009	0	3297
Cannbio_062311	FN29274.1	99.4	335	2	0	705	1039	335	1	2e-173	608
Cannbio_062327	FN20632.1	99.39	823	3	2	34	854	2	824	0	1491
Cannbio_062360	FN10417.1	96.22	582	12	1	948	1529	572	1	0	952
Cannbio_062405	FN26407.1	99.63	534	2	0	1576	2109	48	581	0	976
Cannbio_062421	FN30892.1	98.84	173	2	0	1381	1553	1	173	4e-83	309
Cannbio_062432	FN13522.1	99.74	380	1	0	374	753	845	466	0	697
Cannbio_062442	FN16610.1	92.25	426	32	1	491	915	451	26	1e-171	603
Cannbio_062457	FN17519.1	99.66	293	1	0	1033	1325	1	293	1e-151	536
Cannbio_062480	FN22921.1	99.77	872	2	0	3163	4034	887	16	0	1600
Cannbio_062488	FN31822.1	98.64	1324	18	0	255	1578	1	1324	0	2346
Cannbio_062525	FN34870.1	97.63	845	8	6	566	1403	1668	829	0	1439
Cannbio_062572	FN21906.1	99.64	1653	6	0	2736	4388	1770	118	0	3020
Cannbio_062583	FN34072.1	99.49	586	3	0	1396	1981	671	86	0	1066
Cannbio_062598	FN09796.1	98.74	1267	16	0	1	1267	1267	1	0	2265
Cannbio_062621	FN18987.1	98.35	969	11	3	199	1162	9	977	0	1696
Cannbio_062658	FN23294.1	99.86	723	1	0	1	723	882	160	0	1330
Cannbio_062670	FN05815.1	100	761	0	0	1043	1803	218	978	0	1406
Cannbio_062681	FN09289.1	99.81	1069	2	0	1554	2622	1299	2367	0	1964
Cannbio_062691	FN24576.1	99.61	254	1	0	502	755	658	405	1e-129	464
Cannbio_062705	FN02646.1	91.5	729	24	22	703	1420	1688	987	0	968
Cannbio_062708	FN05402.1	99.81	2627	3	2	211	2835	2627	1	0	4822
Cannbio_062729	FN16733.1	99.74	1540	3	1	2063	3602	1	1539	0	2820
Cannbio_062746	FN02266.1	99.63	1069	4	0	792	1860	1200	132	0	1953
Cannbio_062764	FN33635.1	97.79	634	4	2	1859	2489	1	627	0	1085
Cannbio_062777	FN35036.1	98.51	1206	18	0	497	1702	1206	1	0	2134
Cannbio_062807	FN33848.1	97.32	112	3	0	1165	1276	461	572	1e-47	191
Cannbio_062827	FN26121.1	99.43	1053	6	0	276	1328	1053	1	0	1912
Cannbio_062848	FN14862.1	89.71	175	16	1	4434	4608	29	201	1e-56	222
Cannbio_062877	FN14622.1	99.08	977	8	1	1642	2618	50	1025	0	1753
Cannbio_062897	FN13897.1	99.27	685	5	0	633	1317	930	246	0	1238
Cannbio_062902	FN18722.1	97.82	412	5	1	947	1354	1	412	0	708
Cannbio_062931	FN03234.1	97.89	237	5	0	1592	1828	101	337	1e-113	411
Cannbio_062955	FN36102.1	99.78	914	2	0	21	934	1	914	0	1677
Cannbio_062988	FN02476.1	99.7	669	2	0	598	1266	1	669	0	1225
Cannbio_063026	FN29608.1	99.77	2169	5	0	1341	3509	2169	1	0	3978
Cannbio_063054	FN18006.1	99.78	459	1	0	279	737	1	459	0	843
Cannbio_063077	FN33543.1	99.33	1191	8	0	335	1525	126	1316	0	2156
Cannbio_063086	FN15426.1	100	251	0	0	1389	1639	251	1	8e-130	464
Cannbio_063117	FN20887.1	97.5	560	11	3	752	1310	440	997	0	953
Cannbio_063151	FN09942.1	100	265	0	0	3529	3793	273	9	3e-137	490
Cannbio_063163	FN07495.1	99.34	1362	9	0	1991	3352	1687	326	0	2466
Cannbio_063172	FN36259.1	98.78	735	3	5	76	809	1	730	0	1303
Cannbio_063208	FN14134.1	99.32	584	4	0	4652	5235	585	2	0	1057
Cannbio_063219	FN26358.1	99.48	957	5	0	393	1349	6	962	0	1740
Cannbio_063271	FN06648.2	99.8	501	1	0	1572	2072	347	847	0	920
Cannbio_063302	FN11734.1	98.03	356	5	2	4832	5186	355	1	1e-175	617
Cannbio_063435	FN21246.1	98.14	322	4	2	265	584	700	379	7e-159	560
Cannbio_063481	FN31090.1	99.92	1289	1	0	2586	3874	199	1487	0	2375
Cannbio_063503	FN21955.1	98.09	419	6	2	780	1197	1	418	0	728
Cannbio_063512	FN11870.1	80.65	1442	183	76	214	1615	43	1428	0	1048
Cannbio_063535	FN11446.1	100	192	0	0	1136	1327	1	192	6e-97	355
Cannbio_063551	FN07119.1	98.98	687	7	0	1966	2652	1420	734	0	1230
Cannbio_063559	FN21229.1	99.64	279	1	0	1444	1722	279	1	1e-143	510
Cannbio_063597	FN19108.1	99.73	373	1	0	738	1110	508	136	0	684
Cannbio_063612	FN29115.1	99.74	3817	1	2	2692	6499	31	3847	0	6985
Cannbio_063623	FN36475.1	99.8	508	1	0	25	532	1183	676	0	933
Cannbio_063639	FN08275.1	99.18	364	3	0	1509	1872	1	364	0	656
Cannbio_063668	FN04178.1	99.26	1087	1	2	2084	3163	1869	783	0	1956
Cannbio_063688	FN28888.1	98.28	116	2	0	2049	2164	13	128	3e-51	204
Cannbio_063726	FN15031.1	99.57	465	2	0	1506	1970	475	11	0	848
Cannbio_063912	FN33383.1	98.67	900	11	1	2431	3329	927	28	0	1594
Cannbio_063930	FN19616.1	99.86	706	1	0	2053	2758	706	1	0	1299
Cannbio_063937	FN15607.1	99.4	1502	9	0	934	2435	1	1502	0	2724
Cannbio_063967	FN29498.1	99.07	432	4	0	395	826	432	1	0	776
Cannbio_064029	FN04090.1	99.27	2604	15	4	6	2607	2788	187	0	4700
Cannbio_064076	FN05557.1	98.92	648	7	0	1	648	88	735	0	1158
Cannbio_064097	FN25095.1	92.06	126	10	0	1437	1562	102	227	1e-43	178
Cannbio_064100	FN34293.1	99.32	734	3	2	1	734	986	255	0	1327
Cannbio_064159	FN02707.2	99.59	1459	6	0	1431	2889	1	1459	0	2662
Cannbio_064229	FN24342.1	98.86	264	3	0	362	625	264	1	6e-132	472
Cannbio_064261	FN07694.1	98.75	399	3	2	1730	2127	161	558	0	708
Cannbio_064277	FN04946.1	99.18	1963	10	3	196	2158	1	1957	0	3531
Cannbio_064354	FN00182.1	99.68	1266	4	0	425	1690	37	1302	0	2316
Cannbio_064368	FN16582.1	99.19	1231	7	2	1	1231	1777	550	0	2215
Cannbio_064369	FN03136.1	99.87	1568	2	0	883	2450	1568	1	0	2885
Cannbio_064371	FN07641.1	99.72	1445	4	0	92	1536	1445	1	0	2647
Cannbio_064372	FN30947.1	100	416	0	0	2427	2842	1	416	0	769
Cannbio_064373	FN19265.1	98.77	244	1	2	1148	1390	3	245	2e-120	433
Cannbio_064374	FN07965.1	99	702	7	0	1973	2674	773	72	0	1258
Cannbio_064375	FN28877.1	95.92	368	7	7	204	570	2	362	1e-167	590
Cannbio_064376	FN11681.1	99.78	463	1	0	1105	1567	1116	654	0	850
Cannbio_064379	FN03078.1	100	401	0	0	990	1390	619	1019	0	741
Cannbio_064380	FN00626.1	97.99	447	5	2	701	1143	546	992	0	773
Cannbio_064381	FN07259.1	99.82	549	1	0	1316	1864	704	156	0	1009
Cannbio_064382	FN09240.1	99.13	2532	22	0	448	2979	439	2970	0	4554
Cannbio_064383	FN08530.1	99.35	769	5	0	3899	4667	18	786	0	1393
Cannbio_064384	FN11725.1	98.65	741	8	1	628	1368	1	739	0	1312
Cannbio_064385	FN21123.1	98.92	1389	9	2	1585	2973	2	1384	0	2477
Cannbio_064387	FN26978.1	98.01	856	15	2	339	1193	1108	254	0	1485
Cannbio_064391	FN04857.1	99.24	395	3	0	957	1351	730	336	0	713
Cannbio_064392	FN32254.1	99.31	437	3	0	800	1236	437	1	0	791
Cannbio_064393	FN21606.1	95.91	1002	8	11	548	1542	1298	323	0	1592
Cannbio_064394	FN27713.1	99.54	1096	4	1	5933	7027	381	1476	0	1995
Cannbio_064395	FN22583.1	100	95	0	0	964	1058	39	133	8e-43	176
Cannbio_064396	FN00895.1	98.39	622	10	0	598	1219	678	1299	0	1094
Cannbio_064397	FN16942.1	99.29	1269	8	1	5822	7089	1272	4	0	2292
Cannbio_064398	FN22238.1	99.12	685	4	2	1545	2228	639	1322	0	1230
Cannbio_064399	FN32070.1	87.5	224	26	2	1902	2124	223	1	5e-67	257
Cannbio_064401	FN08847.1	99.15	353	3	0	1332	1684	63	415	0	636
Cannbio_064402	FN12774.1	99.55	1102	5	0	1203	2304	1110	9	0	2008
Cannbio_064403	FN17543.1	98.93	1592	8	3	499	2090	503	2085	0	2837
Cannbio_064404	FN00034.1	96.67	420	8	4	277	693	26	442	0	693
Cannbio_064406	FN18448.1	99.33	896	6	0	96	991	1127	232	0	1622
Cannbio_064407	FN13370.1	99.71	1019	3	0	1	1019	2504	1486	0	1866
Cannbio_064408	FN07704.1	89.34	197	13	5	913	1102	129	324	1e-62	241
Cannbio_064411	FN36656.1	99.66	297	1	0	1477	1773	297	1	9e-154	544
Cannbio_064413	FN26022.1	99.46	740	4	0	2333	3072	839	1578	0	1345
Cannbio_064414	FN09966.1	99.24	528	4	0	28	555	1	528	0	953
Cannbio_064416	FN04229.1	98.74	477	6	0	342	818	477	1	0	848
Cannbio_064417	FN25540.1	98.13	1231	16	6	838	2063	1502	274	0	2139
Cannbio_064418	FN25271.1	99.36	629	4	0	2251	2879	1	629	0	1140
Cannbio_064419	FN14179.1	100	349	0	0	2332	2680	623	275	0	645
Cannbio_064420	FN25253.1	99.17	602	4	1	304	905	601	1	0	1083
Cannbio_064422	FN33546.1	100	415	0	0	53	467	972	558	0	767
Cannbio_064424	FN36013.1	97.86	1123	24	0	3075	4197	67	1189	0	1960
Cannbio_064425	FN29123.1	98.35	1091	14	4	134	1221	1111	22	0	1912
Cannbio_064426	FN01376.1	85.99	992	119	20	2636	3617	1082	2063	0	1044
Cannbio_064427	FN19204.1	99.82	558	1	0	1740	2297	3	560	0	1026
Cannbio_064428	FN21717.1	99.16	595	5	0	2132	2726	599	5	0	1072
Cannbio_064429	FN00759.1	99.64	836	3	0	1797	2632	836	1	0	1528
Cannbio_064430	FN13768.1	99.27	959	7	0	922	1880	1785	827	0	1733
Cannbio_064431	FN27765.1	98.94	852	9	0	2568	3419	852	1	0	1524
Cannbio_064432	FN05751.1	99.72	360	1	0	1151	1510	567	208	0	660
Cannbio_064433	FN05432.1	98.26	115	2	0	666	780	1568	1682	2e-51	202
Cannbio_064434	FN27407.1	99.76	412	1	0	466	877	1	412	0	756
Cannbio_064436	FN03958.1	98.22	788	8	3	572	1353	2169	1382	0	1373
Cannbio_064438	FN08678.1	96.42	1117	26	14	236	1345	19	1128	0	1829
Cannbio_064439	FN22700.1	98.35	303	5	0	201	503	311	9	3e-150	532
Cannbio_064440	FN06051.1	99.85	663	1	0	658	1320	696	34	0	1219
Cannbio_064441	FN08634.1	97.97	690	3	3	509	1198	1	679	0	1186
Cannbio_064442	FN17877.1	99.61	1266	5	0	833	2098	74	1339	0	2311
Cannbio_064443	FN21190.1	98.74	1740	19	2	474	2210	1	1740	0	3088
Cannbio_064444	FN09738.1	99.29	705	5	0	4045	4749	1	705	0	1275
Cannbio_064445	FN34322.1	99.77	882	2	0	430	1311	203	1084	0	1618
Cannbio_064446	FN15400.1	100	300	0	0	613	912	508	209	8e-157	555
Cannbio_064447	FN21681.1	98.34	1447	11	6	1352	2793	1456	18	0	2527
Cannbio_064448	FN21966.1	98.97	1359	5	8	225	1581	1361	10	0	2423
Cannbio_064449	FN03137.1	99.39	659	2	2	1751	2408	651	1308	0	1194
Cannbio_064450	FN08262.1	100	458	0	0	298	755	458	1	0	846
Cannbio_064452	FN09169.1	99	697	7	0	397	1093	697	1	0	1249
Cannbio_064453	FN31892.1	99.25	134	1	0	1508	1641	134	1	3e-63	243
Cannbio_064454	FN06084.1	99.36	936	6	0	1925	2860	251	1186	0	1696
Cannbio_064455	FN02009.1	99.4	1339	8	0	726	2064	1	1339	0	2429
Cannbio_064456	FN08976.1	96.42	755	7	3	4829	5572	23	768	0	1227
Cannbio_064457	FN01085.1	99.77	2182	3	2	455	2636	1	2180	0	4000
Cannbio_064458	FN23783.1	98.41	63	1	0	351	413	2	64	7e-24	111
Cannbio_064459	FN18877.1	99.42	1902	11	0	2693	4594	3	1904	0	3452
Cannbio_064460	FN32094.1	99.73	1832	5	0	655	2486	449	2280	0	3356
Cannbio_064462	FN12976.1	99.52	1466	7	0	1974	3439	1	1466	0	2669
Cannbio_064464	FN11693.1	99.37	476	3	0	515	990	1154	679	0	863
Cannbio_064465	FN01566.1	99.64	838	3	0	256	1093	983	146	0	1531
Cannbio_064466	FN16580.1	98.16	922	9	3	1628	2549	576	1489	0	1602
Cannbio_064469	FN19613.1	99.71	690	2	0	413	1102	993	304	0	1264
Cannbio_064470	FN30633.1	100	691	0	0	2994	3684	18	708	0	1277
Cannbio_064471	FN30522.1	99.01	704	7	0	3496	4199	1	704	0	1262
Cannbio_064472	FN11912.1	98.93	467	3	2	4247	4711	4	470	0	833
Cannbio_064473	FN23771.1	99.75	399	1	0	601	999	1	399	0	732
Cannbio_064474	FN14678.1	98.97	389	4	0	438	826	566	178	0	697
Cannbio_064475	FN21093.1	99.38	645	4	0	766	1410	91	735	0	1170
Cannbio_064476	FN07859.1	99.76	1256	3	0	2	1257	1432	177	0	2303
Cannbio_064477	FN18885.1	96.84	253	8	0	1733	1985	125	377	1e-117	424
Cannbio_064478	FN04695.1	99.19	869	7	0	563	1431	1	869	0	1567
Cannbio_064479	FN19776.1	99.73	1115	3	0	595	1709	577	1691	0	2043
Cannbio_064480	FN14845.1	95.1	449	5	3	951	1398	1037	605	0	691
Cannbio_064482	FN27591.1	99.05	629	6	0	1944	2572	1	629	0	1129
Cannbio_064483	FN17908.1	99.18	1822	9	3	94	1909	1	1822	0	3277
Cannbio_064484	FN06417.1	98.53	2250	9	11	935	3184	1	2226	0	3951
Cannbio_064485	FN30748.1	99.49	989	5	0	1315	2303	1333	345	0	1799
Cannbio_064487	FN34675.1	99.44	1792	10	0	410	2201	1792	1	0	3254
Cannbio_064488	FN05385.1	99.34	454	3	0	2579	3032	970	517	0	822
Cannbio_064490	FN06648.2	99.3	143	1	0	697	839	1058	1200	2e-68	259
Cannbio_064491	FN35721.1	99.22	900	7	0	392	1291	81	980	0	1624
Cannbio_064492	FN01019.1	99.58	1421	2	1	880	2296	1	1421	0	2588
Cannbio_064493	FN09374.1	99.31	1161	8	0	3201	4361	1	1161	0	2100
Cannbio_064494	FN10529.1	98.93	1029	9	2	1389	2416	1028	1	0	1838
Cannbio_064496	FN13094.1	100	636	0	0	1090	1725	636	1	0	1175
Cannbio_064497	FN03445.1	99.9	985	1	0	732	1716	199	1183	0	1814
Cannbio_064502	FN06643.1	99.92	1216	1	0	1563	2778	1	1216	0	2241
Cannbio_064505	FN18653.1	99.66	870	2	1	1598	2466	453	1322	0	1589
Cannbio_064506	FN35835.1	99.43	1054	6	0	1410	2463	1051	2104	0	1914
Cannbio_064508	FN20650.1	98.67	75	1	0	245	319	1	75	1e-30	134
Cannbio_064509	FN07307.1	99.52	1040	4	1	524	1563	1889	851	0	1892
Cannbio_064512	FN25834.1	99.25	1465	9	2	1	1464	71	1534	0	2643
Cannbio_064514	FN26174.1	98.65	742	8	2	2064	2805	740	1	0	1314
Cannbio_064515	FN26995.1	84.86	251	23	15	299	542	298	56	1e-62	239
Cannbio_064516	FN14721.1	99.6	1490	6	0	1485	2974	1490	1	0	2719
Cannbio_064517	FN34301.1	98.72	627	8	0	597	1223	648	22	0	1114
Cannbio_064518	FN02381.1	99.6	1261	4	1	2076	3335	1	1261	0	2300
Cannbio_064519	FN04458.1	99.37	1584	9	1	3453	5036	13	1595	0	2868
Cannbio_064520	FN03584.1	99.65	570	2	0	3350	3919	12	581	0	1042
Cannbio_064521	FN04402.1	99.18	2821	23	0	304	3124	2821	1	0	5083
Cannbio_064522	FN28507.1	99.72	1434	2	1	49	1482	1432	1	0	2625
Cannbio_064523	FN32519.1	98.98	391	4	0	823	1213	391	1	0	701
Cannbio_064524	FN05627.1	98.84	951	11	0	19	969	951	1	0	1696
Cannbio_064525	FN09968.1	77.79	1364	218	77	917	2236	1339	17	0	761
Cannbio_064526	FN02337.1	99.58	479	2	0	1297	1775	1	479	0	874
Cannbio_064527	FN08281.1	99.59	1457	6	0	2082	3538	1457	1	0	2658
Cannbio_064529	FN07441.1	100	176	0	0	565	740	236	61	2e-88	326
Cannbio_064530	FN31586.1	98.03	1170	21	2	3427	4595	1169	1	0	2056
Cannbio_064531	FN34991.1	98.11	106	2	0	883	988	172	67	4e-46	185
Cannbio_064532	FN17018.1	100	103	0	0	1713	1815	1	103	2e-47	191
Cannbio_064533	FN21651.1	99.2	748	6	0	895	1642	701	1448	0	1349
Cannbio_064534	FN10069.1	99.38	161	1	0	521	681	167	7	2e-78	292
Cannbio_064535	FN07901.1	97.41	1738	28	11	482	2218	1727	6	0	2944
Cannbio_064538	FN05920.1	99.63	1348	4	1	16	1362	1615	268	0	2460
Cannbio_064539	FN09012.1	99.3	710	5	0	180	889	710	1	0	1284
Cannbio_064540	FN01927.1	98.9	272	3	0	346	617	272	1	1e-136	486
Cannbio_064541	FN34626.1	99.13	2287	10	5	678	2954	1	2287	0	4104
Cannbio_064542	FN04303.1	99.78	462	1	0	1079	1540	462	1	0	848
Cannbio_064543	FN10936.1	83.17	202	21	11	484	678	221	26	2e-42	172
Cannbio_064544	FN27443.1	100	549	0	0	314	862	491	1039	0	1014
Cannbio_064545	FN14324.1	99.42	1897	9	2	699	2594	195	2090	0	3441
Cannbio_064546	FN32613.1	99.68	928	3	0	60	987	1582	655	0	1698
Cannbio_064547	FN21866.1	99.73	731	1	1	5391	6120	443	1173	0	1338
Cannbio_064548	FN12164.1	99.5	1008	5	0	2460	3467	1410	403	0	1834
Cannbio_064550	FN04351.1	92.54	898	41	15	329	1211	908	22	0	1264
Cannbio_064551	FN16126.1	75.39	451	75	34	1	431	563	997	3e-46	185
Cannbio_064552	FN19403.1	99.7	661	2	0	354	1014	1	661	0	1210
Cannbio_064553	FN24808.2	99.64	556	2	0	710	1265	1	556	0	1016
Cannbio_064554	FN11569.1	99.7	334	1	0	108	441	1	334	5e-174	612
Cannbio_064555	FN25560.1	100	364	0	0	37	400	374	11	0	673
Cannbio_064556	FN30177.1	97.66	1152	3	9	2454	3584	1149	1	0	1956
Cannbio_064558	FN11578.1	99.37	1739	11	0	2373	4111	2231	493	0	3151
Cannbio_064559	FN01582.1	99.54	1524	4	1	1452	2975	1551	31	0	2772
Cannbio_064560	FN08919.1	98.04	153	0	3	687	836	7	159	2e-69	263
Cannbio_064561	FN33007.1	79.54	347	41	24	1	329	12	346	7e-57	220
Cannbio_064562	FN34465.1	78.61	360	49	21	1	349	343	1	1e-54	213
Cannbio_064563	FN19852.1	99.5	601	1	2	7	606	10	609	0	1092
Cannbio_064564	FN08271.1	98.8	249	3	0	615	863	249	1	5e-124	444
Cannbio_064565	FN24538.1	97.85	512	5	2	96	607	1	506	0	880
Cannbio_064566	FN03988.1	88.54	838	84	12	1358	2189	833	2	0	1005
Cannbio_064567	FN18097.1	99.37	1748	11	0	135	1882	35	1782	0	3168
Cannbio_064568	FN24909.1	99.45	1445	8	0	68	1512	2049	605	0	2625
Cannbio_064569	FN07413.1	99.76	839	2	0	1242	2080	839	1	0	1539
Cannbio_064570	FN36527.1	85.37	670	75	17	846	1505	846	190	0	673
Cannbio_064572	FN13204.1	99.43	1223	7	0	913	2135	67	1289	0	2220
Cannbio_064573	FN18501.1	99.47	1500	8	0	1979	3478	1500	1	0	2726
Cannbio_064574	FN19075.1	98.52	809	3	3	1082	1890	1037	238	0	1419
Cannbio_064576	FN29517.1	99.84	1224	2	0	570	1793	1901	678	0	2250
Cannbio_064577	FN17710.1	99.67	612	2	0	1755	2366	612	1	0	1120
Cannbio_064578	FN03636.1	99.7	669	2	0	23	691	671	3	0	1225
Cannbio_064579	FN34376.1	98.41	756	11	1	4520	5274	1166	1921	0	1328
Cannbio_064580	FN19529.1	97.86	1354	18	8	292	1641	1347	1	0	2329
Cannbio_064581	FN19642.1	97.61	670	10	1	307	976	1133	470	0	1144
Cannbio_064582	FN34287.1	98.93	1500	14	2	210	1709	1	1498	0	2680
Cannbio_064583	FN14118.1	95.28	487	6	4	1	487	1299	830	0	756
Cannbio_064584	FN08997.1	99.23	520	4	0	1781	2300	9	528	0	939
Cannbio_064585	FN21159.1	98.89	994	11	0	1371	2364	855	1848	0	1775
Cannbio_064588	FN04586.1	98.63	1534	5	9	691	2224	301	1818	0	2702
Cannbio_064589	FN36275.1	99.79	2372	5	0	2178	4549	2390	19	0	4353
Cannbio_064590	FN22807.1	99.85	1346	2	0	2321	3666	31	1376	0	2475
Cannbio_064591	FN22442.1	99.82	2845	5	0	7534	10378	14	2858	0	5227
Cannbio_064592	FN04494.1	99.59	1714	7	0	142	1855	1717	4	0	3127
Cannbio_064593	FN22720.1	98.26	287	5	0	533	819	107	393	1e-141	503
Cannbio_064594	FN05569.1	99.43	526	2	1	2709	3234	1324	1848	0	953
Cannbio_064595	FN05201.1	99.12	2036	14	4	475	2508	4	2037	0	3657
Cannbio_064596	FN00304.1	99.34	1213	6	2	1520	2731	497	1708	0	2194
Cannbio_064598	FN20521.1	99.63	1078	4	0	934	2011	1150	73	0	1969
Cannbio_064599	FN18258.1	98.77	408	5	0	136	543	408	1	0	726
Cannbio_064600	FN27727.1	96.37	662	3	10	420	1063	659	1	0	1070
Cannbio_064601	FN06649.1	99.39	327	2	0	246	572	362	36	5e-169	593
Cannbio_064603	FN34746.1	99.44	1429	6	2	147	1574	1	1428	0	2593
Cannbio_064604	FN01866.1	99.49	988	5	0	1375	2362	496	1483	0	1797
Cannbio_064607	FN17853.1	94.31	703	22	7	1300	1987	700	1	0	1061
Cannbio_064608	FN09722.1	98.52	878	10	2	584	1461	875	1	0	1546
Cannbio_064610	FN15701.1	98.64	663	9	0	1315	1977	1	663	0	1175
Cannbio_064611	FN02147.2	99.14	1503	9	1	460	1962	1	1499	0	2700
Cannbio_064612	FN02914.1	99.48	1347	7	0	1839	3185	1347	1	0	2449
Cannbio_064613	FN05898.1	99.22	898	7	0	1635	2532	1128	231	0	1620
Cannbio_064614	FN03673.1	99.25	935	2	2	3305	4234	1084	150	0	1683
Cannbio_064615	FN34022.1	99.74	387	1	0	273	659	942	556	0	710
Cannbio_064616	FN22071.1	99.52	1050	5	0	276	1325	1	1050	0	1912
Cannbio_064617	FN10223.1	99.84	644	1	0	285	928	2156	1513	0	1184
Cannbio_064618	FN14791.1	99.58	721	3	0	334	1054	1	721	0	1315
Cannbio_064621	FN06146.2	92.86	1092	68	6	716	1799	1090	1	0	1576
Cannbio_064623	FN32560.1	99.08	545	5	0	819	1363	19	563	0	979
Cannbio_064624	FN36675.1	96.67	930	4	14	944	1864	1255	344	0	1520
Cannbio_064625	FN33713.1	99.15	3304	27	1	2858	6160	3324	21	0	5945
Cannbio_064630	FN19084.1	82.6	385	49	17	274	649	444	69	2e-87	324
Cannbio_064632	FN01093.1	99.56	689	3	0	1637	2325	3	691	0	1256
Cannbio_064633	FN26921.1	99.61	519	2	0	588	1106	8	526	0	948
Cannbio_064634	FN32178.1	98.62	1813	10	7	180	1980	1	1810	0	3195
Cannbio_064635	FN31682.1	100	251	0	0	905	1155	272	22	5e-130	464
Cannbio_064636	FN10175.1	97.65	383	2	5	526	901	1	383	0	651
Cannbio_064638	FN31009.1	99.82	555	1	0	621	1175	16	570	0	1020
Cannbio_064639	FN27592.1	92.28	712	51	4	1152	1861	598	1307	0	1007
Cannbio_064640	FN23795.1	99.37	2525	16	0	3	2527	2759	235	0	4575
Cannbio_064641	FN13942.1	100	980	0	0	1182	2161	1160	181	0	1810
Cannbio_064642	FN34717.1	100	321	0	0	2547	2867	719	1039	1e-168	593
Cannbio_064644	FN08516.1	88.24	255	20	4	858	1102	721	467	2e-79	296
Cannbio_064645	FN01721.1	99.05	838	7	1	84	920	1	838	0	1502
Cannbio_064646	FN17638.1	99.28	1104	8	0	1393	2496	43	1146	0	1995
Cannbio_064647	FN25173.1	96.49	485	11	3	2206	2687	1	482	0	797
Cannbio_064649	FN30650.1	98.35	423	7	0	461	883	741	319	0	743
Cannbio_064650	FN35201.1	97.12	590	12	4	2105	2692	10	596	0	990
Cannbio_064651	FN05850.1	99.8	1530	3	0	24	1553	1	1530	0	2809
Cannbio_064652	FN15724.1	99.36	2814	16	1	1	2814	2812	1	0	5096
Cannbio_064653	FN17922.1	99.64	563	2	0	250	812	563	1	0	1029
Cannbio_064654	FN27467.1	91.6	381	14	6	446	826	400	762	8e-144	510
Cannbio_064655	FN19239.1	100	71	0	0	1	71	489	559	7e-30	132
Cannbio_064657	FN17571.1	98.39	1673	15	1	180	1852	1661	1	0	2929
Cannbio_064658	FN00566.1	99.61	779	3	0	1	779	36	814	0	1423
Cannbio_064660	FN13622.1	99.49	1578	5	2	4608	6185	144	1718	0	2867
Cannbio_064661	FN33676.1	99.2	498	4	0	1263	1760	843	346	0	898
Cannbio_064662	FN36530.1	100	333	0	0	1	333	69	401	3e-175	616
Cannbio_064665	FN16233.1	99.54	3022	12	2	1	3022	102	3121	0	5502
Cannbio_064666	FN30825.1	99.83	590	1	0	378	967	954	365	0	1085
Cannbio_064667	FN15960.1	100	133	0	0	807	939	133	1	4e-64	246
Cannbio_064669	FN35038.1	99.11	1565	14	0	612	2176	1565	1	0	2813
Cannbio_064670	FN15792.1	97.17	424	7	4	1819	2242	951	1369	0	712
Cannbio_064671	FN34035.1	100	401	0	0	149	549	1	401	0	741
Cannbio_064672	FN33687.1	99.68	621	2	0	3	623	1136	516	0	1136
Cannbio_064673	FN33200.1	99.58	1418	6	0	1590	3007	1418	1	0	2586
Cannbio_064675	FN22812.1	99.15	472	3	1	185	655	949	478	0	848
Cannbio_064676	FN16903.1	97.36	265	7	0	1	265	579	315	6e-126	451
Cannbio_064677	FN24464.1	100	389	0	0	609	997	779	391	0	719
Cannbio_064678	FN13815.1	99.6	2721	8	1	1	2721	44	2761	0	4961
Cannbio_064679	FN34242.1	99.63	1067	4	0	3601	4667	582	1648	0	1949
Cannbio_064680	FN29309.1	99.17	603	5	0	2165	2767	603	1	0	1086
Cannbio_064682	FN30705.1	99.57	921	4	0	1679	2599	833	1753	0	1679
Cannbio_064684	FN00381.1	99.27	2042	9	1	427	2468	114	2149	0	3683
Cannbio_064685	FN23847.1	100	1274	0	0	68	1341	1915	642	0	2353
Cannbio_064687	FN14269.1	98.04	204	4	0	315	518	204	1	2e-97	355
Cannbio_064688	FN06917.1	99.7	1338	4	0	922	2259	756	2093	0	2449
Cannbio_064689	FN17249.1	97.86	1214	24	2	1632	2844	1	1213	0	2097
Cannbio_064690	FN08835.1	99.06	1695	16	0	817	2511	1915	221	0	3042
Cannbio_064691	FN25135.1	99.5	993	5	0	3068	4060	993	1	0	1807
Cannbio_064692	FN06182.1	97.62	2021	24	14	251	2269	11	2009	0	3445
Cannbio_064693	FN12140.1	99.33	1653	11	0	766	2418	4	1656	0	2992
Cannbio_064695	FN33131.1	98.23	621	7	4	301	920	1741	1124	0	1083
Cannbio_064698	FN32614.1	99.78	456	1	0	1817	2272	436	891	0	837
Cannbio_064699	FN14211.1	98.94	939	9	1	333	1270	1	939	0	1677
Cannbio_064700	FN06846.1	97.3	408	10	1	1858	2264	10	417	0	691
Cannbio_064701	FN08871.1	99.63	2174	8	0	664	2837	273	2446	0	3971
Cannbio_064702	FN07930.1	99.47	1695	7	1	1555	3249	8	1700	0	3079
Cannbio_064703	FN21654.1	98.72	313	4	0	2093	2405	1	313	2e-157	556
Cannbio_064704	FN26544.1	97.18	1134	10	7	1	1127	1510	392	0	1897
Cannbio_064705	FN05587.1	99.83	575	1	0	1254	1828	455	1029	0	1057
Cannbio_064706	FN37166.1	99.08	1196	11	0	646	1841	1196	1	0	2148
Cannbio_064707	FN16491.1	100	700	0	0	509	1208	170	869	0	1293
Cannbio_064708	FN21479.1	99.59	732	3	0	1	732	732	1	0	1336
Cannbio_064712	FN01106.1	98.52	2629	14	8	457	3085	472	3075	0	4615
Cannbio_064713	FN02609.1	98.82	850	4	2	386	1229	418	1267	0	1509
Cannbio_064714	FN22110.1	98.31	886	3	4	1716	2589	907	22	0	1543
Cannbio_064715	FN11917.1	100	229	0	0	710	938	263	35	1e-117	424
Cannbio_064717	FN01349.1	90.55	127	8	4	1101	1225	1399	1523	8e-40	165
Cannbio_064718	FN01137.1	100	556	0	0	761	1316	749	194	0	1027
Cannbio_064719	FN02790.1	95.25	295	10	4	159	451	1340	1048	9e-130	464
Cannbio_064720	FN05325.1	99.24	1320	10	0	333	1652	1507	188	0	2383
Cannbio_064721	FN10327.1	99.51	1618	8	0	342	1959	1722	105	0	2944
Cannbio_064722	FN20701.1	99.91	1074	1	0	754	1827	1	1074	0	1978
Cannbio_064724	FN24126.1	99.23	1299	10	0	1858	3156	15	1313	0	2344
Cannbio_064727	FN03406.1	100	71	0	0	365	435	898	828	2e-29	132
Cannbio_053196	FN20278.1	96.67	240	2	1	252	491	234	1	9e-109	394
Cannbio_053198	FN04626.1	95.3	596	14	6	637	1218	1	596	0	933
Cannbio_053199	FN31808.1	97.18	71	2	0	2498	2568	360	430	2e-26	121
Cannbio_053200	FN18570.1	99.84	607	1	0	1151	1757	716	110	0	1116
Cannbio_053202	FN37212.1	99.8	509	1	0	492	1000	211	719	0	935
Cannbio_053203	FN03826.1	99.76	2105	5	0	1333	3437	2468	364	0	3860
Cannbio_053204	FN33636.1	99.86	696	1	0	955	1650	1	696	0	1280
Cannbio_053205	FN03192.1	99.35	1854	12	0	2854	4707	1865	12	0	3358
Cannbio_053207	FN26229.1	99.85	662	1	0	796	1457	1319	658	0	1218
Cannbio_053208	FN31141.1	99.6	248	1	0	542	789	257	10	1e-126	453
Cannbio_053209	FN06390.1	98.64	882	12	0	1141	2022	945	64	0	1563
Cannbio_053210	FN15385.1	97.88	330	0	5	91	414	1	329	9e-160	564
Cannbio_053211	FN23806.1	97.14	454	4	4	2768	3212	454	1	0	758
Cannbio_053212	FN24688.1	97.8	273	6	0	397	669	273	1	1e-132	472
Cannbio_053213	FN02714.1	99.67	602	2	0	792	1393	102	703	0	1101
Cannbio_053214	FN05802.1	99.07	967	9	0	1686	2652	1317	2283	0	1736
Cannbio_053217	FN17164.1	99.52	826	4	0	932	1757	288	1113	0	1504
Cannbio_053218	FN03940.1	99.65	1148	4	0	311	1458	1589	442	0	2098
Cannbio_053219	FN14120.1	100	821	0	0	214	1034	824	4	0	1517
Cannbio_053220	FN29037.1	97.83	460	10	0	1138	1597	213	672	0	795
Cannbio_053221	FN27821.1	100	570	0	0	3330	3899	1	570	0	1053
Cannbio_053223	FN26188.1	98.64	441	6	0	191	631	4	444	0	782
Cannbio_053225	FN30410.1	97.67	301	5	2	814	1112	301	1	1e-145	516
Cannbio_053226	FN06081.1	85.56	810	105	12	2090	2893	816	13	0	837
Cannbio_053227	FN19228.1	99.33	742	5	0	1238	1979	793	52	0	1343
Cannbio_053228	FN31747.1	98.72	938	12	0	166	1103	18	955	0	1666
Cannbio_053229	FN12382.1	97.44	741	11	1	2163	2903	1351	2083	0	1256
Cannbio_053230	FN03831.1	99.14	232	2	0	566	797	206	437	6e-116	418
Cannbio_053232	FN34089.1	98.09	839	7	2	1	839	151	980	0	1452
Cannbio_053233	FN02847.1	100	1749	0	0	546	2294	78	1826	0	3230
Cannbio_053234	FN30634.1	97.54	1344	16	10	838	2181	1362	36	0	2283
Cannbio_053235	FN14649.1	99.04	1461	14	0	1522	2982	1461	1	0	2621
Cannbio_053236	FN00741.1	97.5	760	17	2	131	889	1401	643	0	1297
Cannbio_053238	FN18896.1	98.99	790	7	1	2397	3186	334	1122	0	1413
Cannbio_053239	FN10685.1	99.93	1533	1	0	938	2470	1577	45	0	2826
Cannbio_053241	FN12048.1	98.62	1591	18	4	977	2565	672	2260	0	2813
Cannbio_053242	FN00220.1	81	100	16	3	588	686	2943	2846	2e-13	76.8
Cannbio_053244	FN11381.1	97.86	515	3	2	1	507	121	635	0	883
Cannbio_053245	FN08359.1	99.57	1629	7	0	1688	3316	1395	3023	0	2970
Cannbio_053246	FN00619.1	99.27	2198	9	5	1107	3304	2191	1	0	3964
Cannbio_053247	FN31372.1	99.55	670	3	0	1617	2286	1356	687	0	1221
Cannbio_053248	FN00819.1	99.7	335	1	0	720	1054	482	816	5e-175	614
Cannbio_053249	FN15288.1	98.81	672	8	0	684	1355	672	1	0	1197
Cannbio_053250	FN17868.1	99.2	748	6	0	1274	2021	1	748	0	1356
Cannbio_053252	FN34149.1	99.82	560	1	0	1725	2284	787	228	0	1029
Cannbio_053253	FN28988.1	97.13	1743	43	7	2113	3851	1740	1	0	2935
Cannbio_053254	FN31523.1	96.31	298	4	4	2252	2549	291	1	3e-135	483
Cannbio_053255	FN36166.1	99.8	492	1	0	284	775	21	512	0	904
Cannbio_053257	FN24526.1	92.17	434	34	0	1488	1921	446	13	1e-174	614
Cannbio_053258	FN06466.1	99.1	556	5	0	720	1275	659	104	0	1000
Cannbio_053259	FN13275.1	99.52	1871	9	0	4	1874	6	1876	0	3406
Cannbio_053260	FN00835.1	81.62	495	72	18	3625	4108	12	498	1e-107	392
Cannbio_053262	FN11740.1	98.88	626	7	0	320	945	636	11	0	1118
Cannbio_053263	FN31073.1	99.79	476	1	0	63	538	28	503	0	874
Cannbio_053265	FN17981.1	100	425	0	0	888	1312	425	1	0	785
Cannbio_053266	FN22280.1	98.33	600	4	2	1351	1944	600	1	0	1048
Cannbio_053268	FN14333.1	100	858	0	0	234	1091	858	1	0	1585
Cannbio_053269	FN15617.1	99.2	1246	10	0	1335	2580	1246	1	0	2246
Cannbio_053270	FN05454.1	99.12	680	6	0	90	769	690	11	0	1223
Cannbio_053272	FN31536.1	99.13	1724	15	0	910	2633	1	1724	0	3101
Cannbio_053273	FN22202.1	99.6	996	4	0	602	1597	996	1	0	1818
Cannbio_053275	FN07140.1	99.12	1935	11	4	2636	4564	1935	1	0	3474
Cannbio_053276	FN31485.2	96.22	1403	48	5	203	1603	1408	9	0	2292
Cannbio_053277	FN10117.1	95.15	227	2	4	785	1011	503	286	2e-95	350
Cannbio_053278	FN09628.1	99.48	383	2	0	1871	2253	1	383	0	697
Cannbio_053279	FN26223.1	99.56	686	3	0	687	1372	166	851	0	1251
Cannbio_053280	FN24956.1	99.16	1427	12	0	243	1669	1	1427	0	2569
Cannbio_053282	FN13468.1	99.81	1057	2	0	1799	2855	741	1797	0	1941
Cannbio_053283	FN29076.1	90.94	795	52	17	751	1535	787	3	0	1075
Cannbio_053284	FN23105.1	98.75	1282	16	0	998	2279	1402	121	0	2279
Cannbio_053287	FN28550.1	99.84	1220	2	0	149	1368	1220	1	0	2242
Cannbio_053289	FN01596.1	99.82	562	1	0	1801	2362	562	1	0	1033
Cannbio_053290	FN01594.1	100	868	0	0	309	1176	868	1	0	1604
Cannbio_053291	FN11553.1	99.72	1407	4	0	396	1802	211	1617	0	2577
Cannbio_053292	FN15255.1	99.46	2585	9	3	1	2580	128	2712	0	4691
Cannbio_053293	FN23824.1	99.82	546	1	0	1436	1981	643	1188	0	1003
Cannbio_053294	FN17847.1	99.77	875	2	0	785	1659	892	18	0	1605
Cannbio_053296	FN00090.1	98.8	834	10	0	325	1158	1358	525	0	1485
Cannbio_053297	FN21739.1	98.6	858	10	2	1240	2096	867	11	0	1517
Cannbio_053298	FN07515.1	99.62	787	3	0	1173	1959	787	1	0	1437
Cannbio_053299	FN21120.1	99.55	2203	7	2	483	2685	118	2317	0	4010
Cannbio_053301	FN22516.1	99.81	1059	2	0	1446	2504	527	1585	0	1945
Cannbio_053302	FN14601.1	99.35	1238	5	2	1233	2470	1235	1	0	2239
Cannbio_053303	FN20958.1	91.52	401	15	3	126	525	2	384	1e-150	534
Cannbio_053304	FN04574.1	99.66	1789	6	0	4330	6118	1	1789	0	3271
Cannbio_053307	FN20992.1	98.82	1271	13	2	1	1270	27	1296	0	2263
Cannbio_053308	FN22325.1	99.89	890	1	0	847	1736	1	890	0	1639
Cannbio_053309	FN03567.1	99.61	1026	4	0	1935	2960	822	1847	0	1875
Cannbio_053310	FN06795.1	99.17	1205	10	0	1122	2326	344	1548	0	2170
Cannbio_053312	FN07025.1	99.56	679	3	0	278	956	165	843	0	1238
Cannbio_053313	FN14087.1	99.92	1242	1	0	658	1899	1472	231	0	2289
Cannbio_053314	FN09968.1	79.97	1188	164	63	251	1386	165	1330	0	808
Cannbio_053315	FN17773.1	98.22	2297	12	11	374	2652	2286	1	0	3988
Cannbio_053316	FN14633.1	99.93	1490	1	0	905	2394	1	1490	0	2747
Cannbio_053317	FN01790.1	100	682	0	0	1298	1979	682	1	0	1260
Cannbio_053318	FN12120.1	98.59	1202	3	8	170	1371	1856	669	0	2113
Cannbio_053319	FN00711.1	99.32	1183	6	2	1815	2996	1182	1	0	2139
Cannbio_053322	FN16907.1	99.7	333	1	0	396	728	333	1	6e-174	610
Cannbio_053323	FN04783.1	99.27	2057	9	3	9	2062	2054	1	0	3711
Cannbio_053324	FN15289.1	99.46	2986	14	2	1	2985	2985	1	0	5424
Cannbio_053325	FN10708.1	99.46	1113	6	0	992	2104	1228	116	0	2023
Cannbio_053327	FN35675.1	99.49	396	2	0	2071	2466	406	11	0	721
Cannbio_053328	FN22577.1	99.81	519	1	0	982	1500	264	782	0	953
Cannbio_053330	FN33742.1	98.79	1078	13	0	1513	2590	1092	15	0	1919
Cannbio_053331	FN20163.1	97.03	538	3	4	237	761	1049	512	0	893
Cannbio_053334	FN10871.1	78.38	444	77	17	1006	1441	787	1219	1e-71	270
Cannbio_053336	FN11306.1	99.75	398	1	0	1824	2221	18	415	0	730
Cannbio_053337	FN21898.1	98.45	644	7	3	169	811	642	1	0	1131
Cannbio_053338	FN16619.1	98.65	891	3	5	1138	2025	885	1	0	1570
Cannbio_053339	FN15151.1	98.83	342	4	0	435	776	342	1	4e-174	610
Cannbio_053340	FN20844.1	99.84	621	1	0	692	1312	874	254	0	1142
Cannbio_053341	FN28770.1	98.06	979	18	1	1167	2145	1027	50	0	1731
Cannbio_053343	FN34602.1	99.3	574	4	0	1452	2025	1129	556	0	1038
Cannbio_053345	FN16668.1	99.1	999	8	1	260	1258	998	1	0	1794
Cannbio_053346	FN21640.1	99.92	2387	2	0	1239	3625	2394	8	0	4397
Cannbio_053347	FN32359.1	100	977	0	0	5076	6052	216	1192	0	1805
Cannbio_053348	FN21102.1	99.63	270	1	0	118	387	270	1	1e-138	494
Cannbio_053350	FN04337.1	99.68	1575	5	0	1536	3110	1391	2965	0	2881
Cannbio_053352	FN16784.1	99.72	705	2	0	529	1233	1534	830	0	1291
Cannbio_053353	FN04868.1	99.1	1774	7	2	1	1774	2384	620	0	3179
Cannbio_053355	FN02813.1	99.96	2763	1	0	52	2814	1	2763	0	5097
Cannbio_053356	FN11251.1	99.5	2579	10	3	1609	4186	1082	3658	0	4687
Cannbio_053357	FN14900.1	99.62	788	3	0	470	1257	897	110	0	1439
Cannbio_053360	FN31863.1	99.06	745	7	0	318	1062	1	745	0	1338
Cannbio_053361	FN04204.1	90.43	1933	127	46	253	2155	123	2027	0	2492
Cannbio_053363	FN03996.1	98.92	831	9	0	979	1809	1319	489	0	1485
Cannbio_053364	FN06082.1	100	193	0	0	988	1180	784	976	1e-97	357
Cannbio_053366	FN02942.1	98.69	916	9	2	1239	2154	1	913	0	1622
Cannbio_053368	FN26139.1	99.32	1609	11	0	346	1954	3024	1416	0	2911
Cannbio_053369	FN33229.1	98.57	210	3	0	2175	2384	210	1	7e-102	372
Cannbio_053370	FN19878.1	97.05	813	12	10	37	846	949	146	0	1358
Cannbio_053371	FN12878.1	99.14	816	3	1	145	960	991	180	0	1465
Cannbio_053372	FN13296.1	98.64	883	11	1	462	1343	17	899	0	1563
Cannbio_053373	FN23124.1	98.6	215	3	0	298	512	215	1	7e-105	381
Cannbio_053374	FN27986.1	87.47	415	38	13	3561	3968	5	412	5e-130	466
Cannbio_053375	FN16460.1	99.32	2496	16	1	3223	5717	2519	24	0	4514
Cannbio_053376	FN17704.1	99.07	1186	8	3	3114	4296	1	1186	0	2126
Cannbio_053378	FN35235.1	97.59	290	7	0	289	578	1	290	6e-140	497
Cannbio_053379	FN09735.1	98.7	462	3	3	1680	2141	981	523	0	817
Cannbio_053380	FN09313.1	99.63	540	2	0	555	1094	8	547	0	987
Cannbio_053382	FN13389.1	97.33	862	14	6	1213	2073	1324	471	0	1456
Cannbio_053383	FN02230.1	100	244	0	0	1271	1514	1	244	5e-126	451
Cannbio_053384	FN01783.1	99.26	810	6	0	279	1088	101	910	0	1463
Cannbio_053387	FN12462.1	98.16	1414	22	2	229	1641	2	1412	0	2464
Cannbio_053389	FN16578.1	98.8	664	2	3	914	1574	794	134	0	1177
Cannbio_053390	FN06227.1	98.82	2459	8	6	144	2581	2506	48	0	4361
Cannbio_053391	FN22775.1	99.16	356	3	0	431	786	751	396	0	641
Cannbio_053392	FN28846.1	98.36	1099	7	5	216	1305	1724	628	0	1919
Cannbio_053393	FN28168.1	99.54	863	4	0	885	1747	314	1176	0	1572
Cannbio_053394	FN19304.2	98.25	799	11	2	202	1000	46	841	0	1395
Cannbio_053395	FN28115.1	99.79	469	1	0	1070	1538	1	469	0	861
Cannbio_053397	FN04803.1	99.06	530	5	0	731	1260	352	881	0	952
Cannbio_053398	FN19164.1	97.79	271	6	0	191	461	271	1	3e-131	468
Cannbio_053399	FN13139.1	95.81	525	20	2	126	649	524	1	0	846
Cannbio_053400	FN02739.1	99.47	378	2	0	1333	1710	5	382	0	688
Cannbio_053401	FN03133.1	93.62	1144	64	9	451	1590	1139	1	0	1700
Cannbio_053403	FN13680.1	99.63	267	1	0	1	267	862	596	5e-137	488
Cannbio_053405	FN21778.1	100	235	0	0	124	358	1	235	3e-121	435
Cannbio_053406	FN13442.1	93.29	417	19	7	191	606	1542	1134	1e-172	606
Cannbio_053407	FN34572.1	99.72	361	1	0	1437	1797	361	1	0	662
Cannbio_053408	FN30383.1	91.36	81	6	1	4	84	28	107	3e-23	110
Cannbio_053409	FN34803.1	99.13	231	2	0	2463	2693	1	231	4e-115	416
Cannbio_053411	FN19593.1	99.83	599	1	0	340	938	1	599	0	1101
Cannbio_053414	FN11795.2	97.02	1041	20	5	276	1312	1	1034	0	1740
Cannbio_053415	FN18269.1	99.58	481	2	0	843	1323	1	481	0	878
Cannbio_053416	FN15721.1	99.67	2097	4	2	116	2212	10	2103	0	3831
Cannbio_053418	FN10328.1	99.48	953	5	0	683	1635	1779	827	0	1733
Cannbio_053420	FN09499.1	99.51	203	1	0	142	344	203	1	2e-101	370
Cannbio_053422	FN00719.1	99.72	4956	10	3	3027	7978	5110	155	0	9071
Cannbio_053423	FN24786.1	98.53	341	5	0	1505	1845	341	1	2e-171	603
Cannbio_053424	FN17277.1	99.82	544	1	0	2442	2985	638	1181	0	1000
Cannbio_053425	FN12265.1	98.93	562	6	0	382	943	562	1	0	1005
Cannbio_053426	FN20769.1	75.03	1690	314	103	334	1969	254	1889	0	684
Cannbio_053428	FN06203.1	99.78	891	2	0	99	989	1	891	0	1635
Cannbio_053429	FN23623.1	99.1	333	2	1	446	777	1	333	5e-170	597
Cannbio_053431	FN00283.1	100	403	0	0	3058	3460	504	102	0	745
Cannbio_053432	FN12728.1	99.48	766	4	0	1612	2377	1	766	0	1393
Cannbio_053433	FN25188.1	99.39	1644	7	2	4216	5856	517	2160	0	2977
Cannbio_053434	FN06372.1	98.88	1248	14	0	1279	2526	1	1248	0	2228
Cannbio_053435	FN10817.1	99.21	1511	9	3	1158	2666	1	1510	0	2721
Cannbio_053436	FN01778.1	99.49	1175	4	1	1127	2301	1	1173	0	2135
Cannbio_053437	FN30300.1	99.47	751	4	0	698	1448	1	751	0	1365
Cannbio_053440	FN11274.1	99.68	311	1	0	1166	1476	300	610	2e-161	569
Cannbio_053441	FN33292.1	98.32	1009	5	1	767	1775	228	1224	0	1759
Cannbio_053443	FN29636.1	99.25	531	4	0	455	985	1	531	0	959
Cannbio_053444	FN22996.1	99.16	237	1	1	195	430	237	1	3e-118	425
Cannbio_053445	FN07426.1	99.51	1023	5	0	4983	6005	1023	1	0	1862
Cannbio_053446	FN07182.1	99.34	1211	8	0	2698	3908	1203	2413	0	2193
Cannbio_053448	FN04002.1	99.14	1739	15	0	341	2079	1755	17	0	3129
Cannbio_053449	FN08162.1	98.92	647	5	2	304	948	647	1	0	1155
Cannbio_053451	FN31462.1	99.45	1456	7	1	82	1537	1455	1	0	2643
Cannbio_053452	FN14141.1	97.61	251	5	1	1518	1767	404	154	3e-119	429
Cannbio_053453	FN02899.1	99.16	359	3	0	804	1162	1	359	0	647
Cannbio_053454	FN32434.1	96.31	868	18	8	237	1102	1907	1052	0	1413
Cannbio_053456	FN35321.1	93.83	162	10	0	1	162	218	57	3e-64	244
Cannbio_053457	FN02978.1	99.5	601	3	0	1	601	601	1	0	1094
Cannbio_053458	FN06770.1	78.77	179	27	9	305	478	700	872	9e-24	110
Cannbio_053459	FN31926.1	99.87	1594	2	0	2890	4483	1596	3	0	2933
Cannbio_053460	FN25259.1	99.46	1119	6	0	752	1870	1	1119	0	2034
Cannbio_053461	FN28625.1	99.74	777	2	0	398	1174	1337	561	0	1424
Cannbio_053462	FN00270.1	91.84	441	19	8	361	789	10	445	1e-170	599
Cannbio_053463	FN11227.1	99.39	1318	8	0	1235	2552	1318	1	0	2390
Cannbio_053464	FN18291.1	93.39	121	7	1	207	327	298	179	3e-44	178
Cannbio_053465	FN35077.1	99.16	594	5	0	615	1208	1	594	0	1070
Cannbio_053466	FN24434.1	100	386	0	0	3652	4037	1	386	0	713
Cannbio_053467	FN19119.1	98.58	1544	21	1	656	2199	1543	1	0	2728
Cannbio_053469	FN02768.1	99.63	2150	8	0	269	2418	237	2386	0	3927
Cannbio_053470	FN07127.1	98.09	1828	26	4	204	2030	1820	1	0	3173
Cannbio_053472	FN00435.4	99.2	125	1	0	874	998	179	55	2e-58	226
Cannbio_053474	FN29065.1	99.23	1033	8	0	1143	2175	1	1033	0	1864
Cannbio_053475	FN06507.1	99.79	1400	3	0	1448	2847	1400	1	0	2569
Cannbio_053477	FN28328.1	99.19	744	6	0	385	1128	1375	632	0	1341
Cannbio_053478	FN01269.1	99.4	998	0	3	2454	3451	992	1	0	1805
Cannbio_053479	FN13669.1	99.63	808	3	0	3733	4540	2	809	0	1476
Cannbio_053480	FN19948.1	99.65	864	3	0	1360	2223	1096	1959	0	1580
Cannbio_053482	FN01705.1	98.53	475	7	0	204	678	1315	841	0	839
Cannbio_053484	FN31192.1	98.96	193	2	0	1648	1840	77	269	3e-94	346
Cannbio_053485	FN24691.1	98.47	849	13	0	1956	2804	2023	1175	0	1496
Cannbio_053486	FN03394.1	92.01	1014	53	22	470	1472	1532	536	0	1399
Cannbio_053488	FN27839.1	99.67	300	1	0	2084	2383	481	182	3e-155	549
Cannbio_053489	FN17553.1	99.02	917	9	0	2452	3368	1	917	0	1644
Cannbio_053490	FN01516.1	99.6	252	1	0	488	739	411	160	6e-129	460
Cannbio_053492	FN06069.1	84.49	361	46	10	2969	3324	7	362	3e-94	348
Cannbio_053493	FN06335.1	99.43	875	5	0	1768	2642	1191	2065	0	1589
Cannbio_053494	FN32889.1	99.91	1156	1	0	1299	2454	1251	96	0	2130
Cannbio_053495	FN34062.1	99.6	742	3	0	671	1412	742	1	0	1354
Cannbio_053498	FN09322.1	74.07	324	54	27	702	1012	18	324	2e-25	117
Cannbio_053499	FN17468.1	100	224	0	0	3622	3845	10	233	2e-114	414
Cannbio_053500	FN16189.1	100	285	0	0	145	429	473	189	5e-149	527
Cannbio_053501	FN20337.1	99.72	3267	6	1	2437	5700	493	3759	0	5980
Cannbio_053502	FN30808.1	99.24	525	4	0	92	616	1077	553	0	948
Cannbio_053503	FN02276.1	99.07	1189	7	4	990	2174	1202	2390	0	2134
Cannbio_053504	FN11076.1	99.37	1112	3	3	532	1642	297	1405	0	2013
Cannbio_053505	FN02464.1	99.16	356	3	0	914	1269	316	671	0	641
Cannbio_053506	FN03264.1	100	223	0	0	461	683	560	338	3e-114	412
Cannbio_053507	FN28137.1	98.36	428	7	0	1927	2354	428	1	0	752
Cannbio_053508	FN31525.1	99.71	1022	3	0	1012	2033	1022	1	0	1871
Cannbio_053509	FN01339.1	85.57	97	8	4	3685	3780	83	174	6e-19	97.1
Cannbio_053512	FN19229.1	99.12	565	5	0	72	636	972	408	0	1016
Cannbio_053513	FN34312.1	97.66	256	6	0	1179	1434	256	1	2e-122	440
Cannbio_053515	FN30833.1	99.92	1291	1	0	881	2171	737	2027	0	2379
Cannbio_053516	FN16838.1	99.51	205	1	0	889	1093	91	295	1e-102	374
Cannbio_053518	FN10094.1	98.69	1755	20	1	1	1752	1757	3	0	3110
Cannbio_053519	FN18245.1	98.35	667	8	2	1103	1769	1	664	0	1168
Cannbio_053520	FN03117.1	99.6	1997	5	1	99	2095	1	1994	0	3640
Cannbio_053522	FN13005.1	99.2	1742	14	0	926	2667	1742	1	0	3140
Cannbio_053523	FN21522.1	99.12	341	3	0	2957	3297	341	1	1e-174	614
Cannbio_053524	FN06667.1	99.29	141	1	0	1	141	642	782	4e-67	255
Cannbio_053525	FN26953.1	99.25	399	3	0	1750	2148	399	1	0	721
Cannbio_053526	FN30033.1	98.9	1088	11	1	1197	2283	1088	1	0	1941
Cannbio_053527	FN00754.1	95.98	721	29	0	910	1630	568	1288	0	1171
Cannbio_053529	FN07500.1	99.86	710	1	0	1437	2146	1264	555	0	1306
Cannbio_053530	FN27718.1	99.74	1544	4	0	1426	2969	1552	9	0	2830
Cannbio_053531	FN24046.1	98.85	867	9	1	361	1227	2420	1555	0	1544
Cannbio_053532	FN21174.1	98.49	1058	15	1	448	1504	1	1058	0	1864
Cannbio_053533	FN17673.1	99.01	406	4	0	569	974	406	1	0	728
Cannbio_053534	FN32872.1	99.59	966	2	2	1253	2218	81	1044	0	1760
Cannbio_053535	FN33007.1	80.84	214	31	8	1234	1440	221	11	3e-38	159
Cannbio_053536	FN24343.1	98.84	86	1	0	411	496	86	1	6e-37	154
Cannbio_053538	FN22762.1	99.52	619	3	0	2087	2705	585	1203	0	1127
Cannbio_053541	FN21546.1	99.79	468	1	0	1131	1598	468	1	0	859
Cannbio_053542	FN16126.1	76.02	1126	172	85	1	1084	103	1172	5e-139	494
Cannbio_053543	FN04046.1	99.26	1349	10	0	634	1982	1	1349	0	2436
Cannbio_053544	FN21663.1	99.75	1210	3	0	3265	4474	1210	1	0	2218
Cannbio_053545	FN35040.1	99.37	791	5	0	483	1273	791	1	0	1434
Cannbio_053546	FN36788.1	99.3	143	1	0	1	143	2327	2185	4e-68	259
Cannbio_053547	FN20265.1	99.32	591	4	0	2738	3328	1	591	0	1070
Cannbio_053548	FN34508.1	99.37	632	3	1	541	1171	1	632	0	1144
Cannbio_053549	FN20539.1	99.82	553	1	0	5277	5829	89	641	0	1016
Cannbio_053550	FN12995.1	98.86	1409	11	1	1998	3406	1409	6	0	2508
Cannbio_053551	FN18763.2	99.5	606	3	0	339	944	781	176	0	1103
Cannbio_053552	FN23570.1	98.44	512	8	0	770	1281	512	1	0	902
Cannbio_053555	FN03692.1	99.5	200	1	0	426	625	200	1	8e-100	364
Cannbio_053556	FN26125.2	99.31	432	2	1	1060	1491	161	591	0	780
Cannbio_053559	FN05574.1	100	615	0	0	5422	6036	615	1	0	1136
Cannbio_053560	FN18075.1	89.31	318	34	0	771	1088	1206	889	2e-110	399
Cannbio_053561	FN21543.1	100	263	0	0	1685	1947	6	268	2e-136	486
Cannbio_053562	FN13201.1	99.39	164	1	0	1073	1236	164	1	5e-80	298
Cannbio_053569	FN21494.1	98.14	485	1	2	379	855	773	289	0	839
Cannbio_053570	FN03914.1	99.16	597	5	0	190	786	1	597	0	1075
Cannbio_053571	FN20151.1	99.9	991	1	0	1279	2269	1	991	0	1825
Cannbio_053572	FN22596.1	99.52	1887	9	0	504	2390	1887	1	0	3435
Cannbio_053573	FN33882.1	99.39	330	2	0	858	1187	482	153	2e-170	599
Cannbio_053574	FN19183.1	97.7	609	3	2	1390	1998	599	2	0	1037
Cannbio_053576	FN36668.1	99.6	1983	8	0	2496	4478	2029	47	0	3618
Cannbio_053577	FN23830.1	99.43	884	5	0	1358	2241	891	8	0	1605
Cannbio_053578	FN27628.1	99.15	1758	15	0	749	2506	1826	69	0	3164
Cannbio_053579	FN29981.1	97.53	283	4	3	454	733	321	39	3e-135	481
Cannbio_053580	FN26468.1	98.96	576	0	3	506	1075	11	586	0	1026
Cannbio_053581	FN29267.1	99.23	260	2	0	198	457	1	260	1e-131	470
Cannbio_053582	FN27060.1	100	226	0	0	1721	1946	226	1	8e-116	418
Cannbio_053584	FN03146.1	99.53	639	2	1	422	1060	3	640	0	1162
Cannbio_053585	FN24153.1	100	318	0	0	2932	3249	1	318	9e-167	588
Cannbio_053586	FN28802.1	89.51	658	57	11	1	651	653	1	0	822
Cannbio_053587	FN28454.1	98.8	1416	14	1	2594	4009	23	1435	0	2518
Cannbio_053589	FN20341.1	98.68	911	3	5	2449	3350	1367	457	0	1607
Cannbio_053591	FN17594.2	99.83	584	1	0	375	958	593	10	0	1074
Cannbio_053592	FN11776.1	99.61	775	1	2	152	924	775	1	0	1413
Cannbio_053595	FN14085.1	97.86	1029	8	6	1209	2223	1033	5	0	1766
Cannbio_053596	FN17996.1	99.72	1076	2	1	151	1225	1	1076	0	1969
Cannbio_053597	FN29376.1	99.7	1340	4	0	462	1801	11	1350	0	2453
Cannbio_053598	FN11759.1	99	1797	11	3	717	2507	1796	1	0	3212
Cannbio_053600	FN04062.1	97.62	546	11	2	1840	2384	545	1	0	935
Cannbio_053601	FN09166.1	100	277	0	0	1628	1904	277	1	3e-144	512
Cannbio_053602	FN01169.1	99.19	248	2	0	362	609	1	248	8e-125	448
Cannbio_053603	FN36357.1	99.5	1010	5	0	214	1223	1025	16	0	1838
Cannbio_053604	FN02300.1	99.61	1032	4	0	123	1154	1048	17	0	1884
Cannbio_053605	FN12678.1	99.42	2076	10	2	647	2721	459	2533	0	3766
Cannbio_053606	FN24253.1	99.44	888	3	2	1141	2026	1	888	0	1611
Cannbio_053607	FN23971.1	99.47	761	4	0	1129	1889	1	761	0	1384
Cannbio_053609	FN00153.1	99.76	413	1	0	1159	1571	408	820	0	758
Cannbio_053610	FN16126.1	88.4	181	17	4	1	179	443	265	2e-55	215
Cannbio_053611	FN23674.1	100	714	0	0	428	1141	356	1069	0	1319
Cannbio_053612	FN29278.1	99.77	1705	4	0	3078	4782	1770	66	0	3127
Cannbio_053613	FN31851.1	99.82	1126	1	1	722	1846	1126	1	0	2067
Cannbio_053614	FN20617.1	98.9	272	3	0	643	914	330	59	1e-136	486
Cannbio_053615	FN03841.1	99.44	719	0	2	898	1613	3	720	0	1303
Cannbio_053616	FN06770.1	92.68	82	4	2	443	523	803	883	3e-25	117
Cannbio_053618	FN08539.1	98.79	413	5	0	722	1134	413	1	0	736
Cannbio_053620	FN01057.1	98.96	862	8	1	438	1299	861	1	0	1541
Cannbio_053621	FN30454.1	100	988	0	0	3145	4132	1002	15	0	1825
Cannbio_053622	FN21691.1	99.37	1266	8	0	64	1329	1	1266	0	2294
Cannbio_053624	FN00368.1	98.87	622	4	1	1344	1962	1031	410	0	1107
Cannbio_053626	FN21171.1	99.27	819	4	1	389	1207	1	817	0	1478
Cannbio_053627	FN20434.1	100	331	0	0	1959	2289	333	3	3e-174	612
Cannbio_053628	FN16315.2	98.56	694	10	0	1126	1819	696	3	0	1230
Cannbio_053629	FN20242.2	99.81	1602	3	0	197	1798	1	1602	0	2942
Cannbio_053630	FN22607.1	99.12	1138	10	0	1164	2301	1	1138	0	2047
Cannbio_053631	FN14198.1	100	840	0	0	4190	5029	1	840	0	1552
Cannbio_053632	FN14628.1	100	175	0	0	191	365	175	1	2e-87	324
Cannbio_053635	FN17879.1	99.7	668	2	0	54	721	1353	686	0	1223
Cannbio_053636	FN18720.1	99.15	705	5	1	1312	2016	779	76	0	1267
Cannbio_053638	FN01117.1	83.64	110	4	5	400	508	1735	1831	6e-18	91.6
Cannbio_053639	FN00751.1	99.41	508	3	0	1664	2171	563	1070	0	922
Cannbio_053640	FN10994.1	97.25	327	9	0	561	887	1	327	5e-157	555
Cannbio_053642	FN22349.1	99.59	484	2	0	860	1343	659	1142	0	883
Cannbio_053643	FN10785.1	97.44	624	6	4	602	1218	500	1120	0	1055
Cannbio_053644	FN17131.1	99.16	1668	8	1	2336	4003	1662	1	0	2998
Cannbio_053645	FN03016.1	99.65	2591	9	0	202	2792	1	2591	0	4735
Cannbio_053647	FN28054.1	88.04	1530	150	23	448	1966	1568	61	0	1781
Cannbio_053650	FN15646.1	99.82	2718	2	1	532	3246	2976	259	0	4988
Cannbio_053651	FN12581.1	99.28	1522	11	0	202	1723	1	1522	0	2750
Cannbio_053652	FN15629.1	94.49	617	31	3	225	839	1207	592	0	948
Cannbio_053653	FN29978.1	98.95	285	3	0	258	542	1	285	5e-144	510
Cannbio_053654	FN22218.1	99.57	231	1	0	353	583	1	231	3e-117	422
Cannbio_053655	FN26835.1	99.8	984	2	0	460	1443	75	1058	0	1807
Cannbio_053656	FN24682.1	99.25	1462	11	0	1530	2991	1462	1	0	2639
Cannbio_053657	FN18549.1	100	130	0	0	1143	1272	43	172	1e-62	241
Cannbio_053658	FN03040.1	94.38	320	16	2	861	1179	22	340	9e-145	514
Cannbio_053659	FN28297.1	94.47	217	10	2	2245	2460	216	1	3e-90	333
Cannbio_053660	FN27985.1	100	400	0	0	558	957	851	452	0	739
Cannbio_053661	FN08555.1	99.53	644	2	1	92	734	646	3	0	1171
Cannbio_053662	FN20804.1	99.8	1473	3	0	492	1964	2060	588	0	2704
Cannbio_053664	FN27415.1	100	633	0	0	1830	2462	1081	1713	0	1170
Cannbio_053665	FN01879.1	99.13	1030	5	3	1	1026	1487	458	0	1849
Cannbio_053666	FN03243.1	100	629	0	0	2794	3422	629	1	0	1162
Cannbio_053668	FN26683.1	98.7	230	3	0	178	407	230	1	2e-113	409
Cannbio_053669	FN02753.1	99.35	460	3	0	4041	4500	1069	1528	0	833
Cannbio_053670	FN36622.1	96.92	2242	36	15	3309	5525	2234	1	0	3727
Cannbio_053671	FN15118.1	99.71	1357	2	1	786	2142	537	1891	0	2483
Cannbio_053673	FN02475.1	99.62	2116	8	0	1492	3607	3	2118	0	3864
Cannbio_053674	FN16069.1	100	966	0	0	1576	2541	981	16	0	1784
Cannbio_053676	FN14685.1	100	256	0	0	2026	2281	49	304	2e-132	473
Cannbio_053677	FN21182.1	99.5	1199	6	0	893	2091	7	1205	0	2182
Cannbio_053679	FN27196.1	97.96	637	6	4	1795	2431	630	1	0	1098
Cannbio_053680	FN36040.1	99.68	619	2	0	239	857	619	1	0	1133
Cannbio_053681	FN01024.1	92.01	839	63	4	181	1017	1	837	0	1175
Cannbio_053682	FN09275.1	98.01	553	6	3	1306	1853	2	554	0	955
Cannbio_053683	FN02639.1	96.85	445	11	3	267	710	28	470	0	741
Cannbio_053685	FN32013.1	99.16	238	2	0	1799	2036	1	238	6e-119	429
Cannbio_053686	FN31365.1	99.27	1778	12	1	1506	3282	830	2607	0	3210
Cannbio_053687	FN09262.1	97.84	1206	11	4	291	1481	1	1206	0	2069
Cannbio_053688	FN05750.1	99.59	970	3	1	561	1530	1	969	0	1768
Cannbio_053689	FN26368.1	99.02	510	4	1	426	935	1	509	0	913
Cannbio_053690	FN14313.1	99.15	1057	9	0	1814	2870	1084	2140	0	1903
Cannbio_053691	FN20966.1	99.7	670	2	0	263	932	1218	549	0	1227
Cannbio_053695	FN12836.1	99.3	2560	18	0	210	2769	2560	1	0	4628
Cannbio_053696	FN12412.1	99.68	308	1	0	798	1105	315	8	4e-160	564
Cannbio_053697	FN23061.1	99.23	1168	7	2	192	1357	1168	1	0	2106
Cannbio_053698	FN06251.1	100	294	0	0	283	576	528	235	2e-153	544
Cannbio_053699	FN34364.1	99.85	656	1	0	1230	1885	634	1289	0	1206
Cannbio_053701	FN03332.1	100	462	0	0	641	1102	190	651	0	854
Cannbio_053703	FN12620.1	99.5	808	4	0	988	1795	808	1	0	1471
Cannbio_053704	FN19024.1	98.8	2091	25	0	907	2997	2091	1	0	3723
Cannbio_053706	FN19315.1	99.65	286	1	0	947	1232	288	3	2e-147	523
Cannbio_053707	FN21721.1	99.88	1668	2	0	742	2409	2639	972	0	3070
Cannbio_053708	FN32297.1	97.58	207	5	0	391	597	207	1	4e-97	355
Cannbio_053709	FN03201.1	99.55	2200	9	1	1006	3204	2272	73	0	4006
Cannbio_053710	FN19286.1	99.24	394	3	0	1118	1511	1	394	0	712
Cannbio_053712	FN11069.1	99.21	381	3	0	38	418	17	397	0	688
Cannbio_053713	FN12914.1	99.3	998	7	0	920	1917	513	1510	0	1805
Cannbio_053714	FN31673.1	98.89	1355	12	3	870	2223	166	1518	0	2416
Cannbio_053716	FN34486.1	99.44	358	2	0	316	673	1581	1224	0	651
Cannbio_053717	FN09121.1	97.69	780	14	3	363	1140	1	778	0	1338
Cannbio_053718	FN06027.1	98.99	493	4	1	1097	1588	299	791	0	883
Cannbio_053720	FN14151.1	98.94	660	7	0	3888	4547	1	660	0	1181
Cannbio_053722	FN14913.1	99.04	416	1	1	600	1012	560	145	0	743
Cannbio_053723	FN13449.1	97.39	345	7	2	309	652	1	344	3e-166	586
Cannbio_053724	FN31826.1	98.51	671	5	1	1727	2392	671	1	0	1179
Cannbio_053725	FN34282.1	99.78	913	2	0	1718	2630	211	1123	0	1676
Cannbio_053726	FN23100.2	97.37	152	4	0	2462	2613	2	153	5e-68	259
Cannbio_053728	FN14035.1	99.83	606	0	1	1542	2147	1	605	0	1112
Cannbio_053729	FN06817.1	99.47	570	3	0	823	1392	284	853	0	1037
Cannbio_053730	FN19392.1	99.82	544	1	0	615	1158	910	367	0	1000
Cannbio_053732	FN12159.1	99.5	3022	12	2	263	3281	31	3052	0	5494
Cannbio_053734	FN29047.1	100	361	0	0	351	711	15	375	0	667
Cannbio_053735	FN16235.1	98.84	603	7	0	327	929	261	863	0	1075
Cannbio_053736	FN36548.1	99.58	709	3	0	630	1338	1	709	0	1293
Cannbio_053737	FN31779.1	98.81	588	7	0	1625	2212	1022	1609	0	1048
Cannbio_053739	FN16126.1	82.47	194	12	18	440	623	572	391	1e-35	150
Cannbio_053740	FN08465.1	99.52	413	2	0	1820	2232	7	419	0	752
Cannbio_053741	FN02799.1	99.25	670	5	0	115	784	1	670	0	1210
Cannbio_053743	FN14158.1	99.03	1550	13	2	1	1549	2431	883	0	2778
Cannbio_053744	FN06037.1	98.66	673	3	4	1421	2087	1	673	0	1188
Cannbio_053745	FN15482.1	99.71	1043	3	0	770	1812	1043	1	0	1910
Cannbio_053746	FN06229.1	98.58	1407	20	0	472	1878	1539	133	0	2488
Cannbio_053747	FN31176.1	100	904	0	0	252	1155	913	10	0	1670
Cannbio_053748	FN06511.1	98.6	784	11	0	1830	2613	562	1345	0	1387
Cannbio_053749	FN05258.1	98.23	451	8	0	1582	2032	629	1079	0	789
Cannbio_053750	FN02875.1	96.36	742	5	6	1877	2618	1	720	0	1201
Cannbio_053751	FN04686.1	96.68	933	7	10	435	1343	1	933	0	1530
Cannbio_053754	FN29030.1	100	323	0	0	42	364	757	435	5e-170	597
Cannbio_053755	FN30383.1	78.97	252	42	11	634	880	274	29	5e-39	161
Cannbio_053756	FN29152.1	98.36	427	7	0	236	662	141	567	0	750
Cannbio_053757	FN02035.1	99.85	2022	3	0	594	2615	3248	1227	0	3718
Cannbio_053759	FN03884.1	99.39	490	3	0	1042	1531	531	42	0	889
Cannbio_053760	FN00306.1	99.53	1287	5	1	242	1528	17	1302	0	2342
Cannbio_053762	FN06326.1	99.58	708	3	0	788	1495	708	1	0	1291
Cannbio_053763	FN08817.1	99.12	1583	14	0	614	2196	1	1583	0	2852
Cannbio_053764	FN17664.1	88.33	240	16	10	2300	2536	1	231	2e-73	278
Cannbio_053765	FN30194.1	100	322	0	0	1650	1971	12	333	3e-169	595
Cannbio_053767	FN17872.1	99.35	1225	7	1	2448	3672	207	1430	0	2218
Cannbio_053768	FN28225.1	98.93	1314	6	1	1408	2713	508	1821	0	2342
Cannbio_053769	FN14126.1	99.35	922	6	0	624	1545	115	1036	0	1670
Cannbio_053770	FN04215.1	99.83	591	1	0	1563	2153	614	24	0	1086
Cannbio_053771	FN04549.1	99.76	1671	4	0	404	2074	23	1693	0	3064
Cannbio_053773	FN15899.1	98.21	672	4	6	183	848	1	670	0	1168
Cannbio_053775	FN12636.1	99.44	179	1	0	1474	1652	563	741	5e-88	326
Cannbio_053776	FN16126.1	83.02	583	74	20	977	1551	647	82	3e-147	521
Cannbio_053777	FN21770.1	99.38	486	3	0	520	1005	486	1	0	881
Cannbio_053778	FN36230.1	95.69	325	5	2	1272	1596	316	1	1e-144	514
Cannbio_053779	FN34790.1	99.36	780	5	0	471	1250	780	1	0	1413
Cannbio_053780	FN08190.1	99.07	856	8	0	1743	2598	1	856	0	1537
Cannbio_053781	FN01794.1	100	229	0	0	1721	1949	229	1	2e-117	424
Cannbio_053783	FN12237.1	99.45	181	1	0	311	491	1	181	2e-89	329
Cannbio_053784	FN07760.1	99.21	760	6	0	2405	3164	760	1	0	1371
Cannbio_053785	FN34343.1	99.35	765	5	0	1117	1881	362	1126	0	1386
Cannbio_053786	FN06619.1	99.36	1094	7	0	1730	2823	1566	2659	0	1982
Cannbio_053787	FN05181.1	99.86	715	1	0	443	1157	263	977	0	1315
Cannbio_053788	FN17747.1	99.21	762	6	0	1171	1932	199	960	0	1375
Cannbio_053789	FN05227.1	98.94	94	0	1	2425	2518	1318	1410	3e-40	167
Cannbio_053790	FN26866.2	97.27	477	8	5	8319	8794	402	874	0	804
Cannbio_053791	FN16380.1	100	216	0	0	334	549	216	1	3e-110	399
Cannbio_053793	FN09220.2	100	71	0	0	3034	3104	361	431	1e-29	132
Cannbio_053794	FN06706.1	98.62	434	6	0	1619	2052	436	3	0	769
Cannbio_053796	FN13197.1	99.88	836	1	0	320	1155	1	836	0	1539
Cannbio_053797	FN11892.1	98.97	773	8	0	303	1075	124	896	0	1384
Cannbio_053798	FN18573.1	100	1689	0	0	752	2440	2076	388	0	3120
Cannbio_053800	FN07713.1	99.37	317	2	0	461	777	41	357	3e-163	575
Cannbio_053801	FN05586.1	99.43	1400	8	0	791	2190	1	1400	0	2542
Cannbio_053803	FN02342.1	100	492	0	0	2122	2613	1	492	0	909
Cannbio_053804	FN36482.1	99.39	490	3	0	1379	1868	490	1	0	889
Cannbio_053805	FN03638.1	96.82	1951	37	19	989	2932	1	1933	0	3236
Cannbio_053807	FN20305.1	99.57	464	2	0	476	939	1107	644	0	846
Cannbio_053808	FN28030.1	99.44	2127	12	0	268	2394	2184	58	0	3862
Cannbio_053809	FN01989.2	98.95	759	8	0	2460	3218	924	166	0	1358
Cannbio_053810	FN04024.1	98.75	1595	10	5	360	1947	1	1592	0	2826
Cannbio_053811	FN18075.1	99.48	2108	7	1	179	2282	2108	1	0	3829
Cannbio_053812	FN20560.1	95.82	574	14	3	566	1129	1	574	0	918
Cannbio_053813	FN21374.1	100	513	0	0	545	1057	637	1149	0	948
Cannbio_053814	FN02932.1	99.07	536	5	0	1008	1543	536	1	0	963
Cannbio_053815	FN11383.1	99.81	1058	2	0	665	1722	264	1321	0	1943
Cannbio_053817	FN03315.1	98.83	513	2	1	223	735	1	509	0	911
Cannbio_053818	FN30946.1	99.05	421	4	0	1110	1530	1	421	0	756
Cannbio_053820	FN19451.1	99.53	856	3	1	1260	2115	855	1	0	1557
Cannbio_053822	FN02271.1	96.92	130	4	0	623	752	130	1	6e-56	219
Cannbio_053823	FN06802.1	98.83	2568	30	0	1133	3700	2568	1	0	4577
Cannbio_053826	FN11962.1	98.71	777	7	1	1230	2006	1	774	0	1376
Cannbio_053827	FN14312.1	97.73	1233	23	3	141	1370	1804	574	0	2145
Cannbio_053828	FN26846.1	99.6	251	1	0	676	926	1	251	8e-128	459
Cannbio_053829	FN13719.1	98.77	813	1	3	573	1385	804	1	0	1437
Cannbio_053832	FN18610.1	99.31	1160	8	0	967	2126	1211	52	0	2098
Cannbio_053833	FN35769.1	99.26	940	7	0	65	1004	1	940	0	1698
Cannbio_053834	FN02705.1	98.46	651	7	3	1059	1708	747	99	0	1144
Cannbio_053835	FN07499.1	99.31	576	3	1	737	1311	794	219	0	1040
Cannbio_053836	FN24500.1	99.77	443	1	0	550	992	1	443	0	813
Cannbio_053837	FN04016.1	99.32	1037	4	3	950	1984	1206	171	0	1873
Cannbio_053838	FN26184.1	100	558	0	0	1108	1665	1142	585	0	1031
Cannbio_053839	FN10121.1	99.51	823	4	0	1315	2137	739	1561	0	1498
Cannbio_053841	FN36788.1	99.71	1402	4	0	768	2169	2622	1221	0	2567
Cannbio_053842	FN27219.1	99.44	1619	9	0	198	1816	7	1625	0	2940
Cannbio_053843	FN34842.1	99.58	1680	7	0	1217	2896	234	1913	0	3064
Cannbio_053845	FN16058.1	99.34	2882	15	2	7482	10363	15	2892	0	5214
Cannbio_053846	FN18395.1	99.25	400	3	0	1308	1707	681	282	0	723
Cannbio_053847	FN36347.1	99	300	3	0	450	749	322	23	6e-152	538
Cannbio_053848	FN22726.1	98.16	488	9	0	129	616	1	488	0	852
Cannbio_053849	FN11614.1	99.85	673	1	0	1439	2111	809	137	0	1238
Cannbio_053850	FN07623.1	99.91	1108	1	0	4182	5289	1263	156	0	2041
Cannbio_053851	FN22006.1	100	150	0	0	1562	1711	6	155	1e-73	278
Cannbio_053852	FN13262.1	94.49	799	17	9	464	1253	781	1	0	1206
Cannbio_053853	FN02634.1	99.8	511	1	0	252	762	1	511	0	939
Cannbio_053854	FN28717.1	99.09	1877	11	4	1596	3471	1890	19	0	3367
Cannbio_053855	FN13907.1	98.91	826	9	0	877	1702	1093	268	0	1476
Cannbio_053857	FN32166.1	99.49	389	2	0	2954	3342	412	24	0	708
Cannbio_053858	FN11837.1	97.6	375	1	5	1399	1773	367	1	0	636
Cannbio_053859	FN34445.1	99.46	560	1	2	200	758	3	561	0	1016
Cannbio_053860	FN00523.1	100	71	0	0	1	71	570	500	2e-29	132
Cannbio_053861	FN14391.1	99.7	1333	4	0	88	1420	1334	2	0	2440
Cannbio_053862	FN07638.1	97.88	896	13	1	1290	2179	896	1	0	1544
Cannbio_053863	FN07443.1	99.1	1779	8	5	1093	2870	1820	49	0	3190
Cannbio_053864	FN32195.1	96.91	517	16	0	591	1107	19	535	0	867
Cannbio_053865	FN36766.1	99.47	1125	6	0	1279	2403	1125	1	0	2045
Cannbio_053866	FN35247.1	97.8	454	5	5	48	497	453	1	0	778
Cannbio_053867	FN08096.1	100	395	0	0	450	844	609	215	0	730
Cannbio_053868	FN08178.1	98.7	230	3	0	376	605	24	253	3e-113	409
Cannbio_053869	FN06681.1	98.44	959	11	1	64	1022	1	955	0	1685
Cannbio_053870	FN32476.1	94.34	159	3	3	1739	1897	153	1	5e-62	239
Cannbio_053871	FN13412.1	86.99	1191	132	23	207	1385	2885	1706	0	1319
Cannbio_053872	FN05392.1	94.39	499	28	0	1124	1622	96	594	0	767
Cannbio_053873	FN08209.1	99.7	667	2	0	71	737	1246	580	0	1221
Cannbio_053874	FN03388.1	99.47	1517	7	1	337	1852	1517	1	0	2756
Cannbio_053875	FN02920.1	99.26	407	3	0	392	798	272	678	0	736
Cannbio_053876	FN35636.1	99.84	620	1	0	495	1114	760	141	0	1140
Cannbio_053877	FN03133.1	100	497	0	0	7	503	1363	867	0	918
Cannbio_053878	FN08106.1	98.81	503	5	1	63	565	547	46	0	894
Cannbio_053880	FN18791.1	99.42	517	3	0	975	1491	676	1192	0	939
Cannbio_053881	FN02213.1	98.07	259	5	0	286	544	561	303	7e-126	451
Cannbio_053883	FN02029.1	99.4	669	4	0	376	1044	1384	716	0	1214
Cannbio_053885	FN30482.1	99.78	1787	4	0	2576	4362	248	2034	0	3278
Cannbio_053886	FN30617.1	99.39	651	4	0	1002	1652	156	806	0	1188
Cannbio_053887	FN26332.1	99.78	2297	5	0	161	2457	1	2297	0	4215
Cannbio_053889	FN20120.1	99.71	344	1	0	1459	1802	108	451	7e-180	630
Cannbio_053890	FN09556.1	99.72	704	2	0	165	868	1540	837	0	1290
Cannbio_053891	FN03915.1	99.4	672	3	1	694	1365	780	110	0	1218
Cannbio_053892	FN02533.1	93.59	281	2	5	601	866	1	280	3e-112	405
Cannbio_053893	FN30029.1	99.94	1654	1	0	13	1666	1951	298	0	3049
Cannbio_053894	FN16768.1	99.9	2097	2	0	2046	4142	2194	98	0	3862
Cannbio_053895	FN14495.1	99.66	582	2	0	984	1565	557	1138	0	1064
Cannbio_053896	FN07969.1	99.52	2506	6	3	228	2733	156	2655	0	4556
Cannbio_053897	FN32925.1	99.55	882	4	0	198	1079	3	884	0	1607
Cannbio_053899	FN20623.1	98.43	573	6	3	238	809	951	381	0	1005
Cannbio_053900	FN22011.1	99.66	595	2	0	71	665	596	2	0	1088
Cannbio_053901	FN00453.1	99	500	5	0	2627	3126	500	1	0	896
Cannbio_053903	FN14529.1	99.79	467	1	0	1199	1665	718	1184	0	857
Cannbio_053904	FN01647.1	98.69	918	11	1	1600	2517	863	1779	0	1628
Cannbio_053905	FN07931.2	98.44	256	4	0	309	564	1	256	4e-126	451
Cannbio_053906	FN26186.1	98.72	627	8	0	622	1248	649	23	0	1114
Cannbio_053907	FN12824.1	99.19	621	5	0	485	1105	621	1	0	1120
Cannbio_053908	FN30134.1	98.59	567	8	0	1601	2167	1	567	0	1003
Cannbio_053909	FN36540.1	100	771	0	0	319	1089	1	771	0	1424
Cannbio_053910	FN23232.1	99.64	2528	7	2	470	2995	1	2528	0	4617
Cannbio_053911	FN05885.1	98.63	1168	14	2	174	1340	1	1167	0	2067
Cannbio_053912	FN00792.1	99.26	1080	7	1	358	1436	1121	42	0	1949
Cannbio_053914	FN15434.1	99.2	1129	9	0	1002	2130	1	1129	0	2036
Cannbio_053915	FN27039.1	99.25	1071	6	2	910	1979	1070	1	0	1932
Cannbio_053916	FN09526.1	98.91	1829	19	1	147	1974	1829	1	0	3265
Cannbio_053918	FN14501.1	100	358	0	0	569	926	1	358	0	662
Cannbio_053920	FN18415.1	98.79	494	6	0	837	1330	387	880	0	880
Cannbio_053921	FN27095.1	98.72	2195	10	2	526	2702	2208	14	0	3882
Cannbio_053922	FN34929.1	99.96	2786	1	0	953	3738	10	2795	0	5140
Cannbio_053923	FN12419.1	99.83	1167	2	0	788	1954	1	1167	0	2145
Cannbio_053924	FN31722.1	98.59	1067	15	0	1765	2831	1067	1	0	1888
Cannbio_053925	FN20155.1	99.79	480	0	1	1023	1502	479	1	0	880
Cannbio_053926	FN32375.1	99.41	1024	0	5	377	1400	1018	1	0	1853
Cannbio_053927	FN20236.1	100	1036	0	0	227	1262	227	1262	0	1914
Cannbio_053928	FN15710.1	99.57	468	2	0	185	652	497	30	0	854
Cannbio_053929	FN08578.1	98.47	587	5	3	937	1522	640	57	0	1031
Cannbio_053930	FN03025.1	99.76	3345	8	0	922	4266	3465	121	0	6133
Cannbio_053931	FN32779.1	97.73	528	12	0	1053	1580	1012	1539	0	909
Cannbio_053933	FN27502.1	99.46	554	3	0	1227	1780	554	1	0	1007
Cannbio_053934	FN30117.1	99.62	531	2	0	1262	1792	783	1313	0	970
Cannbio_053935	FN23944.1	99.71	1373	4	0	3636	5008	768	2140	0	2514
Cannbio_053936	FN04707.1	99.67	303	1	0	1462	1764	1	303	5e-157	555
Cannbio_053937	FN12659.1	99.47	1714	9	0	1244	2957	1716	3	0	3116
Cannbio_053938	FN30043.1	99.65	863	3	0	451	1313	22	884	0	1578
Cannbio_053941	FN12704.1	89.47	247	20	4	704	947	1	244	1e-88	327
Cannbio_053942	FN22067.1	87.99	558	45	18	551	1097	550	4	0	640
Cannbio_053943	FN07556.1	98.67	375	5	0	799	1173	375	1	0	665
Cannbio_053944	FN36949.1	98.99	1089	7	4	1040	2126	1	1087	0	1947
Cannbio_053945	FN02196.1	97.56	698	8	3	354	1043	1021	325	0	1186
Cannbio_053946	FN17927.1	98.9	817	3	2	4715	5525	817	1	0	1454
Cannbio_053948	FN03984.1	100	346	0	0	797	1142	371	26	0	640
Cannbio_053951	FN30365.1	99.37	1421	9	0	252	1672	1467	47	0	2575
Cannbio_053952	FN06712.1	99.22	1403	11	0	67	1469	1454	52	0	2531
Cannbio_053953	FN02399.1	98.81	420	5	0	794	1213	690	271	0	749
Cannbio_053954	FN02382.1	99.03	617	4	2	1522	2137	1083	1698	0	1105
Cannbio_053957	FN17813.1	99.88	823	1	0	691	1513	823	1	0	1515
Cannbio_053958	FN27606.1	99.48	1353	7	0	538	1890	1	1353	0	2460
Cannbio_053960	FN00463.1	96.81	1160	18	6	1625	2766	1	1159	0	1919
Cannbio_053961	FN15540.1	99.41	1354	8	0	1009	2362	493	1846	0	2457
Cannbio_053963	FN13019.1	99.05	420	4	0	639	1058	1	420	0	754
Cannbio_053964	FN36844.1	92.31	208	11	4	824	1030	227	24	1e-77	291
Cannbio_053965	FN15190.1	98.75	879	7	2	232	1110	1	875	0	1559
Cannbio_053966	FN18752.1	98.94	472	3	2	291	760	7	478	0	843
Cannbio_053969	FN31481.1	99.81	1556	3	0	1	1556	58	1613	0	2857
Cannbio_053970	FN01660.1	97.33	1048	27	1	1408	2454	806	1853	0	1794
Cannbio_053971	FN19742.1	99.51	618	3	0	261	878	619	2	0	1125
Cannbio_053973	FN02994.1	99.04	1252	12	0	611	1862	1	1252	0	2246
Cannbio_053974	FN20058.1	100	206	0	0	542	747	206	1	6e-105	381
Cannbio_053975	FN01212.1	97.81	639	4	4	151	789	1	629	0	1094
Cannbio_053976	FN10302.1	91.84	245	17	3	587	829	255	12	6e-92	339
Cannbio_053978	FN00998.1	99.3	287	2	0	1359	1645	398	684	2e-146	520
Cannbio_053981	FN07504.1	100	1190	0	0	1374	2563	1190	1	0	2198
Cannbio_053982	FN36459.1	98.77	408	5	0	414	821	15	422	0	726
Cannbio_053983	FN34472.1	99.59	969	4	0	1713	2681	844	1812	0	1768
Cannbio_053984	FN22809.1	99.38	650	4	0	2674	3323	652	3	0	1179
Cannbio_053985	FN24467.1	98.91	1464	15	1	754	2216	1498	35	0	2614
Cannbio_053986	FN16940.1	99.84	1223	2	0	1899	3121	1096	2318	0	2248
Cannbio_053987	FN34647.1	99.79	1424	3	0	504	1927	1	1424	0	2614
Cannbio_053988	FN32658.1	84.26	432	53	11	6305	6724	39	467	4e-112	407
Cannbio_053989	FN26542.1	99.53	635	3	0	1319	1953	127	761	0	1157
Cannbio_053991	FN02384.1	99.49	986	5	0	8	993	1	986	0	1794
Cannbio_053992	FN26482.1	99.8	1023	2	0	561	1583	1173	2195	0	1879
Cannbio_053994	FN33873.1	98.83	1026	12	0	570	1595	1	1026	0	1829
Cannbio_053996	FN00826.1	87.86	2455	245	37	1134	3560	2850	421	0	2833
Cannbio_053997	FN22650.1	99.12	795	6	1	96	889	1258	464	0	1428
Cannbio_053998	FN00286.1	99.57	467	2	0	1291	1757	1	467	0	852
Cannbio_053999	FN36502.1	99.37	955	6	0	385	1339	118	1072	0	1731
Cannbio_054000	FN09135.1	99.78	2317	3	2	190	2505	1	2316	0	4250
Cannbio_054001	FN06258.1	98.51	1006	11	1	98	1103	1298	297	0	1783
Cannbio_054002	FN01829.1	96.51	630	6	1	1243	1872	206	819	0	1029
Cannbio_054003	FN34040.1	97.77	269	4	2	377	645	279	13	1e-129	462
Cannbio_054005	FN06865.1	99.79	1400	3	0	617	2016	2037	638	0	2569
Cannbio_054006	FN20177.1	99.44	1260	7	0	866	2125	1002	2261	0	2289
Cannbio_054007	FN17973.1	99.69	1274	4	0	1164	2437	1941	668	0	2331
Cannbio_054009	FN32201.1	99.51	607	3	0	232	838	607	1	0	1105
Cannbio_054010	FN08332.1	99.8	2038	4	0	813	2850	270	2307	0	3742
Cannbio_054011	FN09666.1	98.18	1261	6	9	748	1991	1	1261	0	2185
Cannbio_054012	FN13754.1	98.94	473	5	0	2358	2830	25	497	0	846
Cannbio_054013	FN12651.1	98.99	894	3	3	96	989	1	888	0	1596
Cannbio_054014	FN04121.1	98.12	745	2	6	704	1436	28	772	0	1288
Cannbio_054015	FN19756.1	99.08	873	8	0	613	1485	931	59	0	1568
Cannbio_054017	FN27626.1	98.35	303	5	0	1113	1415	303	1	2e-150	532
Cannbio_054019	FN11196.2	98.42	316	2	2	5	320	1	313	7e-157	553
Cannbio_054020	FN36115.1	98.96	671	7	0	2447	3117	14	684	0	1201
Cannbio_054021	FN14251.1	98.63	802	11	0	1	802	5	806	0	1421
Cannbio_054022	FN15568.1	99.43	1222	7	0	109	1330	1	1222	0	2218
Cannbio_054023	FN16126.1	79.73	370	47	24	1	357	105	459	2e-63	243
Cannbio_054024	FN24190.1	96.96	296	8	1	1928	2222	296	1	3e-139	496
Cannbio_054025	FN02516.1	99.7	1664	5	0	995	2658	1068	2731	0	3046
Cannbio_054027	FN28598.1	99.14	583	5	0	944	1526	1	583	0	1050
Cannbio_054028	FN25893.1	99.63	534	2	0	394	927	1385	852	0	976
Cannbio_054029	FN28190.1	99.47	374	2	0	506	879	1	374	0	680
Cannbio_054031	FN24307.1	99.53	1898	9	0	1823	3720	1976	79	0	3456
Cannbio_054032	FN04305.1	98.5	399	1	4	3711	4104	634	236	0	699
Cannbio_054034	FN08833.1	99.68	633	2	0	730	1362	755	123	0	1158
Cannbio_054035	FN29239.1	96.67	420	3	5	282	690	434	15	0	688
Cannbio_054036	FN21672.1	94.84	465	21	3	410	872	301	764	0	723
Cannbio_054037	FN02993.1	98.96	2022	21	0	380	2401	2025	4	0	3618
Cannbio_054038	FN05248.1	95.92	49	2	0	471	519	143	95	2e-14	80.5
Cannbio_054040	FN05452.1	98.54	687	8	2	770	1455	686	1	0	1212
Cannbio_054041	FN25703.1	98.17	601	10	1	1402	2001	1090	1690	0	1048
Cannbio_054042	FN21154.1	99.08	655	5	1	2458	3111	774	1428	0	1175
Cannbio_054043	FN12540.1	97.5	120	3	0	1027	1146	3	122	4e-52	206
Cannbio_054044	FN19202.1	98.56	417	3	2	1185	1598	417	1	0	734
Cannbio_054045	FN16762.1	99.01	2328	23	0	2054	4381	2328	1	0	4172
Cannbio_054046	FN34342.1	99.14	1049	4	2	150	1198	1	1044	0	1882
Cannbio_054048	FN12818.1	99.6	1736	6	1	1665	3399	1736	1	0	3166
Cannbio_054049	FN33805.1	99.57	468	2	0	387	854	468	1	0	854
Cannbio_054051	FN03685.1	97.77	224	5	0	833	1056	224	1	2e-106	387
Cannbio_054053	FN11204.1	96.92	715	22	0	1122	1836	505	1219	0	1227
Cannbio_054054	FN24690.1	99.49	790	3	1	79	867	1255	466	0	1435
Cannbio_054056	FN18095.1	99.63	267	1	0	481	747	1231	1497	2e-137	488
Cannbio_054057	FN25495.1	98.05	769	15	0	600	1368	413	1181	0	1338
Cannbio_054058	FN31924.1	99.63	272	1	0	1048	1319	1	272	6e-140	497
Cannbio_054059	FN28134.1	96.97	957	8	4	859	1815	982	47	0	1587
Cannbio_054061	FN05678.1	98.47	391	6	0	578	968	393	3	0	689
Cannbio_054062	FN33082.1	96.98	265	2	2	442	706	1	259	5e-123	440
Cannbio_054063	FN10013.1	98.23	621	9	2	1681	2300	1327	708	0	1085
Cannbio_054064	FN09019.1	99.63	541	2	0	533	1073	1415	875	0	989
Cannbio_054065	FN07537.1	100	1260	0	0	660	1919	1	1260	0	2327
Cannbio_054066	FN11322.1	99.6	1499	6	0	1	1499	2079	581	0	2736
Cannbio_054070	FN10413.1	99.69	323	1	0	97	419	371	49	2e-168	592
Cannbio_054071	FN15039.1	99.59	245	1	0	1258	1502	433	189	8e-125	448
Cannbio_054072	FN34608.1	99.49	588	3	0	1330	1917	475	1062	0	1070
Cannbio_054074	FN05256.1	99.3	143	1	0	833	975	780	922	2e-68	259
Cannbio_054075	FN10720.1	100	887	0	0	1485	2371	1042	1928	0	1639
Cannbio_054076	FN02287.1	99.2	1253	4	2	457	1703	1	1253	0	2254
Cannbio_054077	FN05451.1	98.12	849	13	3	90	938	846	1	0	1476
Cannbio_054078	FN06605.1	99.77	871	2	0	816	1686	895	25	0	1598
Cannbio_054079	FN32587.1	99.34	1368	6	1	228	1595	118	1482	0	2473
Cannbio_054081	FN21873.1	99.69	963	3	0	607	1569	324	1286	0	1762
Cannbio_054083	FN04495.1	99.43	1393	7	1	571	1962	243	1635	0	2527
Cannbio_054084	FN18307.1	99.83	595	1	0	189	783	1035	441	0	1094
Cannbio_054085	FN33890.1	99.34	304	2	0	502	805	304	1	3e-156	551
Cannbio_054086	FN35774.1	98.61	1083	11	2	593	1671	265	1347	0	1914
Cannbio_054087	FN07407.1	99.67	307	1	0	739	1045	1	307	2e-159	562
Cannbio_054088	FN18498.1	99.89	905	1	0	2418	3322	818	1722	0	1666
Cannbio_054089	FN13113.1	99.37	633	4	0	316	948	938	306	0	1147
Cannbio_054090	FN26803.1	99.51	616	3	0	692	1307	795	180	0	1122
Cannbio_054091	FN19726.1	90.73	1359	115	9	544	1895	1779	425	0	1801
Cannbio_054092	FN07711.1	98.75	80	1	0	1	80	2421	2500	4e-33	143
Cannbio_054094	FN27045.1	99.36	468	3	0	28	495	1457	990	0	848
Cannbio_054095	FN27277.1	99.71	685	2	0	1571	2255	42	726	0	1254
Cannbio_054096	FN24023.1	100	1157	0	0	1606	2762	1250	94	0	2137
Cannbio_054097	FN22501.1	97.1	310	1	5	1588	1891	414	721	2e-145	516
Cannbio_054098	FN37251.1	99.5	397	2	0	1705	2101	276	672	0	723
Cannbio_054099	FN15823.1	99.65	860	3	0	661	1520	1	860	0	1572
Cannbio_054100	FN22387.1	99.22	513	4	0	740	1252	534	1046	0	926
Cannbio_054101	FN03801.2	99.21	882	6	1	51	931	992	111	0	1589
Cannbio_054102	FN29256.1	99.45	547	3	0	1979	2525	1269	1815	0	994
Cannbio_054103	FN23545.1	96.77	248	4	1	558	801	1032	785	2e-114	412
Cannbio_054104	FN29801.1	99.44	1080	6	0	802	1881	1080	1	0	1962
Cannbio_054105	FN36934.1	99.26	1355	8	2	512	1865	1355	2	0	2446
Cannbio_054106	FN23233.1	99.26	408	1	2	1127	1533	79	485	0	736
Cannbio_054108	FN32077.1	99.24	924	4	1	1	924	25	945	0	1664
Cannbio_054109	FN29500.1	89.56	900	80	6	928	1826	1	887	0	1129
Cannbio_054110	FN01117.1	95.77	71	3	0	1357	1427	1377	1307	6e-25	115
Cannbio_054111	FN16273.1	97.96	980	0	2	24	1000	1	963	0	1681
Cannbio_054113	FN06297.1	99.25	1328	8	2	250	1576	12	1338	0	2396
Cannbio_054114	FN02339.1	96.62	532	3	4	1276	1792	275	806	0	869
Cannbio_054115	FN01424.1	98.86	351	4	0	404	754	582	232	6e-179	627
Cannbio_054116	FN09376.1	99.26	1083	8	0	1421	2503	1	1083	0	1956
Cannbio_054118	FN07487.1	99.41	1519	9	0	1108	2626	1519	1	0	2756
Cannbio_054119	FN32743.1	98.49	992	12	3	732	1722	1004	15	0	1746
Cannbio_054120	FN35956.1	97.9	905	4	3	653	1557	1088	199	0	1552
Cannbio_054121	FN28681.1	99.45	913	4	1	45	956	1	913	0	1657
Cannbio_054122	FN16126.1	79.76	494	70	26	1	480	103	580	2e-90	331
Cannbio_054123	FN27170.1	83	253	33	9	1138	1385	17	264	1e-56	220
Cannbio_054127	FN15291.1	98.44	256	2	2	2125	2379	1	255	3e-125	449
Cannbio_054128	FN23141.1	99.17	722	6	0	330	1051	1437	716	0	1301
Cannbio_054129	FN01347.1	98.76	402	5	0	74	475	1049	648	0	715
Cannbio_054132	FN16365.1	99.37	791	4	1	794	1583	792	2	0	1432
Cannbio_054133	FN34151.1	99.92	2599	2	0	5	2603	3	2601	0	4789
Cannbio_054134	FN23850.1	98.16	380	6	1	616	995	729	351	0	664
Cannbio_054136	FN27906.1	98.83	944	2	2	995	1929	944	1	0	1674
Cannbio_054137	FN04259.1	99.27	817	6	0	1895	2711	1126	310	0	1476
Cannbio_054139	FN17810.1	100	677	0	0	686	1362	597	1273	0	1251
Cannbio_054140	FN31708.1	98.67	1276	10	3	197	1470	2455	1185	0	2255
Cannbio_054141	FN29626.1	98.7	769	4	6	508	1270	1	769	0	1360
Cannbio_054142	FN28986.1	100	429	0	0	4858	5286	1	429	0	793
Cannbio_054144	FN06239.1	99.64	562	2	0	605	1166	987	426	0	1027
Cannbio_054145	FN16101.1	97.73	1191	20	5	1746	2934	1186	1	0	2043
Cannbio_054147	FN24596.1	99.34	605	4	0	1736	2340	994	390	0	1096
Cannbio_054148	FN13094.1	100	141	0	0	1623	1763	248	388	1e-68	261
Cannbio_054149	FN30144.1	99.34	752	0	4	864	1611	1098	348	0	1356
Cannbio_054150	FN18944.1	98.42	507	6	2	1043	1548	1282	777	0	891
Cannbio_054151	FN11311.1	99.8	984	2	0	622	1605	597	1580	0	1807
Cannbio_054153	FN08164.2	99.09	548	5	0	1730	2277	1	548	0	985
Cannbio_054155	FN15641.1	100	299	0	0	2901	3199	1	299	4e-156	553
Cannbio_054157	FN18249.1	99.5	1212	6	0	2614	3825	1212	1	0	2206
Cannbio_054158	FN24667.1	99.81	1597	2	1	1691	3286	1598	2	0	2931
Cannbio_054159	FN33556.1	98.98	687	7	0	2673	3359	687	1	0	1230
Cannbio_054160	FN18904.1	100	443	0	0	3778	4220	4	446	0	819
Cannbio_054162	FN29719.1	90.05	874	64	20	772	1641	1134	280	0	1110
Cannbio_054163	FN24415.1	99.63	1349	4	1	96	1443	1	1349	0	2462
Cannbio_054164	FN14381.1	99.1	3117	19	1	1359	4475	3108	1	0	5614
Cannbio_054165	FN03648.1	98.27	289	5	0	381	669	289	1	6e-143	507
Cannbio_054166	FN01567.1	99.69	1622	5	0	3298	4919	1903	282	0	2968
Cannbio_054167	FN23917.1	99.06	640	3	2	581	1217	489	1128	0	1146
Cannbio_054169	FN19607.1	98.37	551	9	0	628	1178	1	551	0	968
Cannbio_054171	FN26610.1	91.11	225	13	6	2016	2235	1	223	2e-79	298
Cannbio_054172	FN20916.1	100	462	0	0	758	1219	851	390	0	854
Cannbio_054173	FN09953.1	99.09	441	4	0	554	994	441	1	0	793
Cannbio_054174	FN21216.1	96.97	198	6	0	1009	1206	198	1	3e-90	333
Cannbio_054175	FN25281.1	99.07	108	1	0	518	625	363	256	7e-49	195
Cannbio_054176	FN15561.1	100	340	0	0	1854	2193	11	350	3e-179	628
Cannbio_054178	FN31012.1	98.6	215	1	1	850	1064	74	286	2e-104	379
Cannbio_054179	FN30494.1	100	271	0	0	117	387	1	271	2e-140	501
Cannbio_054180	FN01769.1	99.24	131	1	0	1	131	739	609	9e-62	237
Cannbio_054181	FN13636.1	97.57	206	5	0	758	963	452	247	1e-96	353
Cannbio_054182	FN18820.1	99.47	569	3	0	154	722	769	201	0	1035
Cannbio_054183	FN27919.1	99.53	1267	5	1	627	1892	1289	23	0	2305
Cannbio_054184	FN03016.1	98.63	73	1	0	1141	1213	1547	1475	2e-29	130
Cannbio_054185	FN07696.1	99.11	1577	6	6	938	2513	1570	1	0	2828
Cannbio_054186	FN16284.1	98.81	337	4	0	2512	2848	337	1	8e-171	601
Cannbio_054187	FN02338.2	99.29	2117	11	2	74	2187	1	2116	0	3823
Cannbio_054190	FN27866.1	99.36	157	1	0	417	573	1	157	8e-76	285
Cannbio_054192	FN15982.1	98.9	547	4	2	471	1016	700	155	0	976
Cannbio_054193	FN12928.1	98.38	802	13	0	610	1411	1167	366	0	1410
Cannbio_054194	FN06911.1	98.85	953	5	2	1314	2266	952	6	0	1694
Cannbio_054196	FN09340.1	99.43	1408	6	2	3728	5134	1407	1	0	2555
Cannbio_054197	FN26128.1	97.09	995	15	7	659	1639	529	1523	0	1664
Cannbio_054198	FN09203.1	98.77	1058	12	1	4504	5561	1057	1	0	1881
Cannbio_054199	FN21667.1	99.76	417	1	0	1003	1419	417	1	0	765
Cannbio_054200	FN00121.1	99.13	1376	12	0	1743	3118	3048	1673	0	2475
Cannbio_054201	FN20430.1	98.8	585	6	1	972	1555	585	1	0	1040
Cannbio_054202	FN01787.1	99.74	1564	4	0	704	2267	2250	687	0	2867
Cannbio_054203	FN26580.1	98.45	903	12	2	1814	2715	902	1	0	1589
Cannbio_054204	FN04087.1	99.74	1147	3	0	6302	7448	1	1147	0	2102
Cannbio_054205	FN12422.1	99.72	1451	4	0	1258	2708	1854	404	0	2658
Cannbio_054206	FN13514.1	99.7	987	3	0	893	1879	987	1	0	1807
Cannbio_054207	FN09300.1	92.86	924	54	12	604	1521	923	6	0	1330
Cannbio_054208	FN10000.1	84.76	1956	210	84	412	2323	2238	327	0	1881
Cannbio_054209	FN14593.1	99.86	1412	2	0	299	1710	224	1635	0	2597
Cannbio_054210	FN09686.1	99.73	1116	3	0	335	1450	1	1116	0	2045
Cannbio_054211	FN32433.1	99.88	865	1	0	1235	2099	8	872	0	1592
Cannbio_054212	FN03595.1	91.29	264	17	6	613	873	1	261	6e-97	355
Cannbio_054214	FN02536.1	99.93	1413	1	0	90	1502	2835	1423	0	2604
Cannbio_054215	FN15789.1	98.79	1077	13	0	430	1506	176	1252	0	1917
Cannbio_054216	FN12698.1	99.9	1019	1	0	690	1708	1019	1	0	1877
Cannbio_054217	FN01357.1	100	429	0	0	1467	1895	429	1	0	793
Cannbio_054218	FN06627.1	100	336	0	0	852	1187	497	162	4e-177	621
Cannbio_054219	FN20358.1	99	703	7	0	613	1315	703	1	0	1260
Cannbio_054220	FN04400.1	99.7	674	1	1	1466	2139	1	673	0	1232
Cannbio_054221	FN27222.1	99.41	677	4	0	970	1646	677	1	0	1229
Cannbio_054222	FN23264.1	99.37	788	5	0	1444	2231	814	27	0	1428
Cannbio_054225	FN35140.1	99.05	2960	3	7	608	3567	3022	88	0	5288
Cannbio_054227	FN09194.1	98.43	889	9	2	1491	2378	899	15	0	1568
Cannbio_054229	FN31683.1	99.16	1194	4	2	874	2061	1	1194	0	2145
Cannbio_054230	FN22689.1	99.7	1340	4	0	3749	5088	1	1340	0	2453
Cannbio_054231	FN16698.2	98.59	213	3	0	1672	1884	1	213	1e-103	377
Cannbio_054232	FN26758.1	98.75	1441	12	2	505	1945	1435	1	0	2556
Cannbio_054233	FN32505.1	99.03	412	4	0	327	738	739	328	0	739
Cannbio_054234	FN20223.1	99.93	1509	1	0	533	2041	1509	1	0	2782
Cannbio_054235	FN02303.1	99.52	630	3	0	1970	2599	1	630	0	1147
Cannbio_054236	FN08266.1	98.26	461	2	3	1669	2129	630	176	0	802
Cannbio_054237	FN34740.1	99.86	724	1	0	2324	3047	724	1	0	1332
Cannbio_054239	FN06775.1	99.24	2225	15	2	119	2343	1	2223	0	4013
Cannbio_054240	FN20996.1	98.8	2165	20	1	148	2312	2159	1	0	3849
Cannbio_054241	FN10064.1	99.56	681	3	0	1850	2530	987	1667	0	1242
Cannbio_054242	FN16998.1	98.98	1965	12	6	115	2073	1963	1	0	3511
Cannbio_054243	FN09332.1	99.33	2990	9	5	967	3955	312	3291	0	5400
Cannbio_054244	FN24613.1	99.79	1460	3	0	162	1621	1	1460	0	2680
Cannbio_054245	FN20752.1	99.28	1258	6	1	459	1716	1	1255	0	2270
Cannbio_054247	FN05427.1	100	54	0	0	177	230	425	478	4e-20	100
Cannbio_054248	FN09015.1	100	423	0	0	717	1139	491	69	0	782
Cannbio_054249	FN11126.1	99.25	1463	11	0	74	1536	1	1463	0	2641
Cannbio_054250	FN16317.1	99.53	634	3	0	426	1059	11	644	0	1155
Cannbio_054252	FN10861.1	98.52	1281	5	1	231	1511	1267	1	0	2248
Cannbio_054253	FN25097.1	99.39	987	6	0	1773	2759	516	1502	0	1790
Cannbio_054254	FN18588.1	99.38	965	6	0	689	1653	1	965	0	1749
Cannbio_054256	FN11276.4	99.67	1523	5	0	617	2139	103	1625	0	2785
Cannbio_054258	FN14400.1	98.14	323	0	3	91	407	465	143	2e-158	558
Cannbio_054259	FN13542.1	98.94	755	5	2	987	1741	752	1	0	1347
Cannbio_054260	FN13089.1	99.92	1247	1	0	253	1499	1247	1	0	2298
Cannbio_054262	FN02508.1	100	76	0	0	639	714	103	178	8e-33	141
Cannbio_054263	FN10689.1	99.03	721	7	0	525	1245	721	1	0	1293
Cannbio_054264	FN23877.1	99.17	721	6	0	1629	2349	799	1519	0	1299
Cannbio_054265	FN11333.1	99.59	241	1	0	375	615	241	1	9e-123	440
Cannbio_054267	FN09944.1	99.27	2609	16	2	3829	6436	2665	59	0	4710
Cannbio_054268	FN16377.1	97.64	127	3	0	1041	1167	137	11	5e-56	219
Cannbio_054270	FN09322.1	88.89	216	21	3	13	227	223	10	2e-69	263
Cannbio_054272	FN06839.1	99.22	1027	7	1	443	1469	1405	380	0	1851
Cannbio_054274	FN07840.1	99.46	1105	3	1	310	1411	1105	1	0	2004
Cannbio_054275	FN12440.1	98.93	1210	13	0	665	1874	590	1799	0	2163
Cannbio_054276	FN36402.1	98.94	566	3	3	1510	2072	634	1199	0	1009
Cannbio_054277	FN15519.1	99.94	1617	1	0	733	2349	1620	4	0	2981
Cannbio_054279	FN31067.1	99.49	2143	11	0	18	2160	2341	199	0	3897
Cannbio_054280	FN18742.1	99.58	477	2	0	1130	1606	1	477	0	870
Cannbio_054282	FN00549.1	98.77	405	5	0	874	1278	1	405	0	721
Cannbio_054283	FN26215.1	99.43	700	4	0	205	904	1414	715	0	1271
Cannbio_054285	FN23352.1	99.59	728	3	0	599	1326	1011	284	0	1328
Cannbio_054286	FN02314.1	98.79	1573	11	3	336	1904	1612	44	0	2798
Cannbio_054289	FN00055.1	99.76	830	2	0	1	830	1280	451	0	1522
Cannbio_054290	FN34107.1	99.05	1886	14	2	1777	3661	1883	1	0	3380
Cannbio_054291	FN02847.1	99.3	143	1	0	158	300	557	699	2e-68	259
Cannbio_054292	FN36929.1	100	327	0	0	1343	1669	1	327	1e-171	604
Cannbio_054295	FN22961.1	99.16	955	2	2	251	1201	1387	435	0	1714
Cannbio_054296	FN25899.1	97.35	302	8	0	477	778	214	515	6e-145	514
Cannbio_054297	FN20005.1	99.9	962	1	0	540	1501	1	962	0	1772
Cannbio_054298	FN17723.1	97.94	194	4	0	570	763	377	570	1e-91	337
Cannbio_054299	FN24895.1	99.35	459	3	0	1493	1951	459	1	0	832
Cannbio_054301	FN01114.1	99.59	1703	7	0	1110	2812	1703	1	0	3107
Cannbio_054303	FN16640.1	83.11	734	81	33	1435	2142	811	95	4e-179	628
Cannbio_054304	FN00825.1	99.1	1003	6	2	135	1137	18	1017	0	1799
Cannbio_054305	FN05570.1	99.71	1040	3	0	1120	2159	376	1415	0	1905
Cannbio_054306	FN08139.2	99.49	1381	7	0	1212	2592	406	1786	0	2512
Cannbio_054307	FN14809.1	96.23	265	10	0	972	1236	425	689	1e-120	435
Cannbio_054308	FN09255.1	98.32	895	6	2	2831	3716	895	1	0	1561
Cannbio_054309	FN29524.1	100	100	0	0	1129	1228	100	1	8e-46	185
Cannbio_054310	FN17353.1	98.1	579	11	0	1517	2095	704	126	0	1009
Cannbio_054311	FN23632.1	98.6	356	5	0	375	730	837	482	1e-179	630
Cannbio_054312	FN31599.1	100	663	0	0	677	1339	1350	688	0	1225
Cannbio_054313	FN15011.1	98.78	2222	13	1	910	3131	2636	429	0	3941
Cannbio_054314	FN36171.1	97.7	174	3	1	856	1029	85	257	6e-80	298
Cannbio_054315	FN24327.1	83.53	583	56	24	742	1313	1	554	3e-143	508
Cannbio_054317	FN11796.1	100	242	0	0	433	674	598	357	5e-125	448
Cannbio_054318	FN02246.1	96.81	251	8	0	684	934	251	1	2e-116	420
Cannbio_054319	FN16833.1	100	417	0	0	2067	2483	460	44	0	771
Cannbio_054321	FN22068.1	99.06	747	7	0	170	916	1	747	0	1341
Cannbio_054322	FN22216.1	100	452	0	0	3866	4317	1	452	0	835
Cannbio_054323	FN15942.1	99.07	963	3	5	618	1579	694	1651	0	1724
Cannbio_054324	FN13978.1	99.4	1344	6	2	1400	2742	27	1369	0	2436
Cannbio_054325	FN05905.1	99.51	205	1	0	1752	1956	132	336	1e-102	374
Cannbio_054326	FN30898.1	100	1052	0	0	119	1170	1879	828	0	1943
Cannbio_054327	FN15873.1	99.76	1664	4	0	581	2244	340	2003	0	3051
Cannbio_054329	FN00396.1	99.3	1147	8	0	199	1345	1147	1	0	2074
Cannbio_054331	FN07592.2	96.14	389	5	4	1	379	389	1	9e-179	627
Cannbio_054332	FN31531.1	99.29	562	1	2	1	559	1042	481	0	1013
Cannbio_054333	FN30523.1	99.35	928	6	0	280	1207	928	1	0	1681
Cannbio_054335	FN08507.1	98.89	722	8	0	2997	3718	722	1	0	1293
Cannbio_054336	FN01213.1	97.6	793	17	2	2223	3014	373	1164	0	1358
Cannbio_054337	FN23843.1	98.16	381	5	2	1203	1582	46	425	0	664
Cannbio_054338	FN05924.1	98.74	1268	11	2	993	2255	1268	1	0	2248
Cannbio_054339	FN34302.1	99.13	346	3	0	1056	1401	346	1	1e-177	623
Cannbio_054340	FN31995.1	99.26	2033	15	0	1847	3879	2033	1	0	3672
Cannbio_054341	FN25132.1	99.03	515	5	0	1431	1945	1	515	0	924
Cannbio_054343	FN27002.1	99.34	1811	10	1	212	2020	1	1811	0	3277
Cannbio_054344	FN20380.1	98.55	551	8	0	164	714	551	1	0	974
Cannbio_054346	FN28037.1	100	370	0	0	3712	4081	1	370	0	684
Cannbio_054347	FN08704.1	98.68	1064	14	0	1551	2614	1122	59	0	1888
Cannbio_054348	FN07833.1	98.98	587	6	0	61	647	1099	513	0	1051
Cannbio_054349	FN12676.1	99.65	2849	10	0	564	3412	405	3253	0	5206
Cannbio_054351	FN03566.1	98.83	2052	11	3	3498	5549	2154	116	0	3644
Cannbio_054352	FN22320.1	98.82	424	5	0	3050	3473	1	424	0	756
Cannbio_054353	FN05417.1	100	273	0	0	2911	3183	1	273	8e-142	505
Cannbio_054354	FN27044.1	99.86	720	1	0	539	1258	720	1	0	1325
Cannbio_054355	FN23722.1	99.54	1313	6	0	651	1963	1	1313	0	2392
Cannbio_054356	FN16126.1	81.47	340	40	22	592	918	921	1250	7e-68	257
Cannbio_054357	FN25373.1	99.58	946	4	0	1056	2001	8	953	0	1725
Cannbio_054358	FN11659.1	99.44	1421	8	0	393	1813	26	1446	0	2580
Cannbio_054360	FN12353.1	98.81	586	7	0	235	820	1156	571	0	1044
Cannbio_054361	FN26000.1	99.61	1023	4	0	209	1231	1	1023	0	1868
Cannbio_054362	FN15966.1	99.56	1367	6	0	1238	2604	549	1915	0	2492
Cannbio_054364	FN32000.1	97.92	48	1	0	436	483	614	567	2e-15	84.2
Cannbio_054365	FN12917.1	99.3	1574	9	2	43	1615	1	1573	0	2844
Cannbio_054367	FN07985.1	99.14	926	6	2	604	1528	1	925	0	1664
Cannbio_054368	FN25835.1	99.52	1039	5	0	1657	2695	1046	8	0	1892
Cannbio_054369	FN03941.1	99.06	318	3	0	325	642	470	787	3e-162	571
Cannbio_054370	FN13276.1	98.51	1339	8	2	820	2158	1990	664	0	2351
Cannbio_054373	FN14402.1	97.47	870	17	4	310	1179	865	1	0	1480
Cannbio_054374	FN00589.1	99.05	632	6	0	1451	2082	523	1154	0	1140
Cannbio_054375	FN11067.1	99.27	1232	7	2	438	1668	159	1389	0	2224
Cannbio_054376	FN09949.1	99.08	1310	10	2	882	2189	1	1310	0	2351
Cannbio_054378	FN26678.1	92.11	342	25	2	739	1079	1	341	5e-135	481
Cannbio_054379	FN14878.1	99.83	594	1	0	1518	2111	607	14	0	1092
Cannbio_054380	FN37066.1	95.96	421	12	3	1949	2365	1	420	0	678
Cannbio_054381	FN34954.1	100	110	0	0	969	1078	35	144	2e-51	204
Cannbio_054382	FN30557.1	92.75	138	2	2	113	250	1060	931	2e-48	193
Cannbio_054383	FN31314.1	99.43	528	3	0	1160	1687	528	1	0	959
Cannbio_054384	FN20412.1	99.49	977	5	0	844	1820	10	986	0	1779
Cannbio_054385	FN25944.1	98.56	1531	22	0	259	1789	1531	1	0	2706
Cannbio_054386	FN25814.1	99.49	1363	7	0	551	1913	1363	1	0	2479
Cannbio_054388	FN04747.1	99.77	1279	3	0	234	1512	1	1279	0	2346
Cannbio_054389	FN17025.1	97.04	473	11	2	663	1133	245	716	0	793
Cannbio_054390	FN08070.1	99.07	428	3	1	361	787	570	143	0	767
Cannbio_054391	FN33225.1	99.06	1283	6	5	94	1372	1	1281	0	2298
Cannbio_054392	FN07710.1	99.07	215	2	0	1759	1973	670	884	2e-106	387
Cannbio_054394	FN33992.1	99.73	366	1	0	679	1044	419	54	0	671
Cannbio_054395	FN24575.1	99.18	852	7	0	252	1103	1	852	0	1535
Cannbio_054396	FN20196.1	99.42	1207	7	0	159	1365	1708	502	0	2191
Cannbio_054397	FN13280.1	99.01	1216	12	0	2457	3672	724	1939	0	2180
Cannbio_054398	FN07393.1	99.75	2423	6	0	730	3152	74	2496	0	4442
Cannbio_054399	FN11508.1	99.76	837	2	0	866	1702	837	1	0	1535
Cannbio_054400	FN32619.1	99.49	786	2	2	1	785	37	821	0	1428
Cannbio_054401	FN02979.1	99.43	1591	9	0	47	1637	1	1591	0	2889
Cannbio_054402	FN34260.1	99.05	945	8	1	81	1024	945	1	0	1694
Cannbio_054403	FN23336.1	99.21	127	0	1	165	291	1333	1208	8e-59	228
Cannbio_054404	FN13720.1	98.86	3164	21	2	1037	4200	3161	13	0	5629
Cannbio_054405	FN08762.1	99.29	981	7	0	501	1481	1617	637	0	1773
Cannbio_054406	FN09143.1	86.87	198	13	2	811	1006	187	1	2e-56	220
Cannbio_054408	FN05026.1	99.66	588	2	0	1415	2002	294	881	0	1075
Cannbio_054409	FN06383.1	98.51	403	5	1	67	469	420	19	0	710
Cannbio_054410	FN23415.1	99.68	622	2	0	4289	4910	941	320	0	1138
Cannbio_054411	FN02845.1	96.19	420	2	4	2452	2859	1077	1494	0	675
Cannbio_054412	FN27854.1	98.85	1218	8	4	237	1454	20	1231	0	2167
Cannbio_054413	FN12782.1	98.97	779	5	2	1692	2469	777	1	0	1391
Cannbio_054415	FN19088.1	98.88	1971	15	2	227	2190	1972	2	0	3511
Cannbio_054416	FN37194.1	99.5	807	4	0	436	1242	807	1	0	1469
Cannbio_054417	FN29180.1	99.89	1771	2	0	1679	3449	1	1771	0	3260
Cannbio_054418	FN35913.1	99.57	233	1	0	1007	1239	152	384	2e-118	425
Cannbio_054419	FN00397.2	99.5	400	1	1	463	862	12	410	0	726
Cannbio_054421	FN09658.1	97.66	642	6	4	624	1264	1133	500	0	1094
Cannbio_054422	FN19578.1	98.94	1137	4	6	164	1295	1160	27	0	2026
Cannbio_054423	FN34427.1	99.69	321	1	0	743	1063	321	1	2e-167	588
Cannbio_054424	FN36469.1	99.84	1271	2	0	1249	2519	1	1271	0	2337
Cannbio_054425	FN05299.1	99.09	1208	11	0	900	2107	1	1208	0	2170
Cannbio_054426	FN09360.1	99.29	1126	8	0	736	1861	1	1126	0	2036
Cannbio_054428	FN00349.1	97.45	274	3	2	214	483	7	280	7e-130	464
Cannbio_054431	FN17876.1	98.73	473	6	0	1922	2394	281	753	0	841
[truncated: 54,175 more rows]

## Sheet: Table S4(d)
Supplementary Table S4(d): BLAST results of Finola transcriptome assembly to Cannbio assembly.
Query	Reference	%_identity	alignment_length	mismatches	gap_openings	q_start	q_end	s_start	s_end	e_value	bit_score
FN03409.1	Cannbio_051213	99.13	2172	18	1	1	2171	2173	2	0	3906
FN23295.1	Cannbio_062376	99.89	1801	2	0	8	1808	976	2776	0	3315
FN00679.1	Cannbio_050569	99.33	1047	6	1	10	1055	1787	2833	0	1893
FN21806.1	Cannbio_024792	97.75	89	2	0	1	89	107	19	2e-37	154
FN16456.1	Cannbio_016667	99.52	2526	11	1	48	2573	115	2639	0	4597
FN00210.1	Cannbio_050080	99.54	2170	10	0	95	2264	2170	1	0	3952
FN22346.2	Cannbio_013692	98.26	115	2	0	1	115	180	66	6e-52	202
FN00543.1	Cannbio_012788	99.67	909	3	0	16	924	909	1	0	1663
FN26703.1	Cannbio_012715	99.33	902	6	0	1402	2303	1	902	0	1633
FN16210.1	Cannbio_013064	99.06	745	7	0	1	745	745	1	0	1338
FN20048.1	Cannbio_015824	100	1675	0	0	164	1838	1	1675	0	3094
FN11821.2	Cannbio_012650	99.88	836	1	0	31	866	58	893	0	1539
FN00331.1	Cannbio_015106	98.51	1278	9	2	1	1278	32	1299	0	2246
FN26629.1	Cannbio_011718	99.87	799	1	0	140	938	1	799	0	1471
FN31835.1	Cannbio_052782	99.18	1335	5	4	115	1444	1334	1	0	2399
FN00679.4	Cannbio_050569	98.21	112	2	0	1	112	2559	2670	3e-50	196
FN12827.1	Cannbio_014439	99.53	1061	5	0	11	1071	1061	1	0	1932
FN13188.1	Cannbio_013653	98.75	959	9	2	829	1784	1	959	0	1701
FN28478.1	Cannbio_015375	98.1	1313	15	7	1	1312	1332	29	0	2278
FN31545.1	Cannbio_008504	99.8	512	1	0	984	1495	1	512	0	941
FN33716.1	Cannbio_046916	99.38	324	2	0	495	818	324	1	4e-167	588
FN08362.4	Cannbio_050803	96.69	121	4	0	1	121	555	435	6e-52	202
FN04396.1	Cannbio_012162	99.64	842	3	0	475	1316	842	1	0	1539
FN23453.1	Cannbio_015801	99.75	1578	4	0	1	1578	130	1707	0	2892
FN19676.1	Cannbio_012938	100	924	0	0	121	1044	930	7	0	1707
FN04769.1	Cannbio_014250	98.86	88	1	0	27	114	1056	1143	1e-38	158
FN22475.1	Cannbio_004295	98.07	414	8	0	997	1410	414	1	0	721
FN06411.2	Cannbio_049224	95.99	1370	45	10	1	1365	1599	235	0	2217
FN02908.1	Cannbio_012691	99.56	899	4	0	1286	2184	899	1	0	1639
FN10025.1	Cannbio_015016	98.84	1208	14	0	1	1208	1208	1	0	2154
FN03409.4	Cannbio_051213	94.87	117	6	0	1	117	975	859	2e-46	183
FN15290.4	Cannbio_014250	99.36	157	1	0	1	157	729	885	9e-77	285
FN17016.3	Cannbio_052890	93.54	3079	164	35	277	3336	735	3797	0	4551
FN17494.1	Cannbio_021272	96.08	102	1	3	1	102	233	135	2e-40	163
FN18469.1	Cannbio_016193	99.85	1957	3	0	131	2087	1	1957	0	3598
FN11909.1	Cannbio_046425	98.75	319	4	0	1710	2028	319	1	1e-160	568
FN26271.1	Cannbio_053694	99.18	1827	6	6	29	1848	1	1825	0	3282
FN29218.1	Cannbio_011579	98.85	785	9	0	1408	2192	785	1	0	1400
FN13705.1	Cannbio_058182	99.67	1503	2	3	752	2253	966	2466	0	2745
FN12833.2	Cannbio_010009	100	154	0	0	1	154	223	376	1e-76	285
FN08371.1	Cannbio_013487	99.7	1015	3	0	84	1098	1015	1	0	1858
FN34546.1	Cannbio_046611	95.89	146	6	0	2	147	247	102	2e-62	237
FN08595.5	Cannbio_002690	97.3	111	3	0	1	111	118	8	4e-48	189
FN25991.1	Cannbio_016724	99.95	2054	1	0	13	2066	420	2473	0	3788
FN24991.1	Cannbio_054849	99.12	1927	17	0	15	1941	1995	69	0	3465
FN25974.1	Cannbio_040442	98.95	287	3	0	1345	1631	287	1	2e-144	514
FN09706.1	Cannbio_013818	99.53	1069	4	1	530	1597	1069	1	0	1945
FN03713.1	Cannbio_013829	99.53	1071	3	1	506	1574	1	1071	0	1949
FN19934.1	Cannbio_015976	100	1734	0	0	1	1734	1734	1	0	3203
FN10079.1	Cannbio_015456	99.48	1526	8	0	239	1764	1	1526	0	2774
FN10430.1	Cannbio_050857	89.43	1410	108	33	58	1449	1612	226	0	1740
FN01194.1	Cannbio_014642	99.36	1253	8	0	652	1904	1	1253	0	2270
FN26954.1	Cannbio_012394	99.54	863	4	0	754	1616	863	1	0	1572
FN00005.1	Cannbio_016704	97.35	2562	37	9	1	2539	2554	1	0	4325
FN37291.1	Cannbio_012865	99.61	767	3	0	4	770	767	1	0	1400
FN00864.1	Cannbio_010989	98.91	731	8	0	307	1037	1	731	0	1306
FN30408.1	Cannbio_013549	99.25	804	6	0	385	1188	1025	222	0	1452
FN05237.1	Cannbio_058354	99.75	1610	4	0	1	1610	243	1852	0	2952
FN00563.1	Cannbio_012821	99.56	908	4	0	5	912	908	1	0	1655
FN36481.1	Cannbio_016737	99.92	2658	2	0	30	2687	114	2771	0	4898
FN03409.5	Cannbio_051213	98.17	109	2	0	1	109	943	835	1e-48	191
FN03795.1	Cannbio_046318	96.57	321	8	2	62	382	318	1	2e-149	529
FN13799.1	Cannbio_013948	99.91	1094	1	0	41	1134	1	1094	0	2015
FN22472.1	Cannbio_049744	98.88	1609	13	5	5	1609	2039	432	0	2867
FN20552.1	Cannbio_012704	98.9	91	1	0	27	117	695	785	3e-40	163
FN07637.1	Cannbio_015446	98.99	1282	7	5	824	2099	1520	239	0	2290
FN12836.1	Cannbio_053695	99.3	2560	18	0	1	2560	2769	210	0	4628
FN02191.1	Cannbio_041254	98.95	287	3	0	606	892	1	287	1e-144	514
FN07177.1	Cannbio_015798	99.82	1705	2	1	29	1733	1	1704	0	3131
FN26968.1	Cannbio_052991	97.32	1008	20	2	10	1013	614	1618	0	1720
FN37333.1	Cannbio_051213	98	100	2	0	1	100	1270	1171	1e-43	174
FN12064.1	Cannbio_016741	99.63	2438	7	1	1	2436	325	2762	0	4451
FN33667.1	Cannbio_008095	99.11	559	5	0	73	631	1	559	0	1005
FN16337.1	Cannbio_060835	94.89	1174	44	13	1	1168	363	1526	0	1821
FN04764.1	Cannbio_014474	99.92	1212	1	0	528	1739	1212	1	0	2233
FN17954.1	Cannbio_052244	98.07	1864	23	8	1	1864	1868	18	0	3230
FN33291.1	Cannbio_014145	98.84	1125	2	5	487	1608	1	1117	0	1995
FN33243.1	Cannbio_001494	98.06	103	2	0	26	128	358	256	3e-45	180
FN09157.1	Cannbio_060322	99.37	1429	5	3	1	1429	1711	287	0	2588
FN14364.1	Cannbio_014715	99.53	1058	5	0	23	1080	213	1270	0	1927
FN16635.1	Cannbio_006884	99.79	486	1	0	1	486	22	507	0	893
FN23555.1	Cannbio_016496	99.65	2308	8	0	935	3242	1	2308	0	4218
FN17111.1	Cannbio_014030	99.91	1112	1	0	513	1624	1	1112	0	2049
FN33540.1	Cannbio_052711	99.44	1961	8	3	26	1985	1961	3	0	3557
FN13518.1	Cannbio_049817	99.81	2654	5	0	25	2678	70	2723	0	4874
FN01859.3	Cannbio_018340	97.44	117	3	0	3	119	229	113	2e-51	200
FN29663.1	Cannbio_014328	100	91	0	0	16	106	728	638	6e-42	169
FN19854.1	Cannbio_004589	98.29	409	7	0	2	410	16	424	0	717
FN18779.1	Cannbio_011688	99.42	687	4	0	1	687	110	796	0	1247
FN01598.2	Cannbio_062124	89.1	1110	100	20	23	1123	102	1199	0	1360
FN27225.1	Cannbio_016763	99.92	2370	2	0	21	2390	1	2370	0	4366
FN21785.1	Cannbio_015987	99.94	1590	1	0	1	1590	1590	1	0	2931
FN17869.1	Cannbio_014645	99.59	1206	5	0	19	1224	1206	1	0	2200
FN04410.1	Cannbio_015665	99.85	1327	2	0	1	1327	299	1625	0	2440
FN29137.1	Cannbio_047151	97.56	328	7	1	861	1188	1	327	2e-158	560
FN16476.1	Cannbio_029279	98.82	85	1	0	26	110	110	194	6e-37	152
FN28721.1	Cannbio_064025	82.23	1930	283	54	206	2102	2229	327	0	1609
FN27656.1	Cannbio_064095	99.23	1169	9	0	11	1179	140	1308	0	2109
FN16374.1	Cannbio_016695	99.85	2706	4	0	227	2932	1	2706	0	4975
FN02888.1	Cannbio_061011	99.63	1642	4	2	1	1642	92	1731	0	2998
FN02926.1	Cannbio_000384	97.1	345	10	0	1079	1423	1	345	4e-165	582
FN11787.1	Cannbio_024857	94.17	103	6	0	1	103	44	146	1e-38	158
FN36806.1	Cannbio_003973	96.63	89	1	2	1	89	125	211	2e-35	147
FN20289.1	Cannbio_057055	99.24	1178	9	0	29	1206	37	1214	0	2126
FN04746.1	Cannbio_015031	99.78	1363	3	0	84	1446	1363	1	0	2501
FN32419.1	Cannbio_010021	100	625	0	0	382	1006	664	40	0	1155
FN24223.1	Cannbio_015129	99.74	1149	3	0	6	1154	250	1398	0	2106
FN21814.1	Cannbio_016542	97.65	1791	17	13	1	1769	2286	499	0	3051
FN07479.3	Cannbio_041689	97.52	121	3	0	1	121	197	77	1e-53	207
FN37319.1	Cannbio_015995	99.78	1813	3	1	47	1859	1	1812	0	3325
FN18439.1	Cannbio_013592	100	1033	0	0	23	1055	1033	1	0	1908
FN35643.1	Cannbio_019034	99.59	244	1	0	76	319	1	244	5e-124	446
FN25257.1	Cannbio_050513	99.77	1747	3	1	18	1764	151	1896	0	3203
FN27114.1	Cannbio_014547	98.99	789	7	1	16	804	308	1095	0	1411
FN11570.1	Cannbio_054661	99.22	2317	18	0	504	2820	2555	239	0	4180
FN19955.1	Cannbio_052638	98.04	1072	18	1	908	1976	1592	521	0	1860
FN34562.1	Cannbio_058393	100	91	0	0	1	91	915	1005	6e-42	169
FN17746.1	Cannbio_049132	99.62	1820	7	0	1	1820	4779	2960	0	3323
FN00165.1	Cannbio_052129	98.47	918	13	1	4	920	154	1071	0	1616
FN10473.2	Cannbio_014669	99.45	181	1	0	1	181	442	622	5e-90	329
FN07782.1	Cannbio_009729	100	646	0	0	381	1026	646	1	0	1194
FN20749.1	Cannbio_014550	99.84	1227	2	0	206	1432	1	1227	0	2255
FN16752.1	Cannbio_005204	100	442	0	0	1188	1629	1	442	0	817
FN02299.4	Cannbio_003364	97.64	127	3	0	21	147	14	140	8e-57	219
FN02564.2	Cannbio_014483	99.33	899	6	0	1	899	905	7	0	1628
FN35859.1	Cannbio_015732	99.88	1661	2	0	103	1763	1661	1	0	3057
FN14986.2	Cannbio_056314	99.45	1083	6	0	1	1083	128	1210	0	1967
FN33810.1	Cannbio_052914	99.69	960	3	0	955	1914	1085	126	0	1757
FN16768.1	Cannbio_053894	99.9	2097	2	0	98	2194	4142	2046	0	3862
FN06032.1	Cannbio_054269	99.7	5582	14	3	164	5744	6215	636	0	10210
FN01742.1	Cannbio_014670	99.76	1232	3	0	54	1285	1232	1	0	2259
FN17605.1	Cannbio_048517	99.85	1292	2	0	850	2141	842	2133	0	2375
FN36978.1	Cannbio_063763	99.87	2989	4	0	1	2989	2998	10	0	5498
FN04504.1	Cannbio_016691	99.47	1884	10	0	229	2112	2699	816	0	3424
FN07893.1	Cannbio_050913	99.05	1258	6	4	1	1257	95	1347	0	2252
FN07605.1	Cannbio_014189	99.91	1145	1	0	196	1340	1145	1	0	2109
FN07969.1	Cannbio_053896	99.52	2506	6	3	156	2655	228	2733	0	4556
FN30138.1	Cannbio_059779	99.48	1345	5	2	1	1344	1509	166	0	2444
FN16295.1	Cannbio_015642	98.86	1224	9	2	5	1226	1221	1	0	2178
FN24027.1	Cannbio_051912	99.48	1907	9	1	1	1907	2754	849	0	3465
FN27006.1	Cannbio_040331	86.98	169	10	9	179	344	275	116	1e-44	180
FN16617.1	Cannbio_062124	97.92	192	2	2	13	203	1037	1227	2e-90	331
FN15473.1	Cannbio_052644	89.58	576	55	5	739	1312	928	1500	0	726
FN20603.1	Cannbio_008789	100	593	0	0	638	1230	593	1	0	1096
FN20720.1	Cannbio_062064	99.41	2529	13	2	1	2529	2874	348	0	4586
FN17461.1	Cannbio_016871	99.2	3243	25	1	4	3245	87	3329	0	5843
FN07047.1	Cannbio_052212	94.93	138	5	2	1	136	334	471	1e-55	215
FN00502.2	Cannbio_019990	94.39	107	4	2	1	105	165	59	3e-40	163
FN31769.1	Cannbio_053166	99.31	1737	10	2	1	1736	1761	26	0	3140
FN32424.1	Cannbio_012622	99.7	661	2	0	1	661	167	827	0	1210
FN25490.1	Cannbio_016819	99.94	3205	2	0	147	3351	1	3205	0	5908
FN09723.1	Cannbio_061759	99.17	2292	13	5	1	2291	56	2342	0	4122
FN33161.1	Cannbio_057929	99.7	2019	6	0	23	2041	2409	391	0	3696
FN02262.1	Cannbio_016017	99.51	1830	7	1	1350	3179	1	1828	0	3328
FN03409.2	Cannbio_051213	96.92	130	4	0	1	130	1537	1408	7e-57	219
FN18557.1	Cannbio_009428	99.52	626	3	0	880	1505	626	1	0	1140
FN05296.1	Cannbio_016517	99.86	2216	1	2	216	2429	2334	119	0	4074
FN12642.1	Cannbio_049897	99.05	1052	7	2	620	1670	1055	6	0	1884
FN14249.1	Cannbio_054584	99.62	783	2	1	1549	2330	2042	2824	0	1428
FN36976.1	Cannbio_016449	99.36	1409	7	2	1	1408	2040	633	0	2551
FN26544.1	Cannbio_064704	97.18	1134	10	7	392	1510	1127	1	0	1897
FN25850.1	Cannbio_011997	99.64	826	3	0	158	983	1	826	0	1509
FN06695.1	Cannbio_010190	99.7	674	2	0	1938	2611	1	674	0	1234
FN04871.1	Cannbio_000136	97.95	342	7	0	1023	1364	1	342	3e-168	593
FN32433.1	Cannbio_054211	99.88	865	1	0	8	872	1235	2099	0	1592
FN20247.1	Cannbio_000384	98.33	60	1	0	1	60	286	345	5e-23	106
FN23166.1	Cannbio_011681	100	796	0	0	248	1043	796	1	0	1471
FN01403.1	Cannbio_051679	97.84	649	7	5	15	659	646	1	0	1114
FN24616.1	Cannbio_001227	98.03	356	7	0	361	716	356	1	2e-176	619
FN16629.1	Cannbio_006171	98.54	480	5	2	1057	1535	479	1	0	846
FN18516.1	Cannbio_016518	99.39	2135	9	4	1	2132	135	2268	0	3868
FN06748.1	Cannbio_015584	98.15	1403	14	8	25	1424	1502	109	0	2436
FN34689.1	Cannbio_005646	99.78	457	1	0	1020	1476	1	457	0	839
FN10385.1	Cannbio_055951	99.44	2124	9	2	1	2121	342	2465	0	3853
FN08907.1	Cannbio_046197	100	317	0	0	195	511	317	1	1e-166	586
FN17293.1	Cannbio_015809	99.53	1711	8	0	835	2545	1	1711	0	3116
FN17985.1	Cannbio_049486	90.95	1425	88	32	161	1554	1938	524	0	1879
FN15903.1	Cannbio_014777	99.69	1288	4	0	414	1701	1288	1	0	2357
FN28054.1	Cannbio_052253	99.41	1695	10	0	1	1695	1699	5	0	3075
FN25581.1	Cannbio_006272	99.17	484	4	0	918	1401	484	1	0	872
FN26604.1	Cannbio_051420	99.65	3739	13	0	1	3739	3739	1	0	6833
FN01687.1	Cannbio_016139	99.18	1829	9	4	1	1824	76	1903	0	3290
FN08075.1	Cannbio_015805	99.12	1706	5	2	1	1705	13	1709	0	3059
FN01057.1	Cannbio_053620	98.96	862	8	1	1	861	1299	438	0	1541
FN07963.1	Cannbio_012580	99.81	523	1	0	8	530	363	885	0	961
FN12184.1	Cannbio_004402	98.8	418	5	0	572	989	1	418	0	745
FN16512.1	Cannbio_012041	99.03	829	8	0	456	1284	1	829	0	1487
FN31428.1	Cannbio_012717	99.22	902	7	0	706	1607	902	1	0	1628
FN03600.1	Cannbio_013591	97.77	358	8	0	377	734	1033	676	8e-176	617
FN01401.1	Cannbio_049773	99.82	1702	3	0	394	2095	1755	54	0	3127
FN15987.1	Cannbio_016068	99.87	1508	2	0	20	1527	1667	160	0	2774
FN10213.1	Cannbio_016768	99.46	2028	10	1	1	2028	2753	727	0	3683
FN13447.1	Cannbio_012022	99.88	825	1	0	341	1165	825	1	0	1519
FN00041.1	Cannbio_058316	90.7	570	48	5	1239	1805	798	231	0	754
FN15184.1	Cannbio_012760	99.34	908	6	0	794	1701	908	1	0	1644
FN01172.1	Cannbio_050480	99.38	1122	7	0	51	1172	1	1122	0	2034
FN29310.1	Cannbio_014805	99.61	1298	5	0	423	1720	1	1298	0	2370
FN23917.1	Cannbio_054167	99.06	640	3	2	489	1128	581	1217	0	1146
FN01827.2	Cannbio_010548	98.57	699	10	0	663	1361	1	699	0	1236
FN23584.1	Cannbio_013863	99.72	1076	3	0	1281	2356	1076	1	0	1971
FN36415.1	Cannbio_053760	99.72	356	1	0	399	754	2729	2374	0	652
FN24972.1	Cannbio_048666	99.84	1278	2	0	3	1280	1278	1	0	2350
FN20440.1	Cannbio_052134	99.37	2079	9	4	12	2090	2081	7	0	3764
FN10141.1	Cannbio_058305	99.34	754	4	1	214	966	2797	3550	0	1363
FN08369.1	Cannbio_050005	94.83	1218	35	18	1	1204	24	1227	0	1875
FN36451.1	Cannbio_052964	99.76	1248	3	0	1	1248	63	1310	0	2289
FN21854.1	Cannbio_004644	98.12	426	8	0	851	1276	426	1	0	743
FN20586.1	Cannbio_061626	99.55	1560	5	1	1	1560	217	1774	0	2841
FN03482.1	Cannbio_014394	99.58	1196	5	0	124	1319	1196	1	0	2182
FN08914.1	Cannbio_013076	97.7	87	2	0	26	112	96	10	2e-36	150
FN06856.1	Cannbio_012199	98.9	729	8	0	649	1377	844	116	0	1303
FN13395.1	Cannbio_002959	97.62	378	9	0	946	1323	1	378	0	649
FN08274.1	Cannbio_044444	97.17	212	6	0	62	273	212	1	2e-98	359
FN34833.1	Cannbio_054510	99.84	3157	5	0	1	3157	111	3267	0	5803
FN25105.1	Cannbio_060715	99.66	889	3	0	1	889	2671	1783	0	1626
FN13369.2	Cannbio_016424	99.56	899	4	0	537	1435	2210	1312	0	1639
FN02347.1	Cannbio_014369	99.75	1181	3	0	23	1203	1190	10	0	2165
FN10105.1	Cannbio_060899	99.77	2141	5	0	7	2147	2875	735	0	3927
FN04285.1	Cannbio_063388	99.57	2075	9	0	2	2076	51	2125	0	3783
FN13691.1	Cannbio_014662	99.6	1258	5	0	198	1455	1	1258	0	2296
FN00042.1	Cannbio_016986	99.89	5442	6	0	13	5454	5442	1	0	10020
FN09656.1	Cannbio_015070	99.78	1377	3	0	94	1470	1	1377	0	2527
FN26087.1	Cannbio_060688	98.52	608	8	1	571	1177	894	1501	0	1074
FN08239.1	Cannbio_052059	99.66	1774	3	2	1	1772	1977	205	0	3240
FN02813.1	Cannbio_053355	99.96	2763	1	0	1	2763	52	2814	0	5097
FN10576.1	Cannbio_016687	99.44	2689	10	1	34	2717	2689	1	0	4878
FN06155.1	Cannbio_031889	100	79	0	0	1	79	57	135	3e-35	147
FN25557.1	Cannbio_016242	99.57	1882	8	0	73	1954	1	1882	0	3432
FN15699.1	Cannbio_016226	99.08	1958	16	1	1	1956	1958	1	0	3515
FN32044.1	Cannbio_056383	99.47	1324	3	3	1	1324	30	1349	0	2403
FN03672.1	Cannbio_014424	99.63	1072	4	0	15	1086	1072	1	0	1958
FN05462.1	Cannbio_048666	79.87	2931	492	91	202	3080	2967	83	0	2054
FN05093.1	Cannbio_033910	97.47	79	2	0	1	79	115	193	5e-32	135
FN19953.1	Cannbio_009189	99.35	613	4	0	73	685	613	1	0	1110
FN16291.1	Cannbio_049805	99.59	1945	8	0	1	1945	68	2012	0	3548
FN28170.1	Cannbio_064218	98.04	102	2	0	1	102	454	555	9e-45	178
FN05383.1	Cannbio_055269	99.58	3605	15	0	1	3605	4	3608	0	6575
FN20511.1	Cannbio_040748	98.95	287	3	0	1363	1649	287	1	1e-144	514
FN29411.1	Cannbio_007776	100	543	0	0	1442	1984	1	543	0	1003
FN19093.1	Cannbio_010717	99.44	710	4	0	654	1363	710	1	0	1290
FN13990.1	Cannbio_056116	99.33	1199	7	1	14	1211	525	1723	0	2169
FN08835.1	Cannbio_064690	99.06	1695	16	0	221	1915	2511	817	0	3042
FN25180.1	Cannbio_050819	99.28	1248	9	0	1	1248	272	1519	0	2255
FN33399.1	Cannbio_051778	99.46	1842	4	4	20	1855	264	2105	0	3341
FN02662.1	Cannbio_051409	100	136	0	0	1	136	2684	2549	9e-67	252
FN07260.1	Cannbio_015150	99.36	1405	9	0	329	1733	1405	1	0	2545
FN22100.1	Cannbio_016664	98.62	1955	17	8	38	1984	2632	680	0	3452
FN22461.1	Cannbio_015095	99.71	1389	4	0	1285	2673	1389	1	0	2543
FN23623.5	Cannbio_008776	98.99	99	1	0	1	99	487	389	1e-44	178
FN12070.1	Cannbio_016476	99.76	2126	3	2	1	2125	2235	111	0	3897
FN23351.1	Cannbio_016500	99.86	2160	3	0	24	2183	2160	1	0	3973
FN04546.2	Cannbio_022572	98.06	103	2	0	12	114	151	253	3e-45	180
[truncated: 44,417 more rows]

## Sheet: Table S4(e)
Supplementary Table S4(e): BLAST results of Cannbio assembly to CDS of CBDRx assembly.
[truncated: 53,378 more rows]

[truncated: 1 more sheets: Table S4(f)]
