# Supplementary material for: Generation of a Comprehensive Transcriptome Atlas and Transcriptome Dynamics in Medicinal Cannabis
Source: Sci Rep. 2019 Nov 12;9:16583. doi: 10.1038/s41598-019-53023-6 (PMC6851104; doi:10.1038/s41598-019-53023-6)
Supplement: Supplementary file 2 — Supplementary Information [file 41598_2019_53023_MOESM2_ESM.zip › Supplementary Table S5.xlsx]

## Sheet: Table S5
Supplementary Table S5: Differentially expressed genes identified based on tissue types with log2FoldChange and UniRef100 annotation.
Cannbio Transcript	UniRef100 Annotation	Trichome vs Shoot log2FoldChange	Trichome vs Female_Flower log2FoldChange	Trichome vs Male_Flower log2FoldChange	Trichome vs Root log2FoldChange	Female_Flower vs Shoot log2FoldChange	Female_Flower vs Root log2FoldChange	Root vs Shoot log2FoldChange	Male_Flower vs Shoot log2FoldChange	Male_Flower vs Female_Flower log2FoldChange	Male_Flower vs Root log2FoldChange
Cannbio_000001	UniRef100_A0A2K3NYU5 UDP-glucuronic acid decarboxylase 2-like protein n=3 Tax=NPAAA clade TaxID=2231382 RepID=A0A2K3NYU5_TRIPR	-	-	-	-	-	-	-	-	-	-
Cannbio_000002	UniRef100_Q41970 ADP,ATP carrier protein (Fragment) n=1 Tax=Arabidopsis thaliana TaxID=3702 RepID=Q41970_ARATH	-	-	-	-	-	-	-	-	-	-
Cannbio_000003	UniRef100_B9SDG4 Delta DNA polymerase, putative n=1 Tax=Ricinus communis TaxID=3988 RepID=B9SDG4_RICCO	-	-	-	-	-	-	-	-	2.03437	-
Cannbio_000004	UniRef100_A0A2P5E4V9 Lipoyl synthase, mitochondrial n=1 Tax=Parasponia andersonii TaxID=3476 RepID=A0A2P5E4V9_PARAD	-	-	-	-	-	-	-	-	-	-
Cannbio_000005	UniRef100_UPI000C223D54 ras-related protein Rab7 n=1 Tax=Cucurbita pepo subsp. pepo TaxID=3664 RepID=UPI000C223D54	-	-	-	-	-	-	-	-	-	-
Cannbio_000006	UniRef100_A0A2P5EQA8 Glycoside hydrolase n=1 Tax=Trema orientalis TaxID=63057 RepID=A0A2P5EQA8_9ROSA	2.57166	-	3.26754	7.45043	-	6.68344	-4.87877	-	-2.50055	-
Cannbio_000007	UniRef100_V4TWT0 Protein DETOXIFICATION n=2 Tax=Citrus clementina TaxID=85681 RepID=V4TWT0_9ROSI	-	-	-	-	-	-	-	-	-	-
Cannbio_000008	UniRef100_A0A2P5AG44 Alpha-mannosidase n=1 Tax=Parasponia andersonii TaxID=3476 RepID=A0A2P5AG44_PARAD	-	-	-	-	-	-	-	-	-	-
Cannbio_000009	UniRef100_A0A2P5BRI3 Putative methyltransferase PMT n=1 Tax=Parasponia andersonii TaxID=3476 RepID=A0A2P5BRI3_PARAD	-	-	-	-	-	-	-	-	-	-
Cannbio_000010	UniRef100_A0A2P5B2E6 Uncharacterized protein n=1 Tax=Trema orientalis TaxID=63057 RepID=A0A2P5B2E6_9ROSA	-	-2.07478	-	-2.18704	2.74791	-	2.86017	-	-2.88462	-2.99688
Cannbio_000011	UniRef100_A0A2P5DHQ9 Afadin n=1 Tax=Parasponia andersonii TaxID=3476 RepID=A0A2P5DHQ9_PARAD	-	-	-	-	-	-	-	-	-	-
Cannbio_000012	UniRef100_A0A2P5EER4 Uncharacterized protein (Fragment) n=1 Tax=Trema orientalis TaxID=63057 RepID=A0A2P5EER4_9ROSA	-	-	-	-	-	-	-	-	-	-
Cannbio_000013	UniRef100_A0A2N9F1E9 Uncharacterized protein n=1 Tax=Fagus sylvatica TaxID=28930 RepID=A0A2N9F1E9_FAGSY	-	-	-	-	-	-	-2.82615	-	-	-
Cannbio_000014	UniRef100_A0A2P5F285 GDP-L-galactose/GDP-D-glucose phosphorylase n=1 Tax=Trema orientalis TaxID=63057 RepID=A0A2P5F285_9ROSA	-	-	-	-	-	-	-	-	-	-
Cannbio_000015	UniRef100_A0A2P5C0N3 Fatty acid desaturase domain containing protein n=1 Tax=Parasponia andersonii TaxID=3476 RepID=A0A2P5C0N3_PARAD	-	-	-	-	-	-	-	-	-	-
Cannbio_000016	UniRef100_A0A2P5F0V3 TGN-related, localized SYP41 interacting protein n=1 Tax=Trema orientalis TaxID=63057 RepID=A0A2P5F0V3_9ROSA	-	-	-	-	-	-	-	-	-	-
Cannbio_000017	UniRef100_A0A2P5BQS1 WD repeat containing protein n=1 Tax=Parasponia andersonii TaxID=3476 RepID=A0A2P5BQS1_PARAD	-	-	-	-	-	-	-	-	-	-
Cannbio_000018	UniRef100_UPI000C1D85B2 chlorophyll a-b binding protein 7, chloroplastic-like n=1 Tax=Olea europaea var. sylvestris TaxID=158386 RepID=UPI000C1D85B2	-	-	-	4.2034	-	4.81736	-6.03257	-	-	-
Cannbio_000019	UniRef100_A0A2P5FGW3 GRAS transcription factor n=1 Tax=Trema orientalis TaxID=63057 RepID=A0A2P5FGW3_9ROSA	-	-	-	-	-	2.44264	-2.55025	-	-	-
Cannbio_000020	UniRef100_UPI00077E66D9 translocon-associated protein subunit alpha n=1 Tax=Ziziphus jujuba TaxID=326968 RepID=UPI00077E66D9	-	-	-	-	-	-	-	-	-	-
Cannbio_000021	UniRef100_W9QWI2 Uncharacterized protein n=1 Tax=Morus notabilis TaxID=981085 RepID=W9QWI2_9ROSA	-	-	-	-	-	-	-	-	-	-
Cannbio_000022	UniRef100_A0A2P5CE38 Spermidine/spermine synthase n=1 Tax=Parasponia andersonii TaxID=3476 RepID=A0A2P5CE38_PARAD	-	-	-	-	-	-	-	-	-	-
Cannbio_000023	UniRef100_A0A2P5E258 Oleosin-B3-like protein n=1 Tax=Parasponia andersonii TaxID=3476 RepID=A0A2P5E258_PARAD	-	-	-	6.03897	-	5.21826	-6.19122	-	-	5.67663
Cannbio_000024	UniRef100_A0A1R3KRM8 Oxoglutarate/iron-dependent dioxygenase n=1 Tax=Corchorus olitorius TaxID=93759 RepID=A0A1R3KRM8_9ROSI	3.68989	-	4.40151	2.69435	2.75616	-	-	-	-3.46778	-
Cannbio_000025	UniRef100_A0A2P5B667 Coatomer beta subunit n=1 Tax=Parasponia andersonii TaxID=3476 RepID=A0A2P5B667_PARAD	-	-	-	-	-	-	-	-	-	-
Cannbio_000026	UniRef100_A0A2P5BFP9 Cytochrome P450, E-class, group I n=1 Tax=Trema orientalis TaxID=63057 RepID=A0A2P5BFP9_9ROSA	-	-	-2.87063	-	-	2.9337	-	2.83113	-	4.60166
Cannbio_000027	UniRef100_A8S9X3 Uncharacterized protein n=1 Tax=Faecalibacterium prausnitzii M21/2 TaxID=411485 RepID=A8S9X3_9FIRM	-	2.3493	-	-	-	-	-	-	-	-
Cannbio_000028	UniRef100_UPI00064DBDFF uncharacterized protein LOC105976150 n=1 Tax=Erythranthe guttata TaxID=4155 RepID=UPI00064DBDFF	-	-	-	-	-	-	-	-	-	-
Cannbio_000029	UniRef100_A0A2P5CV03 RUN/FYVE domain protein n=1 Tax=Parasponia andersonii TaxID=3476 RepID=A0A2P5CV03_PARAD	-	-	-	-	-	-	-	-	-	-
Cannbio_000030	UniRef100_A0A2P5CY30 Meiosis specific protein Spo22/ZIP4/TEX n=1 Tax=Trema orientalis TaxID=63057 RepID=A0A2P5CY30_9ROSA	-	-	-	-	-	-	-	-	-	-
Cannbio_000031	UniRef100_A0A251RFA9 Uncharacterized protein n=1 Tax=Prunus persica TaxID=3760 RepID=A0A251RFA9_PRUPE	-	-	-	-	-	-	-	-	-	-
Cannbio_000032	UniRef100_A0A2H5NNC5 Tubulin beta chain n=1 Tax=Citrus unshiu TaxID=55188 RepID=A0A2H5NNC5_CITUN	-	-	-	-	-	-	-	-	-	-
Cannbio_000033	UniRef100_UPI000CED48D5 serine/threonine-protein phosphatase PP1 isozyme 2 isoform X2 n=1 Tax=Morus notabilis TaxID=981085 RepID=UPI000CED48D5	-	-	-	-	-	-	-	-	-	-
Cannbio_000034	UniRef100_A0A2P5EK26 Tyrosine-protein kinase n=1 Tax=Trema orientalis TaxID=63057 RepID=A0A2P5EK26_9ROSA	-	-	-	-	-	-	-	-	-	-
Cannbio_000035	UniRef100_A0A2K2C2D7 Uncharacterized protein n=1 Tax=Populus trichocarpa TaxID=3694 RepID=A0A2K2C2D7_POPTR	-	-	-	-	-	-	-	-	-	-
Cannbio_000036	UniRef100_A0A2P5F384 Fatty acid desaturase n=1 Tax=Trema orientalis TaxID=63057 RepID=A0A2P5F384_9ROSA	-	-	-	-	-	-	-	-	-	-
Cannbio_000037	UniRef100_A0A2K1X1Q0 Uncharacterized protein n=1 Tax=Populus trichocarpa TaxID=3694 RepID=A0A2K1X1Q0_POPTR	-	-	-6.76212	2.78298	-	3.51841	-	7.61418	6.02669	9.54509
Cannbio_000038	UniRef100_F2DLU2 Predicted protein n=1 Tax=Hordeum vulgare subsp. vulgare TaxID=112509 RepID=F2DLU2_HORVV	-	-	-	-	-	-	-	-	-	-
Cannbio_000039	UniRef100_A0A061EHP0 ENTH/VHS/GAT family protein n=1 Tax=Theobroma cacao TaxID=3641 RepID=A0A061EHP0_THECC	2.68793	-	-	-	2.14594	-	-	2.81451	-	-
Cannbio_000040	UniRef100_A0A2P5CI47 cGMP-dependent kinase n=1 Tax=Trema orientalis TaxID=63057 RepID=A0A2P5CI47_9ROSA	-	-	-	-	-	-	-	-	-	-
Cannbio_000041	UniRef100_UPI000848AB7E malate dehydrogenase [NADP], chloroplastic isoform X1 n=1 Tax=Theobroma cacao TaxID=3641 RepID=UPI000848AB7E	-	-	-	-	-	-	-	-	-	-
Cannbio_000042	UniRef100_A0A2P5EW65 RmlC-type cupin n=1 Tax=Trema orientalis TaxID=63057 RepID=A0A2P5EW65_9ROSA	-	-	-	-	-	-	-	-	-	-
Cannbio_000043	UniRef100_A0A2P5EXA3 Transcription elongation factor n=1 Tax=Trema orientalis TaxID=63057 RepID=A0A2P5EXA3_9ROSA	-	-	-	-	-	-	-2.7642	-	-	-
Cannbio_000044	UniRef100_A0A2N3QPY5 Cell wall-associated hydrolase (Fragment) n=1 Tax=Bifidobacterium pseudolongum subsp. globosum TaxID=1690 RepID=A0A2N3QPY5_9BIFI	-	-	-	-	-	-	-	-	-	-
Cannbio_000045	UniRef100_UPI000C9D9A66 dynamin-related protein 1E-like n=1 Tax=Cucurbita pepo subsp. pepo TaxID=3664 RepID=UPI000C9D9A66	-	2.1423	-	-	-	-	-	-	-	-
Cannbio_000046	UniRef100_A0A2R6Q650 Serine/threonine-protein kinase TOR n=1 Tax=Actinidia chinensis var. chinensis TaxID=1590841 RepID=A0A2R6Q650_ACTCH	-	-	-	-	-	-	-	3.32075	2.41289	-
Cannbio_000047	UniRef100_UPI000CED41D1 E3 ubiquitin-protein ligase At4g11680 n=1 Tax=Morus notabilis TaxID=981085 RepID=UPI000CED41D1	-	-	-	-	-	-	-	-	-	-
Cannbio_000048	UniRef100_UPI000CED0728 putative DEAD-box ATP-dependent RNA helicase 29 isoform X2 n=1 Tax=Morus notabilis TaxID=981085 RepID=UPI000CED0728	-	-	-	-	-	-	-	-	-	-
Cannbio_000049	UniRef100_A0A176WDS0 Uncharacterized protein n=1 Tax=Marchantia polymorpha subsp. ruderalis TaxID=1480154 RepID=A0A176WDS0_MARPO	-	-	3.87701	-	-	-	-	-3.37981	-2.94059	-
Cannbio_000050	UniRef100_A0A0R3R948 Uncharacterized protein n=1 Tax=Brugia timori TaxID=42155 RepID=A0A0R3R948_9BILA	-	-	-	-	-	-	-	-	-	-
Cannbio_000051	UniRef100_A0A2K3KVD8 Elongation factor 2-like protein (Fragment) n=1 Tax=Trifolium pratense TaxID=57577 RepID=A0A2K3KVD8_TRIPR	-	-	-	6.08012	-	5.73624	-6.75317	-	-	6.68278
Cannbio_000052	UniRef100_K9JA99 Xyloglucanase inhibitor 2 n=1 Tax=Humulus lupulus TaxID=3486 RepID=K9JA99_HUMLU	6.22784	-	5.51909	-	4.94545	-	4.26756	-	-4.2367	-3.5588
Cannbio_000053	UniRef100_A0A2P5CEE1 Uncharacterized protein n=1 Tax=Parasponia andersonii TaxID=3476 RepID=A0A2P5CEE1_PARAD	2.55227	-	2.28502	-	3.03238	-	-	-	-2.76514	-
Cannbio_000054	UniRef100_A0A2P5FUC3 IQ motif, EF-hand binding site n=1 Tax=Trema orientalis TaxID=63057 RepID=A0A2P5FUC3_9ROSA	-	-	-	-	-	-	-	-	-	-
Cannbio_000055	UniRef100_A0A2P5BVM1 LRR domain containing protein n=1 Tax=Parasponia andersonii TaxID=3476 RepID=A0A2P5BVM1_PARAD	-	-	-	-	-	-	-	-	-	-
Cannbio_000056	UniRef100_UPI000CED7070 uncharacterized protein LOC112093781 n=1 Tax=Morus notabilis TaxID=981085 RepID=UPI000CED7070	-	-	3.81459	-	-	-	-	-4.64304	-3.25246	-4.89806
Cannbio_000057	UniRef100_A0A2P5AVT6 COPII coat assembly protein, Sec n=1 Tax=Parasponia andersonii TaxID=3476 RepID=A0A2P5AVT6_PARAD	-	-	-	-	-	-	-	-	-	-
Cannbio_000058	UniRef100_A0A2P5B3H3 Uncharacterized protein n=1 Tax=Parasponia andersonii TaxID=3476 RepID=A0A2P5B3H3_PARAD	9.1851	-	5.37832	10.5227	7.89932	9.23695	-	3.80678	-4.09253	5.14442
Cannbio_000059	UniRef100_A0A2P5B3S6 Cytochrome P450, E-class, group I n=1 Tax=Parasponia andersonii TaxID=3476 RepID=A0A2P5B3S6_PARAD	6.60741	-	7.08122	8.91426	6.36793	8.67478	-	-	-6.84174	-
Cannbio_000060	UniRef100_A0A0V0I892 Putative ovule protein n=1 Tax=Solanum chacoense TaxID=4108 RepID=A0A0V0I892_SOLCH	-	-	-	-	-	-	-	-	-	-
Cannbio_000061	UniRef100_A0A2P5FYL1 Glycosyl hydrolase n=1 Tax=Trema orientalis TaxID=63057 RepID=A0A2P5FYL1_9ROSA	7.61344	-	2.57873	3.58149	6.83273	2.80079	4.03194	5.03471	-	-
Cannbio_000062	UniRef100_A0A0D2SZI4 Uncharacterized protein n=1 Tax=Gossypium raimondii TaxID=29730 RepID=A0A0D2SZI4_GOSRA	-	-	-	-	-	-	-	-	-	-
Cannbio_000063	UniRef100_UPI000D2F3526 ABC transporter C family member 10 isoform X1 n=1 Tax=Medicago truncatula TaxID=3880 RepID=UPI000D2F3526	-	-	-	-	-	2.11721	-2.88527	-3.21932	-2.45126	-
Cannbio_000064	UniRef100_A0A2P5F1X6 Acetoacetate decarboxylase beta barrel domain containing protein n=1 Tax=Trema orientalis TaxID=63057 RepID=A0A2P5F1X6_9ROSA	-	-	-	-	-	-	-2.34205	-	-	-
Cannbio_000065	UniRef100_UPI000B3F2945 LOW QUALITY PROTEIN: probable mitochondrial-processing peptidase subunit beta, mitochondrial n=1 Tax=Herrania umbratica TaxID=108875 RepID=UPI000B3F2945	-2.03963	-	-	-	-	-	-	-4.0721	-2.97191	-3.90339
Cannbio_000066	UniRef100_A0A2P5FXZ8 Cytochrome P450, E-class, group I n=1 Tax=Trema orientalis TaxID=63057 RepID=A0A2P5FXZ8_9ROSA	5.40651	-	-	-9.01037	6.29779	-8.1191	14.4169	5.31632	-	-9.10056
Cannbio_000067	UniRef100_A0A2P5AUI3 Hemimethylated DNA-binding domain containing protein n=1 Tax=Trema orientalis TaxID=63057 RepID=A0A2P5AUI3_9ROSA	-	-	-	-	-	-	-	-	-	-
Cannbio_000068	UniRef100_A0A0L9UPX6 Uncharacterized protein n=3 Tax=Vigna TaxID=3913 RepID=A0A0L9UPX6_PHAAN	-	-	-	-	-	-	-	-	-	-
Cannbio_000069	UniRef100_UPI000B7B1B9B ubiquitin-conjugating enzyme E2 34 n=1 Tax=Prunus avium TaxID=42229 RepID=UPI000B7B1B9B	-	-	-	-	-	-	-	-	-	-
Cannbio_000070	UniRef100_A0A2P5EQ59 Oxoglutarate/iron-dependent dioxygenase n=1 Tax=Trema orientalis TaxID=63057 RepID=A0A2P5EQ59_9ROSA	-	-	-	-	-	-	-	-	-	-
Cannbio_000071	UniRef100_W9R7F2 U-box domain-containing protein 4 n=1 Tax=Morus notabilis TaxID=981085 RepID=W9R7F2_9ROSA	2.43026	-	-	-	-	-	-	-	-	-
Cannbio_000072	UniRef100_A0A2P5BD32 Voltage dependent potassium channel n=1 Tax=Parasponia andersonii TaxID=3476 RepID=A0A2P5BD32_PARAD	-	-	-	-	-	-	-	-	-	-
Cannbio_000073	UniRef100_UPI000C21D8BF eukaryotic translation initiation factor 3 subunit M-like isoform X1 n=1 Tax=Cucurbita maxima TaxID=3661 RepID=UPI000C21D8BF	-	-	-	-	-	-	-	-	-	-
Cannbio_000074	UniRef100_A0A2P5DD50 Exonuclease/helicase-like n=1 Tax=Trema orientalis TaxID=63057 RepID=A0A2P5DD50_9ROSA	2.11463	-	-	-	2.23828	-	3.46758	-	-	-
Cannbio_000075	UniRef100_A0A077ZK65 GntP permease domain containing protein n=5 Tax=cellular organisms TaxID=131567 RepID=A0A077ZK65_TRITR	-	-	-	2.35256	-	-	-	-	-	-
Cannbio_000076	UniRef100_A0A2P5AH92 Hydroxyproline-rich glycoprotein family protein n=1 Tax=Parasponia andersonii TaxID=3476 RepID=A0A2P5AH92_PARAD	-	-	-	-	-	-	-	-	-	-
Cannbio_000077	UniRef100_UPI0009012BA2 ribonucleoside-diphosphate reductase large subunit-like isoform X2 n=1 Tax=Ipomoea nil TaxID=35883 RepID=UPI0009012BA2	-	-	-	-	-	-	-	-	-	-
Cannbio_000078	UniRef100_UPI0009012BA2 ribonucleoside-diphosphate reductase large subunit-like isoform X2 n=1 Tax=Ipomoea nil TaxID=35883 RepID=UPI0009012BA2	-	-	-	-	-	-	-	-	-	-
Cannbio_000079	UniRef100_A0A2P5DGD8 Glycosyl hydrolase n=1 Tax=Parasponia andersonii TaxID=3476 RepID=A0A2P5DGD8_PARAD	5.14509	-	2.96619	-	3.98835	-	5.68563	-	-	-3.50673
Cannbio_000080	UniRef100_A0A2P5CCQ3 Per1-like n=1 Tax=Trema orientalis TaxID=63057 RepID=A0A2P5CCQ3_9ROSA	-	-	-	-	-	-	-	-	-	-
Cannbio_000081	UniRef100_A0A2P5D9Q1 Microtubule-associated protein, MAP65/Ase1/PRC n=1 Tax=Parasponia andersonii TaxID=3476 RepID=A0A2P5D9Q1_PARAD	-4.24671	-	-3.10789	-2.23491	-2.91975	-	-2.0118	-	-	-
Cannbio_000082	UniRef100_UPI00077E82B3 zinc finger protein CONSTANS-LIKE 5 n=1 Tax=Ziziphus jujuba TaxID=326968 RepID=UPI00077E82B3	-	-	-	-	-	-	-	-	-	-
Cannbio_000083	UniRef100_A0A2P5EQB4 Uncharacterized protein (Fragment) n=1 Tax=Trema orientalis TaxID=63057 RepID=A0A2P5EQB4_9ROSA	-	-	-	-	-	-	-	-	-	-
Cannbio_000084	UniRef100_A0A200QUC1 Glutathione peroxidase n=1 Tax=Macleaya cordata TaxID=56857 RepID=A0A200QUC1_9MAGN	2.66001	-	2.97834	-	2.56674	-	-	-	-2.88507	-
Cannbio_000085	UniRef100_UPI000D62EB13 LOW QUALITY PROTEIN: pleiotropic drug resistance protein 1 n=1 Tax=Ziziphus jujuba TaxID=326968 RepID=UPI000D62EB13	3.07981	-	4.92747	-	2.37371	-	2.82196	-	-4.22137	-4.66962
Cannbio_000086	UniRef100_K6Z7B2 Uncharacterized protein (Fragment) n=1 Tax=Phleum pratense TaxID=15957 RepID=K6Z7B2_PHLPR	-	-	-	-	-	-	-	-	-	-
Cannbio_000087	UniRef100_A0A2P5D1A8 Uncharacterized protein n=1 Tax=Trema orientalis TaxID=63057 RepID=A0A2P5D1A8_9ROSA	-	-	-	-	-	-	-	-	-	-
Cannbio_000088	UniRef100_A0A2P5E174 Uncharacterized protein n=1 Tax=Parasponia andersonii TaxID=3476 RepID=A0A2P5E174_PARAD	-	-	-	-	-	-	-	-	-	-
Cannbio_000089	UniRef100_A0A103XYP4 General substrate transporter n=1 Tax=Cynara cardunculus var. scolymus TaxID=59895 RepID=A0A103XYP4_CYNCS	-	-	-	-	-	-	2.54098	-	-	-2.44953
Cannbio_000090	UniRef100_E7FJ37 Ubiquitin (Fragment) n=1 Tax=Nymphaea hybrid cultivar TaxID=637490 RepID=E7FJ37_9MAGN	3.30758	-	-	2.31156	2.57967	-	-	2.07716	-	-
Cannbio_000091	UniRef100_A0A2P5EZJ8 Chloroplast protein import component n=1 Tax=Trema orientalis TaxID=63057 RepID=A0A2P5EZJ8_9ROSA	-	-	-	-	-	-	-	-	-	-
Cannbio_000092	UniRef100_A0A1J7GS24 Uncharacterized protein n=1 Tax=Lupinus angustifolius TaxID=3871 RepID=A0A1J7GS24_LUPAN	-	-	-	6.59086	-	8.02446	-6.78639	-	-	8.56865
Cannbio_000093	UniRef100_A0A2P5D6K6 Formin-like protein (Fragment) n=1 Tax=Parasponia andersonii TaxID=3476 RepID=A0A2P5D6K6_PARAD	-	-	-	-	-	-	-	-	-	-
Cannbio_000094	UniRef100_A0A2P5FQK3 Uncharacterized protein n=1 Tax=Trema orientalis TaxID=63057 RepID=A0A2P5FQK3_9ROSA	-	-	-	-	-	-	-	-	-	-
Cannbio_000095	UniRef100_Q8RVK9 Naringenin-chalcone synthase n=1 Tax=Cannabis sativa TaxID=3483 RepID=CHS_CANSA	3.50468	-	7.46526	12.5507	-	10.577	-9.04603	-3.96058	-5.49149	5.08546
Cannbio_000096	UniRef100_A0A2P5FHL2 Phosphatidylinositol 3-kinase, Vps34 type n=1 Tax=Trema orientalis TaxID=63057 RepID=A0A2P5FHL2_9ROSA	-	-	-	-	-	-	-	-	-	-
Cannbio_000097	UniRef100_A0A2P5FM82 Six-bladed beta-propeller n=1 Tax=Trema orientalis TaxID=63057 RepID=A0A2P5FM82_9ROSA	-	-	-	-	-	-	-	-	-	-
Cannbio_000098	UniRef100_A0A2P5AQ55 NB-ARC domain, LRR domain containing protein n=1 Tax=Parasponia andersonii TaxID=3476 RepID=A0A2P5AQ55_PARAD	-	-	-	-	-	2.84662	-2.18702	-	-	-
Cannbio_000099	UniRef100_A0A1R3J6T9 Uncharacterized protein n=1 Tax=Corchorus olitorius TaxID=93759 RepID=A0A1R3J6T9_9ROSI	5.0607	-	-	3.3279	5.56925	3.83645	-	3.87924	-	-
Cannbio_000100	UniRef100_A0A2I4DV23 shaggy-related protein kinase kappa isoform X1 n=2 Tax=Juglans regia TaxID=51240 RepID=A0A2I4DV23_9ROSI	-	-	-	-	-	-	-	-	-	-
Cannbio_000101	UniRef100_F1LKH8 Polyketide synthase 4 n=1 Tax=Cannabis sativa TaxID=3483 RepID=PKSG4_CANSA	-	-	3.11426	5.26941	-	4.3193	-3.82585	-	-2.16416	-
Cannbio_000102	UniRef100_A0A2P5BP88 Tyrosine-protein kinase n=1 Tax=Parasponia andersonii TaxID=3476 RepID=A0A2P5BP88_PARAD	-	-	-	-	-	-	-	-	-	-
Cannbio_000103	UniRef100_A0A0R0GZ48 Uncharacterized protein n=1 Tax=Glycine max TaxID=3847 RepID=A0A0R0GZ48_SOYBN	-	-	-	-	-	-	-2.83287	-	-	-
Cannbio_000104	UniRef100_A0A2I0VBL5 Uncharacterized protein n=1 Tax=Dendrobium catenatum TaxID=906689 RepID=A0A2I0VBL5_9ASPA	-	-	-	-	-	-	-	-	-	-
Cannbio_000105	UniRef100_W9SCU2 Uncharacterized protein n=1 Tax=Morus notabilis TaxID=981085 RepID=W9SCU2_9ROSA	-	-	-	-	-	-	-	-	-	-
Cannbio_000106	UniRef100_UPI000498D2D0 LOW QUALITY PROTEIN: probable sodium/metabolite cotransporter BASS1, chloroplastic n=1 Tax=Malus domestica TaxID=3750 RepID=UPI000498D2D0	-	-	-	-	-	-	-	-	-	-
Cannbio_000107	UniRef100_UPI0005C9ECF3 patellin-3-like isoform X2 n=1 Tax=Fragaria vesca subsp. vesca TaxID=101020 RepID=UPI0005C9ECF3	-	-	2.19677	-	-	-	-	-2.69168	-2.60095	-
Cannbio_000108	UniRef100_W9R4J2 Uncharacterized transporter n=1 Tax=Morus notabilis TaxID=981085 RepID=W9R4J2_9ROSA	-	-	-	-	-	-	2.22819	-	-	-
Cannbio_000109	UniRef100_UPI000CD9A1A1 zinc finger BED domain-containing protein RICESLEEPER 2-like n=1 Tax=Lactuca sativa TaxID=4236 RepID=UPI000CD9A1A1	-	-	5.61308	-	-	-	-	-6.01562	-5.84259	-5.95873
Cannbio_000110	UniRef100_A0A2G9H8L9 Lysine-ketoglutarate reductase/saccharopine dehydrogenase n=1 Tax=Handroanthus impetiginosus TaxID=429701 RepID=A0A2G9H8L9_9LAMI	-	-	-	-	-	-	-	-	-	-
Cannbio_000111	UniRef100_W9QYX1 Uncharacterized protein n=2 Tax=Morus notabilis TaxID=981085 RepID=W9QYX1_9ROSA	-	-	-	-2.17506	-	-	-	-	-	-
Cannbio_000112	UniRef100_UPI000CED4A7A agamous-like MADS-box protein AGL9 homolog isoform X1 n=1 Tax=Morus notabilis TaxID=981085 RepID=UPI000CED4A7A	3.18136	-	-	-	3.83641	-	-	-	-	-
Cannbio_000113	UniRef100_W9SHK1 50S ribosomal protein L35 n=1 Tax=Morus notabilis TaxID=981085 RepID=W9SHK1_9ROSA	-2.87251	-	-	-	-2.57699	2.24236	-4.81935	-	-	2.95585
Cannbio_000114	UniRef100_UPI000510DAE3 LOW QUALITY PROTEIN: protein tesmin/TSO1-like CXC 2 n=1 Tax=Pyrus x bretschneideri TaxID=225117 RepID=UPI000510DAE3	-	-	-	-	-	-	-	-	-	-
Cannbio_000115	UniRef100_A0A2P5B651 Lupus La protein n=1 Tax=Trema orientalis TaxID=63057 RepID=A0A2P5B651_9ROSA	-	-	-	-	-	-	-	-	-	-
Cannbio_000116	UniRef100_A4UTR8 ADP,ATP carrier protein (Fragment) n=1 Tax=Pisum sativum TaxID=3888 RepID=A4UTR8_PEA	-	-	-	-	-	-	-	-	-	-
Cannbio_000117	UniRef100_A0A2P5D105 Aromatic-L-amino-acid decarboxylase n=1 Tax=Trema orientalis TaxID=63057 RepID=A0A2P5D105_9ROSA	-	-	-2.18803	-7.22755	-	-7.24536	5.31761	-	2.20584	-5.03953
Cannbio_000118	UniRef100_A0A2P5FMF6 DnaJ-like n=1 Tax=Trema orientalis TaxID=63057 RepID=A0A2P5FMF6_9ROSA	-	-	-6.70454	-	-	-	-	7.90358	6.7951	5.84801
Cannbio_000119	UniRef100_A0A2P5CEU7 Exonuclease/helicase-like n=1 Tax=Trema orientalis TaxID=63057 RepID=A0A2P5CEU7_9ROSA	-	-	-	-	-	-	-	-	-	-
Cannbio_000120	UniRef100_A0A2P5BZY3 Malic oxidoreductase n=1 Tax=Parasponia andersonii TaxID=3476 RepID=A0A2P5BZY3_PARAD	2.31573	-	-	3.51435	-	2.4191	-	-	-	2.08972
Cannbio_000121	UniRef100_W9QPK0 Putative LRR receptor-like serine/threonine-protein kinase n=1 Tax=Morus notabilis TaxID=981085 RepID=W9QPK0_9ROSA	-	-	-	-	-	-	-	-	-	-
Cannbio_000122	UniRef100_A0A2P5FKU8 Serine/threonine protein kinase n=1 Tax=Trema orientalis TaxID=63057 RepID=A0A2P5FKU8_9ROSA	-	-	-	-	-	-	-	-	-	-
Cannbio_000123	UniRef100_A0A1B2Z0F3 Cell wall-associated hydrolase n=1 Tax=uncultured bacterium TaxID=77133 RepID=A0A1B2Z0F3_9BACT	-	2.54836	-	-	-	-	-	-	-	-
Cannbio_000124	UniRef100_W9R956 Uncharacterized protein n=1 Tax=Morus notabilis TaxID=981085 RepID=W9R956_9ROSA	-	-	-7.56789	-	-2.72576	-	-	6.25292	8.97868	6.74332
Cannbio_000125	UniRef100_A0A2P5CXT2 Sucrose-phosphate synthase, glycosyltransferase domain containing protein n=1 Tax=Parasponia andersonii TaxID=3476 RepID=A0A2P5CXT2_PARAD	-	-	-2.08782	-	-	-	-	-	-	-
Cannbio_000126	UniRef100_A0A061FSL3 Nitrate transporter 1.5 n=1 Tax=Theobroma cacao TaxID=3641 RepID=A0A061FSL3_THECC	-	-	-	-	-	-	-	-	-	-
Cannbio_000127	UniRef100_A0A2P5FDY3 Rho-associated protein kinase n=1 Tax=Trema orientalis TaxID=63057 RepID=A0A2P5FDY3_9ROSA	-	2.99494	-7.85856	-	-	-	-	8.13284	10.8535	6.13762
Cannbio_000128	UniRef100_A0A2P5FDY3 Rho-associated protein kinase n=1 Tax=Trema orientalis TaxID=63057 RepID=A0A2P5FDY3_9ROSA	-	-	7.39532	-	-	-	-	-8.4417	-6.94418	-8.27016
Cannbio_000129	UniRef100_A0A2P5FUL6 Basic-leucine zipper transcription factor n=1 Tax=Trema orientalis TaxID=63057 RepID=A0A2P5FUL6_9ROSA	-	-	4.41877	-	-	-	-	-3.58526	-4.31145	-4.90386
Cannbio_000130	UniRef100_A0A2P5FUL6 Basic-leucine zipper transcription factor n=1 Tax=Trema orientalis TaxID=63057 RepID=A0A2P5FUL6_9ROSA	-	-	-	-	-	-	2.41091	2.88033	-	-
Cannbio_000131	UniRef100_A0A1R3GAR9 Reverse transcriptase n=1 Tax=Corchorus capsularis TaxID=210143 RepID=A0A1R3GAR9_COCAP	-	-	-	-	-	-	-	-	-	-
Cannbio_000132	UniRef100_A0A0U1WT76 Uncharacterized protein n=1 Tax=Gossypium hirsutum TaxID=3635 RepID=A0A0U1WT76_GOSHI	-	-	6.67411	-	-	-	-	-7.23966	-6.71445	-7.20158
Cannbio_000133	UniRef100_A7KZQ6 Sucrose synthase (Fragment) n=1 Tax=Humulus lupulus TaxID=3486 RepID=A7KZQ6_HUMLU	-	-	-	-	-	-	-	-	-	-
Cannbio_000134	UniRef100_A0A2P5BKQ3 Uncharacterized protein (Fragment) n=1 Tax=Parasponia andersonii TaxID=3476 RepID=A0A2P5BKQ3_PARAD	3.50343	-	3.02347	-	3.50305	-	6.19281	-	-3.02308	-5.71284
Cannbio_000135	UniRef100_W9SNJ9 Aconitate hydratase n=1 Tax=Morus notabilis TaxID=981085 RepID=W9SNJ9_9ROSA	-	-	-	-	-	-	-	-	-	-
Cannbio_000136	UniRef100_UPI00077E3BDF glycine-rich domain-containing protein 1 n=1 Tax=Ziziphus jujuba TaxID=326968 RepID=UPI00077E3BDF	2.85102	-	-	-	2.66486	-	2.52933	2.33874	-	-
Cannbio_000137	UniRef100_UPI000B796948 inositol-phosphate phosphatase-like n=1 Tax=Hevea brasiliensis TaxID=3981 RepID=UPI000B796948	-	-	-	-	-	-	-	-	-	-
Cannbio_000138	UniRef100_A0A2P5C309 Terminal organelle assembly protein n=1 Tax=Trema orientalis TaxID=63057 RepID=A0A2P5C309_9ROSA	-	-	-	-	-	-	-	-	-	-
Cannbio_000139	UniRef100_A0A2P5CJT6 Ribosomal protein n=1 Tax=Parasponia andersonii TaxID=3476 RepID=A0A2P5CJT6_PARAD	-2.91837	-	-	-	-2.69445	-	-3.56518	-	-	-
Cannbio_000140	UniRef100_A0A2P5BJ83 Carboxypeptidase n=1 Tax=Trema orientalis TaxID=63057 RepID=A0A2P5BJ83_9ROSA	-	-	-	-	-	-	-	-	-	-
Cannbio_000141	UniRef100_A0A2P5FYC0 Uncharacterized protein n=1 Tax=Trema orientalis TaxID=63057 RepID=A0A2P5FYC0_9ROSA	-	-	-	-	-	-	-	-	-	-
Cannbio_000142	UniRef100_A0A1U8KP93 bifunctional purple acid phosphatase 26-like n=1 Tax=Gossypium hirsutum TaxID=3635 RepID=A0A1U8KP93_GOSHI	-4.84851	-	-	-	-	-	-	-	-	-
Cannbio_000143	UniRef100_A0A2P5AIB3 Terpene cyclase/mutase family member n=1 Tax=Parasponia andersonii TaxID=3476 RepID=A0A2P5AIB3_PARAD	-	-	-	-	-	-	-	-	-	-
Cannbio_000144	UniRef100_A0A2P5BME7 Cytochrome P450, E-class, group I n=1 Tax=Parasponia andersonii TaxID=3476 RepID=A0A2P5BME7_PARAD	6.25399	-	4.16689	6.83519	5.85941	6.44061	-	-	-3.7723	-
Cannbio_000145	UniRef100_A0A2P5E282 LRR domain containing protein n=1 Tax=Parasponia andersonii TaxID=3476 RepID=A0A2P5E282_PARAD	2.56949	-	-	-	2.08616	-	3.74168	-	-	-2.33577
Cannbio_000146	UniRef100_A0A2N9EUS8 Uncharacterized protein n=1 Tax=Fagus sylvatica TaxID=28930 RepID=A0A2N9EUS8_FAGSY	-	-	-	-	-	-	-	-	-	-
Cannbio_000147	UniRef100_A0A2P4K6B9 Peptidyl-prolyl cis-trans isomerase n=1 Tax=Quercus suber TaxID=58331 RepID=A0A2P4K6B9_QUESU	-	-	-	-	-	-	-	-	-	-
Cannbio_000148	UniRef100_A0A2P5FZI1 Probable bifunctional methylthioribulose-1-phosphate dehydratase/enolase-phosphatase E1 n=1 Tax=Trema orientalis TaxID=63057 RepID=A0A2P5FZI1_9ROSA	-	-	-	-	-	-	-	-	-	-
Cannbio_000149	UniRef100_O64955 Polyubiquitin (Fragment) n=1 Tax=Arabidopsis thaliana TaxID=3702 RepID=O64955_ARATH	-	-	2.07572	-	-	-	-	-	-	-
Cannbio_000150	UniRef100_A0A2P5EAA8 WRKY domain containing protein n=1 Tax=Trema orientalis TaxID=63057 RepID=A0A2P5EAA8_9ROSA	-	-	-	-	-	-	-	-	-	-
Cannbio_000151	UniRef100_UPI00077EA859 putative disease resistance protein RGA1 n=1 Tax=Ziziphus jujuba TaxID=326968 RepID=UPI00077EA859	-	-	-	-3.09318	-	-	-	-	-	-
Cannbio_000152	UniRef100_A0A2P5APC2 Tobamovirus multiplication protein n=1 Tax=Parasponia andersonii TaxID=3476 RepID=A0A2P5APC2_PARAD	-	-	-	-	-	-	-	-	-	-
Cannbio_000153	UniRef100_A0A2N9FZR8 Uncharacterized protein n=1 Tax=Fagus sylvatica TaxID=28930 RepID=A0A2N9FZR8_FAGSY	-7.11643	-	-6.78966	-6.66145	-6.61742	-6.16244	-	-	6.29065	-
Cannbio_000154	UniRef100_A0A2K3N7D5 Ty3/gypsy retrotransposon protein n=1 Tax=Trifolium pratense TaxID=57577 RepID=A0A2K3N7D5_TRIPR	-	-	-	-	-	-	-	-	-	-
Cannbio_000155	UniRef100_A0A067FSY9 Uncharacterized protein n=1 Tax=Citrus sinensis TaxID=2711 RepID=A0A067FSY9_CITSI	-	-	-	-3.36526	-	-	-	-	-	-
Cannbio_000156	UniRef100_A0A2J6KDD2 Uncharacterized protein n=1 Tax=Lactuca sativa TaxID=4236 RepID=A0A2J6KDD2_LACSA	-	-	-	-2.00091	-	-	2.00072	-	-	-
Cannbio_000157	UniRef100_A0A2P5E8W3 Photosystem I reaction centre subunit N n=1 Tax=Trema orientalis TaxID=63057 RepID=A0A2P5E8W3_9ROSA	-2.16084	-	-	3.08504	-2.01525	3.23063	-5.24588	-	-	4.2295
Cannbio_000158	UniRef100_A0A2P5BV01 S-receptor-like serine/threonine-protein kinase n=1 Tax=Parasponia andersonii TaxID=3476 RepID=A0A2P5BV01_PARAD	-	-	-	-	-	-	-	-	-	-
Cannbio_000159	UniRef100_A0A2P5AMV5 FAS1 domain containing protein n=1 Tax=Trema orientalis TaxID=63057 RepID=A0A2P5AMV5_9ROSA	-3.7466	-	-4.09944	-3.23503	-2.53679	-2.02522	-	-	2.88963	-
Cannbio_000160	UniRef100_UPI00053FBF50 fructose-bisphosphate aldolase 1, chloroplastic n=1 Tax=Beta vulgaris subsp. vulgaris TaxID=3555 RepID=UPI00053FBF50	-2.84702	-	-	-	-2.42203	-	-4.9405	-2.35218	-	-
Cannbio_000161	UniRef100_A0A2P6R4E4 Putative actin cross-linking n=1 Tax=Rosa chinensis TaxID=74649 RepID=A0A2P6R4E4_ROSCH	-	-	-	-	-	-	-	-	-	-
Cannbio_000162	UniRef100_A0A2N9HHG3 Uncharacterized protein n=1 Tax=Fagus sylvatica TaxID=28930 RepID=A0A2N9HHG3_FAGSY	-	-	-	8.25813	-	8.33479	-8.1482	-	-	8.2955
Cannbio_000163	UniRef100_I6WU39 Olivetolic acid cyclase n=2 Tax=Cannabis sativa TaxID=3483 RepID=OLIAC_CANSA	-	-	2.41049	5.40245	-	5.1757	-4.72387	-	-2.18374	2.99196
Cannbio_000164	UniRef100_I3VF83 Tubulin alpha chain (Fragment) n=1 Tax=Moringa oleifera TaxID=3735 RepID=I3VF83_MOROL	-2.00711	-	-	-3.52989	-	-3.28668	-	-	-	-2.8754
Cannbio_000165	UniRef100_UPI000905C036 uncharacterized protein LOC109229931 n=1 Tax=Nicotiana attenuata TaxID=49451 RepID=UPI000905C036	-3.26292	-	-	-	-2.55123	-	-	-	-	-
Cannbio_000166	UniRef100_UPI00051146E9 chlorophyll a-b binding protein of LHCII type 1-like n=1 Tax=Pyrus x bretschneideri TaxID=225117 RepID=UPI00051146E9	-3.35706	-	-	-	-2.53166	-	-5.68015	-	-	-
Cannbio_000167	UniRef100_A0A2P5ADJ8 Serine/threonine protein kinase n=1 Tax=Parasponia andersonii TaxID=3476 RepID=A0A2P5ADJ8_PARAD	-	-	2.66554	-	-	-	-	-2.20164	-3.48856	-3.52024
Cannbio_000168	UniRef100_A0A2P5F9I7 Expansin n=1 Tax=Trema orientalis TaxID=63057 RepID=A0A2P5F9I7_9ROSA	-	2.15318	-3.33481	3.62536	-	-	-2.65343	4.30675	5.48799	6.96018
Cannbio_000169	UniRef100_A0A0R0GS37 Uncharacterized protein n=1 Tax=Glycine max TaxID=3847 RepID=A0A0R0GS37_SOYBN	-	-	-	-	-	2.9752	-3.30085	-2.6504	-2.32474	-
Cannbio_000170	UniRef100_UPI000D6280C9 probable disease resistance protein At4g27220 n=1 Tax=Ziziphus jujuba TaxID=326968 RepID=UPI000D6280C9	-	-	-	7.56561	-	6.86313	-7.0446	-	-	6.6938
Cannbio_000171	UniRef100_A0A2P5DEQ2 Coatomer beta subunit n=1 Tax=Trema orientalis TaxID=63057 RepID=A0A2P5DEQ2_9ROSA	-	-	-	-	-	-	-	-	-	-
Cannbio_000172	UniRef100_UPI000B78FAAB tropinone reductase-like 3 n=1 Tax=Chenopodium quinoa TaxID=63459 RepID=UPI000B78FAAB	-	-	6.24783	4.83107	-	4.33946	-3.59314	-5.00989	-5.75621	-
Cannbio_000173	UniRef100_A0A2P5BWV8 Basic helix-loop-helix transcription factor n=1 Tax=Parasponia andersonii TaxID=3476 RepID=A0A2P5BWV8_PARAD	-	-	-	-	2.61693	-	2.49359	-	-	-
Cannbio_000174	UniRef100_A0A2P5DM04 Glyoxalase-like domain containing protein n=1 Tax=Parasponia andersonii TaxID=3476 RepID=A0A2P5DM04_PARAD	-	-	3.69088	-	-	-	2.61291	-2.73722	-4.09385	-5.35013
Cannbio_000175	UniRef100_A0A2P5F1R4 NB-ARC domain, LRR domain containing protein n=2 Tax=Trema orientalis TaxID=63057 RepID=A0A2P5F1R4_9ROSA	-	-	-	-	-	-	-	-	-	-
Cannbio_000176	UniRef100_A0A072U0W8 Serinc-domain serine and sphingolipid biosynthesis protein n=1 Tax=Medicago truncatula TaxID=3880 RepID=A0A072U0W8_MEDTR	-	-	-	-2.02506	-	-2.57447	2.74105	-	-	-3.15604
Cannbio_000177	UniRef100_UPI000CECFFF1 purple acid phosphatase 2 n=1 Tax=Morus notabilis TaxID=981085 RepID=UPI000CECFFF1	-	-	-	-	-	-	2.20046	-	-	-
Cannbio_000178	UniRef100_A0A2P5EX85 Acetyl-CoA carboxylase, alpha subunit n=1 Tax=Trema orientalis TaxID=63057 RepID=A0A2P5EX85_9ROSA	-	-	-	-	-	-	-	-	-	-
Cannbio_000179	UniRef100_V4TZC7 Fructose-bisphosphate aldolase n=1 Tax=Citrus clementina TaxID=85681 RepID=V4TZC7_9ROSI	-	-	-	4.05038	-	3.91106	-5.49903	-	-	3.94442
Cannbio_000180	UniRef100_W9SJL7 Sugar transporter ERD6-like 5 n=1 Tax=Morus notabilis TaxID=981085 RepID=W9SJL7_9ROSA	-	-	-	-	-	-	-	-	-	-
Cannbio_000181	UniRef100_W9SGP1 Putative receptor-like protein kinase n=1 Tax=Morus notabilis TaxID=981085 RepID=W9SGP1_9ROSA	-	-	-	-	-	-	-	-	-	-
Cannbio_000182	UniRef100_UPI000B78C2DB probable LRR receptor-like serine/threonine-protein kinase At1g06840 isoform X1 n=1 Tax=Hevea brasiliensis TaxID=3981 RepID=UPI000B78C2DB	-	-	-	-	-	-	-	-	-	-
Cannbio_000183	UniRef100_A0A2R6QMC2 Oxygen-dependent coproporphyrinogen-III oxidase n=1 Tax=Actinidia chinensis var. chinensis TaxID=1590841 RepID=A0A2R6QMC2_ACTCH	-	-	-	-	-	-	-	-	-	-
Cannbio_000184	UniRef100_UPI000CE168D5 G-type lectin S-receptor-like serine/threonine-protein kinase At1g11410 n=1 Tax=Quercus suber TaxID=58331 RepID=UPI000CE168D5	-	-	-	8.07199	-	8.47964	-8.6727	-	-	8.31221
Cannbio_000185	UniRef100_A0A2G2V1S0 Uncharacterized protein n=1 Tax=Capsicum baccatum TaxID=33114 RepID=A0A2G2V1S0_CAPBA	-	-	-	-	-	-	-	-2.55983	-2.12131	-
Cannbio_000186	UniRef100_A0A2P5ATQ1 Uncharacterized protein n=1 Tax=Trema orientalis TaxID=63057 RepID=A0A2P5ATQ1_9ROSA	-	-	-	-	-	-	-	-	-	-
Cannbio_000187	UniRef100_UPI000CED653A actin-depolymerizing factor n=1 Tax=Morus notabilis TaxID=981085 RepID=UPI000CED653A	-	-	-	-	-	-	-	-	-	-
Cannbio_000188	UniRef100_A0A2P5BF16 Putative pectin methyltransferase QUA n=1 Tax=Parasponia andersonii TaxID=3476 RepID=A0A2P5BF16_PARAD	-	-	-	-	-	-	-	-	-	-
Cannbio_000189	UniRef100_A0A2P5ACF2 Development/cell death domain containing protein n=1 Tax=Parasponia andersonii TaxID=3476 RepID=A0A2P5ACF2_PARAD	3.3596	-	3.46239	-	2.87162	-	-	-	-2.97441	-2.00533
Cannbio_000190	UniRef100_A0A151S9S6 GTP-binding protein YPTM2 (Fragment) n=2 Tax=Cajanus cajan TaxID=3821 RepID=A0A151S9S6_CAJCA	-	-	-	-	-	-	-	-	2.92186	3.47981
Cannbio_000191	UniRef100_A0A1V0QSG9 GPPS small subunit (Fragment) n=1 Tax=Cannabis sativa TaxID=3483 RepID=A0A1V0QSG9_CANSA	-	-	-	3.61324	-	2.91836	-3.47114	-	-	-
Cannbio_000192	UniRef100_A0A2P5AYD2 Uncharacterized protein n=1 Tax=Parasponia andersonii TaxID=3476 RepID=A0A2P5AYD2_PARAD	2.83195	-	-	2.15492	2.34461	-	-	2.75755	-	2.08051
Cannbio_000193	UniRef100_UPI0005119FB1 uncharacterized protein LOC103928158 n=1 Tax=Pyrus x bretschneideri TaxID=225117 RepID=UPI0005119FB1	-	-	-	-	-	-	-	-	-	-
Cannbio_000194	UniRef100_A0A2P5AUN3 UAA transporter n=1 Tax=Parasponia andersonii TaxID=3476 RepID=A0A2P5AUN3_PARAD	-	-	-	-	-	-	-	-	-	-
Cannbio_000195	UniRef100_A0A2P5C9S5 AP2/ERF domain containing protein n=1 Tax=Trema orientalis TaxID=63057 RepID=A0A2P5C9S5_9ROSA	8.03285	-	-	2.82365	8.19202	2.98282	5.2092	8.65901	-	3.44981
Cannbio_000196	UniRef100_W9QF95 Epoxide hydrolase 2 n=1 Tax=Morus notabilis TaxID=981085 RepID=W9QF95_9ROSA	3.0687	-	-	-	3.43664	-	2.35752	-	-2.30258	-
Cannbio_000197	UniRef100_A0A2P5ACT2 Cdk-activating kinase assembly factor n=1 Tax=Parasponia andersonii TaxID=3476 RepID=A0A2P5ACT2_PARAD	4.36154	-	-	-	4.33719	-	2.52906	2.53949	-	-
Cannbio_000198	UniRef100_UPI000D6280C9 probable disease resistance protein At4g27220 n=1 Tax=Ziziphus jujuba TaxID=326968 RepID=UPI000D6280C9	-	-2.29811	-	4.32318	-	6.62129	-5.12347	-	-2.36778	4.25351
Cannbio_000199	UniRef100_UPI00053FABD5 uncharacterized protein LOC104881375 isoform X1 n=1 Tax=Vitis vinifera TaxID=29760 RepID=UPI00053FABD5	-	-	-	-	-	-	-	-	-	-
Cannbio_000200	UniRef100_A0A2P5Q6W7 40S ribosomal protein S27 n=1 Tax=Gossypium barbadense TaxID=3634 RepID=A0A2P5Q6W7_GOSBA	-	-	-	-	-	-	-	-	-	-
Cannbio_000201	UniRef100_A0A2N9IQK1 Uncharacterized protein n=1 Tax=Fagus sylvatica TaxID=28930 RepID=A0A2N9IQK1_FAGSY	-	-	-	-	-	-	-	-	-	-
Cannbio_000202	UniRef100_A0A2P5DWS4 Photosynthesis system II assembly factor Ycf48/Hcf136-like domain containing protein n=1 Tax=Parasponia andersonii TaxID=3476 RepID=A0A2P5DWS4_PARAD	-	-	-	4.2615	-	3.98439	-4.89652	-	-	3.89742
Cannbio_000203	UniRef100_A0A2P5CUQ8 Thioredoxin (Fragment) n=1 Tax=Trema orientalis TaxID=63057 RepID=A0A2P5CUQ8_9ROSA	2.75778	-	-	-	2.75911	-	3.64806	-	-	-
Cannbio_000204	UniRef100_UPI00053F5D51 uncharacterized protein LOC104897301 n=1 Tax=Beta vulgaris subsp. vulgaris TaxID=3555 RepID=UPI00053F5D51	-	-	-5.71301	-	-	-	-	-	-	-
Cannbio_000205	UniRef100_A0A251RIC1 Uncharacterized protein n=1 Tax=Prunus persica TaxID=3760 RepID=A0A251RIC1_PRUPE	-3.41939	-	-3.07812	-	-2.313	-	-5.98351	-	-	5.64224
Cannbio_000206	UniRef100_A0A2I0IDL3 Uncharacterized protein n=1 Tax=Punica granatum TaxID=22663 RepID=A0A2I0IDL3_PUNGR	-	-	2.49044	-2.86096	-	-3.35656	4.4329	-	-	-5.3514
Cannbio_000207	UniRef100_UPI00077E6514 paladin-like n=1 Tax=Ziziphus jujuba TaxID=326968 RepID=UPI00077E6514	2.98179	-	-	-	2.5324	-	-	-	-	-
Cannbio_000208	UniRef100_A0A2P5CCK9 Transmembrane protein n=1 Tax=Trema orientalis TaxID=63057 RepID=A0A2P5CCK9_9ROSA	-	-	-	-	-	-	-	-	-	-
Cannbio_000209	UniRef100_M4DWZ1 Uncharacterized protein n=1 Tax=Brassica rapa subsp. pekinensis TaxID=51351 RepID=M4DWZ1_BRARP	-	-	-	-	-	-	-	-	-	-
Cannbio_000210	UniRef100_A0A2P5Q926 Uncharacterized protein n=1 Tax=Gossypium barbadense TaxID=3634 RepID=A0A2P5Q926_GOSBA	-	-	-	-	-	-	-	-	-	-
Cannbio_000211	UniRef100_A0A2P5A6E8 Mitogen-activated protein kinase kinase kinase n=1 Tax=Parasponia andersonii TaxID=3476 RepID=A0A2P5A6E8_PARAD	-	-	-	-2.32304	-	-2.97162	3.58509	-	-	-2.20205
Cannbio_000212	UniRef100_A0A2P5B4T7 Octamer-binding transcription factor n=1 Tax=Parasponia andersonii TaxID=3476 RepID=A0A2P5B4T7_PARAD	-	-	-	-	-	-	-	-	-	-
Cannbio_000213	UniRef100_A0A2P5FM67 Photosynthesis system II assembly factor Ycf48/Hcf136-like domain containing protein n=1 Tax=Trema orientalis TaxID=63057 RepID=A0A2P5FM67_9ROSA	-	-	-	3.6266	-	3.32548	-4.1279	-	-	3.44728
Cannbio_000214	UniRef100_A0A2P5FWN0 Protein TIME FOR COFFEE n=1 Tax=Trema orientalis TaxID=63057 RepID=A0A2P5FWN0_9ROSA	-	-	-	-	-	-	-	-	-	-
Cannbio_000215	UniRef100_A0A068UST4 Uncharacterized protein n=1 Tax=Coffea canephora TaxID=49390 RepID=A0A068UST4_COFCA	-	-	-	-	-	-	-	-	-	-
Cannbio_000216	UniRef100_K9JA99 Xyloglucanase inhibitor 2 n=1 Tax=Humulus lupulus TaxID=3486 RepID=K9JA99_HUMLU	6.17616	-	6.0832	-	5.20649	-	4.39118	-	-5.11353	-4.29821
Cannbio_000217	UniRef100_A0A2P5F3X5 Bifunctional inhibitor/plant lipid transfer protein/seed storage helical domain containing protein n=1 Tax=Trema orientalis TaxID=63057 RepID=A0A2P5F3X5_9ROSA	-	-	-	-	-	-	-	-	-	-
Cannbio_000218	UniRef100_A0A2P5DS44 Mitogen-activated protein kinase kinase kinase n=1 Tax=Trema orientalis TaxID=63057 RepID=A0A2P5DS44_9ROSA	-	-	-	-	-	-	-	-	-	-
Cannbio_000219	UniRef100_UPI00098DA6AE plasma membrane ATPase 1-like n=1 Tax=Cajanus cajan TaxID=3821 RepID=UPI00098DA6AE	-	-	-	-	-	-2.36392	2.36054	-	-	-
Cannbio_000220	UniRef100_A0A2P5DRZ8 Cupredoxin n=1 Tax=Parasponia andersonii TaxID=3476 RepID=A0A2P5DRZ8_PARAD	2.004	-	4.51425	-	-	-	-	-	-3.45345	-
Cannbio_000221	UniRef100_A0A2P6QEY2 Putative alpha-amyrin synthase n=1 Tax=Rosa chinensis TaxID=74649 RepID=A0A2P6QEY2_ROSCH	-2.28064	-	-	4.1303	-	5.22062	-6.41094	-	-	5.5048
Cannbio_000222	UniRef100_A0A067HCY2 Uncharacterized protein n=1 Tax=Citrus sinensis TaxID=2711 RepID=A0A067HCY2_CITSI	-	-	-	-	-	-	-	-	-	-
Cannbio_000223	UniRef100_UPI000CED5426 nijmegen breakage syndrome 1 protein isoform X1 n=1 Tax=Morus notabilis TaxID=981085 RepID=UPI000CED5426	-	-	-	-	-	-	-	-	-	-
Cannbio_000224	UniRef100_A0A2G5E0P1 Uncharacterized protein n=1 Tax=Aquilegia coerulea TaxID=218851 RepID=A0A2G5E0P1_AQUCA	-	-	-	-	-	-	-2.11274	-	-	-
Cannbio_000225	UniRef100_A0A2P5E9Q5 T-complex protein 1 subunit delta n=1 Tax=Trema orientalis TaxID=63057 RepID=A0A2P5E9Q5_9ROSA	-	-	-	-	-	-	-	-	-	-
Cannbio_000226	UniRef100_A0A2P5AXV5 Ferredoxin n=1 Tax=Parasponia andersonii TaxID=3476 RepID=A0A2P5AXV5_PARAD	-	-	-	-	-	-	-	-	-	-
Cannbio_000227	UniRef100_A0A2K3NAJ6 3-ketoacyl-CoA synthase 11-like protein n=1 Tax=Trifolium pratense TaxID=57577 RepID=A0A2K3NAJ6_TRIPR	-	-	3.81463	-	-	-	-	-	-2.66735	-
Cannbio_000228	UniRef100_UPI000CED1C42 G-type lectin S-receptor-like serine/threonine-protein kinase At1g11410 isoform X2 n=1 Tax=Morus notabilis TaxID=981085 RepID=UPI000CED1C42	-	-	2.43111	4.38051	-	4.32749	-3.10918	-	-2.37809	-
Cannbio_000229	UniRef100_A0A2P5D395 Hexosyltransferase n=1 Tax=Trema orientalis TaxID=63057 RepID=A0A2P5D395_9ROSA	-	-	-	-	-	-	-	-	-	-
Cannbio_000230	UniRef100_UPI00094FADA2 probable serine/threonine-protein kinase WNK9 isoform X1 n=1 Tax=Elaeis guineensis var. tenera TaxID=51953 RepID=UPI00094FADA2	-	-	-	-	-	-	-	-	-	-
Cannbio_000231	UniRef100_A0A2P5FG05 PB1 domain containing protein n=1 Tax=Trema orientalis TaxID=63057 RepID=A0A2P5FG05_9ROSA	-	-	-	-	-	-	-	-	-	-
Cannbio_000232	UniRef100_A0A2P5FW15 Rab-GTPase-TBC domain containing protein n=1 Tax=Trema orientalis TaxID=63057 RepID=A0A2P5FW15_9ROSA	-	-	-	-	-	-	-	-	-	-
Cannbio_000233	UniRef100_A0A2P5EWZ2 Amino acid transporter, transmembrane domain containing protein n=1 Tax=Trema orientalis TaxID=63057 RepID=A0A2P5EWZ2_9ROSA	-	-	-	-	-	-	-	-	-	-
Cannbio_000234	UniRef100_A0A072UD91 Rubredoxin family protein n=1 Tax=Medicago truncatula TaxID=3880 RepID=A0A072UD91_MEDTR	-	-	5.58671	3.1982	-	3.27725	-4.42892	-6.81743	-5.66576	-2.38851
Cannbio_000235	UniRef100_W9RQM7 Uncharacterized protein n=1 Tax=Morus notabilis TaxID=981085 RepID=W9RQM7_9ROSA	2.20332	-	-	-	-	-	2.3497	2.06675	-	-
Cannbio_000236	UniRef100_UPI000CED36A6 5-methyltetrahydropteroyltriglutamate-- homocysteine methyltransferase-like n=1 Tax=Morus notabilis TaxID=981085 RepID=UPI000CED36A6	-2.75668	-	-2.63245	-	-2.2363	-	-	-	2.11207	-
Cannbio_000237	UniRef100_A0A2G2VNI0 Uncharacterized protein n=1 Tax=Capsicum baccatum TaxID=33114 RepID=A0A2G2VNI0_CAPBA	-	4.37747	-	-	-	-	-	-	5.54512	-
Cannbio_000238	UniRef100_A0A2P5CZD0 EEIG1/EHBP1 N-terminal domain containing protein n=1 Tax=Trema orientalis TaxID=63057 RepID=A0A2P5CZD0_9ROSA	-	-	-	-	-	-	-	-	-	-
Cannbio_000239	UniRef100_A0A2P6RC52 Putative ribosomal protein L40e n=1 Tax=Rosa chinensis TaxID=74649 RepID=A0A2P6RC52_ROSCH	-	-	-	-	-	-	-	-	-	-
Cannbio_000240	UniRef100_A0A2I0J4N0 Uncharacterized protein n=1 Tax=Punica granatum TaxID=22663 RepID=A0A2I0J4N0_PUNGR	-	-	-	-	-	-	-	-	-	-
Cannbio_000241	UniRef100_C9EFJ2 Uncharacterized protein (Fragment) n=1 Tax=Cucumis sativus TaxID=3659 RepID=C9EFJ2_CUCSA	-	-	2.49325	4.76629	-	5.16752	-3.90815	-	-2.89449	2.27304
Cannbio_000242	UniRef100_A0A2P5DNU8 Uncharacterized protein n=1 Tax=Parasponia andersonii TaxID=3476 RepID=A0A2P5DNU8_PARAD	-	-	-	-	-	-	-	-	-	-
Cannbio_000243	UniRef100_A0A2P5B6K3 Uncharacterized protein n=1 Tax=Parasponia andersonii TaxID=3476 RepID=A0A2P5B6K3_PARAD	-	-	-	-	-	-	-	-	-	-
Cannbio_000244	UniRef100_A0A2P5CIB5 F-box domain containing protein n=1 Tax=Trema orientalis TaxID=63057 RepID=A0A2P5CIB5_9ROSA	-	-	-	-	-	-	-	-	-	-
Cannbio_000245	UniRef100_UPI000CED23DA serine/threonine-protein kinase SAPK3 n=1 Tax=Morus notabilis TaxID=981085 RepID=UPI000CED23DA	-	-	-	-	-	-	-	-	-	-2.73691
Cannbio_000246	UniRef100_A0A287EZL7 Uncharacterized protein n=1 Tax=Hordeum vulgare subsp. vulgare TaxID=112509 RepID=A0A287EZL7_HORVV	-	-	-2.34929	-	-	-	-	-	2.8611	-
Cannbio_000247	UniRef100_A0A218X757 Sulfurtransferase n=2 Tax=Punica granatum TaxID=22663 RepID=A0A218X757_PUNGR	-	-	-	-	-	-	-	-	-	-
Cannbio_000248	UniRef100_W9R6D2 Uncharacterized protein n=1 Tax=Morus notabilis TaxID=981085 RepID=W9R6D2_9ROSA	-	-	-5.87942	-	-	-	-	8.11587	7.24896	8.69708
Cannbio_000249	UniRef100_A0A0E4G3X6 Tubulin beta chain (Fragment) n=1 Tax=Camelina microcarpa TaxID=71324 RepID=A0A0E4G3X6_CAMMC	-2.04087	-	-	-	-2.0336	-	-	-	-	-
Cannbio_000250	UniRef100_A0A2P5DKQ3 Mitochondrial inner membrane translocase subunit n=1 Tax=Parasponia andersonii TaxID=3476 RepID=A0A2P5DKQ3_PARAD	-	-	-	-	-	-	-	-	-	-
Cannbio_000251	UniRef100_A0A2P5D2Z3 DNA-3-methyladenine glycosylase I n=1 Tax=Parasponia andersonii TaxID=3476 RepID=A0A2P5D2Z3_PARAD	-	-	-	-2.10873	-	-2.00143	-	-	-	-2.07694
Cannbio_000252	UniRef100_A0A2P5ARJ5 Xanthine dehydrogenase C subunit n=1 Tax=Parasponia andersonii TaxID=3476 RepID=A0A2P5ARJ5_PARAD	2.78658	-	-	-	2.52381	-	2.6322	2.99494	-	-
Cannbio_000253	UniRef100_A0A1L1RZQ9 Uncharacterized protein n=1 Tax=Gallus gallus TaxID=9031 RepID=A0A1L1RZQ9_CHICK	-	-	3.79394	-	-	-	-	-4.20607	-	-
Cannbio_000254	UniRef100_A0A2P5F960 Protein TIC n=1 Tax=Trema orientalis TaxID=63057 RepID=A0A2P5F960_9ROSA	-	-	-	-	-	-	-	-	-	-
Cannbio_000255	UniRef100_A0A2P5FRM0 Electron transfer flavoprotein, alpha subunit n=1 Tax=Trema orientalis TaxID=63057 RepID=A0A2P5FRM0_9ROSA	-	-	2.32484	-4.43853	-	-5.7777	6.57008	-	-	-6.76337
Cannbio_000256	UniRef100_UPI000848BFC9 indole-3-acetaldehyde oxidase n=1 Tax=Theobroma cacao TaxID=3641 RepID=UPI000848BFC9	-	-	-	-	-	-	-	-	-	-
Cannbio_000257	UniRef100_W9R0Z2 Uncharacterized protein n=1 Tax=Morus notabilis TaxID=981085 RepID=W9R0Z2_9ROSA	-	-	-2.86382	-3.86426	-	-4.0916	3.10365	2.10321	3.09116	-
Cannbio_000258	UniRef100_A0A2P5FJC2 Ribosomal protein n=1 Tax=Trema orientalis TaxID=63057 RepID=A0A2P5FJC2_9ROSA	-2.20661	-	-	-	-2.1643	-	-3.6862	-	-	-
Cannbio_000259	UniRef100_W9SG94 Xyloglucan endotransglucosylase/hydrolase n=1 Tax=Morus notabilis TaxID=981085 RepID=W9SG94_9ROSA	-	-	-	-	-	-	-	-	-	-
Cannbio_000260	UniRef100_A0A2P4J8S8 Putative methyltransferase pmt8 n=1 Tax=Quercus suber TaxID=58331 RepID=A0A2P4J8S8_QUESU	-	-	-	-	-	-	-	-	-	-
Cannbio_000261	UniRef100_UPI0007876E80 protein CLP1 homolog n=1 Tax=Arachis duranensis TaxID=130453 RepID=UPI0007876E80	-	-	-	-	-	-	-	-	-	-
Cannbio_000262	UniRef100_A0A287E8U9 Uncharacterized protein n=1 Tax=Hordeum vulgare subsp. vulgare TaxID=112509 RepID=A0A287E8U9_HORVV	-	-	-	-	-	-	-	-	-	-
Cannbio_000263	UniRef100_W1P2D3 Uncharacterized protein (Fragment) n=1 Tax=Amborella trichopoda TaxID=13333 RepID=W1P2D3_AMBTC	-	-	3.38022	-	-	-	-	-3.84837	-3.78173	-3.44629
Cannbio_000264	UniRef100_A0A2P5DB33 Propionate-CoA ligase n=1 Tax=Trema orientalis TaxID=63057 RepID=A0A2P5DB33_9ROSA	9.48716	-	3.2729	2.26808	8.48408	-	7.21908	6.21426	-2.26982	-
Cannbio_000265	UniRef100_A0A2P5FIG7 Octamer-binding transcription factor n=1 Tax=Trema orientalis TaxID=63057 RepID=A0A2P5FIG7_9ROSA	3.38953	-	3.9194	-	3.64507	-	2.801	-	-4.17494	-3.33087
Cannbio_000266	UniRef100_A0A2P5DXN7 Purple acid phosphatase n=1 Tax=Trema orientalis TaxID=63057 RepID=A0A2P5DXN7_9ROSA	-	-	-	-	-	-	-	-	-	-
Cannbio_000267	UniRef100_A0A2P5D9S4 Ribosomal protein n=1 Tax=Trema orientalis TaxID=63057 RepID=A0A2P5D9S4_9ROSA	-	-	-	-	-	-	-	-	-	-
Cannbio_000268	UniRef100_A0A2P5BJL7 tRNA pseudouridine synthase n=1 Tax=Parasponia andersonii TaxID=3476 RepID=A0A2P5BJL7_PARAD	-	-	-	-	-	-	-	-	-	-
Cannbio_000269	UniRef100_A0A2P5E7K8 Uncharacterized protein n=1 Tax=Trema orientalis TaxID=63057 RepID=A0A2P5E7K8_9ROSA	-	-	-4.29174	-	2.59579	-	-	5.17286	2.57706	-
Cannbio_000270	UniRef100_UPI000945B098 tubulin beta-1 chain-like n=1 Tax=Rhinolophus sinicus TaxID=89399 RepID=UPI000945B098	-	-	-	-	-	-	-	-	-	-
Cannbio_000271	UniRef100_A0A2P5FEA3 Ribosomal protein n=2 Tax=Cannabaceae TaxID=3481 RepID=A0A2P5FEA3_9ROSA	-	-	-	-	-	-	-	-	-	-
Cannbio_000272	UniRef100_A0A1V0QSG4 MPDC (Fragment) n=1 Tax=Cannabis sativa TaxID=3483 RepID=A0A1V0QSG4_CANSA	-	-	-	-	-	-	-	-	-	-
Cannbio_000273	UniRef100_A0A2P5CKV6 Fungal lipase-like domain containing protein n=1 Tax=Parasponia andersonii TaxID=3476 RepID=A0A2P5CKV6_PARAD	3.47423	-	-	-	3.1808	-	-	-	-	-
Cannbio_000274	UniRef100_W9S024 Laccase n=1 Tax=Morus notabilis TaxID=981085 RepID=W9S024_9ROSA	-6.1897	-	-7.49269	-7.21167	-6.55078	-7.57276	-	-	7.85378	-
Cannbio_000275	UniRef100_M1A1P3 Uncharacterized protein n=2 Tax=Solanum tuberosum TaxID=4113 RepID=M1A1P3_SOLTU	-2.33286	-	-	-	-2.54183	-	-	-	-	-
Cannbio_000276	UniRef100_UPI00064DAD47 extensin-like n=1 Tax=Erythranthe guttata TaxID=4155 RepID=UPI00064DAD47	-	-	-	-	-	-	-	-	-2.00413	-
Cannbio_000277	UniRef100_UPI000D59192E fructose-bisphosphate aldolase class I n=1 Tax=Klebsiella pneumoniae TaxID=573 RepID=UPI000D59192E	-2.63843	-	-	2.75899	-2.37358	3.02384	-5.39742	-2.29726	-	3.10016
Cannbio_000278	UniRef100_A0A0P6A744 Uncharacterized protein n=1 Tax=Daphnia magna TaxID=35525 RepID=A0A0P6A744_9CRUS	4.63573	-	-	-	2.78879	-	-	5.04233	2.25354	-
Cannbio_000279	UniRef100_A0A2P5BH54 WAS/WASL-interacting family protein n=1 Tax=Parasponia andersonii TaxID=3476 RepID=A0A2P5BH54_PARAD	-	-	-	-2.00893	-	-	-	-	-	-
Cannbio_000280	UniRef100_A0A2P5EX49 Phospholipase D n=1 Tax=Trema orientalis TaxID=63057 RepID=A0A2P5EX49_9ROSA	2.80584	-	-	-	-	-	-	-	-	-
Cannbio_000281	UniRef100_A0A2P5BTK6 4-hydroxyphenylpyruvate dioxygenase n=1 Tax=Parasponia andersonii TaxID=3476 RepID=A0A2P5BTK6_PARAD	-	-	-	-4.93084	-	-3.74404	3.444	-	-	-3.31688
Cannbio_000282	UniRef100_A0A2P5FDP4 Glycoside hydrolase n=1 Tax=Trema orientalis TaxID=63057 RepID=A0A2P5FDP4_9ROSA	-2.65768	-	-2.85114	-2.33081	-2.44652	-2.11965	-	-	2.63998	-
Cannbio_000283	UniRef100_A0A2P5DC37 Neutral/alkaline nonlysosomal ceramidase n=1 Tax=Parasponia andersonii TaxID=3476 RepID=A0A2P5DC37_PARAD	2.88847	-	2.3447	-	2.51974	-2.35357	4.87331	-	-	-4.32954
Cannbio_000284	UniRef100_UPI000498E5B5 aspartate aminotransferase, cytoplasmic n=1 Tax=Malus domestica TaxID=3750 RepID=UPI000498E5B5	3.69182	-	-	-	-	-	-	-	-	-
Cannbio_000285	UniRef100_A0A2P5DAM5 Cytochrome P450, E-class, group I n=1 Tax=Trema orientalis TaxID=63057 RepID=A0A2P5DAM5_9ROSA	-3.06332	-	-	2.76853	-2.80435	3.02749	-5.83184	-3.67382	-	2.15802
Cannbio_000286	UniRef100_A0A2P5ELW3 RING-type E3 ubiquitin transferase n=1 Tax=Trema orientalis TaxID=63057 RepID=A0A2P5ELW3_9ROSA	-	-	3.99621	-	-	-	-	-4.86555	-4.77227	-5.52935
Cannbio_000287	UniRef100_UPI000CED0842 protein FAR-RED ELONGATED HYPOCOTYL 3 isoform X2 n=1 Tax=Morus notabilis TaxID=981085 RepID=UPI000CED0842	-	-	-	-	-	-	-	-	-	-
Cannbio_000288	UniRef100_A0A2P5EZB5 Homeobox protein n=1 Tax=Trema orientalis TaxID=63057 RepID=A0A2P5EZB5_9ROSA	-3.17474	-	-2.13148	-	-2.68248	-	-2.50829	-	-	-
Cannbio_000289	UniRef100_A0A2P5EDL5 Uncharacterized protein n=2 Tax=Cannabaceae TaxID=3481 RepID=A0A2P5EDL5_9ROSA	-	-	-	-	-	-	-	-	-	-
Cannbio_000290	UniRef100_A0A2P5AGJ2 Ribonuclease H-like domain containing protein n=1 Tax=Parasponia andersonii TaxID=3476 RepID=A0A2P5AGJ2_PARAD	-	-	-	-	-	-	-	-	-	-
Cannbio_000291	UniRef100_A0A2P5FFL6 S-crystallin n=1 Tax=Trema orientalis TaxID=63057 RepID=A0A2P5FFL6_9ROSA	3.08456	-	4.42249	3.64668	2.58492	3.14704	-	-	-3.92285	-
Cannbio_000292	UniRef100_A0A2P5END7 Rubredoxin, iron-binding site n=1 Tax=Trema orientalis TaxID=63057 RepID=A0A2P5END7_9ROSA	-	-	-	5.37134	-	5.78793	-7.11417	-2.60926	-	4.50491
Cannbio_000293	UniRef100_W9RUU9 Ribulose bisphosphate carboxylase small chain n=1 Tax=Morus notabilis TaxID=981085 RepID=W9RUU9_9ROSA	-3.31314	-	-	2.71072	-2.16067	3.86319	-6.02386	-5.29482	-3.13415	-
Cannbio_000294	UniRef100_E6PDN8 Uncharacterized protein n=1 Tax=mine drainage metagenome TaxID=410659 RepID=E6PDN8_9ZZZZ	5.49636	-	-	-	4.62731	-	6.8981	-	-	-
Cannbio_000295	UniRef100_Q3LVF3 TO117-23 (Fragment) n=1 Tax=Taraxacum officinale TaxID=50225 RepID=Q3LVF3_TAROF	-3.66597	-	-	-	-2.92916	-	-4.67176	-2.55272	-	-
Cannbio_000296	UniRef100_A0A1V0QSF5 3-hydroxy-3-methylglutaryl coenzyme A reductase (Fragment) n=1 Tax=Cannabis sativa TaxID=3483 RepID=A0A1V0QSF5_CANSA	4.6693	-	4.71075	3.12895	3.07227	-	-	-	-3.11373	-
Cannbio_000297	UniRef100_UPI00077E7793 probable LRR receptor-like serine/threonine-protein kinase At1g56140 n=1 Tax=Ziziphus jujuba TaxID=326968 RepID=UPI00077E7793	-	-	-	-	-	-	-	-	-	-
Cannbio_000298	UniRef100_UPI0009053128 membrane-anchored ubiquitin-fold protein 2-like n=1 Tax=Nicotiana attenuata TaxID=49451 RepID=UPI0009053128	-	-	-	-	-	-	-	-	-	-
Cannbio_000299	UniRef100_A0A2P5ET08 Armadillo-type fold containing protein n=1 Tax=Trema orientalis TaxID=63057 RepID=A0A2P5ET08_9ROSA	-	-	-	-	-	-	-	-	-	-
Cannbio_000300	UniRef100_UPI00077E7793 probable LRR receptor-like serine/threonine-protein kinase At1g56140 n=1 Tax=Ziziphus jujuba TaxID=326968 RepID=UPI00077E7793	-	-	-	-	-	-	-	-	-	-
Cannbio_000301	UniRef100_A0A2P5AI75 DEAD-box ATP-dependent RNA helicase n=1 Tax=Parasponia andersonii TaxID=3476 RepID=A0A2P5AI75_PARAD	-	-	-	-	-	-	-	-	-	-
Cannbio_000302	UniRef100_A0A2P5B3H2 Uncharacterized protein n=1 Tax=Parasponia andersonii TaxID=3476 RepID=A0A2P5B3H2_PARAD	9.97185	-	3.49739	7.20599	8.81749	6.05162	2.76586	6.47446	-2.34303	3.7086
Cannbio_000303	UniRef100_A0A2P5ACD9 PB1 domain containing protein n=1 Tax=Parasponia andersonii TaxID=3476 RepID=A0A2P5ACD9_PARAD	-	-	-	-	-	-	-	-	-	-
Cannbio_000304	UniRef100_F6HW90 Uncharacterized protein n=1 Tax=Vitis vinifera TaxID=29760 RepID=F6HW90_VITVI	-	-	-	-	-	-	-	-	-	-
Cannbio_000305	UniRef100_A0A2P5FK71 Copper-resistance protein n=1 Tax=Trema orientalis TaxID=63057 RepID=A0A2P5FK71_9ROSA	-	-	-	-	-	-	-	-	-	-
Cannbio_000306	UniRef100_A0A2P2L1J5 Uncharacterized protein n=1 Tax=Rhizophora mucronata TaxID=61149 RepID=A0A2P2L1J5_RHIMU	-	-	-	-2.47418	-	-2.30993	-	-	-	-
Cannbio_000307	UniRef100_A0A2P5FB47 Basic-leucine zipper transcription factor n=1 Tax=Trema orientalis TaxID=63057 RepID=A0A2P5FB47_9ROSA	-	-	-	-	-	-	-	-	-	-
Cannbio_000308	UniRef100_A0A2P5DNR5 Extensin domain containing protein n=1 Tax=Parasponia andersonii TaxID=3476 RepID=A0A2P5DNR5_PARAD	-	-	2.27967	-	-	-	3.24525	-	-	-3.77663
Cannbio_000309	UniRef100_A0A0L9UP08 Uncharacterized protein n=4 Tax=Phaseoleae TaxID=163735 RepID=A0A0L9UP08_PHAAN	-	-	-	-	-	-	-	-	-	-
Cannbio_000310	UniRef100_A0A2P5D358 HAD-like domain containing protein n=1 Tax=Parasponia andersonii TaxID=3476 RepID=A0A2P5D358_PARAD	-2.83413	-	-	-	-	-	-	-	-	-
Cannbio_000311	UniRef100_A0A2P5AUK7 Purple acid phosphatase n=1 Tax=Parasponia andersonii TaxID=3476 RepID=A0A2P5AUK7_PARAD	-	-	-	-	-	-	-	-	-	-
Cannbio_000312	UniRef100_UPI000CECE5AA SEC12-like protein 2 isoform X2 n=1 Tax=Morus notabilis TaxID=981085 RepID=UPI000CECE5AA	-	-	-	-	-	-	-	-	-	-
Cannbio_000313	UniRef100_UPI00077EC6E9 uncharacterized protein At1g76660 n=1 Tax=Ziziphus jujuba TaxID=326968 RepID=UPI00077EC6E9	-	-	-	-	-	-	-	-	-	-
Cannbio_000314	UniRef100_A0A2P5AXZ2 P-type ATPase, subfamily IIA, SERCA-type n=1 Tax=Parasponia andersonii TaxID=3476 RepID=A0A2P5AXZ2_PARAD	-	-	-	4.35807	-	3.64719	-4.87976	-	-	4.20871
Cannbio_000315	UniRef100_Q8W531 S-adenosylmethionine synthase (Fragment) n=1 Tax=Zea mays TaxID=4577 RepID=Q8W531_MAIZE	-	2.53484	-8.11561	-	-	-3.47703	-	8.92693	10.6505	7.17343
Cannbio_000316	UniRef100_Q8W531 S-adenosylmethionine synthase (Fragment) n=1 Tax=Zea mays TaxID=4577 RepID=Q8W531_MAIZE	-	-	-	-	-2.49602	-2.18748	-	-	-	-
Cannbio_000317	UniRef100_A0A2P5F042 Peptidase n=1 Tax=Trema orientalis TaxID=63057 RepID=A0A2P5F042_9ROSA	-	-	-	-	-	-	-	-	-	-2.41277
Cannbio_000318	UniRef100_A0A2P5FFB1 Aspartate aminotransferase n=1 Tax=Trema orientalis TaxID=63057 RepID=A0A2P5FFB1_9ROSA	-	-	-	-	-	-	2.05328	-	-	-
Cannbio_000319	UniRef100_A0A2P5EIT1 Poly(ADP-ribose) polymerase n=1 Tax=Trema orientalis TaxID=63057 RepID=A0A2P5EIT1_9ROSA	-	-	-	-	-	-	-	-	-	-
Cannbio_000320	UniRef100_A0A2P5ALZ0 MENTAL domain containing protein n=1 Tax=Parasponia andersonii TaxID=3476 RepID=A0A2P5ALZ0_PARAD	5.89296	-	3.08225	2.16091	5.81903	2.08699	3.73204	2.81071	-3.00833	-
Cannbio_000321	UniRef100_A0A2P5DJ88 Coatomer beta subunit n=1 Tax=Parasponia andersonii TaxID=3476 RepID=A0A2P5DJ88_PARAD	-	-	-	-	-	-	2.339	-	-	-2.0609
Cannbio_000322	UniRef100_A0A2P5FE40 Glycine cleavage system P protein n=1 Tax=Trema orientalis TaxID=63057 RepID=A0A2P5FE40_9ROSA	-3.02591	-	-	-	-2.77324	-	-2.99752	-	-	-
Cannbio_000323	UniRef100_A0A2P5D803 Trichome birefringence-like family n=1 Tax=Parasponia andersonii TaxID=3476 RepID=A0A2P5D803_PARAD	-	-	-	-	-	-2.22572	-	-	-	-2.89971
Cannbio_000324	UniRef100_A0A2P5BXT7 Methyltransferase FkbM n=1 Tax=Parasponia andersonii TaxID=3476 RepID=A0A2P5BXT7_PARAD	-	-	-	-	-	-	-	-	-	-
Cannbio_000325	UniRef100_A0A2P5FWS0 ATP-dependent (S)-NAD(P)H-hydrate dehydratase n=1 Tax=Trema orientalis TaxID=63057 RepID=A0A2P5FWS0_9ROSA	-	-	-	-	-	-	-	-	-	-
Cannbio_000326	UniRef100_A0A2P5C0T9 LRR domain containing protein n=1 Tax=Trema orientalis TaxID=63057 RepID=A0A2P5C0T9_9ROSA	-	-	2.07626	4.24896	-	4.85478	-3.27056	-	-2.68208	2.1727
Cannbio_000327	UniRef100_A0A2P5C0T9 LRR domain containing protein n=1 Tax=Trema orientalis TaxID=63057 RepID=A0A2P5C0T9_9ROSA	-	-	-	6.87617	-	6.22774	-5.88225	-	-	6.14612
Cannbio_000328	UniRef100_A0A2P5CEQ7 Sucrose phosphate synthase n=1 Tax=Trema orientalis TaxID=63057 RepID=A0A2P5CEQ7_9ROSA	-	-	4.18238	-	-	-	-	-3.82122	-4.08873	-5.02431
Cannbio_000329	UniRef100_W9RUQ7 Non-specific serine/threonine protein kinase n=1 Tax=Morus notabilis TaxID=981085 RepID=W9RUQ7_9ROSA	-	-	-	-	-	-	-	-	-	-
Cannbio_000330	UniRef100_A0A2G9H9D1 RNA helicase n=1 Tax=Handroanthus impetiginosus TaxID=429701 RepID=A0A2G9H9D1_9LAMI	-	-	-	-	-	-	-	-	-	-
Cannbio_000331	UniRef100_A0A2P5BTZ5 Protein XRP n=1 Tax=Parasponia andersonii TaxID=3476 RepID=A0A2P5BTZ5_PARAD	-	-	-	-	-	-	-	-	-	-
Cannbio_000332	UniRef100_A0A200Q2V0 Cyclic nucleotide-binding domain n=1 Tax=Macleaya cordata TaxID=56857 RepID=A0A200Q2V0_9MAGN	-	-	-	-	-	-	-	-	-	-
Cannbio_000333	UniRef100_A0A067HCY2 Uncharacterized protein n=1 Tax=Citrus sinensis TaxID=2711 RepID=A0A067HCY2_CITSI	-	-	-	-	-	-	-	-	-	-
Cannbio_000334	UniRef100_B1Q2B6 3,5,7-trioxododecanoyl-CoA synthase n=1 Tax=Cannabis sativa TaxID=3483 RepID=OLIS_CANSA	-	-	-	4.59956	-	3.83849	-3.27022	-	-	2.77313
Cannbio_000335	UniRef100_UPI0007EF7AD3 uncharacterized protein LOC108221473 n=1 Tax=Daucus carota subsp. sativus TaxID=79200 RepID=UPI0007EF7AD3	-	-	-	-	-	-	-	-	-	-
Cannbio_000336	UniRef100_Q70G84 Acetyl-CoA carboxylase (Fragment) n=1 Tax=Brassica juncea TaxID=3707 RepID=Q70G84_BRAJU	-	-	-	-	-	-	-	-	-	-
Cannbio_000337	UniRef100_A0A2P5F177 Guanine nucleotide-binding protein, beta subunit n=1 Tax=Trema orientalis TaxID=63057 RepID=A0A2P5F177_9ROSA	-	-	2.28707	-	-	-	-	-	-	-2.62191
Cannbio_000338	UniRef100_A0A2P5F177 Guanine nucleotide-binding protein, beta subunit n=1 Tax=Trema orientalis TaxID=63057 RepID=A0A2P5F177_9ROSA	2.27273	-	2.16751	-	-	-	-	-	-	-
Cannbio_000339	UniRef100_W9QNB3 Uncharacterized protein n=1 Tax=Morus notabilis TaxID=981085 RepID=W9QNB3_9ROSA	-	-	-	-	-	-	-	-	-	-
Cannbio_000340	UniRef100_A0A2P5E9E7 Amino acid/polyamine transporter n=1 Tax=Trema orientalis TaxID=63057 RepID=A0A2P5E9E7_9ROSA	3.56024	-	3.56117	-	-	-	-	-	-	-
Cannbio_000341	UniRef100_A0A2P5CWD2 Uncharacterized protein n=1 Tax=Trema orientalis TaxID=63057 RepID=A0A2P5CWD2_9ROSA	2.17562	-	3.61021	2.13509	-	-	-	-	-3.33698	-
Cannbio_000342	UniRef100_A0A023VWJ9 Chlorophyll a-b binding protein, chloroplastic (Fragment) n=1 Tax=Lathyrus sativus TaxID=3860 RepID=A0A023VWJ9_LATSA	-	-	-	5.11234	-	5.02534	-5.86336	-	-	5.09697
Cannbio_000343	UniRef100_A0A2P5BDQ0 Myc-type, basic helix-loop-helix (BHLH) domain containing protein n=1 Tax=Parasponia andersonii TaxID=3476 RepID=A0A2P5BDQ0_PARAD	-3.99796	-2.70735	-4.14036	-6.53087	-	-3.82352	2.53291	-	-	-2.39051
Cannbio_000344	UniRef100_W9R7L1 Putative LRR receptor-like serine/threonine-protein kinase n=1 Tax=Morus notabilis TaxID=981085 RepID=W9R7L1_9ROSA	-	-	-	-	-	-	-	-	-	-
Cannbio_000345	UniRef100_A0A0K9FJX4 Hydrolase (Fragment) n=1 Tax=Lysinibacillus xylanilyticus TaxID=582475 RepID=A0A0K9FJX4_9BACI	-	-	-	-	-	-	-	-	-	-
Cannbio_000346	UniRef100_A0A2P5S3C6 Uncharacterized protein n=1 Tax=Gossypium barbadense TaxID=3634 RepID=A0A2P5S3C6_GOSBA	-	-	-	-3.37401	-	-2.81777	3.18806	-	-	-2.44601
Cannbio_000347	UniRef100_A0A2P5C052 Isopenicillin N synthase-like n=1 Tax=Parasponia andersonii TaxID=3476 RepID=A0A2P5C052_PARAD	-	-	-2.39545	-	-	-	-	-	3.08904	-
Cannbio_000348	UniRef100_A4EB58 Uncharacterized protein n=1 Tax=Collinsella aerofaciens ATCC 25986 TaxID=411903 RepID=A4EB58_9ACTN	-	3.33723	-	-	-	-	-	-	-	-
Cannbio_000349	UniRef100_UPI000772CDCC trihelix transcription factor GTL1 isoform X2 n=1 Tax=Ricinus communis TaxID=3988 RepID=UPI000772CDCC	-	-	-	-	-	-	-	-	-	-
Cannbio_000350	UniRef100_UPI000CED025C U-box domain-containing protein 32 isoform X3 n=1 Tax=Morus notabilis TaxID=981085 RepID=UPI000CED025C	-	-	-	-	-	-	-	-	-	-
Cannbio_000351	UniRef100_A0A2P5FDS4 Photosystem II PsbX n=1 Tax=Trema orientalis TaxID=63057 RepID=A0A2P5FDS4_9ROSA	-	-	-	4.19054	-	4.1021	-5.57194	-	-	5.03533
Cannbio_000352	UniRef100_A0A2P5AUK2 LRR domain containing protein n=1 Tax=Trema orientalis TaxID=63057 RepID=A0A2P5AUK2_9ROSA	-	-	-	-	-	-	-	-	-	-
Cannbio_000353	UniRef100_W9QT99 Auxin response factor n=1 Tax=Morus notabilis TaxID=981085 RepID=W9QT99_9ROSA	-	-	-3.0973	-	-	-	-	4.17479	3.70937	3.35472
Cannbio_000354	UniRef100_A0A061GC07 Transmembrane 9 superfamily member (Fragment) n=2 Tax=Theobroma cacao TaxID=3641 RepID=A0A061GC07_THECC	-	-	2.60528	-	-	-	-	-2.97287	-2.33819	-4.09034
Cannbio_000355	UniRef100_A0A061GC07 Transmembrane 9 superfamily member (Fragment) n=2 Tax=Theobroma cacao TaxID=3641 RepID=A0A061GC07_THECC	-	-	-	-	-	-	-	-	-	-
Cannbio_000356	UniRef100_Q6L3Q0 Polyprotein, putative n=1 Tax=Solanum demissum TaxID=50514 RepID=Q6L3Q0_SOLDE	-	-	-	-	-	-	-	-	-	-
Cannbio_000357	UniRef100_W9S111 Uncharacterized protein n=1 Tax=Morus notabilis TaxID=981085 RepID=W9S111_9ROSA	-	-	-	-	-	-	-	-	-	-
Cannbio_000358	UniRef100_A0A2P5F2F5 3-ketoacyl-CoA synthase n=1 Tax=Trema orientalis TaxID=63057 RepID=A0A2P5F2F5_9ROSA	-	-	-	-	-	-	-	-	-	-
Cannbio_000359	UniRef100_A0A2P5AZ36 Uncharacterized protein n=1 Tax=Parasponia andersonii TaxID=3476 RepID=A0A2P5AZ36_PARAD	-	-	-	2.32845	-	3.40974	-	-	-	3.73357
Cannbio_000360	UniRef100_A0A2P5AQB7 Glycosyltransferase n=1 Tax=Parasponia andersonii TaxID=3476 RepID=A0A2P5AQB7_PARAD	4.5004	-	-	3.28535	4.68402	3.46897	-	2.55174	-2.13228	-
Cannbio_000361	UniRef100_A0A2P5CC70 Phosphotransferase KptA/Tpt n=1 Tax=Trema orientalis TaxID=63057 RepID=A0A2P5CC70_9ROSA	-	-	-	-	-	-	-	-	-	-
Cannbio_000362	UniRef100_A0A2P5EDG4 Subtilase n=1 Tax=Trema orientalis TaxID=63057 RepID=A0A2P5EDG4_9ROSA	-	-	2.78646	-3.19413	-	-3.55325	3.04953	-2.93107	-2.42734	-5.98059
Cannbio_000363	UniRef100_A0A2P5EDG4 Subtilase n=1 Tax=Trema orientalis TaxID=63057 RepID=A0A2P5EDG4_9ROSA	-	-	-	-2.57002	-	-2.90323	2.50167	-	-	-
Cannbio_000364	UniRef100_A0A2P5DV63 Per1-like n=1 Tax=Parasponia andersonii TaxID=3476 RepID=A0A2P5DV63_PARAD	-	-	-	-	-	-	-	-	-	-
Cannbio_000365	UniRef100_A0A2P5ATT9 Chlorophyll a-b binding protein, chloroplastic n=1 Tax=Parasponia andersonii TaxID=3476 RepID=A0A2P5ATT9_PARAD	-	-	-	4.08409	-	3.91094	-4.95786	-	-	4.58345
Cannbio_000366	UniRef100_W9SG79 Uncharacterized protein n=1 Tax=Morus notabilis TaxID=981085 RepID=W9SG79_9ROSA	-	-	-	-	-	-	-	-	-	-
Cannbio_000367	UniRef100_A0A2P5EX24 Ubiquitin system component Cue n=1 Tax=Trema orientalis TaxID=63057 RepID=A0A2P5EX24_9ROSA	-	-	-	-	-	-	-	-	-	-
Cannbio_000368	UniRef100_A0A1J3G9P2 Elongation factor 1-alpha (Fragment) n=1 Tax=Noccaea caerulescens TaxID=107243 RepID=A0A1J3G9P2_NOCCA	-	-	-	-	-	-	-	-	-	-
Cannbio_000369	UniRef100_A0A2P4HW87 Fructose-bisphosphate aldolase n=1 Tax=Quercus suber TaxID=58331 RepID=A0A2P4HW87_QUESU	-	-	-	-	-	-	-	-	-	-
Cannbio_000370	UniRef100_B0TIG6 Uncharacterized protein n=2 Tax=Heliobacterium modesticaldum (strain ATCC 51547 / Ice1) TaxID=498761 RepID=B0TIG6_HELMI	-	3.03002	3.76069	4.49984	-	-	-	-	-	-
Cannbio_000371	UniRef100_Q84L13 Ferredoxin-dependent glutamate synthase (Fragment) n=1 Tax=Securigera parviflora TaxID=172083 RepID=Q84L13_9FABA	-	-	-	-	-	-	-	-	-	-
Cannbio_000372	UniRef100_A0A2P5CXT0 Magnesium transporter n=1 Tax=Parasponia andersonii TaxID=3476 RepID=A0A2P5CXT0_PARAD	-	-	-	-	-	-	-	-	-	-
Cannbio_000373	UniRef100_A0A2P5BJM7 Splicing factor-like protein n=1 Tax=Parasponia andersonii TaxID=3476 RepID=A0A2P5BJM7_PARAD	-	-	-	-	-	-	-	-	-	-
Cannbio_000374	UniRef100_A0A1Z2THY3 Actin (Fragment) n=1 Tax=Syzygium sp. DIR-2017 TaxID=1936200 RepID=A0A1Z2THY3_9MYRT	-	-	-	-	-	-	-	-	-	-
Cannbio_000375	UniRef100_A0A2P5B650 Galactose-binding domain-like n=1 Tax=Trema orientalis TaxID=63057 RepID=A0A2P5B650_9ROSA	-	-	-	-	-	-	-	-	-	-
Cannbio_000376	UniRef100_A0A2J6QR34 Uncharacterized protein n=1 Tax=Meliniomyces variabilis F TaxID=1149755 RepID=A0A2J6QR34_9HELO	-	-	-	-	-	-	-	-	-	-
Cannbio_000377	UniRef100_UPI000C051C21 50S ribosomal protein L17, chloroplastic-like n=1 Tax=Durio zibethinus TaxID=66656 RepID=UPI000C051C21	-	-	-	-	-	-	-	-	-	-
Cannbio_000378	UniRef100_A0A251UP62 Putative 60S ribosomal protein L7a n=1 Tax=Helianthus annuus TaxID=4232 RepID=A0A251UP62_HELAN	-	-	-	-	-	-	-	-	-	-
Cannbio_000379	UniRef100_W9S9Q5 Molybdopterin synthase sulfur carrier subunit n=1 Tax=Morus notabilis TaxID=981085 RepID=W9S9Q5_9ROSA	-	-	-	-	-	-	-	-	-	-
Cannbio_000380	UniRef100_A0A2P5DJ88 Coatomer beta subunit n=1 Tax=Parasponia andersonii TaxID=3476 RepID=A0A2P5DJ88_PARAD	-	-	-	-	-	-	2.02602	-	-	-
Cannbio_000381	UniRef100_A0A200R6R8 Cytochrome P450 n=1 Tax=Macleaya cordata TaxID=56857 RepID=A0A200R6R8_9MAGN	-	-	-	-	2.78314	4.49266	-	-	-2.04701	-
Cannbio_000382	UniRef100_A0A2P5F0J1 Spastin n=1 Tax=Trema orientalis TaxID=63057 RepID=A0A2P5F0J1_9ROSA	-	-	-	-	-	-	-	-	-	-
Cannbio_000383	UniRef100_A0A2P5FHP0 Mitogen-activated protein kinase n=1 Tax=Trema orientalis TaxID=63057 RepID=A0A2P5FHP0_9ROSA	-	-	-	-	-	-	-	-	-	-
Cannbio_000384	UniRef100_A0A2H3YB47 eukaryotic peptide chain release factor subunit 1-3 n=1 Tax=Phoenix dactylifera TaxID=42345 RepID=A0A2H3YB47_PHODC	-	-	-	-	-	-	-	-	-	-
Cannbio_000385	UniRef100_A0A2P5CXT2 Sucrose-phosphate synthase, glycosyltransferase domain containing protein n=1 Tax=Parasponia andersonii TaxID=3476 RepID=A0A2P5CXT2_PARAD	-	-	-	-	2.08931	-	-	-	-	-
Cannbio_000386	UniRef100_A0A2P5F1C7 TRAPP II complex, Trs n=1 Tax=Trema orientalis TaxID=63057 RepID=A0A2P5F1C7_9ROSA	-	-	-	-	-	-	-	-	-	-
Cannbio_000387	UniRef100_A0A2H5P3R5 Uncharacterized protein n=1 Tax=Citrus unshiu TaxID=55188 RepID=A0A2H5P3R5_CITUN	-	-	-	-	-	-	-	-	-	-
Cannbio_000388	UniRef100_UPI00077EB94E signal peptide peptidase n=1 Tax=Ziziphus jujuba TaxID=326968 RepID=UPI00077EB94E	-	-	-	-	-	-	-	-	-	-
Cannbio_000389	UniRef100_W9R497 Uncharacterized protein n=1 Tax=Morus notabilis TaxID=981085 RepID=W9R497_9ROSA	-	-	-	-	-	-	-	-	-	-
Cannbio_000390	UniRef100_A0A2P5DSE5 Winged helix-turn-helix DNA-binding domain containing protein n=1 Tax=Parasponia andersonii TaxID=3476 RepID=A0A2P5DSE5_PARAD	-	-	-	-	-	-	-	-	-	-
Cannbio_000391	UniRef100_UPI000C9D8BF6 NADP-dependent glyceraldehyde-3-phosphate dehydrogenase-like n=1 Tax=Cucurbita pepo subsp. pepo TaxID=3664 RepID=UPI000C9D8BF6	-	-	-	-	-	-	-	-	-	-
Cannbio_000392	UniRef100_A0A2P5FZL1 Translation initiation factor aIF-2, bacterial-like n=1 Tax=Trema orientalis TaxID=63057 RepID=A0A2P5FZL1_9ROSA	-	-	-	-	-	-	-	-	-	-
Cannbio_000393	UniRef100_UPI000CED559E ubinuclein-1 isoform X4 n=1 Tax=Morus notabilis TaxID=981085 RepID=UPI000CED559E	-	-	-	-	-	-	-	-	-	-
Cannbio_000394	UniRef100_W9RK56 (R)-mandelonitrile lyase 3 n=1 Tax=Morus notabilis TaxID=981085 RepID=W9RK56_9ROSA	-	-	-	-5.65507	-	-5.29315	6.74503	-	-	-
Cannbio_000395	UniRef100_A0A2H5QNJ6 Uncharacterized protein n=1 Tax=Citrus unshiu TaxID=55188 RepID=A0A2H5QNJ6_CITUN	-	-	-	-3.22148	-	-2.1913	3.34222	-	-	-2.45452
Cannbio_000396	UniRef100_A0A2P5G1R4 ER membrane protein complex subunit n=1 Tax=Trema orientalis TaxID=63057 RepID=A0A2P5G1R4_9ROSA	-	-	-	-	-	-	-	-	-	-
Cannbio_000397	UniRef100_A0A2H3XTA0 tryptophan--tRNA ligase, cytoplasmic-like n=1 Tax=Phoenix dactylifera TaxID=42345 RepID=A0A2H3XTA0_PHODC	-3.29461	-	-	-	-2.80041	-	-	-5.13352	-	-
Cannbio_000398	UniRef100_A0A1U8ILR7 aquaporin TIP1-1-like n=1 Tax=Gossypium hirsutum TaxID=3635 RepID=A0A1U8ILR7_GOSHI	-	-	-	-2.68215	-	-2.91351	-	-	-	-
Cannbio_000399	UniRef100_UPI00085AA86D phosphoglycerate kinase, cytosolic-like n=1 Tax=Raphanus sativus TaxID=3726 RepID=UPI00085AA86D	-	-	-	-	-	-	-	-	-	-
Cannbio_000400	UniRef100_A0A2P5EKI3 Alpha-N-acetylglucosaminidase n=1 Tax=Trema orientalis TaxID=63057 RepID=A0A2P5EKI3_9ROSA	-	-	-	-	-	-	-	-	-	-
Cannbio_000401	UniRef100_A0A2P5BAP8 S-adenosylmethionine decarboxylase proenzyme n=1 Tax=Trema orientalis TaxID=63057 RepID=A0A2P5BAP8_9ROSA	-	-	-	-	-	-	-	-	-	-
Cannbio_000402	UniRef100_A0A2P5EEW9 LRR domain containing protein n=1 Tax=Trema orientalis TaxID=63057 RepID=A0A2P5EEW9_9ROSA	-	-	-	-	-	-	-	-	-	-
Cannbio_000403	UniRef100_M5WHN9 Uncharacterized protein n=1 Tax=Prunus persica TaxID=3760 RepID=M5WHN9_PRUPE	2.95967	-	3.58162	-	2.49526	-	-	-	-3.11722	-2.1061
Cannbio_000404	UniRef100_M5XFA2 Dihydrolipoamide acetyltransferase component of pyruvate dehydrogenase complex n=1 Tax=Prunus persica TaxID=3760 RepID=M5XFA2_PRUPE	-	-	-	-	-	-	-	-	-	-
Cannbio_000405	UniRef100_S4TIK6 Non-specific lipid-transfer protein n=1 Tax=Gossypium hirsutum TaxID=3635 RepID=S4TIK6_GOSHI	2.51697	-	2.8306	6.43453	-	5.16259	-3.91756	-	-	3.60393
Cannbio_000406	UniRef100_A0A2P5G0C3 SPX domain containing protein n=1 Tax=Trema orientalis TaxID=63057 RepID=A0A2P5G0C3_9ROSA	-	-	-	-	2.26452	-	3.6567	2.4237	-	-
Cannbio_000407	UniRef100_D7SQF8 Uncharacterized protein n=1 Tax=Vitis vinifera TaxID=29760 RepID=D7SQF8_VITVI	-	-	-	-	-	-	-	-	-	-
Cannbio_000408	UniRef100_W9S4X6 ABC transporter G family member 40 n=1 Tax=Morus notabilis TaxID=981085 RepID=W9S4X6_9ROSA	3.5634	-	4.30802	-	2.72336	-	-	-	-3.46798	-3.47801
Cannbio_000409	UniRef100_A0A2P5F4X1 Trehalase n=1 Tax=Trema orientalis TaxID=63057 RepID=A0A2P5F4X1_9ROSA	-	-	-5.93661	-	-	-	-	6.17877	6.17747	-
Cannbio_000410	UniRef100_A0A1U8NZB6 uncharacterized mitochondrial protein AtMg00810-like n=1 Tax=Gossypium hirsutum TaxID=3635 RepID=A0A1U8NZB6_GOSHI	-	-	-	-	-	-	-	-	-	-
Cannbio_000411	UniRef100_B8BFJ3 Uncharacterized protein n=1 Tax=Oryza sativa subsp. indica TaxID=39946 RepID=B8BFJ3_ORYSI	-	-	-	-	-	-	-	-	-	-
Cannbio_000412	UniRef100_UPI000511AF1E beta-ureidopropionase n=1 Tax=Pyrus x bretschneideri TaxID=225117 RepID=UPI000511AF1E	-	-	-	-	-	-	-	-	-	-
Cannbio_000413	UniRef100_W9QDB7 Putative disease resistance RPP8-like protein 2 n=1 Tax=Morus notabilis TaxID=981085 RepID=W9QDB7_9ROSA	-2.68862	-	-2.38723	-4.07894	-	-3.35227	-	-	-	-
Cannbio_000414	UniRef100_A0A2P5FCF9 Methionyl-tRNA synthetase n=1 Tax=Trema orientalis TaxID=63057 RepID=A0A2P5FCF9_9ROSA	-	-	-	-	-	-	-	-	-	-
Cannbio_000415	UniRef100_UPI000B7B2E36 ATP synthase subunit O, mitochondrial-like n=1 Tax=Prunus avium TaxID=42229 RepID=UPI000B7B2E36	-	-	-	-	-	-	-	-	-	-
Cannbio_000416	UniRef100_UPI000C04DCA5 homeobox protein knotted-1-like 3 isoform X2 n=1 Tax=Durio zibethinus TaxID=66656 RepID=UPI000C04DCA5	-	-	-	-	-	-	-	-	-	-
Cannbio_000417	UniRef100_A0A2P5AF85 Annexin n=1 Tax=Parasponia andersonii TaxID=3476 RepID=A0A2P5AF85_PARAD	4.10743	-	3.14657	-	4.53143	-	4.4384	-	-3.57057	-3.47753
Cannbio_000418	UniRef100_A0A2P5ER50 Mitogen-activated protein kinase kinase kinase n=1 Tax=Trema orientalis TaxID=63057 RepID=A0A2P5ER50_9ROSA	-	-	-	-	-	-	-	-	-	-
Cannbio_000419	UniRef100_UPI000CECEE1B uncharacterized protein LOC21397028 n=1 Tax=Morus notabilis TaxID=981085 RepID=UPI000CECEE1B	-	-	-	-	-	-	-	-	-	-
Cannbio_000420	UniRef100_I3SRP4 Proteasome subunit alpha type n=2 Tax=Medicago truncatula TaxID=3880 RepID=I3SRP4_MEDTR	-	-	-	-2.04279	-	-2.79489	2.40126	-	-	-2.70066
Cannbio_000421	UniRef100_Q9M5X2 Heat-shock protein 80 (Fragment) n=1 Tax=Euphorbia esula TaxID=3993 RepID=Q9M5X2_EUPES	-	-	-	-	-	-	-	-	-	-
Cannbio_000422	UniRef100_A0A2P5BKM4 Inositol monophosphatase n=1 Tax=Parasponia andersonii TaxID=3476 RepID=A0A2P5BKM4_PARAD	-	-	-	-	-	-	-	-	-	-
Cannbio_000423	UniRef100_A0A2P5BXC7 Carotenoid oxygenase n=1 Tax=Trema orientalis TaxID=63057 RepID=A0A2P5BXC7_9ROSA	-	-	-	-	-	-	-	-	-	-
Cannbio_000424	UniRef100_A0A1Q3CPZ0 Epimerase domain-containing protein n=2 Tax=fabids TaxID=91835 RepID=A0A1Q3CPZ0_CEPFO	-	-	-	-	-	-	2.63086	-	-	-
Cannbio_000425	UniRef100_A0A2P5D057 Major latex protein domain containing protein n=1 Tax=Trema orientalis TaxID=63057 RepID=A0A2P5D057_9ROSA	7.30574	-	5.86871	-	5.75275	-3.37357	9.12632	-	-4.31573	-7.6893
Cannbio_000426	UniRef100_A0A2P5ET11 GUN4-like n=1 Tax=Trema orientalis TaxID=63057 RepID=A0A2P5ET11_9ROSA	-	-	-2.08789	3.10925	-	3.55429	-4.85448	-	-	5.19715
Cannbio_000427	UniRef100_A0A2N9IP69 Uncharacterized protein n=1 Tax=Fagus sylvatica TaxID=28930 RepID=A0A2N9IP69_FAGSY	-	-	-	-	-	-	-	-	-	-
Cannbio_000428	UniRef100_A0A2P5D1R1 Auxin response factor n=1 Tax=Parasponia andersonii TaxID=3476 RepID=A0A2P5D1R1_PARAD	-	-	-	-	-	-	-	-	-	-
Cannbio_000429	UniRef100_A0A2P5E8F0 RNA-dependent RNA polymerase n=1 Tax=Trema orientalis TaxID=63057 RepID=A0A2P5E8F0_9ROSA	-	-	-	-	-	-	-	-	-	-
Cannbio_000430	UniRef100_A0A2K2C7N7 Uncharacterized protein n=1 Tax=Populus trichocarpa TaxID=3694 RepID=A0A2K2C7N7_POPTR	-	-	-	-	-	-	-	-	-	-
Cannbio_000431	UniRef100_A0A2M4CWH3 Hipothetical protein (Fragment) n=1 Tax=Anopheles darlingi TaxID=43151 RepID=A0A2M4CWH3_ANODA	-	-	-	-	-	-	-	-	-	-
Cannbio_000432	UniRef100_A0A2P5ELR6 Aspartic peptidase n=1 Tax=Trema orientalis TaxID=63057 RepID=A0A2P5ELR6_9ROSA	-	-	-	-	-	-	-	-	-	-
Cannbio_000433	UniRef100_A0A1J3CW45 26S protease regulatory subunit 8-like protein A (Fragment) n=1 Tax=Noccaea caerulescens TaxID=107243 RepID=A0A1J3CW45_NOCCA	-	-	-	-	-	-	-	-	-	-
Cannbio_000434	UniRef100_A0A2P5D485 Peptidase A22B, signal peptide peptidase n=1 Tax=Parasponia andersonii TaxID=3476 RepID=A0A2P5D485_PARAD	-	-	-	-	-	-	-	-	-	-
Cannbio_000435	UniRef100_A0A2P5G1K7 Uncharacterized protein n=1 Tax=Trema orientalis TaxID=63057 RepID=A0A2P5G1K7_9ROSA	-	-	6.20619	5.90335	-	4.6367	-4.00456	-4.3074	-4.93954	-
Cannbio_000436	UniRef100_A0A2G5D3D1 Uncharacterized protein n=1 Tax=Aquilegia coerulea TaxID=218851 RepID=A0A2G5D3D1_AQUCA	2.12631	-	-	-	-	-	-	-	-	-
Cannbio_000437	UniRef100_A0A2P5F336 TGA transcription factor n=1 Tax=Trema orientalis TaxID=63057 RepID=A0A2P5F336_9ROSA	2.07687	-	-	-	2.29504	-	-	-	-	-
Cannbio_000438	UniRef100_A0A2K3K728 Beta-galactosidase 7-like protein (Fragment) n=1 Tax=Trifolium pratense TaxID=57577 RepID=A0A2K3K728_TRIPR	-	-	-	-	-	-	-	-	4.43566	-
Cannbio_000439	UniRef100_UPI000C9D884E thylakoid lumenal 17.4 kDa protein, chloroplastic-like n=1 Tax=Cucurbita pepo subsp. pepo TaxID=3664 RepID=UPI000C9D884E	-	-	-	-	-	-	-	-	-	-
Cannbio_000440	UniRef100_A0A2P5F7Z3 Synaptotagmin-like mitochondrial-lipid-binding domain containing protein n=1 Tax=Trema orientalis TaxID=63057 RepID=A0A2P5F7Z3_9ROSA	-	-	-	-	-	-	-	-	-	-
Cannbio_000441	UniRef100_A0A151U1N9 Dihydropyrimidinase n=1 Tax=Cajanus cajan TaxID=3821 RepID=A0A151U1N9_CAJCA	-	-	-	-	-	-	-	-	-	-
Cannbio_000442	UniRef100_A0A2P5DK08 Transferase n=1 Tax=Trema orientalis TaxID=63057 RepID=A0A2P5DK08_9ROSA	2.40056	-	3.41476	6.71908	-	5.62835	-4.31853	-	-2.32402	3.30432
Cannbio_000443	UniRef100_UPI00077E9B9A DNA-(apurinic or apyrimidinic site) lyase 2 n=1 Tax=Ziziphus jujuba TaxID=326968 RepID=UPI00077E9B9A	-	-	-	-	-	-	-	-	-	-
Cannbio_000444	UniRef100_A0A2P5FCE4 Translocon-associated protein subunit beta n=1 Tax=Trema orientalis TaxID=63057 RepID=A0A2P5FCE4_9ROSA	-	-	-	-	-	-	-	-	-	-
Cannbio_000445	UniRef100_A0A2P5BB86 TIR-NBS-LRR-like protein n=1 Tax=Trema orientalis TaxID=63057 RepID=A0A2P5BB86_9ROSA	-	-	2.38338	-	-	-	-	-	-	-
Cannbio_000446	UniRef100_UPI000CED1ADE GDSL esterase/lipase At5g62930 isoform X2 n=1 Tax=Morus notabilis TaxID=981085 RepID=UPI000CED1ADE	-3.18381	-	-	-	-2.14681	-	-	-	-	-
Cannbio_000447	UniRef100_A0A2P5D468 HAD-like domain containing protein n=1 Tax=Parasponia andersonii TaxID=3476 RepID=A0A2P5D468_PARAD	-	-	-	-	-	-	-	-	-	-2.00706
Cannbio_000448	UniRef100_A0A078I637 BnaCnng13060D protein n=1 Tax=Brassica napus TaxID=3708 RepID=A0A078I637_BRANA	-2.01267	-	2.34579	4.92246	-	5.85575	-6.93513	-4.35846	-3.27907	2.57667
Cannbio_000449	UniRef100_M3A7A3 Uncharacterized protein n=1 Tax=Pseudocercospora fijiensis (strain CIRAD86) TaxID=383855 RepID=M3A7A3_PSEFD	-	-	-	-	-	-	-	-	-	-
Cannbio_000450	UniRef100_A0A2N9FTY3 Uncharacterized protein n=1 Tax=Fagus sylvatica TaxID=28930 RepID=A0A2N9FTY3_FAGSY	-2.53431	-	-	-	-2.1342	-	-3.29798	-	-	-
Cannbio_000451	UniRef100_A0A1S4ATW0 uncharacterized protein LOC107801166 n=1 Tax=Nicotiana tabacum TaxID=4097 RepID=A0A1S4ATW0_TOBAC	-	-	-	-	-	-	-	-	-	-
Cannbio_000452	UniRef100_A0A2P5ER50 Mitogen-activated protein kinase kinase kinase n=1 Tax=Trema orientalis TaxID=63057 RepID=A0A2P5ER50_9ROSA	-	-	-	-	-	-	-	-	-	-
Cannbio_000453	UniRef100_C0KKW6 Cinnamic acid 4-hydroxylase n=1 Tax=Humulus lupulus TaxID=3486 RepID=C0KKW6_HUMLU	-	-	5.28582	-	-	-	-	-4.2182	-5.06567	-5.55954
Cannbio_000454	UniRef100_A0A2P5D6A6 DnaJ domain containing protein n=1 Tax=Trema orientalis TaxID=63057 RepID=A0A2P5D6A6_9ROSA	-	-	-	-	-	-	-	-	-	-
Cannbio_000455	UniRef100_A0A2P5FMN3 Uncharacterized protein (Fragment) n=1 Tax=Trema orientalis TaxID=63057 RepID=A0A2P5FMN3_9ROSA	-	-	-	-	-	-	-	-	-	-
Cannbio_000456	UniRef100_A0A2P5CBD5 Enhancer of polycomb-like protein n=1 Tax=Trema orientalis TaxID=63057 RepID=A0A2P5CBD5_9ROSA	-	-	-	-	-	-	-	-	-	-
Cannbio_000457	UniRef100_A0A2P5FGZ7 Kinesin-like protein n=1 Tax=Trema orientalis TaxID=63057 RepID=A0A2P5FGZ7_9ROSA	-	-	-	-	-	-	-	-	-	-
Cannbio_000458	UniRef100_A0A2P5FGZ7 Kinesin-like protein n=1 Tax=Trema orientalis TaxID=63057 RepID=A0A2P5FGZ7_9ROSA	-	-	-	-	-	-	-	-	-	-
Cannbio_000459	UniRef100_A0A2P5BXG2 Vacuolar protein sorting-associated protein 35 n=1 Tax=Parasponia andersonii TaxID=3476 RepID=A0A2P5BXG2_PARAD	-	-	-	-	-	-	-	-	-	-
Cannbio_000460	UniRef100_UPI000B8C9AB0 ATP-citrate synthase alpha chain protein 1 n=1 Tax=Carica papaya TaxID=3649 RepID=UPI000B8C9AB0	-	-	-	-	-2.56823	-	-	-	-	-
Cannbio_000461	UniRef100_A0A2P5EC81 IQ motif, EF-hand binding site n=1 Tax=Trema orientalis TaxID=63057 RepID=A0A2P5EC81_9ROSA	-	-	-	-	-	-	-	-	-	-
Cannbio_000462	UniRef100_A0A0C3AJ30 Uncharacterized protein n=1 Tax=Serendipita vermifera MAFF 305830 TaxID=933852 RepID=A0A0C3AJ30_9HOMO	-	-	-	-5.26694	-	-4.68332	5.92033	-	-2.07578	-6.7591
Cannbio_000463	UniRef100_I3T8P4 Uncharacterized protein n=1 Tax=Lotus japonicus TaxID=34305 RepID=I3T8P4_LOTJA	-3.46784	-	-	-	-2.96239	-	-4.31034	-2.57006	-	-
Cannbio_000464	UniRef100_A0A2P5AZA9 Transmembrane protein n=1 Tax=Trema orientalis TaxID=63057 RepID=A0A2P5AZA9_9ROSA	-	-	3.89273	-	-	-	-	-3.87757	-3.4577	-3.53764
Cannbio_000465	UniRef100_UPI000901307B 40S ribosomal protein S23-like n=1 Tax=Ipomoea nil TaxID=35883 RepID=UPI000901307B	-	-	-	-	-	-	-	-	-	-
Cannbio_000466	UniRef100_A0A251RNZ4 Alpha-1,4 glucan phosphorylase n=1 Tax=Helianthus annuus TaxID=4232 RepID=A0A251RNZ4_HELAN	-	-	-	-	-	-	-	-	-	-
Cannbio_000467	UniRef100_A0A2P5FCV5 Aldo/keto reductase/potassium channel subunit beta (Fragment) n=1 Tax=Trema orientalis TaxID=63057 RepID=A0A2P5FCV5_9ROSA	4.85471	-	3.88828	2.87675	4.38113	2.40318	-	-	-3.41471	-
Cannbio_000468	UniRef100_UPI0002C36382 bifunctional purine biosynthesis protein purH-like n=1 Tax=Fragaria vesca subsp. vesca TaxID=101020 RepID=UPI0002C36382	-	-	-	-	-	-	-	-	-	-
Cannbio_000469	UniRef100_A0A2P5F543 Beta-amylase n=1 Tax=Trema orientalis TaxID=63057 RepID=A0A2P5F543_9ROSA	-	-	-	-	-	-	-	-	-	-
Cannbio_000470	UniRef100_M5WRE4 Uncharacterized protein (Fragment) n=2 Tax=Prunus persica TaxID=3760 RepID=M5WRE4_PRUPE	-	-	-	-	-	-	-	-	-	-
Cannbio_000471	UniRef100_UPI000B772184 probable steroid-binding protein 3 n=1 Tax=Hevea brasiliensis TaxID=3981 RepID=UPI000B772184	-	-	-	-	-	-	-	-	-	-
Cannbio_000472	UniRef100_A0A2P6SBE7 Putative phosphoric monoester hydrolase n=2 Tax=Rosa chinensis TaxID=74649 RepID=A0A2P6SBE7_ROSCH	-	-	-	-	-	-	-	-	-	-
Cannbio_000473	UniRef100_A0A1U8KSL3 ADP-ribosylation factor 2-B isoform X1 n=1 Tax=Gossypium hirsutum TaxID=3635 RepID=A0A1U8KSL3_GOSHI	-	-	-	-	-	-	-	-	-	-
Cannbio_000474	UniRef100_A0A2P5CPY1 Pectinesterase n=1 Tax=Parasponia andersonii TaxID=3476 RepID=A0A2P5CPY1_PARAD	-2.06218	-	-3.26124	-	-	-	-	-	3.13596	-
Cannbio_000475	UniRef100_A0A2P5FSQ9 RNA-dependent RNA polymerase n=1 Tax=Trema orientalis TaxID=63057 RepID=A0A2P5FSQ9_9ROSA	-	-	-	-	-	-	-	-	-	2.27206
Cannbio_000476	UniRef100_A7LIT6 Chaperonin (Fragment) n=1 Tax=Corchorus olitorius TaxID=93759 RepID=A7LIT6_9ROSI	-	-	-	-2.14123	-	-	-	-	-	-
Cannbio_000477	UniRef100_H6SIB1 Uncharacterized protein (Fragment) n=1 Tax=Pararhodospirillum photometricum DSM 122 TaxID=1150469 RepID=H6SIB1_PARPM	6.54708	2.88954	3.45955	7.12828	-	-	-	-	-	-
Cannbio_000478	UniRef100_UPI000CED5D47 uncharacterized protein LOC112095650 n=1 Tax=Citrus clementina TaxID=85681 RepID=UPI000CED5D47	-	-	-	-	-	-	6.64871	-	-	-6.64964
Cannbio_000479	UniRef100_A0A1J7HNV2 Uncharacterized protein n=1 Tax=Lupinus angustifolius TaxID=3871 RepID=A0A1J7HNV2_LUPAN	-	-	-	-	-	-	-	-	-	-
Cannbio_000480	UniRef100_A0A2P5CPY1 Pectinesterase n=1 Tax=Parasponia andersonii TaxID=3476 RepID=A0A2P5CPY1_PARAD	-2.52832	-	7.85847	-2.27422	-2.22336	-	-	-10.3868	-8.16343	-10.1327
Cannbio_000481	UniRef100_A0A151R9T1 Uncharacterized protein n=1 Tax=Cajanus cajan TaxID=3821 RepID=A0A151R9T1_CAJCA	-	-	-	-	-	-	-	-	-	-
Cannbio_000482	UniRef100_A0A2P5E2Z7 Caspase-like domain containing protein n=1 Tax=Trema orientalis TaxID=63057 RepID=A0A2P5E2Z7_9ROSA	-	-	-	-	-	-	-	-	-	-
Cannbio_000483	UniRef100_A0A151S2J7 Uncharacterized protein n=1 Tax=Cajanus cajan TaxID=3821 RepID=A0A151S2J7_CAJCA	2.04198	-	2.13651	-	2.22413	-	-	-	-2.31866	-
Cannbio_000484	UniRef100_Q8RVK9 Naringenin-chalcone synthase n=1 Tax=Cannabis sativa TaxID=3483 RepID=CHS_CANSA	-	-	2.34507	7.33536	-	6.79393	-6.85361	-	-	4.99029
Cannbio_000485	UniRef100_A0A2P5D3B9 Autoimmune regulator n=1 Tax=Trema orientalis TaxID=63057 RepID=A0A2P5D3B9_9ROSA	-	-	-	-	-	-	-	-	-	-
Cannbio_000486	UniRef100_G2R7E2 Uncharacterized protein (Fragment) n=1 Tax=Thielavia terrestris (strain ATCC 38088 / NRRL 8126) TaxID=578455 RepID=G2R7E2_THITE	3.49558	2.85967	-	-	-	-	-	4.06451	3.42861	-
Cannbio_000487	UniRef100_A0A2P5B6V6 Cdk-activating kinase assembly factor n=1 Tax=Parasponia andersonii TaxID=3476 RepID=A0A2P5B6V6_PARAD	-	-	-	-	-	-	-	-	-	-
Cannbio_000488	UniRef100_A0A2P5FAJ8 Cyanate hydratase n=1 Tax=Trema orientalis TaxID=63057 RepID=A0A2P5FAJ8_9ROSA	-	-	-	-	-	-	-	-	-	-
Cannbio_000489	UniRef100_A0A2P5BN85 Cation-transporting ATPase n=1 Tax=Trema orientalis TaxID=63057 RepID=A0A2P5BN85_9ROSA	-	-	-	-	-	-	-	-	-	-
Cannbio_000490	UniRef100_A0A2I4EWX7 serine/threonine-protein kinase STY46-like n=1 Tax=Juglans regia TaxID=51240 RepID=A0A2I4EWX7_9ROSI	-	-	-	-	-	-	-	-	-	-
Cannbio_000491	UniRef100_UPI0006AABCD2 serine incorporator 3-like n=1 Tax=Brassica napus TaxID=3708 RepID=UPI0006AABCD2	-	-	-	-	-	-	-	-	-	-
Cannbio_000492	UniRef100_UPI00057A8D7B peroxidase 42 n=1 Tax=Populus euphratica TaxID=75702 RepID=UPI00057A8D7B	-	-	-	-	-	-	-	-	-	-
Cannbio_000493	UniRef100_A0A2P5C034 Uncharacterized protein n=1 Tax=Parasponia andersonii TaxID=3476 RepID=A0A2P5C034_PARAD	-2.26729	-	-	-	-	-	-	-	-	-
Cannbio_000494	UniRef100_A0A2P5D099 Subtilase n=1 Tax=Parasponia andersonii TaxID=3476 RepID=A0A2P5D099_PARAD	-	-	-	-	-	-	-	-	-	-
Cannbio_000495	UniRef100_UPI00077E63B9 cytochrome P450 81E8-like n=3 Tax=Ziziphus jujuba TaxID=326968 RepID=UPI00077E63B9	3.51585	-	4.3733	6.21481	3.83672	6.53568	-2.69897	-	-4.69417	-
Cannbio_000496	UniRef100_A0A2P5FRI1 Invertebrate colouration protein n=1 Tax=Trema orientalis TaxID=63057 RepID=A0A2P5FRI1_9ROSA	-	-	-	-	-	-	-	-	-	-
Cannbio_000497	UniRef100_UPI000D6935C9 formate--tetrahydrofolate ligase-like n=1 Tax=Ricinus communis TaxID=3988 RepID=UPI000D6935C9	-	-	-	-	-	-	-	-	-	-
Cannbio_000498	UniRef100_A0A2P5DQU9 Ribonuclease H-like domain containing protein (Fragment) n=1 Tax=Trema orientalis TaxID=63057 RepID=A0A2P5DQU9_9ROSA	-	-	3.18595	-	-	-	-	-3.63305	-4.26904	-4.7509
Cannbio_000499	UniRef100_A0A2P5CQD0 Tetratricopeptide-like helical domain containing protein n=1 Tax=Parasponia andersonii TaxID=3476 RepID=A0A2P5CQD0_PARAD	-	-	-	-	-	-	-	-	-	-
Cannbio_000500	UniRef100_A0A2P5C864 Nucleotide sugar epimerase n=1 Tax=Trema orientalis TaxID=63057 RepID=A0A2P5C864_9ROSA	-2.16996	-	-2.30077	-2.15811	-	-	-	-	-	-
Cannbio_000501	UniRef100_W9QDB7 Putative disease resistance RPP8-like protein 2 n=1 Tax=Morus notabilis TaxID=981085 RepID=W9QDB7_9ROSA	-	-	-	-	-	-	-	-	-	-
Cannbio_000502	UniRef100_A0A2P5FCV5 Aldo/keto reductase/potassium channel subunit beta (Fragment) n=1 Tax=Trema orientalis TaxID=63057 RepID=A0A2P5FCV5_9ROSA	4.42074	-	7.30363	-	4.16924	-	3.25624	-2.88289	-7.05213	-6.13914
Cannbio_000503	UniRef100_A0A2P5AUS1 O-methyltransferase COMT-type n=1 Tax=Trema orientalis TaxID=63057 RepID=A0A2P5AUS1_9ROSA	-	-	-7.20714	-	-	-	-	7.4493	6.12554	-
Cannbio_000504	UniRef100_A0A2P5EZ10 Uncharacterized protein n=1 Tax=Trema orientalis TaxID=63057 RepID=A0A2P5EZ10_9ROSA	4.2357	-	4.57008	3.53332	4.5911	3.88872	-	-	-4.92548	-
Cannbio_000505	UniRef100_A0A151TFC0 L-ascorbate oxidase isogeny n=1 Tax=Cajanus cajan TaxID=3821 RepID=A0A151TFC0_CAJCA	-2.30496	-	-	-	-	-	-	-	-	-
Cannbio_000506	UniRef100_W9S3X6 Uncharacterized protein n=1 Tax=Morus notabilis TaxID=981085 RepID=W9S3X6_9ROSA	-	-	-	-	-	-	-	-	-	-
Cannbio_000507	UniRef100_W9R3R2 Exonuclease 3'-5' domain-containing protein 1 n=2 Tax=Morus notabilis TaxID=981085 RepID=W9R3R2_9ROSA	-	-	-	-	-	-	-	-	-	-
Cannbio_000508	UniRef100_A0A078I637 BnaCnng13060D protein n=1 Tax=Brassica napus TaxID=3708 RepID=A0A078I637_BRANA	-2.4872	-	-	3.99294	-	5.42124	-6.48014	-4.42135	-3.36246	-
Cannbio_000509	UniRef100_A0A2P5C456 Squalene cyclase n=1 Tax=Trema orientalis TaxID=63057 RepID=A0A2P5C456_9ROSA	-	-	-	3.01333	-	3.02615	-	-	-	-
Cannbio_000510	UniRef100_A5BFT3 Uncharacterized protein n=1 Tax=Vitis vinifera TaxID=29760 RepID=A5BFT3_VITVI	-	-	-	-	-	-	-	-	-	-
Cannbio_000511	UniRef100_A0A2P5FXS3 Dolichyl-diphosphooligosaccharide--protein glycosyltransferase 48 kDa subunit n=1 Tax=Trema orientalis TaxID=63057 RepID=A0A2P5FXS3_9ROSA	-	-	-	-	-	-	-	-	-	-
Cannbio_000512	UniRef100_UPI00049926EF ERBB-3 BINDING PROTEIN 1-like n=1 Tax=Malus domestica TaxID=3750 RepID=UPI00049926EF	-	-	-	-	-	-	-	-	-	-
Cannbio_000513	UniRef100_A0A2P5C4J3 TFIIH C1-like domain containing protein n=1 Tax=Parasponia andersonii TaxID=3476 RepID=A0A2P5C4J3_PARAD	-	-	-	-	-	-	-	-	-	-
Cannbio_000514	UniRef100_A0A2P5FVG4 Splicing factor-like protein n=1 Tax=Trema orientalis TaxID=63057 RepID=A0A2P5FVG4_9ROSA	-	-	-	-	-	-	-	-	-	-
Cannbio_000515	UniRef100_A0A2P6RH54 Putative serine aminopeptidase, S33, alpha/Beta hydrolase n=1 Tax=Rosa chinensis TaxID=74649 RepID=A0A2P6RH54_ROSCH	-	-	-	-	-	-	-	-	-	-
Cannbio_000516	UniRef100_A0A2P5B655 Uncharacterized protein n=1 Tax=Trema orientalis TaxID=63057 RepID=A0A2P5B655_9ROSA	-	-	-	-	-	-	-	-	-	-
Cannbio_000517	UniRef100_A0A2P5AEW3 EamA domain containing protein n=1 Tax=Parasponia andersonii TaxID=3476 RepID=A0A2P5AEW3_PARAD	-	-	-	2.47829	-	-	-	-	-	2.18601
Cannbio_000518	UniRef100_UPI000B7B5DC8 ruBisCO large subunit-binding protein subunit beta, chloroplastic-like n=1 Tax=Prunus avium TaxID=42229 RepID=UPI000B7B5DC8	-	-	-	-	-	-	-2.25078	-	-	-
Cannbio_000519	UniRef100_A0A1J6IBR9 Non-specific serine/threonine protein kinase n=1 Tax=Nicotiana attenuata TaxID=49451 RepID=A0A1J6IBR9_NICAT	-	-	-	-	-	-	-	-	-	-2.01161
Cannbio_000520	UniRef100_A0A2P5DUI4 Cellulose synthase (Fragment) n=1 Tax=Trema orientalis TaxID=63057 RepID=A0A2P5DUI4_9ROSA	-	-	-	-	-	-	-	-	-	-
Cannbio_000521	UniRef100_A0A2P5EEV4 Annexin n=1 Tax=Trema orientalis TaxID=63057 RepID=A0A2P5EEV4_9ROSA	4.30535	-	3.48015	-	4.6885	2.26288	2.42562	-	-3.86329	-
Cannbio_000522	UniRef100_S8DGM8 Uncharacterized protein (Fragment) n=1 Tax=Genlisea aurea TaxID=192259 RepID=S8DGM8_9LAMI	3.10776	-	3.85298	-	-	-	-	-	-2.98575	-
Cannbio_000523	UniRef100_A0A2P5DWG7 Uncharacterized protein n=1 Tax=Trema orientalis TaxID=63057 RepID=A0A2P5DWG7_9ROSA	-	-	-	-	-	-	-	-	-	-
Cannbio_000524	UniRef100_A0A0S3TEN3 Uncharacterized protein n=2 Tax=Vigna angularis var. angularis TaxID=157739 RepID=A0A0S3TEN3_PHAAN	-	-	-	-	-	-	-	-	-	-
Cannbio_000525	UniRef100_A0A0A0LHB0 Ferredoxin n=1 Tax=Cucumis sativus TaxID=3659 RepID=A0A0A0LHB0_CUCSA	-	-	-	2.14961	-	2.10842	-3.06339	-	-	-
Cannbio_000526	UniRef100_W9QDZ7 Uncharacterized protein n=1 Tax=Morus notabilis TaxID=981085 RepID=W9QDZ7_9ROSA	-	-	-3.58219	-	-	-	-	3.71243	2.80495	5.83787
Cannbio_000527	UniRef100_A0A2P5FNN6 Chlorophyll a-b binding protein, chloroplastic n=1 Tax=Trema orientalis TaxID=63057 RepID=A0A2P5FNN6_9ROSA	-2.90821	-	-	-	-	-	-5.29544	-	-	-
Cannbio_000528	UniRef100_A0A2P5EGZ7 Protein BPS n=1 Tax=Trema orientalis TaxID=63057 RepID=A0A2P5EGZ7_9ROSA	4.61867	-	-	-	5.35418	-	3.59323	3.16246	-2.19173	-
Cannbio_000529	UniRef100_B0M0H3 MetE (Fragment) n=1 Tax=Quercus mongolica subsp. crispula TaxID=213178 RepID=B0M0H3_9ROSI	-	-	-	-	-	-	-	-	2.00868	-
Cannbio_000530	UniRef100_A0A2H5QD12 Uncharacterized protein n=1 Tax=Citrus unshiu TaxID=55188 RepID=A0A2H5QD12_CITUN	-	-	-	7.03354	-	6.51059	-6.05644	-	-	6.16466
Cannbio_000531	UniRef100_A0A161X2Z3 Uncharacterized protein n=1 Tax=Daucus carota subsp. sativus TaxID=79200 RepID=A0A161X2Z3_DAUCA	-	-	-	-	-	-	-	-	-	-
Cannbio_000532	UniRef100_M0S2Z3 Uncharacterized protein n=1 Tax=Musa acuminata subsp. malaccensis TaxID=214687 RepID=M0S2Z3_MUSAM	2.62709	-	-2.74253	2.26115	-	-	-	5.36962	4.60632	5.00368
Cannbio_000533	UniRef100_UPI000B8CA846 fructose-bisphosphate aldolase 3, chloroplastic n=1 Tax=Carica papaya TaxID=3649 RepID=UPI000B8CA846	-	-	-	-	-	-	-	-	-	-
Cannbio_000534	UniRef100_UPI0005CAA36F calpain-type cysteine protease DEK1-like n=1 Tax=Fragaria vesca subsp. vesca TaxID=101020 RepID=UPI0005CAA36F	-	-	-	-	-	-	-	-	-	-
Cannbio_000535	UniRef100_A0A2P5DSG0 Transcription factor, GTP-binding domain containing protein n=1 Tax=Parasponia andersonii TaxID=3476 RepID=A0A2P5DSG0_PARAD	-	-	-3.36813	-4.36508	-	-3.44221	3.50287	2.50592	2.44526	-
Cannbio_000536	UniRef100_A0A2P5CRZ5 Uncharacterized protein n=1 Tax=Trema orientalis TaxID=63057 RepID=A0A2P5CRZ5_9ROSA	-	-	-	-	-	-	-	-	-	-
Cannbio_000537	UniRef100_A0A2P5F7P7 Small auxin-up RNA n=1 Tax=Trema orientalis TaxID=63057 RepID=A0A2P5F7P7_9ROSA	-3.63579	-	-	-	-4.59958	-	-6.78463	-	-	-
Cannbio_000538	UniRef100_A0A2P5EFI2 LRR domain containing protein n=1 Tax=Trema orientalis TaxID=63057 RepID=A0A2P5EFI2_9ROSA	-	-	-	-	-	-	-	-	-	-
Cannbio_000539	UniRef100_A0A2V0UNJ6 Elongation factor 1-alpha (Fragment) n=1 Tax=Quercus robur TaxID=38942 RepID=A0A2V0UNJ6_QUERO	-	-	-	-2.20628	-	-2.97758	-	-	-	-
Cannbio_000540	UniRef100_A0A0F7G7M6 Chaperonin 60 subunit beta 2 (Fragment) n=1 Tax=Betula luminifera TaxID=312789 RepID=A0A0F7G7M6_9ROSI	-2.26234	-	-	-	-	-	-5.29599	-	-	-
Cannbio_000541	UniRef100_A0A2P5AK27 Pectinesterase n=1 Tax=Trema orientalis TaxID=63057 RepID=A0A2P5AK27_9ROSA	-3.38828	-	-	-	-3.90959	-	-	-5.33117	-	-
Cannbio_000542	UniRef100_A0A2P4KSZ5 Proteasome subunit alpha type n=1 Tax=Quercus suber TaxID=58331 RepID=A0A2P4KSZ5_QUESU	-	-	-	-	-	-	-	-	-	-
Cannbio_000543	UniRef100_A0A2P5D8M2 NAD(P)-binding domain containing protein n=1 Tax=Parasponia andersonii TaxID=3476 RepID=A0A2P5D8M2_PARAD	-	-	3.50573	3.20419	-	3.26778	-4.36565	-4.66719	-3.56932	-
Cannbio_000544	UniRef100_A0A2P5DMY0 Sieve element occlusion n=1 Tax=Trema orientalis TaxID=63057 RepID=A0A2P5DMY0_9ROSA	-	-	-4.19429	-	-	-	-	-	-	-
Cannbio_000545	UniRef100_M4ISH1 CCL6 n=1 Tax=Humulus lupulus TaxID=3486 RepID=M4ISH1_HUMLU	-	-	-	-	-	-	-	-	-	-
Cannbio_000546	UniRef100_A0A2P5CLW8 Crotonase n=1 Tax=Parasponia andersonii TaxID=3476 RepID=A0A2P5CLW8_PARAD	-	-	-	-	-	-	-	-	-	-
Cannbio_000547	UniRef100_A0A2P5EV50 ABC type transporter protein n=1 Tax=Trema orientalis TaxID=63057 RepID=A0A2P5EV50_9ROSA	3.40407	-	4.33372	6.72802	2.26807	5.59202	-3.32396	-	-3.19772	2.3943
Cannbio_000548	UniRef100_A0A2P5EV50 ABC type transporter protein n=1 Tax=Trema orientalis TaxID=63057 RepID=A0A2P5EV50_9ROSA	-	-	-	5.47195	-	4.98466	-4.54933	-	-	4.75642
Cannbio_000549	UniRef100_B5KU60 Chlorophyll a-b binding protein, chloroplastic (Fragment) n=1 Tax=Helianthus annuus TaxID=4232 RepID=B5KU60_HELAN	-	-	-4.42641	-	-	-	-	-	3.5422	5.99019
Cannbio_000550	UniRef100_A0A2P5BAM6 Serine/threonine protein kinase n=1 Tax=Trema orientalis TaxID=63057 RepID=A0A2P5BAM6_9ROSA	-3.40704	-2.00138	-	-3.70678	-	-	-	-2.27861	-	-2.57835
Cannbio_000551	UniRef100_A0A2P5D3M2 Vacuolar protein sorting-associated protein n=1 Tax=Trema orientalis TaxID=63057 RepID=A0A2P5D3M2_9ROSA	-	-	-	-	-	-	-	-	-	-
Cannbio_000552	UniRef100_A0A2P5ENT3 Tetratricopeptide-like helical domain containing protein n=1 Tax=Trema orientalis TaxID=63057 RepID=A0A2P5ENT3_9ROSA	-	-	-	-	-	-	-	-	-	-
Cannbio_000553	UniRef100_A0A2P5EV91 ABC type transporter protein n=1 Tax=Trema orientalis TaxID=63057 RepID=A0A2P5EV91_9ROSA	3.11479	-	3.86911	-	2.5176	-	-	-	-3.27192	-2.47194
Cannbio_000554	UniRef100_W9SIM8 Putative LRR receptor-like serine/threonine-protein kinase RFK1 n=1 Tax=Morus notabilis TaxID=981085 RepID=W9SIM8_9ROSA	-	-	-	-	-	-	-	-	-	-
Cannbio_000555	UniRef100_A0A068XLN4 Expressed protein n=35 Tax=cellular organisms TaxID=131567 RepID=A0A068XLN4_HYMMI	-	-	-	-	-	-	-	-	-	-
Cannbio_000556	UniRef100_A0A2P5F692 Major facilitator n=1 Tax=Trema orientalis TaxID=63057 RepID=A0A2P5F692_9ROSA	-	-	-	-	-	-	-	-	-	-
Cannbio_000557	UniRef100_A0A2P5B0P9 Hexosyltransferase n=1 Tax=Parasponia andersonii TaxID=3476 RepID=A0A2P5B0P9_PARAD	-	-	-3.57722	-	-	-	-	-	-	-
Cannbio_000558	UniRef100_A0A2P5C5T4 Alcohol dehydrogenase superfamily, zinc-type n=1 Tax=Trema orientalis TaxID=63057 RepID=A0A2P5C5T4_9ROSA	-	-	-	-	-	-	-	-	-	-
Cannbio_000559	UniRef100_A0A2P5EWT4 Amino acid transporter, transmembrane domain containing protein n=1 Tax=Trema orientalis TaxID=63057 RepID=A0A2P5EWT4_9ROSA	-	-	-	-2.12855	-	-2.87774	3.88422	-	-	-3.60071
Cannbio_000560	UniRef100_G7ZLA2 Basic helix-loop-helix transcription factor n=1 Tax=Humulus lupulus TaxID=3486 RepID=G7ZLA2_HUMLU	-	-	-	-	-	-	-	-	-	-
Cannbio_000561	UniRef100_A0A2P5FA10 Lactoylglutathione lyase n=1 Tax=Trema orientalis TaxID=63057 RepID=A0A2P5FA10_9ROSA	-	-	-7.61568	-	-	-	-	8.24256	7.97677	8.82377
Cannbio_000562	UniRef100_UPI00098E63D9 serine--glyoxylate aminotransferase-like n=1 Tax=Asparagus officinalis TaxID=4686 RepID=UPI00098E63D9	-	-	-	4.78266	-	4.09202	-5.03246	-	-	-
Cannbio_000563	UniRef100_A0A2P5F7P5 DnaJ domain containing protein n=1 Tax=Trema orientalis TaxID=63057 RepID=A0A2P5F7P5_9ROSA	-	-	-	-	-	-	-	-3.06884	-2.03101	-2.2572
Cannbio_000564	UniRef100_A0A2P5F7P5 DnaJ domain containing protein n=1 Tax=Trema orientalis TaxID=63057 RepID=A0A2P5F7P5_9ROSA	-	-	-	-	-	-	-	-	-	-
Cannbio_000565	UniRef100_A0A2H5PBQ1 Uncharacterized protein n=1 Tax=Citrus unshiu TaxID=55188 RepID=A0A2H5PBQ1_CITUN	3.34576	-	5.12251	3.19363	2.86757	2.71544	-	-	-4.64432	-
Cannbio_000566	UniRef100_UPI0007868B26 uncharacterized protein LOC107462618 n=1 Tax=Arachis duranensis TaxID=130453 RepID=UPI0007868B26	-2.37145	-	-	-	-	-	-	-2.53463	-	-
Cannbio_000567	UniRef100_A0A2R6QDI4 Universal stress protein n=1 Tax=Actinidia chinensis var. chinensis TaxID=1590841 RepID=A0A2R6QDI4_ACTCH	-	-	-	-	-	-	-	-	-	2.11215
Cannbio_000568	UniRef100_A0A0P6A844 Uncharacterized protein n=1 Tax=Daphnia magna TaxID=35525 RepID=A0A0P6A844_9CRUS	-	-	-	-	-	-	-	-	-	-
Cannbio_000569	UniRef100_A0A2P5ELB6 WEB family n=1 Tax=Trema orientalis TaxID=63057 RepID=A0A2P5ELB6_9ROSA	-	-	2.36042	-	-	-	-	-	-3.48616	-
Cannbio_000570	UniRef100_A0A2P5BDQ0 Myc-type, basic helix-loop-helix (BHLH) domain containing protein n=1 Tax=Parasponia andersonii TaxID=3476 RepID=A0A2P5BDQ0_PARAD	-3.83981	-2.61804	-3.98883	-6.4877	-	-3.86966	2.64789	-	-	-2.49887
Cannbio_000571	UniRef100_M5VQ92 Uncharacterized protein n=1 Tax=Prunus persica TaxID=3760 RepID=M5VQ92_PRUPE	-	-	-	-	-	-3.0335	-	-	-	-
Cannbio_000572	UniRef100_UPI000B78228B phosphomannomutase-like isoform X3 n=1 Tax=Hevea brasiliensis TaxID=3981 RepID=UPI000B78228B	-	-	-	-	-	-	-	-	-	-
Cannbio_000573	UniRef100_A8W481 Plasma membrane H(+) ATPase (Fragment) n=1 Tax=Oryza sativa subsp. indica TaxID=39946 RepID=A8W481_ORYSI	-	-	-	-	-	-	-	-	-	-
Cannbio_000574	UniRef100_A5B7I4 Uncharacterized protein n=1 Tax=Vitis vinifera TaxID=29760 RepID=A5B7I4_VITVI	-	-	-	-	-	-	-	-	-	-
Cannbio_000575	UniRef100_W9SH10 Phosphotransferase n=1 Tax=Morus notabilis TaxID=981085 RepID=W9SH10_9ROSA	-	-	-	-	-	-	-	-	-	-
Cannbio_000576	UniRef100_A0A2P5G1D6 Uncharacterized protein n=1 Tax=Trema orientalis TaxID=63057 RepID=A0A2P5G1D6_9ROSA	-	-	-	-	-	-	-	-	-	-
Cannbio_000577	UniRef100_UPI00077E7B5C zinc finger CCCH domain-containing protein 53 n=1 Tax=Ziziphus jujuba TaxID=326968 RepID=UPI00077E7B5C	-	-	-	-	-	-	-	-	-	-
Cannbio_000578	UniRef100_A0A087H3E8 60S ribosomal protein L36 n=1 Tax=Arabis alpina TaxID=50452 RepID=A0A087H3E8_ARAAL	3.4916	-	-	-	2.86681	-	-	-	-	-
Cannbio_000579	UniRef100_W9R8I8 Uncharacterized protein n=1 Tax=Morus notabilis TaxID=981085 RepID=W9R8I8_9ROSA	4.25191	2.07102	-7.5858	-	-	-3.95824	6.13913	11.8377	9.65682	5.69858
Cannbio_000580	UniRef100_A0A2K3KB46 U5 small nuclear ribonucleoprotein 200 kDa helicase-like protein (Fragment) n=1 Tax=Trifolium pratense TaxID=57577 RepID=A0A2K3KB46_TRIPR	-	-	-	-	-	-	-	-	-	-
Cannbio_000581	UniRef100_A0A2P5F5C3 Proton-dependent oligopeptide transporter n=1 Tax=Trema orientalis TaxID=63057 RepID=A0A2P5F5C3_9ROSA	-	-	4.78641	-5.09214	-	-5.6061	5.92741	-3.95114	-4.27245	-9.87855
Cannbio_000582	UniRef100_D1YGT1 Uncharacterized protein n=1 Tax=Lactobacillus gasseri 224-1 TaxID=679196 RepID=D1YGT1_LACGS	-	-	-	-	-	-	-	-	-	-
Cannbio_000583	UniRef100_A0A2P5B809 Calmodulin-binding family protein n=1 Tax=Parasponia andersonii TaxID=3476 RepID=A0A2P5B809_PARAD	-	-	-	-	-	-	-	-	-	-
Cannbio_000584	UniRef100_UPI00053F57CE cellulose synthase A catalytic subunit 8 [UDP-forming] n=1 Tax=Beta vulgaris subsp. vulgaris TaxID=3555 RepID=UPI00053F57CE	-	-	-	-	-	-	-	-	-	-
Cannbio_000585	UniRef100_UPI000579C857 serine/threonine-protein kinase 16-like n=1 Tax=Populus euphratica TaxID=75702 RepID=UPI000579C857	-	-	-	-	-	-	-	-	-	-
Cannbio_000586	UniRef100_UPI000CECF0FF NADP-dependent malic enzyme n=1 Tax=Morus notabilis TaxID=981085 RepID=UPI000CECF0FF	-	-	-	-	-	-	-	-	-	-
Cannbio_000587	UniRef100_A0A2P5DZG6 Universal stress protein n=1 Tax=Parasponia andersonii TaxID=3476 RepID=A0A2P5DZG6_PARAD	2.8896	-	3.39412	4.45387	2.40655	3.97082	-	-	-2.91107	-
Cannbio_000588	UniRef100_A0A2P5DQA3 Rho GTPase-activating protein n=1 Tax=Parasponia andersonii TaxID=3476 RepID=A0A2P5DQA3_PARAD	-2.69125	-	-	-	-	-	-	-	-	-
Cannbio_000589	UniRef100_UPI00057AD6D1 RING-H2 finger protein ATL16-like n=1 Tax=Elaeis guineensis var. tenera TaxID=51953 RepID=UPI00057AD6D1	-	-	-	-	-	-	-	-	-	-
Cannbio_000590	UniRef100_UPI00077E7BC7 protein transport protein Sec24-like At4g32640 n=1 Tax=Ziziphus jujuba TaxID=326968 RepID=UPI00077E7BC7	-	-	-	-	-	-	-	-	-	-
Cannbio_000591	UniRef100_Q6Q4I0 Glutamate decarboxylase (Fragment) n=1 Tax=Brassica juncea TaxID=3707 RepID=Q6Q4I0_BRAJU	-	-	-	-	-	2.82143	-3.15339	-	-	4.1236
Cannbio_000592	UniRef100_M5XDZ1 Uncharacterized protein n=32 Tax=Mesangiospermae TaxID=1437183 RepID=M5XDZ1_PRUPE	-	-	-	-	-	-	-	-	-	-
Cannbio_000593	UniRef100_A0A2P5FMM1 F-box domain containing protein n=1 Tax=Trema orientalis TaxID=63057 RepID=A0A2P5FMM1_9ROSA	2.13926	-	-	-	-	-	-	-	-	-
Cannbio_000594	UniRef100_F2DXB0 Ribosomal protein n=1 Tax=Hordeum vulgare subsp. vulgare TaxID=112509 RepID=F2DXB0_HORVV	-	-	-	-	-	-	-	-	-	-
Cannbio_000595	UniRef100_A0A2K3NJV0 Copia-type polyprotein n=1 Tax=Trifolium pratense TaxID=57577 RepID=A0A2K3NJV0_TRIPR	-	-	-	-	-	-	-	-	-	-
Cannbio_000596	UniRef100_W9QQL4 Putative methionine--tRNA ligase n=1 Tax=Morus notabilis TaxID=981085 RepID=W9QQL4_9ROSA	-	-	-	-	-	-	-	-	-	-
Cannbio_000597	UniRef100_A0A2P5C806 Bidirectional sugar transporter SWEET n=1 Tax=Parasponia andersonii TaxID=3476 RepID=A0A2P5C806_PARAD	5.2402	-	-	4.14433	5.47073	4.37486	-	5.42077	-	4.3249
Cannbio_000598	UniRef100_A0A2P5DGI3 Peptidase n=1 Tax=Trema orientalis TaxID=63057 RepID=A0A2P5DGI3_9ROSA	-	-	-	-	-	-	-	-	-	-
Cannbio_000599	UniRef100_A0A2P5FMK3 Serine/threonine protein kinase n=1 Tax=Trema orientalis TaxID=63057 RepID=A0A2P5FMK3_9ROSA	2.61497	-	-	3.01231	2.60589	3.00322	-	2.03373	-	2.43107
Cannbio_000600	UniRef100_A0A2P6SEQ9 Putative leucine-rich repeat domain, L domain-containing protein n=1 Tax=Rosa chinensis TaxID=74649 RepID=A0A2P6SEQ9_ROSCH	-	-	-	5.55714	-	5.62469	-4.44441	2.27457	-	6.71898
Cannbio_000601	UniRef100_A0A0P6B391 Uncharacterized protein n=1 Tax=Daphnia magna TaxID=35525 RepID=A0A0P6B391_9CRUS	-	-	-	-	-	-	-	-	-	-
Cannbio_000602	UniRef100_A0A199UTV6 Uncharacterized protein n=2 Tax=Ananas comosus TaxID=4615 RepID=A0A199UTV6_ANACO	-2.98192	-	6.14888	3.08655	-3.17735	2.89112	-6.06847	-9.1308	-5.95345	-3.06233
Cannbio_000603	UniRef100_M1AWR0 Uncharacterized protein n=1 Tax=Solanum tuberosum TaxID=4113 RepID=M1AWR0_SOLTU	-	-	-	-	-	-	-	-	2.62409	-
Cannbio_000604	UniRef100_A0A2P5F3H8 Myc-type, basic helix-loop-helix (BHLH) domain containing protein n=1 Tax=Trema orientalis TaxID=63057 RepID=A0A2P5F3H8_9ROSA	-	-	-4.05899	2.64115	-	3.44658	-4.57047	2.12967	3.25356	6.70014
Cannbio_000605	UniRef100_A0A2P5B3H3 Uncharacterized protein n=1 Tax=Parasponia andersonii TaxID=3476 RepID=A0A2P5B3H3_PARAD	10.9789	-	5.28926	9.54026	9.89373	8.45506	-	5.68967	-4.20405	4.25101
Cannbio_000606	UniRef100_A0A2P5D2A3 Parvalbumin n=1 Tax=Trema orientalis TaxID=63057 RepID=A0A2P5D2A3_9ROSA	-	-	-	-	-	-	-	-	-	-
Cannbio_000607	UniRef100_UPI000D627A74 uncharacterized protein LOC112527050 isoform X2 n=1 Tax=Cynara cardunculus var. scolymus TaxID=59895 RepID=UPI000D627A74	-	-	-	-	-	-	-	-	-	-
Cannbio_000608	UniRef100_A0A2P5FIB0 Nuclease domain-containing protein n=1 Tax=Trema orientalis TaxID=63057 RepID=A0A2P5FIB0_9ROSA	-	-	-	-	-2.97913	-	-	-	-	-
Cannbio_000609	UniRef100_A0A2P5BS28 Non-specific lipid-transfer protein n=1 Tax=Parasponia andersonii TaxID=3476 RepID=A0A2P5BS28_PARAD	2.28237	-	-	5.12413	-	4.82211	-2.84176	-	-	4.44207
Cannbio_000610	UniRef100_W9S7A9 Uncharacterized protein n=1 Tax=Morus notabilis TaxID=981085 RepID=W9S7A9_9ROSA	-	-	-	-	-	-	-	-	-	-
Cannbio_000611	UniRef100_A0A2P5A621 Transferase n=1 Tax=Parasponia andersonii TaxID=3476 RepID=A0A2P5A621_PARAD	-	-	-	-	-	-	-	-	-	-
Cannbio_000612	UniRef100_Q9XG90 Chlorophyll a-b binding protein, chloroplastic (Fragment) n=2 Tax=Mesangiospermae TaxID=1437183 RepID=Q9XG90_PETHY	-	-	-2.64396	2.10139	-	3.20804	-3.43037	-	-	4.74535
Cannbio_000613	UniRef100_A0A067FFG1 Uncharacterized protein n=1 Tax=Citrus sinensis TaxID=2711 RepID=A0A067FFG1_CITSI	-	-	-	-	-	-	-	-	-	-
Cannbio_000614	UniRef100_A0A2P5FSV5 Ninja-like protein n=1 Tax=Trema orientalis TaxID=63057 RepID=A0A2P5FSV5_9ROSA	-	-	-	-	-	-2.09082	-	-	-	-
Cannbio_000615	UniRef100_A0A2P5B3D3 Pentatricopeptide repeat n=1 Tax=Parasponia andersonii TaxID=3476 RepID=A0A2P5B3D3_PARAD	-	-	-	-	-	-	-	-	-	-
Cannbio_000616	UniRef100_G8FGP7 Ketol-acid reductoisomerase (Fragment) n=1 Tax=Elaeis guineensis var. tenera TaxID=51953 RepID=G8FGP7_ELAGV	-	-	-	-	-	-	-	-	-	-
Cannbio_000617	UniRef100_A0A2K3KB46 U5 small nuclear ribonucleoprotein 200 kDa helicase-like protein (Fragment) n=1 Tax=Trifolium pratense TaxID=57577 RepID=A0A2K3KB46_TRIPR	-	-	-	-	-	-	-	-	-	-
Cannbio_000618	UniRef100_A0A2P5FCS2 Aldo/keto reductase/potassium channel subunit beta (Fragment) n=1 Tax=Trema orientalis TaxID=63057 RepID=A0A2P5FCS2_9ROSA	4.83713	-	4.70741	2.10827	4.31948	-	2.72886	-	-4.18975	-2.59914
Cannbio_000619	UniRef100_A0A1U7ZFN0 Pyrophosphate--fructose 6-phosphate 1-phosphotransferase subunit beta n=1 Tax=Nelumbo nucifera TaxID=4432 RepID=A0A1U7ZFN0_NELNU	-	-	-	-	-	-	-	-	-	-
Cannbio_000620	UniRef100_A0A2P5FGQ7 ETC complex I subunit n=1 Tax=Trema orientalis TaxID=63057 RepID=A0A2P5FGQ7_9ROSA	-	-	4.2267	-	-	-	-	-4.8636	-3.89109	-4.16681
Cannbio_000621	UniRef100_A0A0S3TDR8 Uncharacterized protein n=1 Tax=Vigna angularis var. angularis TaxID=157739 RepID=A0A0S3TDR8_PHAAN	-	-	-	-	-	-	-	-	-	-
Cannbio_000622	UniRef100_UPI0007AF61FD photosystem II core complex proteins psbY, chloroplastic n=1 Tax=Arachis ipaensis TaxID=130454 RepID=UPI0007AF61FD	-	-	-2.92931	3.88601	-	3.86316	-5.64934	-	2.95215	6.81531
Cannbio_000623	UniRef100_A0A1J6IC81 Uncharacterized protein (Fragment) n=1 Tax=Nicotiana attenuata TaxID=49451 RepID=A0A1J6IC81_NICAT	-	-	-	-	-	-	-	-	-	-
Cannbio_000624	UniRef100_A0A061EG46 Transmembrane 9 superfamily member (Fragment) n=1 Tax=Theobroma cacao TaxID=3641 RepID=A0A061EG46_THECC	-	-	-	-2.3635	-	-2.50285	-	-	-	-
Cannbio_000625	UniRef100_UPI000CED15D6 oligouridylate-binding protein 1 isoform X2 n=1 Tax=Morus notabilis TaxID=981085 RepID=UPI000CED15D6	-	-	-	-	-	-	-	-	-	-
Cannbio_000626	UniRef100_A0A2P5ADS9 Succinylglutamate-semialdehyde dehydrogenase n=1 Tax=Parasponia andersonii TaxID=3476 RepID=A0A2P5ADS9_PARAD	2.68974	-	2.14285	2.08947	-	-	-	-	-	-
Cannbio_000627	UniRef100_A0A2I0B6H1 Retrovirus-related Pol polyprotein from transposon TNT 1-94 n=1 Tax=Apostasia shenzhenica TaxID=1088818 RepID=A0A2I0B6H1_9ASPA	-	-	-	-	-	-	-	-	-	-
Cannbio_000628	UniRef100_A0A2N9IMV1 Uncharacterized protein n=1 Tax=Fagus sylvatica TaxID=28930 RepID=A0A2N9IMV1_FAGSY	-	-	-	5.57992	-	5.22679	-5.16969	-	-	4.01322
Cannbio_000629	UniRef100_A0A2P5D7F0 Mini-chromosome maintenance protein n=1 Tax=Parasponia andersonii TaxID=3476 RepID=A0A2P5D7F0_PARAD	-	-	-	-	-	-	-	-	-	-
Cannbio_000630	UniRef100_A0A2P5API2 Tetratricopeptide-like helical domain containing protein n=1 Tax=Trema orientalis TaxID=63057 RepID=A0A2P5API2_9ROSA	-	-	-	2.46688	-	3.5522	-2.22592	-	-	2.58785
Cannbio_000631	UniRef100_A0A2P5BC83 UDP-glucuronosyl/UDP-glucosyltransferase (Fragment) n=1 Tax=Parasponia andersonii TaxID=3476 RepID=A0A2P5BC83_PARAD	3.11936	-	3.65792	5.07289	2.74644	4.69998	-	-	-3.285	-
Cannbio_000632	UniRef100_A0A2P5FSY2 Sugar/inositol transporter n=1 Tax=Trema orientalis TaxID=63057 RepID=A0A2P5FSY2_9ROSA	-	-	-	-	-	-	-	-	-	-
Cannbio_000633	UniRef100_A0A067ER06 Uncharacterized protein (Fragment) n=1 Tax=Citrus sinensis TaxID=2711 RepID=A0A067ER06_CITSI	-6.57879	-3.05011	-4.04808	-3.85923	-3.52868	-	-	-2.5307	-	-
Cannbio_000634	UniRef100_A0A2P5DKU8 Endonuclease/exonuclease/phosphatase n=1 Tax=Parasponia andersonii TaxID=3476 RepID=A0A2P5DKU8_PARAD	-	-	-	-	-	-	-	-	-	-
Cannbio_000635	UniRef100_A0A2I4FCB5 ubiquitin-conjugating enzyme E2-17 kDa-like n=1 Tax=Juglans regia TaxID=51240 RepID=A0A2I4FCB5_9ROSI	-	-	-	2.38951	-	-	-	-	-	-
Cannbio_000636	UniRef100_A0A2P5B2L1 Filament-like protein n=1 Tax=Parasponia andersonii TaxID=3476 RepID=A0A2P5B2L1_PARAD	-	-	-	-	-	-	-	-	-	-
Cannbio_000637	UniRef100_A0A2P5B682 Protein Networked (NET), actin-binding (NAB) domain containing protein n=1 Tax=Parasponia andersonii TaxID=3476 RepID=A0A2P5B682_PARAD	-	-	-	-	-	-	-	-	-	-
Cannbio_000638	UniRef100_A0A2K3K1E2 Transport protein SEC61 subunit alpha-like n=4 Tax=fabids TaxID=91835 RepID=A0A2K3K1E2_TRIPR	-	-	-	-	-	-	-	-	-	-
Cannbio_000639	UniRef100_UPI000C0451C3 aconitate hydratase, cytoplasmic-like isoform X1 n=1 Tax=Durio zibethinus TaxID=66656 RepID=UPI000C0451C3	-	-	-	-	-	-	-	-	-	-
Cannbio_000640	UniRef100_A0A2P5CX50 Uncharacterized protein n=1 Tax=Parasponia andersonii TaxID=3476 RepID=A0A2P5CX50_PARAD	-	-	-	-	-	-	-	-	-	-
Cannbio_000641	UniRef100_A0A2P5CX50 Uncharacterized protein n=1 Tax=Parasponia andersonii TaxID=3476 RepID=A0A2P5CX50_PARAD	-	-	-	-	-	-	-	-	-	-
Cannbio_000642	UniRef100_A0A2C9VBL7 Uncharacterized protein n=1 Tax=Manihot esculenta TaxID=3983 RepID=A0A2C9VBL7_MANES	-	-	-	-	-	-	-	-	-	-
Cannbio_000643	UniRef100_A0A2P5BCG7 Glycoside hydrolase n=1 Tax=Parasponia andersonii TaxID=3476 RepID=A0A2P5BCG7_PARAD	-	-	-	-	-	-	-2.19513	-	-	-
Cannbio_000644	UniRef100_A0A2P5EXY7 Protein kinase-like domain containing protein n=1 Tax=Trema orientalis TaxID=63057 RepID=A0A2P5EXY7_9ROSA	-	-	-	-	-	-	-	-	-	-
Cannbio_000645	UniRef100_M1BN49 Uncharacterized protein n=1 Tax=Solanum tuberosum TaxID=4113 RepID=M1BN49_SOLTU	-	-	3.29394	2.62562	-	2.92167	-3.05382	-3.72214	-3.58999	-
Cannbio_000646	UniRef100_A0A2P5C704 4-coumarate-CoA ligase n=1 Tax=Parasponia andersonii TaxID=3476 RepID=A0A2P5C704_PARAD	-	-	-	-	-	-	-	-	-	-
Cannbio_000647	UniRef100_A0A0E0FW52 Uncharacterized protein n=2 Tax=Oryza TaxID=4527 RepID=A0A0E0FW52_ORYNI	-	-	-	-	-	-	-	-	-	-
Cannbio_000648	UniRef100_Q05H68 Cytochrome c biogenesis protein n=1 Tax=Helianthus annuus TaxID=4232 RepID=Q05H68_HELAN	-	-	-	-	-	3.27596	-2.12842	-	-2.83221	-
Cannbio_000649	UniRef100_A0A2P5C6D1 Methionyl-tRNA synthetase n=1 Tax=Parasponia andersonii TaxID=3476 RepID=A0A2P5C6D1_PARAD	-	-	-	-	-	-	-	-	-	-
Cannbio_000650	UniRef100_UPI0005FB4B54 uncharacterized protein LOC105636752 n=1 Tax=Jatropha curcas TaxID=180498 RepID=UPI0005FB4B54	-	-	3.07925	-	-	-	-	-	-	-
Cannbio_000651	UniRef100_A0A2P5ACT2 Cdk-activating kinase assembly factor n=1 Tax=Parasponia andersonii TaxID=3476 RepID=A0A2P5ACT2_PARAD	3.29642	-	-	-	3.4054	-	-	-	-	-
Cannbio_000652	UniRef100_A0A2P2KJK3 Uncharacterized protein n=2 Tax=Rhizophora mucronata TaxID=61149 RepID=A0A2P2KJK3_RHIMU	-	-	-	2.17302	-	2.04917	-2.30494	-	-	2.86728
Cannbio_000653	UniRef100_A0A2P5FZK1 Modification methylase HemK n=1 Tax=Trema orientalis TaxID=63057 RepID=A0A2P5FZK1_9ROSA	-	-	-	-	-	-	-	-	-	-
Cannbio_000654	UniRef100_M5XCC2 Probable tRNA N6-adenosine threonylcarbamoyltransferase, mitochondrial n=1 Tax=Prunus persica TaxID=3760 RepID=M5XCC2_PRUPE	-	-	-	-	-	-	-	-2.4979	-2.20222	-
Cannbio_000655	UniRef100_M1BSD0 Uncharacterized protein n=1 Tax=Solanum tuberosum TaxID=4113 RepID=M1BSD0_SOLTU	-	-	-	-	-	-	-	-	-	-
Cannbio_000656	UniRef100_A0A2P5BPT6 Wall-associated receptor kinase n=1 Tax=Trema orientalis TaxID=63057 RepID=A0A2P5BPT6_9ROSA	-	-	-	-	-	-	-	-	-	-
Cannbio_000657	UniRef100_A0A0D2LRR6 Uncharacterized protein n=1 Tax=Gossypium raimondii TaxID=29730 RepID=A0A0D2LRR6_GOSRA	-	-	-	-	-	-	-	-	-	-
Cannbio_000658	UniRef100_A0A2P5AXU1 Pectin acetylesterase n=1 Tax=Trema orientalis TaxID=63057 RepID=A0A2P5AXU1_9ROSA	-	-	-	-	-	-	-	-	-	-
Cannbio_000659	UniRef100_A0A2P5BS46 Non-specific lipid-transfer protein n=1 Tax=Parasponia andersonii TaxID=3476 RepID=A0A2P5BS46_PARAD	-	-	-	9.43771	-	9.23186	-8.93864	-	-	8.77887
Cannbio_000660	UniRef100_UPI000CED4787 eukaryotic translation initiation factor 2 subunit beta n=1 Tax=Morus notabilis TaxID=981085 RepID=UPI000CED4787	-	-	-	-	-	-	-	-	-	-
Cannbio_000661	UniRef100_I6XT51 Betv1-like protein n=1 Tax=Cannabis sativa TaxID=3483 RepID=I6XT51_CANSA	4.62522	-	4.47422	2.08547	4.26702	-	-	-	-4.11602	-
Cannbio_000662	UniRef100_W9QWL8 Small ubiquitin-related modifier n=1 Tax=Morus notabilis TaxID=981085 RepID=W9QWL8_9ROSA	-	-	-	-	-	-	-	-	-	-
Cannbio_000663	UniRef100_A0A067EBQ9 Uncharacterized protein (Fragment) n=1 Tax=Citrus sinensis TaxID=2711 RepID=A0A067EBQ9_CITSI	-	-	-	-	-	-	-	-	-	-
Cannbio_000664	UniRef100_A0A2P5FH78 Cdk-activating kinase assembly factor n=1 Tax=Trema orientalis TaxID=63057 RepID=A0A2P5FH78_9ROSA	-	-	-	-	-	-	-	-	-	-
Cannbio_000665	UniRef100_A0A2P5DD67 LRR domain containing protein n=1 Tax=Trema orientalis TaxID=63057 RepID=A0A2P5DD67_9ROSA	-	-	-	4.38288	-	4.44571	-3.45762	-	-2.01334	2.43237
Cannbio_000666	UniRef100_A0A2P5DD67 LRR domain containing protein n=1 Tax=Trema orientalis TaxID=63057 RepID=A0A2P5DD67_9ROSA	-	-	-	4.00131	-	3.90566	-2.47052	-	-	2.48403
Cannbio_000667	UniRef100_U5E2Y0 Uncharacterized protein (Fragment) n=1 Tax=Nocardia asteroides NBRC 15531 TaxID=1110697 RepID=U5E2Y0_NOCAS	-	-	-	-	-	-	-	-	-	-
Cannbio_000668	UniRef100_A0A2P5ARJ5 Xanthine dehydrogenase C subunit n=1 Tax=Parasponia andersonii TaxID=3476 RepID=A0A2P5ARJ5_PARAD	3.22977	-	-	-	3.11333	-	3.25529	4.05802	-	-
Cannbio_000669	UniRef100_A5BK17 Uncharacterized protein n=1 Tax=Vitis vinifera TaxID=29760 RepID=A5BK17_VITVI	-	-3.16955	-	-	-	-	-	-	-4.73039	-
Cannbio_000670	UniRef100_A5BK17 Uncharacterized protein n=1 Tax=Vitis vinifera TaxID=29760 RepID=A5BK17_VITVI	-	-3.44785	-	-	-	-	-	-	-4.5325	-
Cannbio_000671	UniRef100_UPI000CED4CAD uncharacterized protein LOC112093922 n=1 Tax=Morus notabilis TaxID=981085 RepID=UPI000CED4CAD	-	-	-	-	-	-	-	-	-	-
Cannbio_000672	UniRef100_A0A2P5ENM2 Ribose 5-phosphate isomerase, type A n=1 Tax=Trema orientalis TaxID=63057 RepID=A0A2P5ENM2_9ROSA	-4.23246	-	-	-	-	-	-	-	-	-
Cannbio_000673	UniRef100_A0A2P5AW64 HAD-superfamily hydrolase, subfamily IIB n=1 Tax=Trema orientalis TaxID=63057 RepID=A0A2P5AW64_9ROSA	-	-	-	-	-	-2.18693	2.05019	-	-	-
Cannbio_000674	UniRef100_A0A2P5FQS6 Serine/threonine protein kinase n=1 Tax=Trema orientalis TaxID=63057 RepID=A0A2P5FQS6_9ROSA	-	-	-	-	-	-	-	-	-	-
Cannbio_000675	UniRef100_A0A2P5F9I3 Universal stress protein n=1 Tax=Trema orientalis TaxID=63057 RepID=A0A2P5F9I3_9ROSA	-	-	-	-2.73176	-	-2.62193	-	-	-	-
Cannbio_000676	UniRef100_UPI000C1D681F heat shock 70 kDa protein 6, chloroplastic-like n=1 Tax=Olea europaea var. sylvestris TaxID=158386 RepID=UPI000C1D681F	-	-	-	-	-	-	-	-	-	-
Cannbio_000677	UniRef100_UPI00077E490F protein RER1A-like n=1 Tax=Ziziphus jujuba TaxID=326968 RepID=UPI00077E490F	-	-	-	-	-	-	-	-	-	-
Cannbio_000678	UniRef100_A0A2N9HGL8 Uncharacterized protein n=1 Tax=Fagus sylvatica TaxID=28930 RepID=A0A2N9HGL8_FAGSY	-	-	-	-	-	-	-	-	-	-
Cannbio_000679	UniRef100_A0A2P5FWU1 Aspartic peptidase (Fragment) n=1 Tax=Trema orientalis TaxID=63057 RepID=A0A2P5FWU1_9ROSA	6.95301	-	5.99472	4.05084	6.09716	3.19499	2.90217	-	-5.13887	-
Cannbio_000680	UniRef100_A0A2P5EW70 Glycoside hydrolase n=1 Tax=Trema orientalis TaxID=63057 RepID=A0A2P5EW70_9ROSA	3.10733	-	-	-	3.02891	-	-	4.90124	-	-
Cannbio_000681	UniRef100_A0A2P5DN25 Reticulon-like protein n=1 Tax=Parasponia andersonii TaxID=3476 RepID=A0A2P5DN25_PARAD	-	-	-	-	-	-	-	-	-	-
Cannbio_000682	UniRef100_A0A2P5E792 TPX2, C-terminal n=1 Tax=Trema orientalis TaxID=63057 RepID=A0A2P5E792_9ROSA	-	-	-	-	-	-	-	-	-	-
Cannbio_000683	UniRef100_A0A2P5EKS9 NDRG n=1 Tax=Trema orientalis TaxID=63057 RepID=A0A2P5EKS9_9ROSA	-	-	-	-	-	-	-	-	-	-
Cannbio_000684	UniRef100_M5W4K4 Uncharacterized protein n=2 Tax=Prunus persica TaxID=3760 RepID=M5W4K4_PRUPE	-	-	-	-	-	-	-	-	-	-
Cannbio_000685	UniRef100_A0A2P5BEH3 Lon protease homolog 2, peroxisomal n=1 Tax=Parasponia andersonii TaxID=3476 RepID=A0A2P5BEH3_PARAD	4.51763	-	3.07586	4.52176	4.16288	4.167	-	-	-2.7211	-
Cannbio_000686	UniRef100_UPI000CED48D5 serine/threonine-protein phosphatase PP1 isozyme 2 isoform X2 n=1 Tax=Morus notabilis TaxID=981085 RepID=UPI000CED48D5	-	-	-	-	-	-	-	-	-	-
Cannbio_000687	UniRef100_A0A199VZ01 Asparagine synthetase (Glutamine-hydrolyzing) n=1 Tax=Ananas comosus TaxID=4615 RepID=A0A199VZ01_ANACO	8.64075	-	-	-	8.45312	-	9.26384	7.52283	-	-
Cannbio_000688	UniRef100_A0A2U1NE90 Uncharacterized protein n=1 Tax=Artemisia annua TaxID=35608 RepID=A0A2U1NE90_ARTAN	-	-	2.86936	3.66129	-	4.54635	-5.27171	-4.47978	-3.75442	-
Cannbio_000689	UniRef100_A0A118JV08 Ubiquitin-conjugating enzyme, active site-containing protein (Fragment) n=1 Tax=Cynara cardunculus var. scolymus TaxID=59895 RepID=A0A118JV08_CYNCS	-	-	-	-	-	-	-	-	-	-
Cannbio_000690	UniRef100_A0A2P5EVR1 Splicing factor-like protein n=1 Tax=Trema orientalis TaxID=63057 RepID=A0A2P5EVR1_9ROSA	-	-	-	-	-	-	-	-	-	-
Cannbio_000691	UniRef100_D7T1C1 Uncharacterized protein n=1 Tax=Vitis vinifera TaxID=29760 RepID=D7T1C1_VITVI	-	-	-3.40159	-	-	-	-	-	2.90448	-
Cannbio_000692	UniRef100_A0A2P5DI03 AP2/ERF transcription factor n=1 Tax=Parasponia andersonii TaxID=3476 RepID=A0A2P5DI03_PARAD	2.99908	-	-	-	3.27978	-	-	-	-	-
Cannbio_000693	UniRef100_A0A2P5EYD5 GPCR, family 2, CD97 antigen n=1 Tax=Trema orientalis TaxID=63057 RepID=A0A2P5EYD5_9ROSA	-	-	-	-	-	-	-	-	-	-
Cannbio_000694	UniRef100_UPI000B78C530 RNA polymerase I-specific transcription initiation factor RRN3-like isoform X1 n=2 Tax=Hevea brasiliensis TaxID=3981 RepID=UPI000B78C530	-	-	-	-	-	-	-	-	-	-
Cannbio_000695	UniRef100_A0A2K1X6M2 Ribulose bisphosphate carboxylase small chain n=1 Tax=Populus trichocarpa TaxID=3694 RepID=A0A2K1X6M2_POPTR	-3.10171	-	-	3.94606	-3.01477	4.03301	-7.04778	-	-	5.76361
Cannbio_000696	UniRef100_A0A2P5FMU0 IQ motif, EF-hand binding site n=1 Tax=Trema orientalis TaxID=63057 RepID=A0A2P5FMU0_9ROSA	-	-	-	-	-	-	-	-	-	-
Cannbio_000697	UniRef100_UPI000CED075D ubiquitin-conjugating enzyme E2 10-like n=1 Tax=Morus notabilis TaxID=981085 RepID=UPI000CED075D	-	-	-	-	-	-	-	-	-	-
Cannbio_000698	UniRef100_A0A2P5A610 Longin domain containing protein n=1 Tax=Parasponia andersonii TaxID=3476 RepID=A0A2P5A610_PARAD	-	-3.23152	-	-6.92516	-	-	-	-	-	-6.20645
Cannbio_000699	UniRef100_A0A2P5EYE5 Zinc finger transcription factor n=1 Tax=Trema orientalis TaxID=63057 RepID=A0A2P5EYE5_9ROSA	4.6095	-	2.67159	-	4.67881	2.04174	2.63706	-	-2.74089	-
Cannbio_000700	UniRef100_I3S654 Uncharacterized protein n=1 Tax=Lotus japonicus TaxID=34305 RepID=I3S654_LOTJA	-	-	-	-	-	-	-	-	-	-
Cannbio_000701	UniRef100_A0A2P5CNT0 Aspartic peptidase n=1 Tax=Parasponia andersonii TaxID=3476 RepID=A0A2P5CNT0_PARAD	-	-	-	-	-	-	-	-	-	-
Cannbio_000702	UniRef100_A0A2P5CJ45 D-ribose-binding periplasmic protein n=1 Tax=Parasponia andersonii TaxID=3476 RepID=A0A2P5CJ45_PARAD	-	-	2.59019	-	-	-	-	-	-2.58789	-
Cannbio_000703	UniRef100_A0A2P5C1K5 Glyoxalase-like domain containing protein n=1 Tax=Trema orientalis TaxID=63057 RepID=A0A2P5C1K5_9ROSA	11.984	-	9.12721	5.9602	11.3941	5.37032	6.02381	2.8568	-8.53733	-3.16701
Cannbio_000704	UniRef100_W9SI76 Magnesium-protoporphyrin IX monomethyl ester [oxidative] cyclase n=1 Tax=Morus notabilis TaxID=981085 RepID=W9SI76_9ROSA	-2.11871	-	5.36137	3.04261	-	3.80686	-5.16132	-7.48007	-6.12562	-2.31876
Cannbio_000705	UniRef100_W9S3Z3 Thioredoxin H-type 1 n=2 Tax=Morus notabilis TaxID=981085 RepID=W9S3Z3_9ROSA	-	-	-	-	-	-	-	-	-	-
Cannbio_000706	UniRef100_A0A151TU83 Omega-6 fatty acid desaturase, endoplasmic reticulum isozyme 2 n=2 Tax=Cajanus cajan TaxID=3821 RepID=A0A151TU83_CAJCA	-	-	-	4.11151	-	-	-4.76935	-	-	-
Cannbio_000707	UniRef100_A5AGY3 Uncharacterized protein n=1 Tax=Vitis vinifera TaxID=29760 RepID=A5AGY3_VITVI	-	-	-	-	-	-	-	-	-	-
Cannbio_000708	UniRef100_A5AGY3 Uncharacterized protein n=1 Tax=Vitis vinifera TaxID=29760 RepID=A5AGY3_VITVI	-	-	-	-	-	-	-	-	-	-
Cannbio_000709	UniRef100_F6HD54 Uncharacterized protein (Fragment) n=2 Tax=Vitis vinifera TaxID=29760 RepID=F6HD54_VITVI	-3.64497	-2.5633	-4.72163	-	-	-	-2.78209	-	2.15833	3.85876
Cannbio_000710	UniRef100_A0A2P5FQI9 Tyrosine-protein kinase n=1 Tax=Trema orientalis TaxID=63057 RepID=A0A2P5FQI9_9ROSA	-3.50943	-2.22406	-2.54821	-4.438	-	-2.21393	-	-	-	-
Cannbio_000711	UniRef100_UPI00077E42C5 frataxin, mitochondrial-like n=1 Tax=Ziziphus jujuba TaxID=326968 RepID=UPI00077E42C5	-	-	-	-	-	-	-	-	-	-
Cannbio_000712	UniRef100_B9RJ25 Protein disulfide-isomerase n=1 Tax=Ricinus communis TaxID=3988 RepID=B9RJ25_RICCO	-	-	-2.09857	-2.06111	-	-	-	-	-	-
Cannbio_000713	UniRef100_W6JNP6 Glycosyltransferase n=1 Tax=Humulus lupulus TaxID=3486 RepID=W6JNP6_HUMLU	-4.33663	-	-2.61878	-	-3.67416	-	-2.68521	-	-	-
Cannbio_000714	UniRef100_A0A2N9HUL9 Uncharacterized protein n=1 Tax=Fagus sylvatica TaxID=28930 RepID=A0A2N9HUL9_FAGSY	-	-	-2.32436	-3.11879	-	-	-	-	-	-
Cannbio_000715	UniRef100_W9S9J4 Uncharacterized protein n=1 Tax=Morus notabilis TaxID=981085 RepID=W9S9J4_9ROSA	-	-	-	-	-	4.33942	-	-	-	-
Cannbio_000716	UniRef100_A0A2R6RJA9 Lecithin retinol acyltransferase n=1 Tax=Actinidia chinensis var. chinensis TaxID=1590841 RepID=A0A2R6RJA9_ACTCH	2.11184	-	2.5227	-	-	-	-	-	-2.11739	-2.16707
Cannbio_000717	UniRef100_A0A2P5CDU6 Aldehyde oxidase/xanthine dehydrogenase n=1 Tax=Parasponia andersonii TaxID=3476 RepID=A0A2P5CDU6_PARAD	2.87697	-	3.07651	3.3226	2.28356	2.72919	-	-	-2.48311	-
Cannbio_000718	UniRef100_A0A2P5EUP1 P-type ATPase, subfamily IB n=1 Tax=Trema orientalis TaxID=63057 RepID=A0A2P5EUP1_9ROSA	-	-	-	-	-	-	-	-	-	-
Cannbio_000719	UniRef100_UPI000CED3EB5 vacuolar protein sorting-associated protein 52 A n=1 Tax=Morus notabilis TaxID=981085 RepID=UPI000CED3EB5	-	-	-	-	-	-	-	-	-	-
Cannbio_000720	UniRef100_A0A2P5FRX9 Peptidase n=1 Tax=Trema orientalis TaxID=63057 RepID=A0A2P5FRX9_9ROSA	-	-	-	-3.6273	-	-2.83882	-	-	-	-2.43188
Cannbio_000721	UniRef100_A0A2P5BV71 Protein kinase-like domain containing protein n=1 Tax=Parasponia andersonii TaxID=3476 RepID=A0A2P5BV71_PARAD	-	-	-	-	-	-	-	-	-	-
Cannbio_000722	UniRef100_A0A1D1XJE8 Uncharacterized protein C1093.03 (Fragment) n=1 Tax=Anthurium amnicola TaxID=1678845 RepID=A0A1D1XJE8_9ARAE	2.68306	-	-	-	-	-	-	-	-	-
Cannbio_000723	UniRef100_I3T286 Uncharacterized protein n=1 Tax=Lotus japonicus TaxID=34305 RepID=I3T286_LOTJA	-	-	-	-	-	-	-	-	-	-
Cannbio_000724	UniRef100_A0A2P5A700 Annexin n=1 Tax=Parasponia andersonii TaxID=3476 RepID=A0A2P5A700_PARAD	-	-	-	-	-	-	-	-	-	-
Cannbio_000725	UniRef100_A0A2P5AQD6 Glycosyltransferase n=1 Tax=Parasponia andersonii TaxID=3476 RepID=A0A2P5AQD6_PARAD	2.49968	-	2.19897	4.2128	2.65366	4.36679	-	-	-2.35296	2.01383
Cannbio_000726	UniRef100_E7FJ37 Ubiquitin (Fragment) n=1 Tax=Nymphaea hybrid cultivar TaxID=637490 RepID=E7FJ37_9MAGN	-	-	-	-	-	-	-	-	-	-
Cannbio_000727	UniRef100_F2E5Q3 Predicted protein n=1 Tax=Hordeum vulgare subsp. vulgare TaxID=112509 RepID=F2E5Q3_HORVV	-	-	-	-	-	-	-	-	-	-
Cannbio_000728	UniRef100_A0A2P5F0G7 Uncharacterized protein n=1 Tax=Trema orientalis TaxID=63057 RepID=A0A2P5F0G7_9ROSA	2.98103	-	-	-	3.38601	-	-	-	-	-
Cannbio_000729	UniRef100_A0A2P5DZ54 Carboxypeptidase n=1 Tax=Parasponia andersonii TaxID=3476 RepID=A0A2P5DZ54_PARAD	-	-	-	-	-	-	-	-	-	-
Cannbio_000730	UniRef100_A0A2P5BMV5 Squalene/phytoene synthase n=1 Tax=Trema orientalis TaxID=63057 RepID=A0A2P5BMV5_9ROSA	-	-	4.08613	6.44889	-	5.62728	-5.85795	-3.49519	-3.26452	2.36276
Cannbio_000731	UniRef100_A0A2P5EL61 NB-ARC domain containing protein n=1 Tax=Trema orientalis TaxID=63057 RepID=A0A2P5EL61_9ROSA	-	-	4.99424	-3.04162	-	-3.02746	2.46682	-5.56905	-5.00841	-8.03587
Cannbio_000732	UniRef100_A0A2P5F8X4 Cyseine protease n=1 Tax=Trema orientalis TaxID=63057 RepID=A0A2P5F8X4_9ROSA	2.35788	-	2.39001	-	2.43932	-	-	-	-2.47146	-
Cannbio_000733	UniRef100_A0A2P5AVV1 Peptidase S59, nucleoporin n=1 Tax=Parasponia andersonii TaxID=3476 RepID=A0A2P5AVV1_PARAD	-	-	-	-	-	-	-	-	-	-
Cannbio_000734	UniRef100_A0A2P5DT61 Helicase and polymerase-containing protein TEBICHI n=1 Tax=Parasponia andersonii TaxID=3476 RepID=A0A2P5DT61_PARAD	-	-	-	-	-	-	-	-	-	-
Cannbio_000735	UniRef100_A0A2P5F7D6 Oligopeptide transporter n=1 Tax=Trema orientalis TaxID=63057 RepID=A0A2P5F7D6_9ROSA	-	-	2.86236	-	-	-	-	-	-2.35604	-3.90841
Cannbio_000736	UniRef100_A0A2P5F7D6 Oligopeptide transporter n=1 Tax=Trema orientalis TaxID=63057 RepID=A0A2P5F7D6_9ROSA	-	-	-	-	-	-	-	-	-	-
Cannbio_000737	UniRef100_A0A2P5E9U9 Aromatic-L-amino-acid decarboxylase n=1 Tax=Trema orientalis TaxID=63057 RepID=A0A2P5E9U9_9ROSA	-	2.15811	-7.95414	-	-	-	-	7.74314	10.1122	12.6758
Cannbio_000738	UniRef100_UPI000B786BB3 kinesin-like protein KIN-4A isoform X3 n=1 Tax=Hevea brasiliensis TaxID=3981 RepID=UPI000B786BB3	-	-	-	-	-	-	-	-	-	-
Cannbio_000739	UniRef100_A0A2P5CLV9 Fumarylacetoacetase, C-terminal-related n=1 Tax=Parasponia andersonii TaxID=3476 RepID=A0A2P5CLV9_PARAD	-	-	-	-	-	-	-	-	-	-
Cannbio_000740	UniRef100_A0A2P5CAM5 Nucleolar protein gar2-like protein n=1 Tax=Parasponia andersonii TaxID=3476 RepID=A0A2P5CAM5_PARAD	-	-	-5.69611	-	-	-	-	-	6.05719	-
Cannbio_000741	UniRef100_UPI000B7B203B serine--glyoxylate aminotransferase n=1 Tax=Prunus avium TaxID=42229 RepID=UPI000B7B203B	-	-	-	-	-	-	-	-	-	-
Cannbio_000742	UniRef100_A0A2P5D7N8 Splicing factor-like protein n=1 Tax=Parasponia andersonii TaxID=3476 RepID=A0A2P5D7N8_PARAD	-	-	-	-	-	-	-	-	-	-
Cannbio_000743	UniRef100_A0A1J6ID71 Photosystem ii 10 kDa polypeptide, chloroplastic n=1 Tax=Nicotiana attenuata TaxID=49451 RepID=A0A1J6ID71_NICAT	-	-	-	2.16129	-	2.91675	-3.69064	-	-	2.41595
Cannbio_000744	UniRef100_UPI000510C6E0 remorin-like n=1 Tax=Pyrus x bretschneideri TaxID=225117 RepID=UPI000510C6E0	-	-	-5.20498	-2.42877	-	-2.51643	-	4.47213	5.29264	2.77621
Cannbio_000745	UniRef100_A0A2P5FGR4 Glutamine cyclotransferase n=1 Tax=Trema orientalis TaxID=63057 RepID=A0A2P5FGR4_9ROSA	-	-	-	-	-	-	-	-	-	-
Cannbio_000746	UniRef100_A0A1V0QSF9 Terpene synthase n=1 Tax=Cannabis sativa TaxID=3483 RepID=A0A1V0QSF9_CANSA	-	-	4.23618	5.4357	-	5.27526	-3.82406	-2.62454	-4.07574	-
Cannbio_000747	UniRef100_A0A2P5AF86 Iron-sulfur cluster assembly protein n=1 Tax=Parasponia andersonii TaxID=3476 RepID=A0A2P5AF86_PARAD	-	-	-	-	-	-	-	-	-	-
Cannbio_000748	UniRef100_A0A2P5EXJ4 CASP-like protein n=1 Tax=Trema orientalis TaxID=63057 RepID=A0A2P5EXJ4_9ROSA	-	-	2.40583	-	-	-	-	-	-	-
Cannbio_000749	UniRef100_A0A2P5C995 Thiolase n=1 Tax=Parasponia andersonii TaxID=3476 RepID=A0A2P5C995_PARAD	-	-	-	-	-	-	2.03339	-	-	-
Cannbio_000750	UniRef100_A0A2P4IKE1 Rubisco large subunit-binding protein subunit beta, chloroplastic n=1 Tax=Quercus suber TaxID=58331 RepID=A0A2P4IKE1_QUESU	-	-	-	-	-	-	-	-	-	-
Cannbio_000751	UniRef100_M8ADQ3 Histone H4 n=1 Tax=Triticum urartu TaxID=4572 RepID=M8ADQ3_TRIUA	-3.35002	-	-2.48464	-	-3.13633	-	-2.47159	-	2.27095	-
Cannbio_000752	UniRef100_A0A2P5B8M1 Phosphoinositide phosphatase SACs n=1 Tax=Parasponia andersonii TaxID=3476 RepID=A0A2P5B8M1_PARAD	-	-	-	-	-	-	-	-	-	-
Cannbio_000753	UniRef100_M8ADQ3 Histone H4 n=1 Tax=Triticum urartu TaxID=4572 RepID=M8ADQ3_TRIUA	-3.71024	-	-	-	-3.61692	-	-2.53762	-2.42229	-	-
Cannbio_000754	UniRef100_A0A2P5C9G9 Cellulose synthase n=1 Tax=Parasponia andersonii TaxID=3476 RepID=A0A2P5C9G9_PARAD	3.80704	-	2.03632	-	3.0545	-	-	-	-	-
Cannbio_000755	UniRef100_UPI00053C8A00 transmembrane 9 superfamily member 2-like n=1 Tax=Tarenaya hassleriana TaxID=28532 RepID=UPI00053C8A00	-	-	-	-	-	-	-	-	-	-
Cannbio_000756	UniRef100_Q8GTY4 Rubisco activase (Fragment) n=1 Tax=Medicago sativa TaxID=3879 RepID=Q8GTY4_MEDSA	-2.32667	-	-	-	-2.12873	-	-2.28221	-2.9513	-	-
Cannbio_000757	UniRef100_UPI000B7994E8 respiratory burst oxidase homolog protein D n=1 Tax=Hevea brasiliensis TaxID=3981 RepID=UPI000B7994E8	-	-	-	-	-	-	-	-	-	-
Cannbio_000758	UniRef100_UPI000CED075D ubiquitin-conjugating enzyme E2 10-like n=1 Tax=Morus notabilis TaxID=981085 RepID=UPI000CED075D	-	-	-5.66956	-	-	-	-	4.77377	5.50461	4.91529
Cannbio_000759	UniRef100_UPI00046D993F serine/threonine-protein kinase AtPK2/AtPK19-like isoform X2 n=1 Tax=Prunus mume TaxID=102107 RepID=UPI00046D993F	-	-	-	-	-	-	-	-	-	-
Cannbio_000760	UniRef100_A0A2P5FAF4 Uncharacterized protein n=1 Tax=Trema orientalis TaxID=63057 RepID=A0A2P5FAF4_9ROSA	-	-	6.59017	9.59396	3.27882	10.9236	-7.64473	-4.64094	-7.91976	3.00379
Cannbio_000761	UniRef100_I6QLE1 Non-specific lipid-transfer protein n=1 Tax=Vitis pseudoreticulata TaxID=231512 RepID=I6QLE1_VITPS	7.59828	-	6.63994	6.86603	5.76769	5.03544	-	-	-4.80936	-
Cannbio_000762	UniRef100_A0A103XFL9 Phosphoribulokinase n=1 Tax=Cynara cardunculus var. scolymus TaxID=59895 RepID=A0A103XFL9_CYNCS	-2.61737	-	5.57833	7.43918	-	8.36302	-10.0566	-8.1957	-6.50216	-
Cannbio_000763	UniRef100_A0A2P5EZ94 PAR n=1 Tax=Trema orientalis TaxID=63057 RepID=A0A2P5EZ94_9ROSA	-	-	-	7.06653	-2.05855	6.15016	-8.20871	-	-	7.23843
Cannbio_000764	UniRef100_A0A059CAM0 Uncharacterized protein n=1 Tax=Eucalyptus grandis TaxID=71139 RepID=A0A059CAM0_EUCGR	-2.4968	-	-	-	-	-	-	-	-	-
Cannbio_000765	UniRef100_A0A2P5C963 Fatty acid hydroxylase n=1 Tax=Parasponia andersonii TaxID=3476 RepID=A0A2P5C963_PARAD	-	-	4.02512	-	-	-	-	-2.77844	-3.35477	-4.13198
Cannbio_000766	UniRef100_A0A0F7CZ95 Photosystem II subunit Q-1 n=1 Tax=Pelargonium tetragonum TaxID=122197 RepID=A0A0F7CZ95_9ROSI	-	-	-	3.85929	-	4.67763	-5.84888	-2.17008	-	3.6788
Cannbio_000767	UniRef100_UPI000D0BC9EA hypothetical protein n=1 Tax=Acinetobacter baumannii TaxID=470 RepID=UPI000D0BC9EA	-	-	-	3.95035	-	3.66762	-4.94219	-	-	4.19822
Cannbio_000768	UniRef100_UPI000D62B3F8 lon protease homolog 2, peroxisomal n=1 Tax=Ziziphus jujuba TaxID=326968 RepID=UPI000D62B3F8	2.61182	-	2.04711	-	2.02499	-	-	-	-	-
Cannbio_000769	UniRef100_A0A2P5ACK0 Uncharacterized protein n=1 Tax=Parasponia andersonii TaxID=3476 RepID=A0A2P5ACK0_PARAD	-	-	-	-	-	-	-	-	-	-
Cannbio_000770	UniRef100_A0A0A9NSZ6 Pco142662 n=1 Tax=Arundo donax TaxID=35708 RepID=A0A0A9NSZ6_ARUDO	-	-	-	-2.62518	-	-2.049	-	-	-	-
Cannbio_000771	UniRef100_K9JA99 Xyloglucanase inhibitor 2 n=1 Tax=Humulus lupulus TaxID=3486 RepID=K9JA99_HUMLU	6.58934	-	6.22501	2.59021	5.35373	-	3.99913	-	-4.9894	-3.6348
Cannbio_000772	UniRef100_C6TJI8 Uncharacterized protein n=1 Tax=Glycine max TaxID=3847 RepID=C6TJI8_SOYBN	-	-	6.4691	-	-	-	-	-7.90962	-6.42139	-8.06337
Cannbio_000773	UniRef100_C6TJI8 Uncharacterized protein n=1 Tax=Glycine max TaxID=3847 RepID=C6TJI8_SOYBN	-	-	-2.44303	-	-	-	-	-	2.46731	-
Cannbio_000774	UniRef100_A0A2P5BQH3 GINS complex, subunit Psf n=1 Tax=Parasponia andersonii TaxID=3476 RepID=A0A2P5BQH3_PARAD	-	-	-	-	-	-	-	-	-	-
Cannbio_000775	UniRef100_A0A060QJF7 Uncharacterized protein n=1 Tax=Asaia platycodi SF2.1 TaxID=1382230 RepID=A0A060QJF7_9PROT	6.00517	-	6.26979	5.27297	5.09842	-	-	-	-5.36304	-
Cannbio_000776	UniRef100_A0A2P5BME7 Cytochrome P450, E-class, group I n=1 Tax=Parasponia andersonii TaxID=3476 RepID=A0A2P5BME7_PARAD	-	-	-	-	-	-	-	-	-	-
Cannbio_000777	UniRef100_A0A2P5FFM1 WD repeat containing protein n=1 Tax=Trema orientalis TaxID=63057 RepID=A0A2P5FFM1_9ROSA	-	-	-	-	-	-	-	-	-	-
Cannbio_000778	UniRef100_UPI0009009820 uncharacterized protein LOC109155941 n=1 Tax=Ipomoea nil TaxID=35883 RepID=UPI0009009820	2.85797	-	-	-	2.86796	-	-	-	-	-
Cannbio_000779	UniRef100_A0A2P5DY65 Hexosyltransferase n=1 Tax=Trema orientalis TaxID=63057 RepID=A0A2P5DY65_9ROSA	-	-	-	-	-	-	-	-	-	-
Cannbio_000780	UniRef100_U5E8T9 Uncharacterized protein n=1 Tax=Nocardia asteroides NBRC 15531 TaxID=1110697 RepID=U5E8T9_NOCAS	-	-	-	-	-	-	-	-	-	-
Cannbio_000781	UniRef100_A0A2P5AYH9 Glycosyl hydrolase n=1 Tax=Parasponia andersonii TaxID=3476 RepID=A0A2P5AYH9_PARAD	-	-	3.18217	-	-	-	-	-	-	-
Cannbio_000782	UniRef100_A0A2P5FCH3 Lysine methyltransferase n=1 Tax=Trema orientalis TaxID=63057 RepID=A0A2P5FCH3_9ROSA	-	-	-	-	-	-	-	-	-	-
Cannbio_000783	UniRef100_W9QUL8 EH domain-containing protein 1 n=1 Tax=Morus notabilis TaxID=981085 RepID=W9QUL8_9ROSA	-	-	-	-	-	-	-	-	-	-
Cannbio_000784	UniRef100_A0A2P5B9E6 Cystathionine beta-lyase n=1 Tax=Trema orientalis TaxID=63057 RepID=A0A2P5B9E6_9ROSA	-	-	-	-	-	-	-	-	-	-
Cannbio_000785	UniRef100_A0A2P5BG06 ATP-dependent zinc metalloprotease n=1 Tax=Parasponia andersonii TaxID=3476 RepID=A0A2P5BG06_PARAD	-	-	-	-	-	-	-	-	-	-
Cannbio_000786	UniRef100_A0A2P5DJ05 U5 small nuclear ribonucleoprotein 200 kDa helicase n=1 Tax=Trema orientalis TaxID=63057 RepID=A0A2P5DJ05_9ROSA	-	-	5.75416	-	-	-	-	-6.69817	-5.5179	-6.04154
Cannbio_000787	UniRef100_A0A2P5DJ05 U5 small nuclear ribonucleoprotein 200 kDa helicase n=1 Tax=Trema orientalis TaxID=63057 RepID=A0A2P5DJ05_9ROSA	-	-	-2.22249	-	-	-	-	-	2.16259	-
Cannbio_000788	UniRef100_A0A2K4YF44 Uncharacterized protein (Fragment) n=1 Tax=Mycobacterium ahvazicum TaxID=1964395 RepID=A0A2K4YF44_9MYCO	-	-	-	-	-	-	-	-	-	-
Cannbio_000789	UniRef100_A0A2P5B6B1 Myb/SANT-like domain containing protein n=1 Tax=Parasponia andersonii TaxID=3476 RepID=A0A2P5B6B1_PARAD	-	-	-3.23166	-	-	-	-	4.57583	3.06199	4.88769
Cannbio_000790	UniRef100_E1CJ65 Dehydration responsive protein (Fragment) n=1 Tax=Corchorus olitorius TaxID=93759 RepID=E1CJ65_9ROSI	-	-	-	-	-	-	-	-	-	-
Cannbio_000791	UniRef100_A0A2P5AU61 Uncharacterized protein n=1 Tax=Parasponia andersonii TaxID=3476 RepID=A0A2P5AU61_PARAD	3.95488	-	-	-	4.62179	-	-	3.36729	-	-
Cannbio_000792	UniRef100_A0A0B2QEK8 Eukaryotic translation initiation factor 3 subunit L n=1 Tax=Glycine soja TaxID=3848 RepID=A0A0B2QEK8_GLYSO	-	-	-	-	-	-	-	-	-	-
Cannbio_000793	UniRef100_A0A2P5BAI5 Formate-tetrahydrofolate ligase, FTHFS n=1 Tax=Trema orientalis TaxID=63057 RepID=A0A2P5BAI5_9ROSA	-	-	-	-	-	-	-	-	-	-
Cannbio_000794	UniRef100_A0A2P5AX73 Methyl-CpG DNA binding n=1 Tax=Parasponia andersonii TaxID=3476 RepID=A0A2P5AX73_PARAD	-	-	-	-	-	-	-	-	-	-
Cannbio_000795	UniRef100_A0A2P5XBZ8 Uncharacterized protein n=1 Tax=Gossypium barbadense TaxID=3634 RepID=A0A2P5XBZ8_GOSBA	-	-	-	-	-	-	-	-	-	-
Cannbio_000796	UniRef100_A0A1V0QSH9 HDR (Fragment) n=1 Tax=Cannabis sativa TaxID=3483 RepID=A0A1V0QSH9_CANSA	-	-	4.00039	2.0398	-	-	-	-2.91952	-3.78359	-
Cannbio_000797	UniRef100_A0A2P5CAW5 Cytochrome b245, heavy chain n=1 Tax=Parasponia andersonii TaxID=3476 RepID=A0A2P5CAW5_PARAD	-2.28843	-	-	-	-	-	-	-	-	-
Cannbio_000798	UniRef100_A0A2P5AWV8 Peroxidase n=1 Tax=Parasponia andersonii TaxID=3476 RepID=A0A2P5AWV8_PARAD	6.26846	-	4.18149	-8.84615	7.60153	-7.51309	15.1146	-	-5.51456	-13.0276
Cannbio_000799	UniRef100_A0A2P5AWV8 Peroxidase n=1 Tax=Parasponia andersonii TaxID=3476 RepID=A0A2P5AWV8_PARAD	6.06908	-	4.21266	-9.87481	7.38059	-8.5633	15.9439	-	-5.52418	-14.0875
Cannbio_000800	UniRef100_A0A2P5E258 Oleosin-B3-like protein n=1 Tax=Parasponia andersonii TaxID=3476 RepID=A0A2P5E258_PARAD	-	-	-	5.24806	-	4.24336	-5.48446	-	-	4.7595
Cannbio_000801	UniRef100_A5CAD1 Uncharacterized protein n=1 Tax=Vitis vinifera TaxID=29760 RepID=A5CAD1_VITVI	-	-	-	3.41581	-	3.27804	-3.41184	-	-	2.55383
Cannbio_000802	UniRef100_A0A2P5C941 Zinc/iron permease n=1 Tax=Parasponia andersonii TaxID=3476 RepID=A0A2P5C941_PARAD	-	-	-	-	-	-	-	-	-	-
Cannbio_000803	UniRef100_A0A2P5EHZ1 Parvalbumin n=1 Tax=Trema orientalis TaxID=63057 RepID=A0A2P5EHZ1_9ROSA	-	-	-	-	-	-	-	-	-	-
Cannbio_000804	UniRef100_A0A218W404 Uncharacterized protein n=1 Tax=Punica granatum TaxID=22663 RepID=A0A218W404_PUNGR	-	-	-	-	-	-	-	-	-	-
Cannbio_000805	UniRef100_A0A2R6PB36 6-phosphogluconate dehydrogenase, decarboxylating like n=1 Tax=Actinidia chinensis var. chinensis TaxID=1590841 RepID=A0A2R6PB36_ACTCH	-	2.34323	-	-	-	-4.43725	-	-	-	-
Cannbio_000806	UniRef100_UPI00092EF5A2 probable xyloglucan endotransglucosylase/hydrolase protein 28 n=1 Tax=Lupinus angustifolius TaxID=3871 RepID=UPI00092EF5A2	-	-	-	-	-	-	2.05668	-	-	-
Cannbio_000807	UniRef100_A0A2G5EF67 Uncharacterized protein n=1 Tax=Aquilegia coerulea TaxID=218851 RepID=A0A2G5EF67_AQUCA	-2.74764	-	-	-	-	4.01282	-4.93305	-2.48717	-	-
Cannbio_000808	UniRef100_UPI00092EF5A2 probable xyloglucan endotransglucosylase/hydrolase protein 28 n=1 Tax=Lupinus angustifolius TaxID=3871 RepID=UPI00092EF5A2	-	-	3.93741	-2.56867	-	-2.29751	2.03218	-4.4739	-4.20857	-6.50608
Cannbio_000809	UniRef100_A0A2P5DFK2 IQ motif, EF-hand binding site n=1 Tax=Parasponia andersonii TaxID=3476 RepID=A0A2P5DFK2_PARAD	-	-	-	-	-	-	-	-	-	-
Cannbio_000810	UniRef100_A0A2P5BWP5 GDP-fucose protein O-fucosyltransferase n=1 Tax=Parasponia andersonii TaxID=3476 RepID=A0A2P5BWP5_PARAD	-	-	-	-2.20548	-	-	-	-	-	-
Cannbio_000811	UniRef100_A0A2P5FR14 Tetratricopeptide-like helical domain containing protein n=1 Tax=Trema orientalis TaxID=63057 RepID=A0A2P5FR14_9ROSA	-	-	-	-	-	-	-	-	-	-
Cannbio_000812	UniRef100_A0A2P5FR14 Tetratricopeptide-like helical domain containing protein n=1 Tax=Trema orientalis TaxID=63057 RepID=A0A2P5FR14_9ROSA	-	-	-	-	-	-	-	-	-	-
Cannbio_000813	UniRef100_A0A2P5CYD3 Sucrose synthase n=1 Tax=Parasponia andersonii TaxID=3476 RepID=A0A2P5CYD3_PARAD	-	-	-	-	-	-	-	-	-	-
Cannbio_000814	UniRef100_A0A2P5G168 Uncharacterized protein n=1 Tax=Trema orientalis TaxID=63057 RepID=A0A2P5G168_9ROSA	-	-	-	-	-	-	-	-	-	-
Cannbio_000815	UniRef100_A0A2P5D6D9 Short-chain dehydrogenase/reductase n=1 Tax=Trema orientalis TaxID=63057 RepID=A0A2P5D6D9_9ROSA	-	-	-	-2.82256	3.21288	-	4.23374	2.56553	-	-
Cannbio_000816	UniRef100_A0A2P5FJS0 Non-specific lipid-transfer protein n=1 Tax=Trema orientalis TaxID=63057 RepID=A0A2P5FJS0_9ROSA	7.37632	-	-6.50851	6.64204	6.57214	5.83786	-	13.8848	7.31269	13.1505
Cannbio_000817	UniRef100_A0A0R0HH38 Uncharacterized protein n=1 Tax=Glycine max TaxID=3847 RepID=A0A0R0HH38_SOYBN	-	-	-	-	-	-	-	-	-	-
Cannbio_000818	UniRef100_A0A2P5EV07 Heat shock protein 70 family n=1 Tax=Trema orientalis TaxID=63057 RepID=A0A2P5EV07_9ROSA	2.64669	-	4.71021	2.95131	2.2646	2.56922	-	-2.06352	-4.32812	-
Cannbio_000819	UniRef100_A0A2P5C4E1 Breast carcinoma amplified sequence n=1 Tax=Trema orientalis TaxID=63057 RepID=A0A2P5C4E1_9ROSA	2.5037	-	-	-	-	-	2.05861	-	-	-
Cannbio_000820	UniRef100_A0A2P5BE43 Lecithin:cholesterol/phospholipid:diacylglycerol acyltransferase n=1 Tax=Parasponia andersonii TaxID=3476 RepID=A0A2P5BE43_PARAD	-	-	-	-	-	-	-	-	-	-
Cannbio_000821	UniRef100_UPI00077E9AD7 uncharacterized protein LOC107409343 n=1 Tax=Ziziphus jujuba TaxID=326968 RepID=UPI00077E9AD7	-	-	-	-	-	-	-	-	-	-
Cannbio_000822	UniRef100_A0A2P5FYV9 U11/U12 small nuclear ribonucleoprotein 48 kDa protein n=1 Tax=Trema orientalis TaxID=63057 RepID=A0A2P5FYV9_9ROSA	-	-	-	-	-	-	-	-	-	-
Cannbio_000823	UniRef100_A0A2P5FDN8 Transmembrane protein n=1 Tax=Trema orientalis TaxID=63057 RepID=A0A2P5FDN8_9ROSA	-	-	-	-	-	-2.06044	-	-	-	-
Cannbio_000824	UniRef100_A0A2P5FXZ8 Cytochrome P450, E-class, group I n=1 Tax=Trema orientalis TaxID=63057 RepID=A0A2P5FXZ8_9ROSA	-	-	-	-6.11685	-	-5.02726	5.17523	-	-	-4.99901
Cannbio_000825	UniRef100_A0A287P677 Elongation factor 1-alpha n=1 Tax=Hordeum vulgare subsp. vulgare TaxID=112509 RepID=A0A287P677_HORVV	-	-	-	-	-	-	-	-	-	-
Cannbio_000826	UniRef100_A0A2P5BHZ4 Tetraspanin/Peripherin n=1 Tax=Parasponia andersonii TaxID=3476 RepID=A0A2P5BHZ4_PARAD	3.36357	-	-	-	3.57513	-	-	3.40328	-	-
Cannbio_000827	UniRef100_A0A2P5DPR9 Transferase n=1 Tax=Trema orientalis TaxID=63057 RepID=A0A2P5DPR9_9ROSA	-4.76933	-	-3.02135	-2.11549	-3.68513	-	-2.65384	-	-	-
Cannbio_000828	UniRef100_A0A2P5CQ61 Phytocyanin domain containing protein n=1 Tax=Parasponia andersonii TaxID=3476 RepID=A0A2P5CQ61_PARAD	-	-	2.39994	-	-	-	-	-	-2.16012	-
Cannbio_000829	UniRef100_A0A126WVX7 Putative LOV domain-containing protein n=1 Tax=Cannabis sativa TaxID=3483 RepID=A0A126WVX7_CANSA	-	-	-	4.03459	-	3.70993	-4.33435	-	-	2.82291
Cannbio_000830	UniRef100_A0A2P5CDT5 L-ascorbate oxidase n=1 Tax=Parasponia andersonii TaxID=3476 RepID=A0A2P5CDT5_PARAD	-6.91101	-	-	-11.3231	-5.42273	-9.83486	4.41213	-7.28313	-	-11.6953
Cannbio_000831	UniRef100_G9NL02 Uncharacterized protein (Fragment) n=2 Tax=Trichoderma TaxID=5543 RepID=G9NL02_HYPAI	-	-	-	-	-	-	-	-	-	-
Cannbio_000832	UniRef100_M4EMI8 Uncharacterized protein n=1 Tax=Brassica rapa subsp. pekinensis TaxID=51351 RepID=M4EMI8_BRARP	-	-	-	-	-	-	-	-	-	-
Cannbio_000833	UniRef100_A0A1J6IGP3 Uncharacterized protein (Fragment) n=1 Tax=Nicotiana attenuata TaxID=49451 RepID=A0A1J6IGP3_NICAT	-	-	-	-	-	-	-	-	-	-
Cannbio_000834	UniRef100_A0A2P5FQ32 Fructose-bisphosphate aldolase n=1 Tax=Trema orientalis TaxID=63057 RepID=A0A2P5FQ32_9ROSA	-2.29362	-	-	3.71644	-2.21879	3.79126	-6.01005	-	-	4.64363
Cannbio_000835	UniRef100_A0A2P5BH75 Uncharacterized protein (Fragment) n=1 Tax=Trema orientalis TaxID=63057 RepID=A0A2P5BH75_9ROSA	-	-	-	-	-	-	-	-	-	-
Cannbio_000836	UniRef100_A0A2P5EK74 Coatomer subunit delta n=1 Tax=Trema orientalis TaxID=63057 RepID=A0A2P5EK74_9ROSA	-	-	-	-	-	-	-	-	-	-
Cannbio_000837	UniRef100_B9S2B7 Protein PPLZ12, putative n=1 Tax=Ricinus communis TaxID=3988 RepID=B9S2B7_RICCO	-	-	-	-	-	-	-	-	-	-
Cannbio_000838	UniRef100_UPI00077E8577 uncharacterized protein LOC107411773 isoform X1 n=1 Tax=Ziziphus jujuba TaxID=326968 RepID=UPI00077E8577	-	-	-	-	-	-	-	-	-	-
Cannbio_000839	UniRef100_W9R8C4 RING finger and CHY zinc finger domain-containing protein 1 n=1 Tax=Morus notabilis TaxID=981085 RepID=W9R8C4_9ROSA	-	-	-	-	-	-	-	-	-	-
Cannbio_000840	UniRef100_A0A2P5E3Q1 Aspartic peptidase n=1 Tax=Parasponia andersonii TaxID=3476 RepID=A0A2P5E3Q1_PARAD	-	-	-	-	-	-	-	-	-	-
Cannbio_000841	UniRef100_A0A2P5AJD2 CASP-like protein n=1 Tax=Parasponia andersonii TaxID=3476 RepID=A0A2P5AJD2_PARAD	-3.39837	-	-	-	-	-	-	-	-	-
Cannbio_000842	UniRef100_A0A2P5EG97 43kDa postsynaptic protein n=1 Tax=Trema orientalis TaxID=63057 RepID=A0A2P5EG97_9ROSA	-	-	-	-	-	-	-	-	-	-
Cannbio_000843	UniRef100_A0A061GC89 Ribosomal L28e protein family isoform 2 n=1 Tax=Theobroma cacao TaxID=3641 RepID=A0A061GC89_THECC	-	-	-	-	-	-	-	-	-	-
Cannbio_000844	UniRef100_A0A0L9U2B1 Uncharacterized protein n=1 Tax=Phaseolus angularis TaxID=3914 RepID=A0A0L9U2B1_PHAAN	-	-	-	-	-	-	-	-	-	-
Cannbio_000845	UniRef100_B0M0H3 MetE (Fragment) n=1 Tax=Quercus mongolica subsp. crispula TaxID=213178 RepID=B0M0H3_9ROSI	-	-	-	-	-	-	-	-	-	-
Cannbio_000846	UniRef100_UPI0005107EFE uncharacterized protein LOC103961518 n=1 Tax=Pyrus x bretschneideri TaxID=225117 RepID=UPI0005107EFE	-	-	-	-	-	-	-	-	-	-
Cannbio_000847	UniRef100_A0A2P5DUI7 Ribosomal protein n=1 Tax=Parasponia andersonii TaxID=3476 RepID=A0A2P5DUI7_PARAD	-	-	-	-	-	-	-	-	-	-
Cannbio_000848	UniRef100_A0A2P5CDC9 Photosystem II 5 kDa protein n=1 Tax=Parasponia andersonii TaxID=3476 RepID=A0A2P5CDC9_PARAD	-2.57866	-	-	5.39114	-2.63332	5.33648	-7.96979	-	-	6.449
Cannbio_000849	UniRef100_A0A2P5F5V0 Transmembrane protein n=1 Tax=Trema orientalis TaxID=63057 RepID=A0A2P5F5V0_9ROSA	-	-	-	-	-	-	-	-	-	-
Cannbio_000850	UniRef100_A0A2P5EUW4 Transferase n=1 Tax=Trema orientalis TaxID=63057 RepID=A0A2P5EUW4_9ROSA	-	-	-	5.4482	-	5.5091	-6.09872	-	-	5.44103
Cannbio_000851	UniRef100_A0A1S3BIU4 Coatomer subunit alpha n=1 Tax=Cucumis melo TaxID=3656 RepID=A0A1S3BIU4_CUCME	-	-	-	-	-	-	-	-	-	-
Cannbio_000852	UniRef100_A0A2P5FAJ6 Multiple organellar RNA editing factor n=1 Tax=Trema orientalis TaxID=63057 RepID=A0A2P5FAJ6_9ROSA	-	-	-	-	-	-	-	-	-	-
Cannbio_000853	UniRef100_A0A2P5C1U6 PLAT/LH2 domain containing protein n=1 Tax=Parasponia andersonii TaxID=3476 RepID=A0A2P5C1U6_PARAD	-	-	-	-	-	-2.30772	-	-	-	-2.96676
Cannbio_000854	UniRef100_A0A2P5DFF6 Ribosomal protein n=1 Tax=Parasponia andersonii TaxID=3476 RepID=A0A2P5DFF6_PARAD	-	-	-	-	-	-	-	-	-	-
Cannbio_000855	UniRef100_A0A1D1Z707 Actin, plasmodial isoform (Fragment) n=1 Tax=Anthurium amnicola TaxID=1678845 RepID=A0A1D1Z707_9ARAE	-	-	-	-7.30847	-	-7.91	-	-	-	-
Cannbio_000856	UniRef100_A0A2K3NW09 MAU2 chromatid cohesion factor (Fragment) n=1 Tax=Trifolium pratense TaxID=57577 RepID=A0A2K3NW09_TRIPR	-	-	-	-	-	-	-	-	-	-
Cannbio_000857	UniRef100_A5BN18 Uncharacterized protein n=1 Tax=Vitis vinifera TaxID=29760 RepID=A5BN18_VITVI	-	-	-	-	-	-	-	-	-	-
Cannbio_000858	UniRef100_A0A2P5F7E8 Oligopeptide transporter n=1 Tax=Trema orientalis TaxID=63057 RepID=A0A2P5F7E8_9ROSA	-	-	-	-	-	-	-	-	-	-
Cannbio_000859	UniRef100_A0A2H5NUY2 Uncharacterized protein n=3 Tax=Citrus TaxID=2706 RepID=A0A2H5NUY2_CITUN	2.89632	-	-	-	-	-	2.17562	-	-	-
Cannbio_000860	UniRef100_A0A2P5C4B5 Terpenoid cyclases/protein prenyltransferase alpha-alpha toroid n=1 Tax=Trema orientalis TaxID=63057 RepID=A0A2P5C4B5_9ROSA	2.41793	-	2.65747	2.03762	-	-	-	-	-	-
Cannbio_000861	UniRef100_A0A2P5C4B5 Terpenoid cyclases/protein prenyltransferase alpha-alpha toroid n=1 Tax=Trema orientalis TaxID=63057 RepID=A0A2P5C4B5_9ROSA	2.17608	-	-	5.87335	-	4.12278	-3.69727	-	-	3.9622
Cannbio_000862	UniRef100_W9S2B7 Uncharacterized protein n=2 Tax=Morus notabilis TaxID=981085 RepID=W9S2B7_9ROSA	-	-	-	-	-	-	-	-	-	-
Cannbio_000863	UniRef100_A0A2P5CNG3 DnaJ domain containing protein n=1 Tax=Trema orientalis TaxID=63057 RepID=A0A2P5CNG3_9ROSA	-	-	-	-	-	-	-	-	-	-
Cannbio_000864	UniRef100_UPI00098D8343 phospholipid-transporting ATPase 3-like isoform X1 n=1 Tax=Cajanus cajan TaxID=3821 RepID=UPI00098D8343	-	-	-	-	-	-	-	-	-	-
Cannbio_000865	UniRef100_M5XGX9 Uncharacterized protein (Fragment) n=1 Tax=Prunus persica TaxID=3760 RepID=M5XGX9_PRUPE	-	-	-	-	-	-	-	-	-	-
Cannbio_000866	UniRef100_A0A2P5D796 Mitogen-activated protein kinase kinase kinase n=1 Tax=Trema orientalis TaxID=63057 RepID=A0A2P5D796_9ROSA	-	-	2.94027	7.16071	-	7.73274	-6.36517	-2.14474	-3.51231	4.22043
Cannbio_000867	UniRef100_A0A2P5ARC9 Small auxin-up RNA n=1 Tax=Parasponia andersonii TaxID=3476 RepID=A0A2P5ARC9_PARAD	-5.04199	-	-2.99702	-6.32848	-3.9645	-5.25098	-	-	-	-
Cannbio_000868	UniRef100_A0A2P5AJ51 rRNA-processing protein Fcf1/Utp n=1 Tax=Trema orientalis TaxID=63057 RepID=A0A2P5AJ51_9ROSA	-	-	-	-	-	-	-	-	-	-
Cannbio_000869	UniRef100_UPI0004989033 zinc finger AN1 domain-containing stress-associated protein 12-like n=1 Tax=Malus domestica TaxID=3750 RepID=UPI0004989033	4.03204	-	2.61674	-	3.37389	-	2.40936	-	-	-
Cannbio_000870	UniRef100_A0A2P5DMF2 Ribosomal protein n=1 Tax=Trema orientalis TaxID=63057 RepID=A0A2P5DMF2_9ROSA	-	-	-	-	-	-	-	-	-	-
Cannbio_000871	UniRef100_A0A2P5E4Y9 Mpv17/PMP n=1 Tax=Parasponia andersonii TaxID=3476 RepID=A0A2P5E4Y9_PARAD	-	-	-	-	-	-	-	-	-	-
Cannbio_000872	UniRef100_UPI000CE1DB55 uncharacterized protein LOC111983095 isoform X1 n=1 Tax=Quercus suber TaxID=58331 RepID=UPI000CE1DB55	-	-	-	-	-	-	-	-	-	-
Cannbio_000873	UniRef100_A0A287TN84 Uncharacterized protein n=1 Tax=Hordeum vulgare subsp. vulgare TaxID=112509 RepID=A0A287TN84_HORVV	-	-	-	-	-	-	-	-	-	-
Cannbio_000874	UniRef100_A0A2P5CU63 Phosphoesterase n=1 Tax=Trema orientalis TaxID=63057 RepID=A0A2P5CU63_9ROSA	-	-	-	2.99685	-	-	-3.17482	-	-	2.92781
Cannbio_000875	UniRef100_A0A2P5DPG9 Mitochodrial transcription termination factor n=1 Tax=Parasponia andersonii TaxID=3476 RepID=A0A2P5DPG9_PARAD	-	-	-	-	-	-	-	-	-	-
Cannbio_000876	UniRef100_UPI000CED296F uncharacterized protein LOC112095655 n=1 Tax=Citrus clementina TaxID=85681 RepID=UPI000CED296F	-	-	3.56078	-	-	-	-	-	-4.20002	-
Cannbio_000877	UniRef100_A0A142EGM0 Truncated THCA synthase n=1 Tax=Cannabis sativa TaxID=3483 RepID=A0A142EGM0_CANSA	-	-	2.76806	-	-	-	-	-3.81357	-	-
Cannbio_000878	UniRef100_UPI000CED1137 beta-galactosidase 9 isoform X2 n=1 Tax=Morus notabilis TaxID=981085 RepID=UPI000CED1137	-	-	-	-	-	-	-	-	-	-
Cannbio_000879	UniRef100_A0A2P5DF26 S-crystallin n=1 Tax=Parasponia andersonii TaxID=3476 RepID=A0A2P5DF26_PARAD	-	-	-	-	-	-	-	-	-	-
Cannbio_000880	UniRef100_A0A2P5CNL5 Dolichyl-diphosphooligosaccharide--protein glycosyltransferase subunit Swp n=1 Tax=Parasponia andersonii TaxID=3476 RepID=A0A2P5CNL5_PARAD	-	-	-	-	-	-	-	-	-	-
Cannbio_000881	UniRef100_A0A2P5BFT1 HAD hydrolase, subfamily IA n=1 Tax=Parasponia andersonii TaxID=3476 RepID=A0A2P5BFT1_PARAD	-2.78363	-	-3.79298	-	-2.68183	-	-5.55347	-	3.69118	6.56283
Cannbio_000882	UniRef100_I3S1S6 Adenosylhomocysteinase n=1 Tax=Lotus japonicus TaxID=34305 RepID=I3S1S6_LOTJA	-	-	-	-	-	-	-	-	-	-
Cannbio_000883	UniRef100_A0A2P5EUW2 Uncharacterized protein n=1 Tax=Trema orientalis TaxID=63057 RepID=A0A2P5EUW2_9ROSA	-	-	-	-	-	-	-	-	-	-
Cannbio_000884	UniRef100_W9R8H9 Uncharacterized protein n=1 Tax=Morus notabilis TaxID=981085 RepID=W9R8H9_9ROSA	-2.97484	-	-	-5.51586	-3.06047	-5.6015	2.54102	-	-	-3.92233
Cannbio_000885	UniRef100_A0A2P5C3L9 Mitogen-activated protein kinase kinase kinase n=1 Tax=Parasponia andersonii TaxID=3476 RepID=A0A2P5C3L9_PARAD	-	-	-	-2.06062	-	-	-	-	-	-
Cannbio_000886	UniRef100_A0A1B7SBS2 Uncharacterized protein (Fragment) n=1 Tax=Ogataea polymorpha TaxID=460523 RepID=A0A1B7SBS2_9ASCO	-	-	-	-	-	-	-	-	-	-
Cannbio_000887	UniRef100_A0A2K3K5K7 Retrotransposon Ty-3/Gypsy protein (Fragment) n=1 Tax=Trifolium pratense TaxID=57577 RepID=A0A2K3K5K7_TRIPR	-	-	-	-	-	-	-	-	-	-
Cannbio_000888	UniRef100_A0A2P5FXS3 Dolichyl-diphosphooligosaccharide--protein glycosyltransferase 48 kDa subunit n=1 Tax=Trema orientalis TaxID=63057 RepID=A0A2P5FXS3_9ROSA	-	-	-	-	-	-	-	-	-	-
Cannbio_000889	UniRef100_A0A2P5FTH1 Xanthine dehydrogenase C subunit (Fragment) n=1 Tax=Trema orientalis TaxID=63057 RepID=A0A2P5FTH1_9ROSA	-	-	-	-2.07154	-	-2.00265	2.30974	-	-	-
Cannbio_000890	UniRef100_UPI000CED6EDD heat shock factor protein HSF24 n=1 Tax=Morus notabilis TaxID=981085 RepID=UPI000CED6EDD	4.69236	2.02593	3.73149	-	2.66643	-	3.75986	-	-	-
Cannbio_000891	UniRef100_UPI000CED444E uncharacterized protein LOC21404952 isoform X1 n=1 Tax=Morus notabilis TaxID=981085 RepID=UPI000CED444E	-	-	-	-	-	-	-	-	-	-
Cannbio_000892	UniRef100_UPI000CED60EF zinc finger CCCH domain-containing protein 18 isoform X1 n=1 Tax=Morus notabilis TaxID=981085 RepID=UPI000CED60EF	-	-	-	-	-	-	-	-	-	-
Cannbio_000893	UniRef100_A0A2P5DG12 Serine/threonine-protein phosphatase 2A 55 kDa regulatory subunit B n=1 Tax=Parasponia andersonii TaxID=3476 RepID=A0A2P5DG12_PARAD	-	-	-	-	-	-	-	-	-	-
Cannbio_000894	UniRef100_A0A058ZYH1 Uncharacterized protein n=2 Tax=Eucalyptus grandis TaxID=71139 RepID=A0A058ZYH1_EUCGR	-	-	-	-	-	-	-	-	-	-
Cannbio_000895	UniRef100_A0A2P5BPH5 Protein Networked (NET), actin-binding (NAB) domain containing protein n=1 Tax=Trema orientalis TaxID=63057 RepID=A0A2P5BPH5_9ROSA	-	-	-	2.07773	-	2.13036	-	-	-	-
Cannbio_000896	UniRef100_Q944B8 Hevein-like protein n=1 Tax=Sambucus nigra TaxID=4202 RepID=Q944B8_SAMNI	4.8347	-	-	-8.29557	3.51219	-9.61809	13.1303	3.91198	-	-9.2183
Cannbio_000897	UniRef100_A0A2P5FQ90 Arginine decarboxylase n=1 Tax=Trema orientalis TaxID=63057 RepID=A0A2P5FQ90_9ROSA	2.36305	-	-	-	-	-	-	-	-	-
Cannbio_000898	UniRef100_A0A1S3C1P8 stomatal closure-related actin-binding protein 2 isoform X1 n=1 Tax=Cucumis melo TaxID=3656 RepID=A0A1S3C1P8_CUCME	-	-	-	-	-	-	-	-	-	-
Cannbio_000899	UniRef100_UPI000BBE6F72 alanine aminotransferase 1, mitochondrial isoform X1 n=1 Tax=Brassica napus TaxID=3708 RepID=UPI000BBE6F72	-	-	-	-	-	-	-	-	-	-
Cannbio_000900	UniRef100_A5ACX0 Uncharacterized protein n=1 Tax=Vitis vinifera TaxID=29760 RepID=A5ACX0_VITVI	-	-	-	-	-	-	-	-	-	-
Cannbio_000901	UniRef100_A0A0R0FRH0 Chlorophyll a-b binding protein, chloroplastic (Fragment) n=1 Tax=Glycine max TaxID=3847 RepID=A0A0R0FRH0_SOYBN	-	-	-	-	-	-	-2.61267	-	-	2.42742
Cannbio_000902	UniRef100_A0A2P5DGI6 INO80 complex, subunit Ies n=1 Tax=Trema orientalis TaxID=63057 RepID=A0A2P5DGI6_9ROSA	-	-	-	-	-	-	-	-	-	-
Cannbio_000903	UniRef100_A0A2P5F3I9 Tetratricopeptide-like helical domain containing protein n=1 Tax=Trema orientalis TaxID=63057 RepID=A0A2P5F3I9_9ROSA	-	-	2.75247	-	-	-	-3.0292	-3.73624	-2.58175	-
Cannbio_000904	UniRef100_A0A1U8JEB1 eukaryotic peptide chain release factor GTP-binding subunit ERF3A-like isoform X3 n=1 Tax=Gossypium hirsutum TaxID=3635 RepID=A0A1U8JEB1_GOSHI	-	-	-	-	-	-	-	-	-	-
Cannbio_000905	UniRef100_E6PDN8 Uncharacterized protein n=1 Tax=mine drainage metagenome TaxID=410659 RepID=E6PDN8_9ZZZZ	-	-	-	-	-	-	-	-	-	-
Cannbio_000906	UniRef100_A0A2P5CJ59 Ubiquitin-fold modifier-conjugating enzyme n=1 Tax=Parasponia andersonii TaxID=3476 RepID=A0A2P5CJ59_PARAD	-	-	-	-	-	-	-	-	-	-
Cannbio_000907	UniRef100_A0A2P5B6C4 Tyrosine-protein kinase (Fragment) n=1 Tax=Parasponia andersonii TaxID=3476 RepID=A0A2P5B6C4_PARAD	-	-	-	-2.43838	-	-	2.90278	-	-	-
Cannbio_000908	UniRef100_W9SSG9 Uncharacterized protein n=1 Tax=Morus notabilis TaxID=981085 RepID=W9SSG9_9ROSA	-	-	-	-	-	-	-	-	-	-
Cannbio_000909	UniRef100_A0A2P5C4L7 Beta-glucanase n=1 Tax=Parasponia andersonii TaxID=3476 RepID=A0A2P5C4L7_PARAD	6.45144	-	-	-	6.04106	-	5.4822	5.50117	-	-
Cannbio_000910	UniRef100_A0A2I0L6L9 Uncharacterized protein n=1 Tax=Punica granatum TaxID=22663 RepID=A0A2I0L6L9_PUNGR	-	-	-	-	-	-	-	-	-	-
Cannbio_000911	UniRef100_UPI00053C3A42 tryptophan--tRNA ligase, cytoplasmic n=1 Tax=Tarenaya hassleriana TaxID=28532 RepID=UPI00053C3A42	-	-	-	-	-	-	-	-	-	-
Cannbio_000912	UniRef100_A0A2P5CNX0 Uncharacterized protein n=1 Tax=Parasponia andersonii TaxID=3476 RepID=A0A2P5CNX0_PARAD	-	-	-	-	-	-	-	-	-	-
Cannbio_000913	UniRef100_A0A2P5EZ94 PAR n=1 Tax=Trema orientalis TaxID=63057 RepID=A0A2P5EZ94_9ROSA	-	-	-	-	-2.67731	-	-4.93292	-	-	-
Cannbio_000914	UniRef100_UPI000B5D11F9 protein tesmin/TSO1-like CXC 2 isoform X1 n=1 Tax=Manihot esculenta TaxID=3983 RepID=UPI000B5D11F9	-	-	-	-	-	-	-	-	-	-
Cannbio_000915	UniRef100_A0A2P5CTW6 Wall-associated receptor kinase n=1 Tax=Parasponia andersonii TaxID=3476 RepID=A0A2P5CTW6_PARAD	-	-	-3.16355	-	-	-	-	4.25738	2.69824	2.71707
Cannbio_000916	UniRef100_A0A2P5F3P7 NAD kinase/diacylglycerol kinase-like domain containing protein n=1 Tax=Trema orientalis TaxID=63057 RepID=A0A2P5F3P7_9ROSA	-	-	-	-	-	-	2.07335	-	-	-
Cannbio_000917	UniRef100_A0A2R6R1F9 40S ribosomal protein S24 n=1 Tax=Actinidia chinensis var. chinensis TaxID=1590841 RepID=A0A2R6R1F9_ACTCH	-	-	7.13056	-	-	-	-	-8.20453	-7.87486	-7.66525
Cannbio_000918	UniRef100_UPI000C20F364 heat shock protein 90-5, chloroplastic-like n=1 Tax=Cucurbita moschata TaxID=3662 RepID=UPI000C20F364	-	-	-	-	-	-	-	-	-	-
Cannbio_000919	UniRef100_P85894 Non-specific lipid-transfer protein 1 n=1 Tax=Morus nigra TaxID=85232 RepID=LTP1_MORNI	-	-	-	2.61447	-	2.38509	-	-	-	-
Cannbio_000920	UniRef100_U5CW25 Uncharacterized protein n=1 Tax=Amborella trichopoda TaxID=13333 RepID=U5CW25_AMBTC	-	-	-	-	-	-	-	-	-	-
Cannbio_000921	UniRef100_A0A2P5ESU7 Malic enzyme n=2 Tax=Mesangiospermae TaxID=1437183 RepID=A0A2P5ESU7_9ROSA	3.30993	-	-	3.27219	-	-	-	-	-	-
Cannbio_000922	UniRef100_A0A2P5CZF3 Cytochrome b5-like heme/steroid binding domain containing protein n=1 Tax=Trema orientalis TaxID=63057 RepID=A0A2P5CZF3_9ROSA	-	-	4.27546	-	-	-	-	-2.87651	-3.3636	-2.68612
Cannbio_000923	UniRef100_B0ZB59 O-methyltransferase 5 n=1 Tax=Humulus lupulus TaxID=3486 RepID=B0ZB59_HUMLU	-2.17249	-	-	-	-2.6114	-	-2.96222	-	2.08455	2.43537
Cannbio_000924	UniRef100_A0A2P5C775 Alpha/Beta hydrolase n=1 Tax=Trema orientalis TaxID=63057 RepID=A0A2P5C775_9ROSA	-	-	2.01278	-	-	-	-	-	-	-
Cannbio_000925	UniRef100_A0A2P5F5K4 Kinesin-like protein n=1 Tax=Trema orientalis TaxID=63057 RepID=A0A2P5F5K4_9ROSA	-	-	-2.37066	-3.30353	-	-3.01759	-	-	2.08472	-
Cannbio_000926	UniRef100_A0A2P5FUG4 Small heat shock protein HSP n=1 Tax=Trema orientalis TaxID=63057 RepID=A0A2P5FUG4_9ROSA	-4.77656	-2.17518	-3.07356	-6.83252	-2.60138	-4.65734	-	-	-	-3.75896
Cannbio_000927	UniRef100_R6IML5 Uncharacterized protein n=1 Tax=Azospirillum sp. CAG:260 TaxID=1262706 RepID=R6IML5_9PROT	-	-	-	-	-	-	-	-	-	-
Cannbio_000928	UniRef100_UPI000CED2432 uncharacterized protein LOC21393384 isoform X2 n=1 Tax=Morus notabilis TaxID=981085 RepID=UPI000CED2432	-	-	-	-	-	-	-	-	-	-
Cannbio_000929	UniRef100_A0A2P5F2U7 ARID DNA-binding domain containing protein n=1 Tax=Trema orientalis TaxID=63057 RepID=A0A2P5F2U7_9ROSA	-	-	-	-	-	-	-	-	-	-
Cannbio_000930	UniRef100_N0E094 Uncharacterized protein n=1 Tax=Tetrasphaera elongata Lp2 TaxID=1193181 RepID=N0E094_9MICO	3.78203	-	-	-	-	-	-	-	-	-
Cannbio_000931	UniRef100_A0A2P5EV38 Lipoamide Acyltransferase n=1 Tax=Trema orientalis TaxID=63057 RepID=A0A2P5EV38_9ROSA	-	-	-	-	-	-	-	-	-	-
Cannbio_000932	UniRef100_A0A2P5FA09 Rho GTPase activating protein n=1 Tax=Trema orientalis TaxID=63057 RepID=A0A2P5FA09_9ROSA	-4.47658	-2.18418	-2.18607	-5.66766	-2.29241	-3.48348	-	-2.29051	-	-3.48159
Cannbio_000933	UniRef100_A0A2P5BMJ8 Guanine nucleotide-binding protein, beta subunit n=1 Tax=Parasponia andersonii TaxID=3476 RepID=A0A2P5BMJ8_PARAD	-	-	-	-	-	-	7.167	-	-	-
Cannbio_000934	UniRef100_A0A2P5FWL3 FRIGIDA-like protein n=1 Tax=Trema orientalis TaxID=63057 RepID=A0A2P5FWL3_9ROSA	-	-	-	-	-	-	-	-	-	-
Cannbio_000935	UniRef100_A0A1U8KP93 bifunctional purple acid phosphatase 26-like n=1 Tax=Gossypium hirsutum TaxID=3635 RepID=A0A1U8KP93_GOSHI	-	-	-	-	-	-	-	-	-	-
Cannbio_000936	UniRef100_UPI0005403705 uncharacterized protein LOC104892696 n=1 Tax=Beta vulgaris subsp. vulgaris TaxID=3555 RepID=UPI0005403705	-	-	-	-	-	-	-	-2.47581	-2.76578	-2.18357
Cannbio_000937	UniRef100_A0A1J6INB2 Udp-galactoseudp-glucose transporter 5 n=2 Tax=Nicotiana attenuata TaxID=49451 RepID=A0A1J6INB2_NICAT	-	-	-	-	-	-	-	-	-	-
Cannbio_000938	UniRef100_A0A2P5F9V6 S-locus glycoprotein n=1 Tax=Trema orientalis TaxID=63057 RepID=A0A2P5F9V6_9ROSA	-	-	-	2.60161	-	-	-	-	-	-
Cannbio_000939	UniRef100_A0A0B7NNL7 Uncharacterized protein n=2 Tax=cellular organisms TaxID=131567 RepID=A0A0B7NNL7_9FUNG	-	-	-	-	-	-	-	-	-	-
Cannbio_000940	UniRef100_A0A1S2XUZ7 triosephosphate isomerase, chloroplastic n=1 Tax=Cicer arietinum TaxID=3827 RepID=A0A1S2XUZ7_CICAR	-	-	-	-	-	-	-	-	-	-
Cannbio_000941	UniRef100_UPI000B7B01FF probable phospholipid hydroperoxide glutathione peroxidase n=1 Tax=Prunus avium TaxID=42229 RepID=UPI000B7B01FF	2.5272	-	2.23187	-	2.15655	-	-	-	-	-
Cannbio_000942	UniRef100_UPI000CED65EE cytochrome P450 71D11 n=1 Tax=Morus notabilis TaxID=981085 RepID=UPI000CED65EE	6.97064	-	5.88278	10.9009	6.62056	10.5508	-3.93022	-	-5.5327	5.01809
Cannbio_000943	UniRef100_UPI00077E54F6 60S ribosomal protein L15-1-like n=1 Tax=Ziziphus jujuba TaxID=326968 RepID=UPI00077E54F6	-	-	-	-	-	-	-	-	-	-
Cannbio_000944	UniRef100_A0A2P5ESU1 Late embryogenesis abundant protein n=2 Tax=Trema orientalis TaxID=63057 RepID=A0A2P5ESU1_9ROSA	3.07678	-	2.03518	6.84207	-	5.31417	-3.76529	-	-	4.80689
Cannbio_000945	UniRef100_A0A2P5C8W6 Uncharacterized protein (Fragment) n=1 Tax=Trema orientalis TaxID=63057 RepID=A0A2P5C8W6_9ROSA	5.39081	-	-	5.39493	4.23413	4.23826	-	3.76351	-	-
Cannbio_000946	UniRef100_J9I0R4 Uncharacterized protein n=1 Tax=Oxytricha trifallax TaxID=1172189 RepID=J9I0R4_9SPIT	-	-	-	-	-	-	-	-	-	-
Cannbio_000947	UniRef100_A0A2P5DMG8 Thioredoxin n=1 Tax=Parasponia andersonii TaxID=3476 RepID=A0A2P5DMG8_PARAD	-2.26159	-	-2.29677	-	-	-	-	-	-	-
Cannbio_000948	UniRef100_A0A2P5EPD7 Oxoglutarate/iron-dependent dioxygenase n=1 Tax=Trema orientalis TaxID=63057 RepID=A0A2P5EPD7_9ROSA	-	-	-	-	-	-	-	-	-	-
Cannbio_000949	UniRef100_M5XF85 Uncharacterized protein n=1 Tax=Prunus persica TaxID=3760 RepID=M5XF85_PRUPE	-	-	-	-	-	-	-	-	-	-
Cannbio_000950	UniRef100_A0A2P5B354 Serine/threonine protein kinase n=1 Tax=Parasponia andersonii TaxID=3476 RepID=A0A2P5B354_PARAD	-	-	-3.9134	-	-2.20622	-	-	2.83308	5.0393	3.62861
Cannbio_000951	UniRef100_UPI00053C668A uncharacterized protein LOC104808873 n=1 Tax=Tarenaya hassleriana TaxID=28532 RepID=UPI00053C668A	-	-	-	-	-	-	-	-	-	-
Cannbio_000952	UniRef100_A0A2P5AIM9 S-crystallin n=1 Tax=Trema orientalis TaxID=63057 RepID=A0A2P5AIM9_9ROSA	4.41907	-	4.85063	-	3.74769	-2.36148	6.10917	-	-4.17924	-6.54073
Cannbio_000953	UniRef100_A0A0P5CJV8 Uncharacterized protein n=1 Tax=Daphnia magna TaxID=35525 RepID=A0A0P5CJV8_9CRUS	-	-	-	-	-	-5.50577	-	-	-	-
Cannbio_000954	UniRef100_A0A2P5FR14 Tetratricopeptide-like helical domain containing protein n=1 Tax=Trema orientalis TaxID=63057 RepID=A0A2P5FR14_9ROSA	-	-	-	-	-	-	-	-	-	-
Cannbio_000955	UniRef100_A0A1B2Z6L8 Uncharacterized protein n=1 Tax=uncultured bacterium TaxID=77133 RepID=A0A1B2Z6L8_9BACT	-	-	-	-	-	-	-	-	-	-
Cannbio_000956	UniRef100_A0A2P5AEL2 DNA helicase (DNA repair), Rad3 type n=1 Tax=Parasponia andersonii TaxID=3476 RepID=A0A2P5AEL2_PARAD	-	-	-	-	-	-	-	-	-	-
Cannbio_000957	UniRef100_A0A2P5B883 Smr domain containing protein n=1 Tax=Trema orientalis TaxID=63057 RepID=A0A2P5B883_9ROSA	-2.21656	-	-	-	-	-	-2.50831	-	-	-
Cannbio_000958	UniRef100_A0A2P5B7Y7 Uncharacterized protein (Fragment) n=1 Tax=Parasponia andersonii TaxID=3476 RepID=A0A2P5B7Y7_PARAD	-	-	-	-	-	-	-	-	-	-
Cannbio_000959	UniRef100_W9SAW1 Expansin n=1 Tax=Morus notabilis TaxID=981085 RepID=W9SAW1_9ROSA	-2.66311	-	-2.84512	-	-4.20352	-	-	-	4.38553	-
Cannbio_000960	UniRef100_H9A8L2 Acyl-activating enzyme 13 n=1 Tax=Cannabis sativa TaxID=3483 RepID=H9A8L2_CANSA	-	-	-	-	-	-	-	-	-	-
Cannbio_000961	UniRef100_A0A0P6CA82 Uncharacterized protein (Fragment) n=1 Tax=Daphnia magna TaxID=35525 RepID=A0A0P6CA82_9CRUS	5.76626	2.00576	4.54537	-	3.7605	-	-	-	-	-
Cannbio_000962	UniRef100_A0A0D2R5G0 Uncharacterized protein n=1 Tax=Gossypium raimondii TaxID=29730 RepID=A0A0D2R5G0_GOSRA	-	-	-	-2.03722	-	-2.46272	2.21803	-	-	-
Cannbio_000963	UniRef100_A0A2P5FUJ1 Somatic embryogenesis receptor-like kinase n=1 Tax=Trema orientalis TaxID=63057 RepID=A0A2P5FUJ1_9ROSA	-	-	-	-	-	-	2.19155	-	-	-2.28603
Cannbio_000964	UniRef100_A0A2P5DSA3 CASP-like protein n=1 Tax=Trema orientalis TaxID=63057 RepID=A0A2P5DSA3_9ROSA	-	-	5.53791	10.0004	-	9.81932	-8.27929	-3.81675	-5.35679	4.46253
Cannbio_000965	UniRef100_UPI0002C2DCAE 60S ribosomal protein L36-2-like n=1 Tax=Fragaria vesca subsp. vesca TaxID=101020 RepID=UPI0002C2DCAE	-2.07737	-	-3.81289	-	-	-	-	-	2.1535	-
Cannbio_000966	UniRef100_Q9FV18 NAD-dependent malic enzyme (Fragment) n=1 Tax=Cucurbita pepo TaxID=3663 RepID=Q9FV18_CUCPE	-	-	-	-	-	-	-	-	-	-
Cannbio_000967	UniRef100_A0A2P5DV90 Poly A polymerase n=1 Tax=Parasponia andersonii TaxID=3476 RepID=A0A2P5DV90_PARAD	-	-	-	-	-	-	-	-	-	-
Cannbio_000968	UniRef100_A0A2P5E2T0 Defective in cullin neddylation protein n=1 Tax=Parasponia andersonii TaxID=3476 RepID=A0A2P5E2T0_PARAD	-	-	-	-	-	-	-	-	-	-
Cannbio_000969	UniRef100_A0A2P5B3Z9 Protein FLOWERING LOCUS T n=1 Tax=Parasponia andersonii TaxID=3476 RepID=A0A2P5B3Z9_PARAD	4.43394	-	-	2.96453	4.49541	3.026	-	4.63671	-	3.1673
Cannbio_000970	UniRef100_UPI00077EAD95 putative disease resistance RPP13-like protein 1 isoform X1 n=1 Tax=Ziziphus jujuba TaxID=326968 RepID=UPI00077EAD95	-	-	5.7059	3.26641	-	3.30912	-	-5.44346	-5.74861	-
Cannbio_000971	UniRef100_A0A0V0YZE0 Heat shock protein 81-3 n=2 Tax=Eukaryota TaxID=2759 RepID=A0A0V0YZE0_9BILA	-	-	-	-	-	-	-	-	-	-
Cannbio_000972	UniRef100_A0A2P5FCI8 Mitogen-activated protein kinase kinase kinase n=1 Tax=Trema orientalis TaxID=63057 RepID=A0A2P5FCI8_9ROSA	-	-	-	-	-	-	-	-	-	-
Cannbio_000973	UniRef100_A0A2P5EGW5 14-3-3 protein n=1 Tax=Trema orientalis TaxID=63057 RepID=A0A2P5EGW5_9ROSA	-	-	-	-	-	-	-	-	-	-2.30217
Cannbio_000974	UniRef100_A0A2P5CZI4 Octamer-binding transcription factor n=1 Tax=Trema orientalis TaxID=63057 RepID=A0A2P5CZI4_9ROSA	-	-	4.06965	-	-	-	-	-	-	-
Cannbio_000975	UniRef100_UPI000510CD96 18.1 kDa class I heat shock protein-like n=1 Tax=Pyrus x bretschneideri TaxID=225117 RepID=UPI000510CD96	-	-	-	-	-	-	-	-	-	-
Cannbio_000976	UniRef100_A0A2P5CRY0 Pectate lyase n=1 Tax=Parasponia andersonii TaxID=3476 RepID=A0A2P5CRY0_PARAD	-2.37145	-	-	-	-3.25163	-	-3.36145	-	-	2.04923
Cannbio_000977	UniRef100_A0A2P5CEQ7 Sucrose phosphate synthase n=1 Tax=Trema orientalis TaxID=63057 RepID=A0A2P5CEQ7_9ROSA	-	-	-	-	-	-	-	-	-	-
Cannbio_000978	UniRef100_A0A2P5AF39 GRAS transcription factor n=1 Tax=Parasponia andersonii TaxID=3476 RepID=A0A2P5AF39_PARAD	-	-	-	-	-	-	-	-	-	-
Cannbio_000979	UniRef100_A0A2P5DS79 Arf GTPase activating protein n=1 Tax=Trema orientalis TaxID=63057 RepID=A0A2P5DS79_9ROSA	-	-	-	-	-	-	-	-	-	-
Cannbio_000980	UniRef100_UPI000CECF2C8 putative disease resistance protein At1g50180 n=1 Tax=Morus notabilis TaxID=981085 RepID=UPI000CECF2C8	-	-	-	-	-	-	-	-	-	-
Cannbio_000981	UniRef100_W9RMD4 Uncharacterized protein n=1 Tax=Morus notabilis TaxID=981085 RepID=W9RMD4_9ROSA	-	-	-	-	-	-	-	-	-	-
Cannbio_000982	UniRef100_A0A2P4M481 Cyclic nucleotide-gated ion channel 2 n=1 Tax=Quercus suber TaxID=58331 RepID=A0A2P4M481_QUESU	-	-	-	-	-	-	-	-	-	-
Cannbio_000983	UniRef100_A0A2P5B606 Mitogen-activated protein kinase kinase kinase n=1 Tax=Trema orientalis TaxID=63057 RepID=A0A2P5B606_9ROSA	-	-	-	-	-	-	-	-	-	-
Cannbio_000984	UniRef100_UPI000B77178A caffeic acid 3-O-methyltransferase-like n=1 Tax=Chenopodium quinoa TaxID=63459 RepID=UPI000B77178A	-	-	-	-	-	-	-	-	-	-
Cannbio_000985	UniRef100_A0A2P5FBN1 60S acidic ribosomal protein P0 n=1 Tax=Trema orientalis TaxID=63057 RepID=A0A2P5FBN1_9ROSA	-	-	-	-	-	-	-	-	-	-
Cannbio_000986	UniRef100_A0A2P5BVY0 Cysteine alpha-hairpin motif superfamily n=1 Tax=Parasponia andersonii TaxID=3476 RepID=A0A2P5BVY0_PARAD	-	-	-3.68022	-	-	-	-	3.34534	3.34343	-
Cannbio_000987	UniRef100_A0A2P5APD6 SUF system FeS cluster assembly n=1 Tax=Parasponia andersonii TaxID=3476 RepID=A0A2P5APD6_PARAD	-	-	-	-	-	-	-	-	-	-
Cannbio_000988	UniRef100_UPI00049914BE ketol-acid reductoisomerase, chloroplastic-like n=1 Tax=Malus domestica TaxID=3750 RepID=UPI00049914BE	-	-	-	-	-	-	-	-	-	-
Cannbio_000989	UniRef100_A0A2P5XC00 Uncharacterized protein n=1 Tax=Gossypium barbadense TaxID=3634 RepID=A0A2P5XC00_GOSBA	-3.29818	-	-	3.49521	-	5.01991	-6.79339	-3.81726	-2.04377	2.97613
Cannbio_000990	UniRef100_A0A2P5A5Q8 BURP domain containing protein n=1 Tax=Parasponia andersonii TaxID=3476 RepID=A0A2P5A5Q8_PARAD	-3.20869	-	-	-4.69897	-	-3.60331	-	-3.2622	-	-4.75248
Cannbio_000991	UniRef100_A0A0D3BWC2 Peptidyl-prolyl cis-trans isomerase n=1 Tax=Brassica oleracea var. oleracea TaxID=109376 RepID=A0A0D3BWC2_BRAOL	-2.17138	-	-	-	-	-	-	-	-	-
Cannbio_000992	UniRef100_C5WZ79 Uncharacterized protein n=1 Tax=Sorghum bicolor TaxID=4558 RepID=C5WZ79_SORBI	2.98881	-	-	-	-	-	-	-	-	-
Cannbio_000993	UniRef100_Q8LP21 Flavanone 3-hydroxylase n=1 Tax=Nierembergia sp. NB17 TaxID=184877 RepID=Q8LP21_9SOLA	-	-	2.16865	6.35149	-	4.96119	-5.41128	-	-	4.18284
Cannbio_000994	UniRef100_A0A0R0FH00 Uncharacterized protein n=1 Tax=Glycine max TaxID=3847 RepID=A0A0R0FH00_SOYBN	-	-	-	-	-	-	-	-	-	-
Cannbio_000995	UniRef100_A9PC62 Eukaryotic translation initiation factor 3 subunit K n=1 Tax=Populus trichocarpa TaxID=3694 RepID=A9PC62_POPTR	-	-	-	-	-	-	-	-	-	-
Cannbio_000996	UniRef100_U5CU09 Uncharacterized protein (Fragment) n=1 Tax=Amborella trichopoda TaxID=13333 RepID=U5CU09_AMBTC	-	-	-	-	-	-	-	-	-	-
Cannbio_000997	UniRef100_A0A2P5EPV4 Fatty acid hydroxylase n=1 Tax=Trema orientalis TaxID=63057 RepID=A0A2P5EPV4_9ROSA	4.63461	-	3.81366	12.1758	2.75523	10.2964	-7.5412	-	-	8.36215
Cannbio_000998	UniRef100_A0A2P5AMZ8 Transferase n=1 Tax=Trema orientalis TaxID=63057 RepID=A0A2P5AMZ8_9ROSA	4.02946	-	-	-	4.6532	-	5.60913	3.17875	-	-
Cannbio_000999	UniRef100_B9SA09 DNA binding protein, putative n=1 Tax=Ricinus communis TaxID=3988 RepID=B9SA09_RICCO	-	-	-	-	-	-	-	-	-	-
Cannbio_001000	UniRef100_A0A2P2MU20 Uncharacterized protein n=1 Tax=Rhizophora mucronata TaxID=61149 RepID=A0A2P2MU20_RHIMU	-	-	-	-	-	-	-	-	-	-
Cannbio_001001	UniRef100_A0A2P5FKA4 Glycosyltransferase n=1 Tax=Trema orientalis TaxID=63057 RepID=A0A2P5FKA4_9ROSA	2.73508	-	-	5.4521	2.61184	5.32886	-2.71702	-	-	4.45215
Cannbio_001002	UniRef100_A0A2P5CYP2 Sugar phosphate transporter domain containing protein n=1 Tax=Trema orientalis TaxID=63057 RepID=A0A2P5CYP2_9ROSA	-	-	-	-	-	-	-	-	-	-
Cannbio_001003	UniRef100_A0A2P5AL31 Glycoside hydrolase n=1 Tax=Parasponia andersonii TaxID=3476 RepID=A0A2P5AL31_PARAD	-	-	-	-	-	-	-	-	-	-2.31277
Cannbio_001004	UniRef100_A0A2P5AL31 Glycoside hydrolase n=1 Tax=Parasponia andersonii TaxID=3476 RepID=A0A2P5AL31_PARAD	-	-	-	-	-	-	-	-	-	-
Cannbio_001005	UniRef100_W9RKN3 Uncharacterized protein n=1 Tax=Morus notabilis TaxID=981085 RepID=W9RKN3_9ROSA	-	-	6.04524	-	-	-	-	-6.16608	-6.2263	-5.96288
Cannbio_001006	UniRef100_F6HTW5 Uncharacterized protein n=1 Tax=Vitis vinifera TaxID=29760 RepID=F6HTW5_VITVI	-	-	-	-	-	-	-	-	-	-
Cannbio_001007	UniRef100_W9SC21 Transmembrane 9 superfamily member n=1 Tax=Morus notabilis TaxID=981085 RepID=W9SC21_9ROSA	-	-	-	-	-	-	-	-	-	-
Cannbio_001008	UniRef100_A0A2P5EEQ1 Peroxidase n=1 Tax=Trema orientalis TaxID=63057 RepID=A0A2P5EEQ1_9ROSA	-	-	-	-	-	-	-	-	-	-
Cannbio_001009	UniRef100_A0A2P5B549 Peroxidase n=1 Tax=Parasponia andersonii TaxID=3476 RepID=A0A2P5B549_PARAD	-	-	-	-	-	-	-	-	-	-
Cannbio_001010	UniRef100_A0A2P5DNX0 Glutamate decarboxylase n=1 Tax=Parasponia andersonii TaxID=3476 RepID=A0A2P5DNX0_PARAD	2.53906	-	2.90086	-	-	-	2.1057	-	-2.23084	-2.4675
Cannbio_001011	UniRef100_A0A2P5CE21 Leucine-rich repeat domain containing protein n=1 Tax=Parasponia andersonii TaxID=3476 RepID=A0A2P5CE21_PARAD	-	-	-	3.24514	-	3.69726	-	-	-	3.19633
Cannbio_001012	UniRef100_UPI000CED0ADB adenylosuccinate synthetase 2, chloroplastic n=1 Tax=Morus notabilis TaxID=981085 RepID=UPI000CED0ADB	-	-	-	-	-	-	-	-	-	-
Cannbio_001013	UniRef100_A0A2P5G1D6 Uncharacterized protein n=1 Tax=Trema orientalis TaxID=63057 RepID=A0A2P5G1D6_9ROSA	-	-	-	-	-	-	-	-	5.4992	-
Cannbio_001014	UniRef100_UPI00077EB53D 60S ribosomal protein L10a n=1 Tax=Ziziphus jujuba TaxID=326968 RepID=UPI00077EB53D	-	-	-	-	-	-	-	-	-	-
Cannbio_001015	UniRef100_A0A0D2R3J2 Uncharacterized protein n=1 Tax=Gossypium raimondii TaxID=29730 RepID=A0A0D2R3J2_GOSRA	-	-	-	-	-	-	-	-	-	-
Cannbio_001016	UniRef100_A0A2P5E6Z2 Lipoxygenase n=1 Tax=Trema orientalis TaxID=63057 RepID=A0A2P5E6Z2_9ROSA	7.37936	2.3386	6.4742	-	5.04076	-2.61992	7.66068	-	-4.1356	-6.75551
Cannbio_001017	UniRef100_A0A2P5CMD6 Aspartic peptidase n=1 Tax=Trema orientalis TaxID=63057 RepID=A0A2P5CMD6_9ROSA	-	-	-	-	-	-	-	-	-	-
Cannbio_001018	UniRef100_A0A2P5CBA5 Phosphoglycerate kinase n=1 Tax=Trema orientalis TaxID=63057 RepID=A0A2P5CBA5_9ROSA	-	-	-	-	-	-	-	-	-	-
Cannbio_001019	UniRef100_A0A2P5EAC6 Glyoxalase-like domain containing protein n=1 Tax=Trema orientalis TaxID=63057 RepID=A0A2P5EAC6_9ROSA	-	-	-	-	-	-	-	-	-	-
Cannbio_001020	UniRef100_A0A2P5FBX5 Glucose-6-phosphate dehydrogenase n=2 Tax=Cannabaceae TaxID=3481 RepID=A0A2P5FBX5_9ROSA	2.18559	-	2.44885	-	-	-	-	-	-	-
Cannbio_001021	UniRef100_A0A151TJH1 Heat shock protein STI n=1 Tax=Cajanus cajan TaxID=3821 RepID=A0A151TJH1_CAJCA	-	-	-	-	-	-	-	-	-	-
Cannbio_001022	UniRef100_W9RHK9 L-allo-threonine aldolase n=2 Tax=Morus notabilis TaxID=981085 RepID=W9RHK9_9ROSA	3.84068	-	3.98016	6.3713	3.56212	6.09275	-2.53062	-	-3.70161	2.39114
Cannbio_001023	UniRef100_A0A2P5ERM5 Two-component response regulator n=1 Tax=Trema orientalis TaxID=63057 RepID=A0A2P5ERM5_9ROSA	-	-	2.66493	-	-	-	-	-	-	-
Cannbio_001024	UniRef100_A0A2G3BUH6 Uncharacterized protein n=1 Tax=Capsicum chinense TaxID=80379 RepID=A0A2G3BUH6_CAPCH	-3.34104	-	-	3.15221	-	4.81969	-6.49325	-4.50603	-2.83247	-
Cannbio_001025	UniRef100_S4W5U9 Uncharacterized protein n=1 Tax=uncultured bacterium 125003-E23 TaxID=1343839 RepID=S4W5U9_9BACT	-	-	-	-10.5115	-	-10.3917	-	-	-	-
Cannbio_001026	UniRef100_A0A2P5FH39 GPCR kinase (Fragment) n=1 Tax=Trema orientalis TaxID=63057 RepID=A0A2P5FH39_9ROSA	-	-	-	-	-	-	-	-	-	-
Cannbio_001027	UniRef100_A0A251N294 Uncharacterized protein n=1 Tax=Prunus persica TaxID=3760 RepID=A0A251N294_PRUPE	-	-	-	-	-	-	-	-	-	-
Cannbio_001028	UniRef100_UPI000C20ED8A 40S ribosomal protein S8-like n=1 Tax=Cucurbita moschata TaxID=3662 RepID=UPI000C20ED8A	-3.03163	-	-3.27599	-3.03986	-	-	-	-	-	-
Cannbio_001029	UniRef100_A0A255PRF1 Uncharacterized protein n=1 Tax=Streptomyces sp. FBKL.4005 TaxID=2015515 RepID=A0A255PRF1_9ACTN	7.52158	-	-	-	5.48115	-	-	-	-	-
Cannbio_001030	UniRef100_A0A2P5E6C5 Lipase n=1 Tax=Trema orientalis TaxID=63057 RepID=A0A2P5E6C5_9ROSA	-	-	-	7.7545	-	6.90721	-6.30144	-	-	6.76116
Cannbio_001031	UniRef100_A0A2P5F351 43kDa postsynaptic protein n=1 Tax=Trema orientalis TaxID=63057 RepID=A0A2P5F351_9ROSA	-	-	-5.48991	-	-	-	-	-	4.52853	-
Cannbio_001032	UniRef100_A0A2P5DZJ9 START-like domain containing protein n=1 Tax=Trema orientalis TaxID=63057 RepID=A0A2P5DZJ9_9ROSA	3.41396	-	-	-	3.41353	-	-	-	-	-
Cannbio_001033	UniRef100_UPI00057B3CF8 uncharacterized protein LOC105123318 n=1 Tax=Populus euphratica TaxID=75702 RepID=UPI00057B3CF8	-	-	-	-	-	-	-	-	-	-
Cannbio_001034	UniRef100_A0A2P5EZG0 HAD hydrolase, subfamily IA n=1 Tax=Trema orientalis TaxID=63057 RepID=A0A2P5EZG0_9ROSA	-2.85436	-	-	2.29174	-2.21327	2.93283	-5.1461	-2.83984	-	2.30626
Cannbio_001035	UniRef100_A0A2P5EWU1 Subtilase n=1 Tax=Trema orientalis TaxID=63057 RepID=A0A2P5EWU1_9ROSA	-	-	-4.68197	-	-	-	-	3.98797	4.37925	5.04763
Cannbio_001036	UniRef100_G7J2E8 DUF399 family protein n=2 Tax=Medicago truncatula TaxID=3880 RepID=G7J2E8_MEDTR	-	-	-	-	-	-	2.34142	-	-	-
Cannbio_001037	UniRef100_Q9M5X2 Heat-shock protein 80 (Fragment) n=1 Tax=Euphorbia esula TaxID=3993 RepID=Q9M5X2_EUPES	-	-	-	-	-	-	-	-	-	-
Cannbio_001038	UniRef100_A0A2P5F629 Acyl-CoA oxidase n=1 Tax=Trema orientalis TaxID=63057 RepID=A0A2P5F629_9ROSA	4.34117	-	3.56916	-	3.28043	-	2.51405	-	-2.50842	-
Cannbio_001039	UniRef100_A0A2P5DID0 WRKY domain containing protein n=1 Tax=Parasponia andersonii TaxID=3476 RepID=A0A2P5DID0_PARAD	-	-	-	-	-	-	-	-	-	-
Cannbio_001040	UniRef100_A0A2P5G1B8 Translation elongation factor n=1 Tax=Trema orientalis TaxID=63057 RepID=A0A2P5G1B8_9ROSA	-	-	-	2.59041	-	2.65286	-2.73523	-	-	-
Cannbio_001041	UniRef100_A0A2N0NGR7 Uncharacterized protein (Fragment) n=1 Tax=Rhizophagus irregularis TaxID=588596 RepID=A0A2N0NGR7_9GLOM	-	-	-	2.09319	-	2.91981	-3.14203	-2.8975	-2.67527	-
Cannbio_001042	UniRef100_K3YM51 Uncharacterized protein n=1 Tax=Setaria italica TaxID=4555 RepID=K3YM51_SETIT	-	-	-	-	-	-	-	-	-	-
Cannbio_001043	UniRef100_C6TLK6 Uncharacterized protein n=1 Tax=Glycine max TaxID=3847 RepID=C6TLK6_SOYBN	-	-	-	-	-	-	-	-	-	-
Cannbio_001044	UniRef100_E7CD77 Ferredoxin-NADP reductase (Fragment) n=2 Tax=Lycopersicon TaxID=49274 RepID=E7CD77_9SOLN	-	-	2.20502	5.43525	-	6.36507	-7.39995	-4.16971	-3.13483	3.23024
Cannbio_001045	UniRef100_M5XDZ1 Uncharacterized protein n=32 Tax=Mesangiospermae TaxID=1437183 RepID=M5XDZ1_PRUPE	-	-	-	-	-	-	-	-	-	-
Cannbio_001046	UniRef100_A0A2P5BXI4 Transcriptional repressor poly-beta-hydroxybutyrate-responsive n=1 Tax=Parasponia andersonii TaxID=3476 RepID=A0A2P5BXI4_PARAD	-	-	-	-	-	-	-	-	-	-
Cannbio_001047	UniRef100_B7FIX5 Uncharacterized protein n=1 Tax=Medicago truncatula TaxID=3880 RepID=B7FIX5_MEDTR	-	-	-6.61216	-	-	-	-	6.57355	5.89631	4.83972
Cannbio_001048	UniRef100_A0A2P5FPJ5 LIM-domain binding protein/SEUSS n=1 Tax=Trema orientalis TaxID=63057 RepID=A0A2P5FPJ5_9ROSA	-	-	-2.93432	-	-	-	-	2.66298	3.06212	-
Cannbio_001049	UniRef100_A0A1D6A1Q0 Uncharacterized protein n=4 Tax=Triticeae TaxID=147389 RepID=A0A1D6A1Q0_WHEAT	-	-	-	-	-	-	-	-	-	-
Cannbio_001050	UniRef100_UPI000C1D522D uncharacterized protein LOC111395290 n=1 Tax=Olea europaea var. sylvestris TaxID=158386 RepID=UPI000C1D522D	-	-	-	-	-	-	-	-	-	-
Cannbio_001051	UniRef100_A0A1V0QSF8 Terpene synthase n=1 Tax=Cannabis sativa TaxID=3483 RepID=A0A1V0QSF8_CANSA	5.79141	-	6.4227	7.08874	5.23409	6.53142	-	-	-5.86538	-
Cannbio_001052	UniRef100_A0A2P2M3T8 Uncharacterized protein n=1 Tax=Rhizophora mucronata TaxID=61149 RepID=A0A2P2M3T8_RHIMU	-	-	-	-	-	-	-	-	-	-
Cannbio_001053	UniRef100_A0A2P5ETW8 Heat shock protein DnaJ, cysteine-rich domain containing protein n=1 Tax=Trema orientalis TaxID=63057 RepID=A0A2P5ETW8_9ROSA	-	-	-	-	-	2.42751	-3.12487	-	-	-
Cannbio_001054	UniRef100_A0A2U1Q1X2 ATP synthase subunit beta n=1 Tax=Artemisia annua TaxID=35608 RepID=A0A2U1Q1X2_ARTAN	-	-	-	-2.53876	-	-3.04829	4.4536	-	-	-3.16604
Cannbio_001055	UniRef100_A0A2P5C6H4 NAD(P)-binding domain containing protein n=1 Tax=Parasponia andersonii TaxID=3476 RepID=A0A2P5C6H4_PARAD	-2.60012	-	-	-2.32268	-2.70545	-2.42801	-	-	-	-
Cannbio_001056	UniRef100_G7JVL6 Uncharacterized protein n=1 Tax=Medicago truncatula TaxID=3880 RepID=G7JVL6_MEDTR	-3.51472	-2.05894	-	3.79416	-	5.85309	-7.30887	-3.77793	-2.32216	3.53094
Cannbio_001057	UniRef100_A0A2P5FFL6 S-crystallin n=1 Tax=Trema orientalis TaxID=63057 RepID=A0A2P5FFL6_9ROSA	3.1529	-	5.22112	3.79958	2.41914	3.06582	-	-2.06822	-4.48736	-
Cannbio_001058	UniRef100_A0A0A9HMC4 Uncharacterized protein n=1 Tax=Arundo donax TaxID=35708 RepID=A0A0A9HMC4_ARUDO	-	-	-	-	-	-	-	-	-	-
Cannbio_001059	UniRef100_UPI000CED503A uncharacterized protein LOC21406716 n=1 Tax=Morus notabilis TaxID=981085 RepID=UPI000CED503A	-	-	-	-	-	-	-	-	-	-
Cannbio_001060	UniRef100_UPI000D629963 LOW QUALITY PROTEIN: uncharacterized protein LOC112489936 n=1 Tax=Ziziphus jujuba TaxID=326968 RepID=UPI000D629963	-	-	-	-	-	-	-2.15495	-2.80867	-2.60239	-
Cannbio_001061	UniRef100_A0A2P5FNB0 Enoyl-CoA hydratase/isomerase, HIBYL-CoA-H type n=1 Tax=Trema orientalis TaxID=63057 RepID=A0A2P5FNB0_9ROSA	-	-	-	-	-	-	-	-	-	-
Cannbio_001062	UniRef100_UPI000498B2C4 LOW QUALITY PROTEIN: auxilin-related protein 1-like n=1 Tax=Malus domestica TaxID=3750 RepID=UPI000498B2C4	-	-	-	-	-	-	-	-	-	-
Cannbio_001063	UniRef100_A0A2P5DQA8 SS18 family n=1 Tax=Parasponia andersonii TaxID=3476 RepID=A0A2P5DQA8_PARAD	-	-	-	-	-	-	-	-2.27713	-	-
Cannbio_001064	UniRef100_A0A2P5CZ78 F-box domain containing protein n=1 Tax=Parasponia andersonii TaxID=3476 RepID=A0A2P5CZ78_PARAD	4.48892	-	4.00895	-	4.58676	-	-	-	-4.10679	-
Cannbio_001065	UniRef100_UPI000499182B protein ECERIFERUM 1-like n=1 Tax=Malus domestica TaxID=3750 RepID=UPI000499182B	7.03572	-	4.92218	11.0683	5.16248	9.19505	-	2.11354	-3.04894	6.14611
Cannbio_001066	UniRef100_A0A2P5FB64 Photosystem II PsbW, class n=1 Tax=Trema orientalis TaxID=63057 RepID=A0A2P5FB64_9ROSA	-	-	-	2.54698	-	2.76652	-4.45045	-	-	3.1715
Cannbio_001067	UniRef100_A0A2P5D177 Putative methyltransferase PMT n=1 Tax=Trema orientalis TaxID=63057 RepID=A0A2P5D177_9ROSA	-	-	-	-	-	-	-	-	-	-
Cannbio_001068	UniRef100_A0A2P5FL62 B-box-type zinc finger n=1 Tax=Trema orientalis TaxID=63057 RepID=A0A2P5FL62_9ROSA	2.41156	-	-	-	-	-	-	-	-	-
Cannbio_001069	UniRef100_A0A2P5A8L4 Tyrosine-protein kinase (Fragment) n=1 Tax=Parasponia andersonii TaxID=3476 RepID=A0A2P5A8L4_PARAD	-	-	-	-	-	-	-	-	-	3.97266
Cannbio_001070	UniRef100_A0A2P5E748 RmlC-like cupins superfamily protein n=1 Tax=Trema orientalis TaxID=63057 RepID=A0A2P5E748_9ROSA	-2.48901	-	-	-	-	-	-3.7721	-	-	-
Cannbio_001071	UniRef100_A0A2P5EQB4 Uncharacterized protein (Fragment) n=1 Tax=Trema orientalis TaxID=63057 RepID=A0A2P5EQB4_9ROSA	-	-	-	-	-	-	-	-	-	-
Cannbio_001072	UniRef100_A0A2P5FP19 Zinc finger, CCHC-type (Fragment) n=1 Tax=Trema orientalis TaxID=63057 RepID=A0A2P5FP19_9ROSA	-	-	-	-	-	-	-	-	-	-
Cannbio_001073	UniRef100_A0A2R6R4Z5 Protein ECERIFERUM like n=1 Tax=Actinidia chinensis var. chinensis TaxID=1590841 RepID=A0A2R6R4Z5_ACTCH	-	-	-	-	-	-	-	-	-	-
Cannbio_001074	UniRef100_A0A2P5FC42 Development/cell death domain containing protein n=1 Tax=Trema orientalis TaxID=63057 RepID=A0A2P5FC42_9ROSA	-	-	-	-	-	-	-	-	-	-
Cannbio_001075	UniRef100_A0A2P5FUP6 Cysteine proteinase inhibitor n=1 Tax=Trema orientalis TaxID=63057 RepID=A0A2P5FUP6_9ROSA	-	-	-	-	-	-	-	-	-	-
Cannbio_001076	UniRef100_UPI000D62E5B2 uncharacterized protein LOC107418848 n=1 Tax=Ziziphus jujuba TaxID=326968 RepID=UPI000D62E5B2	-	-	-	-	-	-	-	-	-	-
Cannbio_001077	UniRef100_Q8RVK9 Naringenin-chalcone synthase n=1 Tax=Cannabis sativa TaxID=3483 RepID=CHS_CANSA	3.69983	-	4.11604	7.14681	-	5.1578	-	-	-2.12703	-
Cannbio_001078	UniRef100_A0A2P5ECW9 Tunicamycin induced protein n=1 Tax=Trema orientalis TaxID=63057 RepID=A0A2P5ECW9_9ROSA	-	-	-	-	-	-	2.28736	-	-	-
Cannbio_001079	UniRef100_D2D313 Catalase n=1 Tax=Gossypium hirsutum TaxID=3635 RepID=D2D313_GOSHI	-	-	-	4.24756	-	4.03521	-	-	-	3.87764
Cannbio_001080	UniRef100_A5C4E1 Uncharacterized protein n=1 Tax=Vitis vinifera TaxID=29760 RepID=A5C4E1_VITVI	2.47872	-	-	-	2.61086	-	-	-	-	-
Cannbio_001081	UniRef100_A0A2P5D1M7 AP2/ERF transcription factor n=1 Tax=Parasponia andersonii TaxID=3476 RepID=A0A2P5D1M7_PARAD	2.98219	-	-	-	3.25127	-	3.53953	-	-	-2.11537
Cannbio_001082	UniRef100_A0A2P5EV91 ABC type transporter protein n=1 Tax=Trema orientalis TaxID=63057 RepID=A0A2P5EV91_9ROSA	4.21707	-	3.7371	-	3.06849	-	-	-	-2.58853	-
Cannbio_001083	UniRef100_A0A0K9QTB8 Uncharacterized protein n=1 Tax=Spinacia oleracea TaxID=3562 RepID=A0A0K9QTB8_SPIOL	-	-	-	-	-	-	-	-	-	-
Cannbio_001084	UniRef100_A0A1B7SBK3 Uncharacterized protein (Fragment) n=1 Tax=Ogataea polymorpha TaxID=460523 RepID=A0A1B7SBK3_9ASCO	-	-	-	-	-	-	-	-	-	-
Cannbio_001085	UniRef100_A0A2P5EVJ9 E3 UFM1-protein ligase n=1 Tax=Trema orientalis TaxID=63057 RepID=A0A2P5EVJ9_9ROSA	2.19171	-	-	-	-	-	2.00237	2.59611	-	-
Cannbio_001086	UniRef100_F2YL83 Actin 1 (Fragment) n=1 Tax=Gypsophila vaccaria TaxID=39387 RepID=F2YL83_9CARY	-	-	-	-	-	-	-	-	-	-
Cannbio_001087	UniRef100_UPI0002C33BA7 60S ribosomal protein L36-2-like n=1 Tax=Fragaria vesca subsp. vesca TaxID=101020 RepID=UPI0002C33BA7	-	-	-	-	-	-	-	-	-	-
Cannbio_001088	UniRef100_A0A2P5AFM1 MYB transcription factor n=1 Tax=Parasponia andersonii TaxID=3476 RepID=A0A2P5AFM1_PARAD	3.10017	-	-	-	2.59994	-	-	2.45587	-	-
Cannbio_001089	UniRef100_UPI000CED0982 probable leucine-rich repeat receptor-like serine/threonine-protein kinase At3g14840 n=1 Tax=Morus notabilis TaxID=981085 RepID=UPI000CED0982	5.84248	-	7.49923	5.91804	5.08805	5.16361	-	-	-6.7448	-
Cannbio_001090	UniRef100_A0A2P5F7K4 Small auxin-up RNA n=1 Tax=Trema orientalis TaxID=63057 RepID=A0A2P5F7K4_9ROSA	-	-	-	2.76073	-	3.17138	-3.82486	-2.31898	-	-
Cannbio_001091	UniRef100_A4EB57 Uncharacterized protein n=1 Tax=Collinsella aerofaciens ATCC 25986 TaxID=411903 RepID=A4EB57_9ACTN	7.32097	2.82954	-	-	4.49143	-	7.61704	9.53621	5.04478	-
Cannbio_001092	UniRef100_A0A2P5CSL6 Glycosyltransferase n=1 Tax=Parasponia andersonii TaxID=3476 RepID=A0A2P5CSL6_PARAD	2.54996	-	3.50388	5.00096	2.44038	4.89137	-2.45099	-	-3.3943	-
Cannbio_001093	UniRef100_A0A2P5C311 Cytochrome P n=1 Tax=Parasponia andersonii TaxID=3476 RepID=A0A2P5C311_PARAD	4.09576	-	6.23565	7.38182	2.86771	6.15376	-3.28606	-2.13988	-5.00759	-
Cannbio_001094	UniRef100_A0A2P5CK53 Peptidase S1C n=1 Tax=Trema orientalis TaxID=63057 RepID=A0A2P5CK53_9ROSA	-	-	-	-	-	-	-	-	-	-
Cannbio_001095	UniRef100_W9R0N4 Uncharacterized protein n=2 Tax=Morus notabilis TaxID=981085 RepID=W9R0N4_9ROSA	-	-	-	-	-	-2.14007	-	-	-	-
Cannbio_001096	UniRef100_A0A0M4RVN1 Cytochrome c biogenesis FC n=1 Tax=Cannabis sativa TaxID=3483 RepID=A0A0M4RVN1_CANSA	-	-	-	2.35277	-	2.95516	-2.43839	-	-2.21485	-
Cannbio_001097	UniRef100_A0A2P5FPP5 Thioredoxin n=1 Tax=Trema orientalis TaxID=63057 RepID=A0A2P5FPP5_9ROSA	-	-	-	-	-	-	-	-	-	-
Cannbio_001098	UniRef100_A5ALV3 Uncharacterized protein n=1 Tax=Vitis vinifera TaxID=29760 RepID=A5ALV3_VITVI	-2.18726	-	-	-	-	-	-2.65267	-	-	-
Cannbio_001099	UniRef100_UPI000C20F15C probable sugar phosphate/phosphate translocator At3g11320 n=1 Tax=Cucurbita moschata TaxID=3662 RepID=UPI000C20F15C	-	-	-	-	-	-	-	-	-	-
Cannbio_001100	UniRef100_A0A2P5E4S0 Aromatic-L-amino-acid decarboxylase n=1 Tax=Parasponia andersonii TaxID=3476 RepID=A0A2P5E4S0_PARAD	-	-	-	-	-	-	-	-	-	-
Cannbio_001101	UniRef100_A0A166IVP0 Thiamine thiazole synthase, chloroplastic n=2 Tax=Daucus carota subsp. sativus TaxID=79200 RepID=A0A166IVP0_DAUCA	-2.7469	-	-	3.39814	-2.85419	3.29085	-6.14504	-3.98996	-	-
Cannbio_001102	UniRef100_A0A2P5CVT6 Golgi apparatus membrane protein TVP23 n=1 Tax=Trema orientalis TaxID=63057 RepID=A0A2P5CVT6_9ROSA	-	-	-	-	-	-	-	-	-	-
Cannbio_001103	UniRef100_W9QPK5 60S ribosomal protein L23 n=2 Tax=fabids TaxID=91835 RepID=W9QPK5_9ROSA	-	-	-	-2.29099	-	-	-	-	-	-
Cannbio_001104	UniRef100_UPI00077E5B70 protein FAR1-RELATED SEQUENCE 5-like n=1 Tax=Ziziphus jujuba TaxID=326968 RepID=UPI00077E5B70	-	-	-	-	-	-	-	-	-	-
Cannbio_001105	UniRef100_X5FEJ0 Chalcone synthase (Fragment) n=1 Tax=Morus alba var. atropurpurea TaxID=1453101 RepID=X5FEJ0_MORAL	2.56669	-	5.79325	6.27734	-	4.41786	-	-3.22656	-3.93376	-
Cannbio_001106	UniRef100_A0A061GLK9 RHO-related protein from plants 9 n=1 Tax=Theobroma cacao TaxID=3641 RepID=A0A061GLK9_THECC	-	-	-	-	-	-	-	-	-	-
Cannbio_001107	UniRef100_B5KU60 Chlorophyll a-b binding protein, chloroplastic (Fragment) n=1 Tax=Helianthus annuus TaxID=4232 RepID=B5KU60_HELAN	-2.61952	-	-4.04185	-	-	-	-	-	3.36975	3.46303
Cannbio_001108	UniRef100_A0A2P5G193 Uncharacterized protein n=1 Tax=Trema orientalis TaxID=63057 RepID=A0A2P5G193_9ROSA	-	-	2.49417	-	-	-	-	-2.96467	-2.53617	-3.08465
Cannbio_001109	UniRef100_A0A2P5DY41 Zinc finger, CCCH-type n=1 Tax=Parasponia andersonii TaxID=3476 RepID=A0A2P5DY41_PARAD	-	-	-	-	-	-	-	-	-	-
Cannbio_001110	UniRef100_A0A2P5AXD9 Phospholipase D family n=1 Tax=Parasponia andersonii TaxID=3476 RepID=A0A2P5AXD9_PARAD	3.39433	-	2.29587	2.19789	3.20926	2.01282	-	-	-2.11081	-
Cannbio_001111	UniRef100_A0A2P5FVG4 Splicing factor-like protein n=1 Tax=Trema orientalis TaxID=63057 RepID=A0A2P5FVG4_9ROSA	-	-	-	-	-	-	-	-	-	-
Cannbio_001112	UniRef100_A0A270R744 Uncharacterized protein (Fragment) n=1 Tax=Panicum hallii TaxID=206008 RepID=A0A270R744_9POAL	2.49935	-	-	-	-	-	-	2.00292	-	-
Cannbio_001113	UniRef100_A0A2P5C4L7 Beta-glucanase n=1 Tax=Parasponia andersonii TaxID=3476 RepID=A0A2P5C4L7_PARAD	4.84615	-	-	-	4.64817	-	4.18031	3.59435	-	-
Cannbio_001114	UniRef100_A0A2P5ATI4 Cyclin-dependent kinase inhibitor n=1 Tax=Parasponia andersonii TaxID=3476 RepID=A0A2P5ATI4_PARAD	-	-	-	-	-	-	-2.5352	-	-	-
Cannbio_001115	UniRef100_A0A2P5EH61 Uncharacterized protein (Fragment) n=1 Tax=Trema orientalis TaxID=63057 RepID=A0A2P5EH61_9ROSA	-	-	-	-	-	-	-	-	-	-
Cannbio_001116	UniRef100_A0A2P5BZG3 Anaphase-promoting complex subunit n=1 Tax=Parasponia andersonii TaxID=3476 RepID=A0A2P5BZG3_PARAD	-	-	-	-	-	-3.90088	-	-	-	-
Cannbio_001117	UniRef100_A0A2P5BPF9 YTH domain containing protein n=1 Tax=Parasponia andersonii TaxID=3476 RepID=A0A2P5BPF9_PARAD	-	-	-	-	-	-	-	-	-	-
Cannbio_001118	UniRef100_G3BG28 Putative rubisco activase (Fragment) n=1 Tax=Rhododendron hyperythrum TaxID=134445 RepID=G3BG28_RHOHY	-	-	-	5.36354	-	5.45561	-7.23429	-	-	5.6423
Cannbio_001119	UniRef100_M4SKS9 Actin (Fragment) n=1 Tax=Atropa belladonna TaxID=33113 RepID=M4SKS9_ATRBE	-	-	-	-	-	-	-	-	-	-
Cannbio_001120	UniRef100_A0A2P6REU1 Putative RNA-directed DNA polymerase n=1 Tax=Rosa chinensis TaxID=74649 RepID=A0A2P6REU1_ROSCH	-	-	-	-	-	-	-	-	-	-
Cannbio_001121	UniRef100_A0A287XMB3 Uncharacterized protein n=1 Tax=Hordeum vulgare subsp. vulgare TaxID=112509 RepID=A0A287XMB3_HORVV	-	-	-	-	-	-	-	-	-	-
Cannbio_001122	UniRef100_UPI00053C0CD8 60S ribosomal protein L24-like n=1 Tax=Tarenaya hassleriana TaxID=28532 RepID=UPI00053C0CD8	-	-	-	-	-	-	-	-	-	-
Cannbio_001123	UniRef100_A0A1V0QSH0 FPPS1 (Fragment) n=1 Tax=Cannabis sativa TaxID=3483 RepID=A0A1V0QSH0_CANSA	-	-	-	-	-	-	-	-	-	-
Cannbio_001124	UniRef100_A0A2P5F3I9 Tetratricopeptide-like helical domain containing protein n=1 Tax=Trema orientalis TaxID=63057 RepID=A0A2P5F3I9_9ROSA	-	-	-	2.60744	-	2.16073	-2.55933	-	-	3.0839
Cannbio_001125	UniRef100_H9A1V4 Acyl-activating enzyme 2 n=1 Tax=Cannabis sativa TaxID=3483 RepID=H9A1V4_CANSA	-	-	2.96444	-	-	-	-	-	-	-
Cannbio_001126	UniRef100_A0A2P5EUD5 NAD(P)-binding domain containing protein n=1 Tax=Trema orientalis TaxID=63057 RepID=A0A2P5EUD5_9ROSA	-	-	-	-	-	-	-	-	-	-2.23113
Cannbio_001127	UniRef100_A0A097ZMQ0 GDP-mannose 3,5-epimerase (Fragment) n=1 Tax=Moringa oleifera TaxID=3735 RepID=A0A097ZMQ0_MOROL	-	-	-	-	-	-	-	-	-	-
Cannbio_001128	UniRef100_E3PQH4 WD-repeat protein n=1 Tax=Humulus lupulus TaxID=3486 RepID=E3PQH4_HUMLU	-	-	-	-	-	-	-	-	-	-
Cannbio_001129	UniRef100_UPI000CED4E83 uncharacterized protein LOC21394731 n=1 Tax=Morus notabilis TaxID=981085 RepID=UPI000CED4E83	-	-	-	-	-	-	-	-	-	-
Cannbio_001130	UniRef100_A0A072TKF4 Uncharacterized protein n=2 Tax=rosids TaxID=71275 RepID=A0A072TKF4_MEDTR	-2.73345	-	3.21245	-	-	-	-	-5.9459	-4.26177	-
Cannbio_001131	UniRef100_A0A2P5E2Y5 Pyruvate carboxylase n=1 Tax=Trema orientalis TaxID=63057 RepID=A0A2P5E2Y5_9ROSA	-	-	-	-	-	-	-	-	-	-
Cannbio_001132	UniRef100_A0A1R3JN78 Auxin-responsive protein n=1 Tax=Corchorus olitorius TaxID=93759 RepID=A0A1R3JN78_9ROSI	-	-	-	-	-	-	-	-	-	-
Cannbio_001133	UniRef100_UPI0007EF7AD3 uncharacterized protein LOC108221473 n=1 Tax=Daucus carota subsp. sativus TaxID=79200 RepID=UPI0007EF7AD3	-	-	-	-	-	-	-	-	-	-
Cannbio_001134	UniRef100_UPI000CED518D delta(3,5)-Delta(2,4)-dienoyl-CoA isomerase, peroxisomal isoform X2 n=1 Tax=Morus notabilis TaxID=981085 RepID=UPI000CED518D	-	-	-	-	-	-	-	-	-	-
Cannbio_001135	UniRef100_A0A2P5DMG8 Thioredoxin n=1 Tax=Parasponia andersonii TaxID=3476 RepID=A0A2P5DMG8_PARAD	-2.82553	-	-	-3.37744	-2.14018	-2.69208	-	-	-	-
Cannbio_001136	UniRef100_UPI000C9D8DC3 cytochrome P450 78A5-like n=1 Tax=Cucurbita pepo subsp. pepo TaxID=3664 RepID=UPI000C9D8DC3	5.04904	-	2.8702	5.05317	3.35077	-	-	-	-	-
Cannbio_001137	UniRef100_A0A2P5EVJ9 E3 UFM1-protein ligase n=1 Tax=Trema orientalis TaxID=63057 RepID=A0A2P5EVJ9_9ROSA	-	-	4.63536	-	-	-	-	-2.72321	-3.75984	-4.16187
Cannbio_001138	UniRef100_A0A2P5F7U0 1,4-alpha-glucan-branching enzyme n=1 Tax=Trema orientalis TaxID=63057 RepID=A0A2P5F7U0_9ROSA	-	-	-	-	-	-	-	-	-	-
Cannbio_001139	UniRef100_A0A2P5A796 Non-specific serine/threonine protein kinase n=1 Tax=Parasponia andersonii TaxID=3476 RepID=A0A2P5A796_PARAD	-	-	-	-2.63627	-	-	-	-	-	-
Cannbio_001140	UniRef100_A0A0V0GQD1 Putative ovule protein (Fragment) n=1 Tax=Solanum chacoense TaxID=4108 RepID=A0A0V0GQD1_SOLCH	-	-	-	-	-	-	-	-3.14185	-	-
Cannbio_001141	UniRef100_A0A0P5US69 Uncharacterized protein n=1 Tax=Daphnia magna TaxID=35525 RepID=A0A0P5US69_9CRUS	-	-	-	-	-	-	-	-	-	-
Cannbio_001142	UniRef100_A0A2P5FVJ8 Glycosyltransferase n=1 Tax=Trema orientalis TaxID=63057 RepID=A0A2P5FVJ8_9ROSA	5.03972	-	5.30385	3.9448	4.71677	3.62185	-	-	-4.98089	-
Cannbio_001143	UniRef100_A0A2G2UVB0 Uncharacterized protein n=1 Tax=Capsicum baccatum TaxID=33114 RepID=A0A2G2UVB0_CAPBA	-	-	2.1728	2.01989	-	2.73277	-2.46872	-2.62163	-2.88568	-
Cannbio_001144	UniRef100_A0A0U2DW64 30S ribosomal protein S7, chloroplastic n=2 Tax=Cannabis sativa TaxID=3483 RepID=A0A0U2DW64_CANSA	-2.80856	-	-	-	-	-	-2.02553	-2.61501	-	-
Cannbio_001145	UniRef100_A0A2P5AJ12 Root phototropism protein n=1 Tax=Trema orientalis TaxID=63057 RepID=A0A2P5AJ12_9ROSA	-	-	-	4.54003	-	4.83846	-	-	-	5.18643
Cannbio_001146	UniRef100_A0A2P5EX49 Phospholipase D n=1 Tax=Trema orientalis TaxID=63057 RepID=A0A2P5EX49_9ROSA	-	-	-	-	-	-	-	-	-	-
Cannbio_001147	UniRef100_A0A2U1KVC4 Pyrophosphate-energized vacuolar membrane proton pump n=1 Tax=Artemisia annua TaxID=35608 RepID=A0A2U1KVC4_ARTAN	-	-	-	-	-	-	-	-	-	-
Cannbio_001148	UniRef100_UPI000498BDA5 3-ketoacyl-CoA synthase 10-like n=1 Tax=Malus domestica TaxID=3750 RepID=UPI000498BDA5	2.26184	-	-	4.97204	-	4.09199	-	-	-	4.61571
Cannbio_001149	UniRef100_A0A2P5CSW4 Mediator of RNA polymerase II transcription subunit 13 n=1 Tax=Parasponia andersonii TaxID=3476 RepID=A0A2P5CSW4_PARAD	-	-	-	-	-	-	-	-	-	-
Cannbio_001150	UniRef100_A0A2P5E4Y3 Cell wall protein n=1 Tax=Parasponia andersonii TaxID=3476 RepID=A0A2P5E4Y3_PARAD	-7.10263	-	-8.06707	-	-8.76673	-	-6.6245	-	9.73117	7.58894
Cannbio_001151	UniRef100_A0A151TN26 Putative serine/threonine-protein kinase RLCKVII n=1 Tax=Cajanus cajan TaxID=3821 RepID=A0A151TN26_CAJCA	2.95452	-	6.54056	-	2.7381	-	-	-3.58604	-6.32414	-5.04164
Cannbio_001152	UniRef100_A0A0V0INI2 Putative ABC transporter F family member 1-like n=1 Tax=Solanum chacoense TaxID=4108 RepID=A0A0V0INI2_SOLCH	-	-	-	-	-	-	-	-	-	-
Cannbio_001153	UniRef100_A0A2P5F2F5 3-ketoacyl-CoA synthase n=1 Tax=Trema orientalis TaxID=63057 RepID=A0A2P5F2F5_9ROSA	-	-	3.12365	11.4724	-	9.64972	-9.57926	-	-	8.34875
Cannbio_001154	UniRef100_A0A2P5E8J7 Dynein light chain n=1 Tax=Trema orientalis TaxID=63057 RepID=A0A2P5E8J7_9ROSA	3.98418	-	-	-	3.97973	-	3.339	2.43539	-	-
Cannbio_001155	UniRef100_A0A2P5FNN6 Chlorophyll a-b binding protein, chloroplastic n=1 Tax=Trema orientalis TaxID=63057 RepID=A0A2P5FNN6_9ROSA	-	-	-	-	-	-	-	-	-	-
Cannbio_001156	UniRef100_A0A2P5B8R4 ABC transporter n=1 Tax=Parasponia andersonii TaxID=3476 RepID=A0A2P5B8R4_PARAD	-	-	-	-	-	-	-	-	-	-
Cannbio_001157	UniRef100_A0A2P5CRZ5 Uncharacterized protein n=1 Tax=Trema orientalis TaxID=63057 RepID=A0A2P5CRZ5_9ROSA	-	-	-2.84214	-	-	-	-	-	-	-
Cannbio_001158	UniRef100_J3SDF5 Ty3/gypsy retrotransposon protein n=1 Tax=Beta vulgaris subsp. vulgaris TaxID=3555 RepID=J3SDF5_BETVU	-	-	-	-	-	-	-	-	-	-
Cannbio_001159	UniRef100_R6IML5 Uncharacterized protein n=1 Tax=Azospirillum sp. CAG:260 TaxID=1262706 RepID=R6IML5_9PROT	-	2.40105	-	-	-	-	-	-	-	-
Cannbio_001160	UniRef100_A0A288W7D2 Orf187 n=2 Tax=Pentapetalae TaxID=1437201 RepID=A0A288W7D2_BUPFA	-	-	-	-2.08494	-	-	-	-	-	-2.64911
Cannbio_001161	UniRef100_A0A2I0J616 Chlorophyll a-b binding protein, chloroplastic n=2 Tax=malvids TaxID=91836 RepID=A0A2I0J616_PUNGR	-	-	-	3.06904	-	4.12884	-4.91675	-	-	4.56565
Cannbio_001162	UniRef100_A0A2P5AFV2 IQ motif, EF-hand binding site n=1 Tax=Parasponia andersonii TaxID=3476 RepID=A0A2P5AFV2_PARAD	-2.91322	-	2.58315	-	-	2.67095	-4.13643	-5.49637	-4.03089	-
Cannbio_001163	UniRef100_A0A2P5F4X1 Trehalase n=1 Tax=Trema orientalis TaxID=63057 RepID=A0A2P5F4X1_9ROSA	-3.88517	-	-	-4.0317	-2.98753	-3.13407	-	-2.27687	-	-2.4234
Cannbio_001164	UniRef100_A0A2P5BNG0 Phosphate-induced protein n=1 Tax=Trema orientalis TaxID=63057 RepID=A0A2P5BNG0_9ROSA	-	-	-	-	-	-	-	-	-	-
Cannbio_001165	UniRef100_A0A2P5DNY4 Voltage-dependent L-type calcium channel subunit n=1 Tax=Parasponia andersonii TaxID=3476 RepID=A0A2P5DNY4_PARAD	-	-	-	2.01347	-	-	-	-	-	-
Cannbio_001166	UniRef100_UPI00057B791A eukaryotic translation initiation factor 5-like n=1 Tax=Populus euphratica TaxID=75702 RepID=UPI00057B791A	-	-	-	-	-	-	-	-	-	-
Cannbio_001167	UniRef100_A0A2I0BF48 Guanine nucleotide-binding protein subunit beta-1 n=1 Tax=Apostasia shenzhenica TaxID=1088818 RepID=A0A2I0BF48_9ASPA	-2.67749	-	-	-	-2.67824	-	-	-	-	-
Cannbio_001168	UniRef100_M7YUG8 Uncharacterized protein n=1 Tax=Methylobacterium mesophilicum SR1.6/6 TaxID=908290 RepID=M7YUG8_9RHIZ	-	-	-	-	-	-	-	-	-	-
Cannbio_001169	UniRef100_A0A2P5EDA8 WAT1-related protein n=1 Tax=Trema orientalis TaxID=63057 RepID=A0A2P5EDA8_9ROSA	2.72214	-	3.43456	-	4.49377	3.0683	-	-	-5.20619	-2.13789
Cannbio_001170	UniRef100_A0A2P5DQ04 Ankyrin repeat protein n=1 Tax=Parasponia andersonii TaxID=3476 RepID=A0A2P5DQ04_PARAD	-	-	-	-	-	-	-	-	-	-
Cannbio_001171	UniRef100_A0A2K1ZEY4 Uncharacterized protein n=1 Tax=Populus trichocarpa TaxID=3694 RepID=A0A2K1ZEY4_POPTR	-	-	-	-	-	-	-	-	-	-
Cannbio_001172	UniRef100_M5VZY6 Uncharacterized protein n=1 Tax=Prunus persica TaxID=3760 RepID=M5VZY6_PRUPE	-	-	-4.2222	-	-	-2.61018	-	3.5235	5.05038	2.4402
Cannbio_001173	UniRef100_A0A2P5BYJ0 Subtilase (Fragment) n=1 Tax=Trema orientalis TaxID=63057 RepID=A0A2P5BYJ0_9ROSA	-	-	-	4.42953	-	4.53535	-5.49913	-	-	4.35507
Cannbio_001174	UniRef100_A0A2P5Q3H9 Uncharacterized protein n=1 Tax=Gossypium barbadense TaxID=3634 RepID=A0A2P5Q3H9_GOSBA	-	-	-	-	-	-	-	-	-	-
Cannbio_001175	UniRef100_A0A2P5FEA3 Ribosomal protein n=2 Tax=Cannabaceae TaxID=3481 RepID=A0A2P5FEA3_9ROSA	-	-	-	-	-	-	-	-	-	-
Cannbio_001176	UniRef100_A0A2P5EWW6 Cold shock protein n=1 Tax=Trema orientalis TaxID=63057 RepID=A0A2P5EWW6_9ROSA	-3.54731	-2.31757	-2.16499	-	-	2.12058	-3.35032	-	-	-
Cannbio_001177	UniRef100_A0A0B2F0X8 Uncharacterized protein (Fragment) n=1 Tax=Paenibacillus sp. IHB B 3415 TaxID=867080 RepID=A0A0B2F0X8_9BACL	2.27519	-	3.25955	7.20803	-	5.79395	-4.93284	-	-	-
Cannbio_001178	UniRef100_A0A2P6SAN8 Putative methionyl aminopeptidase n=2 Tax=Rosa chinensis TaxID=74649 RepID=A0A2P6SAN8_ROSCH	-	-	-	-	-	-	-	-	-	-
Cannbio_001179	UniRef100_A0A0B2F0X8 Uncharacterized protein (Fragment) n=1 Tax=Paenibacillus sp. IHB B 3415 TaxID=867080 RepID=A0A0B2F0X8_9BACL	-	-	3.49453	-	-	-	-	-	-2.08186	-
Cannbio_001180	UniRef100_UPI000510DBFC 50S ribosomal protein L27, chloroplastic n=1 Tax=Pyrus x bretschneideri TaxID=225117 RepID=UPI000510DBFC	-2.19946	-	-	-	-2.23764	-	-3.28199	-	-	-
Cannbio_001181	UniRef100_A0A2P5F3J9 Ulp1 protease family, C-terminal catalytic domain containing protein n=1 Tax=Trema orientalis TaxID=63057 RepID=A0A2P5F3J9_9ROSA	-	-	-2.14387	-	-	-	-	2.30745	2.10506	2.57446
Cannbio_001182	UniRef100_A0A2P5C9G9 Cellulose synthase n=1 Tax=Parasponia andersonii TaxID=3476 RepID=A0A2P5C9G9_PARAD	-	-	6.90574	-	-	-	-	-6.18992	-6.91038	-5.92424
Cannbio_001183	UniRef100_A0A2P5C3R9 DYW domain containing protein n=1 Tax=Parasponia andersonii TaxID=3476 RepID=A0A2P5C3R9_PARAD	-	-	-	-	-	-	-	-	-	-
Cannbio_001184	UniRef100_A0A2P5D2D6 S-crystallin n=1 Tax=Parasponia andersonii TaxID=3476 RepID=A0A2P5D2D6_PARAD	-	2.63317	2.87584	-	-	-	-	-	-	-
Cannbio_001185	UniRef100_A0A2R6Q7D9 Elongation factor 2 like n=1 Tax=Actinidia chinensis var. chinensis TaxID=1590841 RepID=A0A2R6Q7D9_ACTCH	-	-	-	-2.07072	-	-	-	-	-	-
Cannbio_001186	UniRef100_A0A2P5BKQ3 Uncharacterized protein (Fragment) n=1 Tax=Parasponia andersonii TaxID=3476 RepID=A0A2P5BKQ3_PARAD	3.90442	-	6.34839	-	3.21706	-2.70849	5.92556	-	-5.66103	-8.36953
Cannbio_001187	UniRef100_A0A2P5FQS6 Serine/threonine protein kinase n=1 Tax=Trema orientalis TaxID=63057 RepID=A0A2P5FQS6_9ROSA	-	-	-	-3.24328	-	-2.97219	2.41882	-	-	-3.34004
Cannbio_001188	UniRef100_A0A2K3JTH6 Putative mitochondrial-processing peptidase subunit beta-like protein (Fragment) n=1 Tax=Trifolium pratense TaxID=57577 RepID=A0A2K3JTH6_TRIPR	-	-	-	-	-	-	-	-	-	-
Cannbio_001189	UniRef100_UPI0009D787CF uncharacterized protein LOC110008813 n=1 Tax=Jatropha curcas TaxID=180498 RepID=UPI0009D787CF	-	-	-	2.59048	-	-	-	2.14235	2.89415	4.33402
Cannbio_001190	UniRef100_UPI000B78AF67 DUF21 domain-containing protein At1g47330 n=1 Tax=Hevea brasiliensis TaxID=3981 RepID=UPI000B78AF67	-	-	-	-	-	-	-	-	-	-
Cannbio_001191	UniRef100_A0A1V0QSH9 HDR (Fragment) n=1 Tax=Cannabis sativa TaxID=3483 RepID=A0A1V0QSH9_CANSA	-	-	4.20151	2.49417	-	2.00042	-	-3.47741	-3.70776	-
Cannbio_001192	UniRef100_A0A2P5A807 Squalene/phytoene synthase n=1 Tax=Parasponia andersonii TaxID=3476 RepID=A0A2P5A807_PARAD	2.62907	2.15383	2.15594	-	-	-	-	-	-	-
Cannbio_001193	UniRef100_A0A2P5G1M1 Transmembrane protein TauE-like n=1 Tax=Trema orientalis TaxID=63057 RepID=A0A2P5G1M1_9ROSA	-	-	-5.31968	-	-	-	-	-	4.8392	-
Cannbio_001194	UniRef100_A0A2P5DDG9 AP180 N-terminal domain containing protein n=1 Tax=Parasponia andersonii TaxID=3476 RepID=A0A2P5DDG9_PARAD	-	-	-	-	-	-	-	-	-	-
Cannbio_001195	UniRef100_A0A2P5EYE6 ATP-dependent Clp protease proteolytic subunit n=1 Tax=Trema orientalis TaxID=63057 RepID=A0A2P5EYE6_9ROSA	-	-	-	-	-	-	-	-	-	-
Cannbio_001196	UniRef100_A0A2P5EZ58 Short-chain dehydrogenase/reductase n=1 Tax=Trema orientalis TaxID=63057 RepID=A0A2P5EZ58_9ROSA	-	-	-2.9001	5.09234	-	5.83633	-5.55725	2.43519	2.15611	7.99244
Cannbio_001197	UniRef100_A0A2P5BFQ8 Vesicle tethering protein p115-like n=1 Tax=Trema orientalis TaxID=63057 RepID=A0A2P5BFQ8_9ROSA	-	-	-	-	-	-	2.01984	-	-	-
Cannbio_001198	UniRef100_A0A2P5EYK1 TIP41-like protein n=1 Tax=Trema orientalis TaxID=63057 RepID=A0A2P5EYK1_9ROSA	-	-	4.1327	-	-	-	-	-3.3106	-3.35218	-4.39953
Cannbio_001199	UniRef100_A0A1R3L6I6 Uncharacterized protein n=2 Tax=Asparagus officinalis TaxID=4686 RepID=A0A1R3L6I6_ASPOF	-3.73884	-	-	-	-2.96357	-	-	-	-	-
Cannbio_001200	UniRef100_Q8RVK9 Naringenin-chalcone synthase n=1 Tax=Cannabis sativa TaxID=3483 RepID=CHS_CANSA	-	-	2.3047	8.11988	-	7.55312	-7.90072	-2.08554	-	5.81518
Cannbio_001201	UniRef100_A0A2C9VYZ6 Uncharacterized protein n=1 Tax=Manihot esculenta TaxID=3983 RepID=A0A2C9VYZ6_MANES	-	-	-3.35585	-	-	-	-	4.79471	2.78376	-
Cannbio_001202	UniRef100_A0A200PP66 Uncharacterized protein n=2 Tax=Macleaya cordata TaxID=56857 RepID=A0A200PP66_9MAGN	-3.09013	-	-	3.21139	-	5.19996	-6.30152	-4.18289	-3.08133	-
Cannbio_001203	UniRef100_A0A2P5AAE2 Concanavalin A-like lectin/glucanase domain containing protein n=1 Tax=Parasponia andersonii TaxID=3476 RepID=A0A2P5AAE2_PARAD	-	-	-	-	-	-	-	-	-	-
Cannbio_001204	UniRef100_A0A2P5BEA7 Transcription factor IIIB subunit n=1 Tax=Trema orientalis TaxID=63057 RepID=A0A2P5BEA7_9ROSA	-	-	-	-	-	-	-	-	-	-
Cannbio_001205	UniRef100_A0A2P5DAH4 Hemerythrin-like n=1 Tax=Parasponia andersonii TaxID=3476 RepID=A0A2P5DAH4_PARAD	-	-	-	-	-	-	-	-	-	-
Cannbio_001206	UniRef100_A0A2P5B5U4 Transmembrane protein n=1 Tax=Parasponia andersonii TaxID=3476 RepID=A0A2P5B5U4_PARAD	-	-	-	-	-	-	-	-	-	-
Cannbio_001207	UniRef100_UPI000D8FFE34 hypothetical protein n=1 Tax=Aspergillus heteromorphus CBS 117.55 TaxID=1448321 RepID=UPI000D8FFE34	-	-	2.79516	-	-	-	-2.3491	-3.91748	-3.38427	-
Cannbio_001208	UniRef100_A0A2P5ECP1 START domain containing protein n=1 Tax=Trema orientalis TaxID=63057 RepID=A0A2P5ECP1_9ROSA	2.24662	-	2.51041	-	-	-	-	-	-	-
Cannbio_001209	UniRef100_W9RHZ1 Methylcrotonoyl-CoA carboxylase subunit alpha n=2 Tax=Morus notabilis TaxID=981085 RepID=W9RHZ1_9ROSA	4.47567	-	2.72071	2.53994	3.73406	-	-	-	-	-
Cannbio_001210	UniRef100_A0A2P5ETN1 Photosystem I PsaG n=1 Tax=Trema orientalis TaxID=63057 RepID=A0A2P5ETN1_9ROSA	-2.91407	-	-	-	-	4.46305	-6.17011	-	-	4.44582
Cannbio_001211	UniRef100_A0A218VSE2 Uncharacterized protein n=1 Tax=Punica granatum TaxID=22663 RepID=A0A218VSE2_PUNGR	-	-	-	-	-	-	-	-	-	-
Cannbio_001212	UniRef100_A0A2I0I401 Uncharacterized protein n=1 Tax=Punica granatum TaxID=22663 RepID=A0A2I0I401_PUNGR	-2.1658	-	-	-	-2.21348	-	-	-	-	-
Cannbio_001213	UniRef100_A0A2P5WJH4 Uncharacterized protein n=1 Tax=Gossypium barbadense TaxID=3634 RepID=A0A2P5WJH4_GOSBA	-3.14203	-	-	-	-	-	-	-3.46619	-	-
Cannbio_001214	UniRef100_A0A2P5A807 Squalene/phytoene synthase n=1 Tax=Parasponia andersonii TaxID=3476 RepID=A0A2P5A807_PARAD	4.54548	-	4.54641	-	-	-	-	-	-	-
Cannbio_001215	UniRef100_Q8LP21 Flavanone 3-hydroxylase n=1 Tax=Nierembergia sp. NB17 TaxID=184877 RepID=Q8LP21_9SOLA	-	-	2.18111	6.84937	-	5.45555	-5.29582	-	-	4.66826
Cannbio_001216	UniRef100_UPI00077E4586 LIM domain-containing protein WLIM2b isoform X2 n=1 Tax=Ziziphus jujuba TaxID=326968 RepID=UPI00077E4586	-	-	-	-	-	-	-	-	-	-
Cannbio_001217	UniRef100_UPI000BA72EA4 hypothetical protein n=1 Tax=Acinetobacter baumannii TaxID=470 RepID=UPI000BA72EA4	-	-	-	-	-	-	-	-	-	-
Cannbio_001218	UniRef100_A0A2P5ES92 Photosystem I PsaH, reaction centre subunit VI n=1 Tax=Trema orientalis TaxID=63057 RepID=A0A2P5ES92_9ROSA	-2.62726	-	-	-	-2.3683	-	-5.09253	-	-	3.3251
Cannbio_001219	UniRef100_A0A2P5C0C3 Lipase n=1 Tax=Parasponia andersonii TaxID=3476 RepID=A0A2P5C0C3_PARAD	-	-	6.37176	10.3133	-	9.14581	-8.80595	-4.86439	-5.20424	3.94157
Cannbio_001220	UniRef100_A0A2P5FWU1 Aspartic peptidase (Fragment) n=1 Tax=Trema orientalis TaxID=63057 RepID=A0A2P5FWU1_9ROSA	9.3202	-	6.15814	3.36395	8.37913	2.42289	5.95624	3.16205	-5.21708	-2.79419
Cannbio_001221	UniRef100_A0A2P5EG30 Glycoside hydrolase n=1 Tax=Trema orientalis TaxID=63057 RepID=A0A2P5EG30_9ROSA	-	-	-	-2.08507	-	-	-	-	-	-
Cannbio_001222	UniRef100_A0A2P5FJV7 Mitochondrial substrate/solute carrier n=1 Tax=Trema orientalis TaxID=63057 RepID=A0A2P5FJV7_9ROSA	-	-	-	-	-	-	-	-	-	-
Cannbio_001223	UniRef100_A0A2P5FHX2 Aspartic peptidase n=1 Tax=Trema orientalis TaxID=63057 RepID=A0A2P5FHX2_9ROSA	-2.35645	-	-	-	-	-	-	-	-	-
Cannbio_001224	UniRef100_A0A2T7C7G7 Uncharacterized protein n=1 Tax=Panicum hallii var. hallii TaxID=1504633 RepID=A0A2T7C7G7_9POAL	-	-	-	-2.25405	-	-	-	-	-	-
Cannbio_001225	UniRef100_A0A2K1WTF7 Uncharacterized protein n=1 Tax=Populus trichocarpa TaxID=3694 RepID=A0A2K1WTF7_POPTR	-	-	-	-	-	-	-	3.02984	2.51095	2.7829
Cannbio_001226	UniRef100_A0A2I4DPC0 RBR-type E3 ubiquitin transferase n=1 Tax=Juglans regia TaxID=51240 RepID=A0A2I4DPC0_9ROSI	-	-	-	-	-	-	-	-	-	-
Cannbio_001227	UniRef100_A0A2P5RC77 Uncharacterized protein n=1 Tax=Gossypium barbadense TaxID=3634 RepID=A0A2P5RC77_GOSBA	-	-	-	-	-	-	-	-	-	-
Cannbio_001228	UniRef100_A0A2P5BXB6 Amino acid/polyamine transporter n=1 Tax=Trema orientalis TaxID=63057 RepID=A0A2P5BXB6_9ROSA	-	-	-	-6.52746	-3.05974	-7.74379	4.68406	-2.31544	-	-6.9995
Cannbio_001229	UniRef100_A0A2P5EYE6 ATP-dependent Clp protease proteolytic subunit n=1 Tax=Trema orientalis TaxID=63057 RepID=A0A2P5EYE6_9ROSA	-	-	-	-	-	-	-	-2.36096	-	-
Cannbio_001230	UniRef100_W9R2K4 Uncharacterized protein n=1 Tax=Morus notabilis TaxID=981085 RepID=W9R2K4_9ROSA	-	-	-	-	-	-	-	-	-	-
Cannbio_001231	UniRef100_UPI00077E61C7 rho GTPase-activating protein 7 n=1 Tax=Ziziphus jujuba TaxID=326968 RepID=UPI00077E61C7	-	-	-	-	-	-	-	-	-	-
Cannbio_001232	UniRef100_A0A2P5RDQ5 Uncharacterized protein n=5 Tax=Pentapetalae TaxID=1437201 RepID=A0A2P5RDQ5_GOSBA	-	-	-	-	-	-	-	-	-	-
Cannbio_001233	UniRef100_A0A2P5AA16 NB-ARC domain, LRR domain containing protein (Fragment) n=1 Tax=Parasponia andersonii TaxID=3476 RepID=A0A2P5AA16_PARAD	-	-	3.10214	-	-	-	-	-2.74047	-3.43796	-3.90384
Cannbio_001234	UniRef100_A0A2P5DHZ5 Ubiquitin system component Cue n=1 Tax=Parasponia andersonii TaxID=3476 RepID=A0A2P5DHZ5_PARAD	-	-	5.40919	-	-	-	-	-6.86333	-5.82242	-6.56647
Cannbio_001235	UniRef100_UPI00077E936C THO complex subunit 5B n=1 Tax=Ziziphus jujuba TaxID=326968 RepID=UPI00077E936C	-	-	-6.79236	-	-	-	-	5.55309	5.6138	-
Cannbio_001236	UniRef100_A0A2P5CEN1 Purple acid phosphatase n=1 Tax=Trema orientalis TaxID=63057 RepID=A0A2P5CEN1_9ROSA	2.59038	-	2.01738	3.49472	2.11162	3.01597	-	-	-	-
Cannbio_001237	UniRef100_S8BVE7 Uncharacterized protein (Fragment) n=1 Tax=Genlisea aurea TaxID=192259 RepID=S8BVE7_9LAMI	-	-	-	-	-	-	-	-	-	-
Cannbio_001238	UniRef100_UPI00077283FC probable histone H2A.1 n=1 Tax=Ricinus communis TaxID=3988 RepID=UPI00077283FC	-2.70318	-	-	-	-2.70392	-	-	-3.87592	-	-
Cannbio_001239	UniRef100_A0A2P5EX13 N-terminal acetyltransferase A, auxiliary subunit n=1 Tax=Trema orientalis TaxID=63057 RepID=A0A2P5EX13_9ROSA	-	-	-	-	-	-	-	-	-	-
Cannbio_001240	UniRef100_A0A2P5EVS0 Phosphate-induced protein n=1 Tax=Trema orientalis TaxID=63057 RepID=A0A2P5EVS0_9ROSA	5.80783	-	2.25069	-	4.81324	-	5.52614	3.55713	-	-
Cannbio_001241	UniRef100_A0A2P5BU71 Pyrroline-5-carboxylate reductase n=1 Tax=Parasponia andersonii TaxID=3476 RepID=A0A2P5BU71_PARAD	-	-	-	-	-	-	-	-	-	-
Cannbio_001242	UniRef100_UPI000905B7FE uncharacterized protein LOC109214058 n=1 Tax=Nicotiana attenuata TaxID=49451 RepID=UPI000905B7FE	-	-	-	-	-	-	-	-	-	-
Cannbio_001243	UniRef100_W9SGA8 Uncharacterized protein n=2 Tax=Morus notabilis TaxID=981085 RepID=W9SGA8_9ROSA	-	-	-	-	-	-	-	-	-	-
Cannbio_001244	UniRef100_A0A1D6JI13 Pyruvate kinase n=1 Tax=Zea mays TaxID=4577 RepID=A0A1D6JI13_MAIZE	-	-	-	-	-	-	-	-	-	-
Cannbio_001245	UniRef100_A0A2P5WJH4 Uncharacterized protein n=1 Tax=Gossypium barbadense TaxID=3634 RepID=A0A2P5WJH4_GOSBA	-3.32382	-	-	4.18564	-2.59105	4.91842	-7.50947	-2.6944	-	4.81507
Cannbio_001246	UniRef100_A0A2P5BC79 Mitogen-activated protein kinase kinase kinase n=1 Tax=Trema orientalis TaxID=63057 RepID=A0A2P5BC79_9ROSA	-	-	-	-2.67226	-	-	-	-	-	-
Cannbio_001247	UniRef100_W9RJB9 ABC transporter G family member 32 n=1 Tax=Morus notabilis TaxID=981085 RepID=W9RJB9_9ROSA	-	-	-	-	-	-	-	-	-	-
Cannbio_001248	UniRef100_A0A2P5BPK0 Polyphenol oxidase n=1 Tax=Parasponia andersonii TaxID=3476 RepID=A0A2P5BPK0_PARAD	3.85962	-	3.86055	-	3.92503	-	-	-	-3.92596	-
Cannbio_001249	UniRef100_A0A2N9EB15 Uncharacterized protein n=1 Tax=Fagus sylvatica TaxID=28930 RepID=A0A2N9EB15_FAGSY	-	-	-	-	-	-	-	-	-	-
Cannbio_001250	UniRef100_UPI0009D71F41 uncharacterized protein LOC110009400 n=1 Tax=Jatropha curcas TaxID=180498 RepID=UPI0009D71F41	-	-	-	-	-	-	-	-	-	-
Cannbio_001251	UniRef100_A0A2P5E0C2 Transmembrane protein n=1 Tax=Parasponia andersonii TaxID=3476 RepID=A0A2P5E0C2_PARAD	2.58741	-	-	-	3.51691	-	3.30433	2.55798	-	-
Cannbio_001252	UniRef100_UPI000D628B6F uncharacterized protein LOC112527050 isoform X1 n=1 Tax=Cynara cardunculus var. scolymus TaxID=59895 RepID=UPI000D628B6F	-	-	-	-	-	-	-	-	-	-2.40537
Cannbio_001253	UniRef100_A0A2P5B4E8 4-hydroxy-3-methylbut-2-enyl diphosphate reductase n=1 Tax=Trema orientalis TaxID=63057 RepID=A0A2P5B4E8_9ROSA	2.98693	-	2.51378	-	-	-	-	-	-	-
Cannbio_001254	UniRef100_UPI000C21BC48 uncharacterized membrane protein At1g16860-like n=1 Tax=Cucurbita maxima TaxID=3661 RepID=UPI000C21BC48	-2.08899	-	-	-	-	-	-	-	-	-
Cannbio_001255	UniRef100_UPI000CED264D probable protein phosphatase 2C 51 isoform X2 n=1 Tax=Morus notabilis TaxID=981085 RepID=UPI000CED264D	-	-	-	-	-	-	-	-	-	-
Cannbio_001256	UniRef100_A0A2P5ABA8 Peroxidase n=1 Tax=Trema orientalis TaxID=63057 RepID=A0A2P5ABA8_9ROSA	-	-	-	-8.38088	-	-7.48817	7.37854	-	-	-7.24742
Cannbio_001257	UniRef100_A0A0D2N1S7 Uncharacterized protein (Fragment) n=1 Tax=Gossypium raimondii TaxID=29730 RepID=A0A0D2N1S7_GOSRA	-	-	-	-	-	-	-	-	-	-
Cannbio_001258	UniRef100_G9JLQ6 Ribosomal protein S4 n=1 Tax=Millettia pinnata TaxID=56065 RepID=G9JLQ6_MILPI	-	-	2.18456	-	-	-	-	-2.43175	-2.60894	-
Cannbio_001259	UniRef100_A0A2P5BPG1 Histidine kinase n=1 Tax=Parasponia andersonii TaxID=3476 RepID=A0A2P5BPG1_PARAD	-	-	-	-	-	-	-	-	-	-
Cannbio_001260	UniRef100_A0A2P5BPG1 Histidine kinase n=1 Tax=Parasponia andersonii TaxID=3476 RepID=A0A2P5BPG1_PARAD	2.07281	-	-	-	2.06521	-	-	-	-	-
Cannbio_001261	UniRef100_UPI000B7B8BCC uncharacterized acetyltransferase At3g50280-like n=1 Tax=Prunus avium TaxID=42229 RepID=UPI000B7B8BCC	-3.6472	-	-	-	-3.6706	-	-4.72306	-2.9544	-	-
Cannbio_001262	UniRef100_UPI000C1D85B2 chlorophyll a-b binding protein 7, chloroplastic-like n=1 Tax=Olea europaea var. sylvestris TaxID=158386 RepID=UPI000C1D85B2	-	-	-	5.82353	-	5.84616	-6.82597	-	-	6.43083
Cannbio_001263	UniRef100_A0A2P5BLD8 Tetrapyrrole biosynthesis, uroporphyrinogen III synthase n=1 Tax=Trema orientalis TaxID=63057 RepID=A0A2P5BLD8_9ROSA	-	-	-	-	-	4.80554	-	-	-	-
Cannbio_001264	UniRef100_A0A2K3NV45 Pyruvate kinase n=1 Tax=Trifolium pratense TaxID=57577 RepID=A0A2K3NV45_TRIPR	-	-	-	-	-	-	-	-	-	-
Cannbio_001265	UniRef100_A0A2P5B4E8 4-hydroxy-3-methylbut-2-enyl diphosphate reductase n=1 Tax=Trema orientalis TaxID=63057 RepID=A0A2P5B4E8_9ROSA	2.29895	-	-	-	-	-	-	-	-	-
Cannbio_001266	UniRef100_A0A0V0GHP3 Putative ovule protein n=1 Tax=Solanum chacoense TaxID=4108 RepID=A0A0V0GHP3_SOLCH	-	2.36603	3.92631	-	-	-	-	-	-	-
Cannbio_001267	UniRef100_A0A2P5CCM1 F-box domain containing protein n=1 Tax=Trema orientalis TaxID=63057 RepID=A0A2P5CCM1_9ROSA	-	-	-	-	-	-	-	-	-	-
Cannbio_001268	UniRef100_A0A2P5D105 Aromatic-L-amino-acid decarboxylase n=1 Tax=Trema orientalis TaxID=63057 RepID=A0A2P5D105_9ROSA	-	-	-2.37951	-6.47882	-	-6.17332	4.67145	-	2.07401	-4.09931
Cannbio_001269	UniRef100_A0A2P5F8G3 LRR domain containing protein n=1 Tax=Trema orientalis TaxID=63057 RepID=A0A2P5F8G3_9ROSA	-	-	3.16261	-	-	-	-	-	-2.47793	-2.90392
Cannbio_001270	UniRef100_UPI0005113D0D 60S ribosomal protein L23a n=1 Tax=Pyrus x bretschneideri TaxID=225117 RepID=UPI0005113D0D	-	-	-	-	-	-	-	-	-	-
Cannbio_001271	UniRef100_A0A0V0IFT2 Putative trans-cinnamate 4-monooxygenase-like n=1 Tax=Solanum chacoense TaxID=4108 RepID=A0A0V0IFT2_SOLCH	-	-	-	-	-	-	-	-	-	-
Cannbio_001272	UniRef100_W1P2D3 Uncharacterized protein (Fragment) n=1 Tax=Amborella trichopoda TaxID=13333 RepID=W1P2D3_AMBTC	-2.56414	-	-	-	-	-	-	-2.17165	-	-
Cannbio_001273	UniRef100_A0A2P5E9S2 Translation elongation factor n=1 Tax=Trema orientalis TaxID=63057 RepID=A0A2P5E9S2_9ROSA	-	-	-	-	-	-	-	-	-3.18355	-3.79962
Cannbio_001274	UniRef100_A0A2P5DXU2 Sieve element occlusion n=1 Tax=Trema orientalis TaxID=63057 RepID=A0A2P5DXU2_9ROSA	-	-	4.69943	5.66442	2.61471	6.44057	-	-	-5.47558	-
Cannbio_001275	UniRef100_A0A2P5EKV5 Annexin n=1 Tax=Trema orientalis TaxID=63057 RepID=A0A2P5EKV5_9ROSA	-	-	-	-	-	-	-	-	-	-
Cannbio_001276	UniRef100_A0A2G5CX33 Uncharacterized protein n=1 Tax=Aquilegia coerulea TaxID=218851 RepID=A0A2G5CX33_AQUCA	-	-	-2.43587	-	-	-	-	-	3.75867	-
Cannbio_001277	UniRef100_A0A2P5D6R6 Development/cell death domain containing protein n=1 Tax=Trema orientalis TaxID=63057 RepID=A0A2P5D6R6_9ROSA	3.36532	-	2.54605	-	2.82725	-	-	-	-2.00798	-
Cannbio_001278	UniRef100_A0A2P5QT12 Uncharacterized protein n=1 Tax=Gossypium barbadense TaxID=3634 RepID=A0A2P5QT12_GOSBA	-	-	-	-	-	-	-	-	-	-
Cannbio_001279	UniRef100_A0A059D4J5 Uncharacterized protein n=3 Tax=Eucalyptus grandis TaxID=71139 RepID=A0A059D4J5_EUCGR	-	-	-	-	-	-	-	-	-	-
Cannbio_001280	UniRef100_A0A2P5CD24 Terminal organelle assembly protein n=1 Tax=Trema orientalis TaxID=63057 RepID=A0A2P5CD24_9ROSA	-	-	-	-	-	-	-	-	-	-
Cannbio_001281	UniRef100_A0A2P5B7F5 Propionate-CoA ligase n=1 Tax=Trema orientalis TaxID=63057 RepID=A0A2P5B7F5_9ROSA	-	-	2.3581	-	-	-	-	-	-2.51268	-
Cannbio_001282	UniRef100_A0A0D2S9P0 Uncharacterized protein n=1 Tax=Gossypium raimondii TaxID=29730 RepID=A0A0D2S9P0_GOSRA	-3.14495	-	-	-	-2.01018	-	-	-2.08871	-	-
Cannbio_001283	UniRef100_A0A1U8FKI1 protein CHUP1, chloroplastic isoform X2 n=1 Tax=Capsicum annuum TaxID=4072 RepID=A0A1U8FKI1_CAPAN	-5.18978	-2.15153	-4.28689	-	-3.03825	-	-4.19567	-	2.13536	3.29278
Cannbio_001284	UniRef100_A0A0K9Q829 Uncharacterized protein (Fragment) n=2 Tax=Spinacia oleracea TaxID=3562 RepID=A0A0K9Q829_SPIOL	-	-	-	5.91361	-	5.51769	-6.34665	-	-	6.82045
Cannbio_001285	UniRef100_UPI000D69B2D7 putative 12-oxophytodienoate reductase 11 n=1 Tax=Ricinus communis TaxID=3988 RepID=UPI000D69B2D7	3.06039	-	3.10226	-	2.99853	-	2.98083	-	-3.0404	-3.0227
Cannbio_001286	UniRef100_W9QQD5 Acyl-CoA dehydrogenase family member 10 n=1 Tax=Morus notabilis TaxID=981085 RepID=W9QQD5_9ROSA	5.05539	-	4.58159	2.73716	3.7906	-	-	-	-3.3168	-
Cannbio_001287	UniRef100_A0A2P5CBH7 Spastin n=1 Tax=Parasponia andersonii TaxID=3476 RepID=A0A2P5CBH7_PARAD	-	-	-	-	-	-	-	-	-	-
Cannbio_001288	UniRef100_A5BB21 Uncharacterized protein n=1 Tax=Vitis vinifera TaxID=29760 RepID=A5BB21_VITVI	-	-	-	-	-	-	-	-	-	-
Cannbio_001289	UniRef100_A0A2P5ACK6 Uncharacterized protein n=1 Tax=Parasponia andersonii TaxID=3476 RepID=A0A2P5ACK6_PARAD	-	-	-	-	-	-	-	-	-	-
Cannbio_001290	UniRef100_UPI00057AEBE6 polyadenylate-binding protein 2-like n=1 Tax=Populus euphratica TaxID=75702 RepID=UPI00057AEBE6	-	-	-	-	-	-	-	-	-	-
Cannbio_001291	UniRef100_A0A2P5DKN6 Ribose 5-phosphate isomerase, type A n=1 Tax=Parasponia andersonii TaxID=3476 RepID=A0A2P5DKN6_PARAD	-	-	-	-	-	-	-	-	-	-
Cannbio_001292	UniRef100_A0A2P5E2H1 MADS-box transcription factor n=1 Tax=Parasponia andersonii TaxID=3476 RepID=A0A2P5E2H1_PARAD	5.50818	-	3.95789	6.76602	5.79486	7.0527	-	-	-4.24457	2.80813
Cannbio_001293	UniRef100_A0A0R0GR39 Uncharacterized protein n=1 Tax=Glycine max TaxID=3847 RepID=A0A0R0GR39_SOYBN	-	-	-	-	-	-	-	-	-	-
Cannbio_001294	UniRef100_A0A126X0M1 Putative LOV domain-containing protein n=1 Tax=Cannabis sativa TaxID=3483 RepID=A0A126X0M1_CANSA	-	-	-	5.37052	-	6.18309	-5.50748	-	-	5.45364
Cannbio_001295	UniRef100_W1P2D3 Uncharacterized protein (Fragment) n=1 Tax=Amborella trichopoda TaxID=13333 RepID=W1P2D3_AMBTC	-	-	-	-	-	-	-	-	-	2.35898
Cannbio_001296	UniRef100_A0A2P5AD11 NB-ARC domain, LRR domain containing protein n=1 Tax=Parasponia andersonii TaxID=3476 RepID=A0A2P5AD11_PARAD	-	-	-	-	-	-	-	-	-	-
Cannbio_001297	UniRef100_A0A2P5CFW8 TIP41-like protein n=1 Tax=Parasponia andersonii TaxID=3476 RepID=A0A2P5CFW8_PARAD	2.22159	-	-	-	2.10025	-	-	2.46149	-	-
Cannbio_001298	UniRef100_UPI000CD92AE4 40S ribosomal protein S8-2 n=1 Tax=Lactuca sativa TaxID=4236 RepID=UPI000CD92AE4	-	-	-	-	-	-	-	-	-	-
Cannbio_001299	UniRef100_A0A2P5AAJ3 Calmodulin-binding domain (Fragment) n=1 Tax=Trema orientalis TaxID=63057 RepID=A0A2P5AAJ3_9ROSA	-	-	-	-	-	-	-	-	-	-
Cannbio_001300	UniRef100_A0A2P5AAJ3 Calmodulin-binding domain (Fragment) n=1 Tax=Trema orientalis TaxID=63057 RepID=A0A2P5AAJ3_9ROSA	2.43557	-	-	-	-	-	-	-	-	-
Cannbio_001301	UniRef100_A0A2P5B4E8 4-hydroxy-3-methylbut-2-enyl diphosphate reductase n=1 Tax=Trema orientalis TaxID=63057 RepID=A0A2P5B4E8_9ROSA	2.13035	-	2.61742	-	-	-	-	-	-	-
Cannbio_001302	UniRef100_UPI00057B07D8 uncharacterized protein LOC105121628 isoform X2 n=1 Tax=Populus euphratica TaxID=75702 RepID=UPI00057B07D8	-	-	-	-	-	-	-	-	-	-
Cannbio_001303	UniRef100_Q8RVK9 Naringenin-chalcone synthase n=1 Tax=Cannabis sativa TaxID=3483 RepID=CHS_CANSA	-	-	2.92979	7.83518	-	6.948	-7.26534	-2.35995	-2.04261	4.90539
Cannbio_001304	UniRef100_A0A2P5ASL2 Glycoside hydrolase n=1 Tax=Parasponia andersonii TaxID=3476 RepID=A0A2P5ASL2_PARAD	-	-	6.0885	-2.59881	-	-2.17069	-	-7.06766	-6.51662	-8.68731
Cannbio_001305	UniRef100_A0A2P5ASL2 Glycoside hydrolase n=1 Tax=Parasponia andersonii TaxID=3476 RepID=A0A2P5ASL2_PARAD	-	-	-2.76235	-2.18212	-	-	-	-	2.26588	-
Cannbio_001306	UniRef100_A0A2P5CIU8 Squalene cyclase, N-terminal n=2 Tax=Parasponia andersonii TaxID=3476 RepID=A0A2P5CIU8_PARAD	2.17786	-	2.28069	2.21856	-	-	-	-	-	-
Cannbio_001307	UniRef100_A0A2P5CKQ2 Allergen Ole e 1, conserved site n=1 Tax=Parasponia andersonii TaxID=3476 RepID=A0A2P5CKQ2_PARAD	-	-	2.42592	-	-	-	-	-2.91762	-	-
Cannbio_001308	UniRef100_A0A1R3HZ74 Ribosomal protein S25 n=1 Tax=Corchorus olitorius TaxID=93759 RepID=A0A1R3HZ74_9ROSI	-	-	-	-	-	-	-	-	-	-
Cannbio_001309	UniRef100_A0A2P5ACQ9 Mono-functional heme-containing catalase n=1 Tax=Parasponia andersonii TaxID=3476 RepID=A0A2P5ACQ9_PARAD	-	-	-	3.28297	-	3.28251	-3.12	-	-	3.30898
Cannbio_001310	UniRef100_A0A2P5FQ61 Basic-leucine zipper transcription factor n=1 Tax=Trema orientalis TaxID=63057 RepID=A0A2P5FQ61_9ROSA	-	-	-	-	-	-	-	-	-	-
Cannbio_001311	UniRef100_A0A2P5FQ61 Basic-leucine zipper transcription factor n=1 Tax=Trema orientalis TaxID=63057 RepID=A0A2P5FQ61_9ROSA	-	-	-	-	-	-	-	-	-	-
Cannbio_001312	UniRef100_U5CWT0 Uncharacterized protein (Fragment) n=1 Tax=Amborella trichopoda TaxID=13333 RepID=U5CWT0_AMBTC	-	-	-	2.15712	-	2.44647	-	2.19962	-	4.11909
Cannbio_001313	UniRef100_A0A2P5DSC4 Ribosomal protein n=1 Tax=Parasponia andersonii TaxID=3476 RepID=A0A2P5DSC4_PARAD	-	-	-	-	-	-2.05557	-	-	-	-
Cannbio_001314	UniRef100_A0A2P5B8M1 Phosphoinositide phosphatase SACs n=1 Tax=Parasponia andersonii TaxID=3476 RepID=A0A2P5B8M1_PARAD	-	-	-	-	-	-	-	-	-	-
Cannbio_001315	UniRef100_UPI0009017257 actin-depolymerizing factor 2-like n=1 Tax=Ipomoea nil TaxID=35883 RepID=UPI0009017257	-	-	-	-	-	-	-	-	-	-
Cannbio_001316	UniRef100_A5B9Q7 Uncharacterized protein n=1 Tax=Vitis vinifera TaxID=29760 RepID=A5B9Q7_VITVI	-	-	-	-	-	-	-	-	-	-
Cannbio_001317	UniRef100_A0A2P5BHZ4 Tetraspanin/Peripherin n=1 Tax=Parasponia andersonii TaxID=3476 RepID=A0A2P5BHZ4_PARAD	2.43175	-	-	-	2.50885	-	2.21103	-	-	-
Cannbio_001318	UniRef100_C0KKW6 Cinnamic acid 4-hydroxylase n=1 Tax=Humulus lupulus TaxID=3486 RepID=C0KKW6_HUMLU	-	-	2.93666	-	-	-	-	-	-2.5611	-
Cannbio_001319	UniRef100_A0A2P5FPJ5 LIM-domain binding protein/SEUSS n=1 Tax=Trema orientalis TaxID=63057 RepID=A0A2P5FPJ5_9ROSA	-	-	-	-	-	-	-	-	-	-
Cannbio_001320	UniRef100_A0A2P5FGJ6 Treslin n=1 Tax=Trema orientalis TaxID=63057 RepID=A0A2P5FGJ6_9ROSA	-2.57881	-	-	-	-2.26226	-	-	-4.41398	-	-
Cannbio_001321	UniRef100_A0A2P5ETC0 Mlo-related protein n=1 Tax=Trema orientalis TaxID=63057 RepID=A0A2P5ETC0_9ROSA	-	-	-	-	-	-	-	-	-	-
Cannbio_001322	UniRef100_A0A2P5EX49 Phospholipase D n=1 Tax=Trema orientalis TaxID=63057 RepID=A0A2P5EX49_9ROSA	-	-	-	-	-	-	-	-	-	-
Cannbio_001323	UniRef100_A0A2P5BEH3 Lon protease homolog 2, peroxisomal n=1 Tax=Parasponia andersonii TaxID=3476 RepID=A0A2P5BEH3_PARAD	-	-	-	4.33935	-	-	-	-	-	-
Cannbio_001324	UniRef100_A0A2P5ESU7 Malic enzyme n=2 Tax=Mesangiospermae TaxID=1437183 RepID=A0A2P5ESU7_9ROSA	-	-	-	-	-	-	-	-	-	-
Cannbio_001325	UniRef100_D7L1K8 Predicted protein n=1 Tax=Arabidopsis lyrata subsp. lyrata TaxID=81972 RepID=D7L1K8_ARALL	-	-	-	-	-	2.97349	-3.51977	-	-	2.52109
Cannbio_001326	UniRef100_Q8RVK9 Naringenin-chalcone synthase n=1 Tax=Cannabis sativa TaxID=3483 RepID=CHS_CANSA	2.99904	-	4.36285	7.03115	-	5.67052	-	-	-3.00222	-
Cannbio_001327	UniRef100_A0A2P5EYE6 ATP-dependent Clp protease proteolytic subunit n=1 Tax=Trema orientalis TaxID=63057 RepID=A0A2P5EYE6_9ROSA	-	-	-5.75798	-2.34284	-	-	-	4.46533	4.88302	3.41515
Cannbio_001328	UniRef100_A0A2P5ESU8 Aromatic-L-amino-acid decarboxylase n=1 Tax=Trema orientalis TaxID=63057 RepID=A0A2P5ESU8_9ROSA	-2.45093	-	-3.00935	-7.30929	-2.18927	-7.04763	4.85836	-	2.74769	-4.29995
Cannbio_001329	UniRef100_UPI000905B7FE uncharacterized protein LOC109214058 n=1 Tax=Nicotiana attenuata TaxID=49451 RepID=UPI000905B7FE	-3.62484	-	-	-	-2.7323	-	-	-	-	-
Cannbio_001330	UniRef100_A0A2P5BR60 Proton-dependent oligopeptide transporter family n=1 Tax=Parasponia andersonii TaxID=3476 RepID=A0A2P5BR60_PARAD	-	-	-	-	-	-	-	-	-	-
Cannbio_001331	UniRef100_A0A200QVA9 Transmembrane 9 superfamily member n=1 Tax=Macleaya cordata TaxID=56857 RepID=A0A200QVA9_9MAGN	-	-	-	-	-	-	-	-	-	-
Cannbio_001332	UniRef100_U5CUZ1 Uncharacterized protein (Fragment) n=1 Tax=Amborella trichopoda TaxID=13333 RepID=U5CUZ1_AMBTC	-	-	-	-	-	-	-	-	-	-
Cannbio_001333	UniRef100_A0A2P5EGW5 14-3-3 protein n=1 Tax=Trema orientalis TaxID=63057 RepID=A0A2P5EGW5_9ROSA	-	-	-	-	-	-	-	-	-	-
Cannbio_001334	UniRef100_UPI000B7B8D76 non-specific lipid-transfer protein 1-like n=1 Tax=Prunus avium TaxID=42229 RepID=UPI000B7B8D76	-	-	-	-	-	-	-	-	-	-
Cannbio_001335	UniRef100_Q8VX73 Peptidyl-prolyl cis-trans isomerase n=1 Tax=Ricinus communis TaxID=3988 RepID=Q8VX73_RICCO	-	-	-2.97386	-2.23191	-	-	-	-	2.24684	-
Cannbio_001336	UniRef100_A0A2P5DXU2 Sieve element occlusion n=1 Tax=Trema orientalis TaxID=63057 RepID=A0A2P5DXU2_9ROSA	5.6604	-	5.18044	5.66453	5.90337	5.90749	-	-	-5.4234	-
Cannbio_001337	UniRef100_A0A2P5D5K4 Pectin acetylesterase n=1 Tax=Parasponia andersonii TaxID=3476 RepID=A0A2P5D5K4_PARAD	-	-	-	-	-	-	-	-	-	-
Cannbio_001338	UniRef100_A0A1D1YW98 60S ribosomal protein L28 n=1 Tax=Anthurium amnicola TaxID=1678845 RepID=A0A1D1YW98_9ARAE	-	-	-	-	-	-	-	-	-	-
Cannbio_001339	UniRef100_UPI000CED74C0 protein IQ-DOMAIN 14-like n=1 Tax=Morus notabilis TaxID=981085 RepID=UPI000CED74C0	2.49422	-	-	-	-	-	-	-	-	-
Cannbio_001340	UniRef100_A0A2P5F9L0 Major latex protein domain containing protein n=1 Tax=Trema orientalis TaxID=63057 RepID=A0A2P5F9L0_9ROSA	3.58486	-	2.18842	-	2.51841	-	3.17844	-	-	-
Cannbio_001341	UniRef100_UPI00057A0D47 uncharacterized protein LOC105122593 n=1 Tax=Populus euphratica TaxID=75702 RepID=UPI00057A0D47	-	-	-	-	-	-	-	-	-	-
Cannbio_001342	UniRef100_A0A1S3B4U7 triosephosphate isomerase, cytosolic n=1 Tax=Cucumis melo TaxID=3656 RepID=A0A1S3B4U7_CUCME	-	-	-	-	-	-	-	-	-	-
Cannbio_001343	UniRef100_A0A0V0INU7 Putative ovule protein n=1 Tax=Solanum chacoense TaxID=4108 RepID=A0A0V0INU7_SOLCH	-	-	-	-	-	-	-	-	-	-2.13495
Cannbio_001344	UniRef100_UPI000D9AD71F hypothetical protein n=3 Tax=Aspergillus heteromorphus CBS 117.55 TaxID=1448321 RepID=UPI000D9AD71F	-	-2.28406	-	2.2978	-	4.58186	-3.5463	-2.89309	-3.92865	-
Cannbio_001345	UniRef100_UPI000C0446D5 uncharacterized protein LOC111289175 n=1 Tax=Durio zibethinus TaxID=66656 RepID=UPI000C0446D5	-	-	-	-	-	2.04756	-2.83268	-3.1117	-2.32658	-
Cannbio_001346	UniRef100_UPI000901F2A6 uncharacterized protein LOC109155154 n=1 Tax=Ipomoea nil TaxID=35883 RepID=UPI000901F2A6	-	-	-	-	-	-	-	-	-	-
Cannbio_001347	UniRef100_A0A2P5DCA4 Wound-responsive family protein (Fragment) n=1 Tax=Parasponia andersonii TaxID=3476 RepID=A0A2P5DCA4_PARAD	5.01433	-	-	2.51851	4.82983	2.33401	2.49582	4.66617	-	2.17035
Cannbio_001348	UniRef100_A0A2P5EB85 ATP-binding cassette containing protein n=1 Tax=Trema orientalis TaxID=63057 RepID=A0A2P5EB85_9ROSA	-2.84708	-2.51635	-	-	-	-	-	-	-2.68865	-
Cannbio_001349	UniRef100_A0A2P5FNS1 GPCR kinase n=1 Tax=Trema orientalis TaxID=63057 RepID=A0A2P5FNS1_9ROSA	-	-	-	-	-	-	2.56303	-	-	-
Cannbio_001350	UniRef100_A0A2P5EP53 Proton-dependent oligopeptide transporter n=1 Tax=Trema orientalis TaxID=63057 RepID=A0A2P5EP53_9ROSA	-	-	-	-	-	-	-	-	-	-
Cannbio_001351	UniRef100_A0A2P5C2L9 Sodium/calcium exchanger membrane region n=1 Tax=Trema orientalis TaxID=63057 RepID=A0A2P5C2L9_9ROSA	-	-	-	-	-	-	-	-	-	-
Cannbio_001352	UniRef100_F6HZS6 Uncharacterized protein n=1 Tax=Vitis vinifera TaxID=29760 RepID=F6HZS6_VITVI	6.22789	-	2.01457	2.60926	5.58547	-	3.61863	4.21332	-	-
Cannbio_001353	UniRef100_A0A2P5FW67 Pyruvate kinase n=1 Tax=Trema orientalis TaxID=63057 RepID=A0A2P5FW67_9ROSA	-	-	-	-	-	-	-	-	-	-
Cannbio_001354	UniRef100_A0A1R3GYC9 Uncharacterized protein n=1 Tax=Corchorus olitorius TaxID=93759 RepID=A0A1R3GYC9_9ROSI	-	-	-	-	-	-	-	-	-	-
Cannbio_001355	UniRef100_F6GVT4 Uncharacterized protein n=1 Tax=Vitis vinifera TaxID=29760 RepID=F6GVT4_VITVI	-	-	-	-	-	-	-	-	-	-
Cannbio_001356	UniRef100_A0A2P5AEB2 PLAT/LH2 domain containing protein n=1 Tax=Trema orientalis TaxID=63057 RepID=A0A2P5AEB2_9ROSA	-	-	-	-2.178	-	-2.50168	-	-	-	-
Cannbio_001357	UniRef100_A0A2P5FIA3 Tyrosyl-DNA phosphodiesterase I n=1 Tax=Trema orientalis TaxID=63057 RepID=A0A2P5FIA3_9ROSA	-	-	-4.62207	-7.83912	-	-8.32043	7.74466	-	5.10338	-
Cannbio_001358	UniRef100_A0A0J8BHP9 Uncharacterized protein (Fragment) n=1 Tax=Beta vulgaris subsp. vulgaris TaxID=3555 RepID=A0A0J8BHP9_BETVU	-	-	-	-2.66216	-	-3.95609	3.13151	-	2.17597	-
Cannbio_001359	UniRef100_A0A2P5DK03 Transferase n=1 Tax=Trema orientalis TaxID=63057 RepID=A0A2P5DK03_9ROSA	2.44506	-	-	7.27076	-	6.40618	-4.8257	-	-	6.16479
Cannbio_001360	UniRef100_A0A176WFF8 Uncharacterized protein n=1 Tax=Marchantia polymorpha subsp. ruderalis TaxID=1480154 RepID=A0A176WFF8_MARPO	-	-	-	-	-	-	-	-	-	-
Cannbio_001361	UniRef100_UPI000CED3285 putative disease resistance protein RGA3 n=1 Tax=Morus notabilis TaxID=981085 RepID=UPI000CED3285	-2.55077	-	-	-	-	-	-	-	-	-
Cannbio_001362	UniRef100_A0A2P5B6E1 Fanconi anemia group F protein (FANCF) n=1 Tax=Parasponia andersonii TaxID=3476 RepID=A0A2P5B6E1_PARAD	-	-	-	2.81328	-	2.50572	-3.44255	-	-	3.32523
Cannbio_001363	UniRef100_A0A2P5EJC3 Leucine-rich repeat receptor kinase n=1 Tax=Trema orientalis TaxID=63057 RepID=A0A2P5EJC3_9ROSA	-	-	-	-2.09458	-	-2.20058	2.74734	-	-	-
Cannbio_001364	UniRef100_A0A2P5C520 DEAD-box ATP-dependent RNA helicase n=1 Tax=Parasponia andersonii TaxID=3476 RepID=A0A2P5C520_PARAD	-	-	-	-	-	-	-	-	-	-
Cannbio_001365	UniRef100_J3MFF9 Uncharacterized protein n=1 Tax=Oryza brachyantha TaxID=4533 RepID=J3MFF9_ORYBR	-	-	-	-	-	-	-	-	-	-
Cannbio_001366	UniRef100_A0A2P5FTP5 AAA ATPase, CDC48 family n=1 Tax=Trema orientalis TaxID=63057 RepID=A0A2P5FTP5_9ROSA	-	-	-	-	-	-	-	-	-	-
Cannbio_001367	UniRef100_A0A2P5FEA6 Clathrin light chain n=1 Tax=Trema orientalis TaxID=63057 RepID=A0A2P5FEA6_9ROSA	-	-	-	-	-	-	-	-	-	-
Cannbio_001368	UniRef100_A0A2K3LMI9 Sodium/calcium exchanger family protein (Fragment) n=1 Tax=Trifolium pratense TaxID=57577 RepID=A0A2K3LMI9_TRIPR	-	-	4.53519	-	2.10519	-	2.55912	-2.61948	-4.72466	-5.1786
Cannbio_001369	UniRef100_A0A2P5DRA9 Pectin acetylesterase n=1 Tax=Trema orientalis TaxID=63057 RepID=A0A2P5DRA9_9ROSA	-	-	-	-	-	-	-	-	-	-
Cannbio_001370	UniRef100_A0A1Q3D650 Uncharacterized protein n=1 Tax=Cephalotus follicularis TaxID=3775 RepID=A0A1Q3D650_CEPFO	-	-	-	-	-	-	-	-	-	-
Cannbio_001371	UniRef100_A0A2P5CE67 Alcohol dehydrogenase superfamily, zinc-type (Fragment) n=1 Tax=Trema orientalis TaxID=63057 RepID=A0A2P5CE67_9ROSA	-	-	-	-	-	-	-	-	-	-
Cannbio_001372	UniRef100_UPI000CECF9FC uncharacterized protein LOC112090970 n=1 Tax=Morus notabilis TaxID=981085 RepID=UPI000CECF9FC	-	-	-	-	-	-	-	-	-	-
Cannbio_001373	UniRef100_UPI00053C0CD8 60S ribosomal protein L24-like n=1 Tax=Tarenaya hassleriana TaxID=28532 RepID=UPI00053C0CD8	-	-	-2.64258	-	-	-	-	2.18231	2.77648	-
Cannbio_001374	UniRef100_A0A2P5CE67 Alcohol dehydrogenase superfamily, zinc-type (Fragment) n=1 Tax=Trema orientalis TaxID=63057 RepID=A0A2P5CE67_9ROSA	-	-	-	-	-	-7.68252	-	-	-	-7.9252
Cannbio_001375	UniRef100_A0A1V0QSG2 Terpene synthase n=1 Tax=Cannabis sativa TaxID=3483 RepID=A0A1V0QSG2_CANSA	3.2539	-	4.00284	6.18557	2.94278	5.87445	-	-	-3.69173	-
Cannbio_001376	UniRef100_UPI000B93166E geranylgeranyl diphosphate reductase, chloroplastic n=1 Tax=Momordica charantia TaxID=3673 RepID=UPI000B93166E	-2.39634	-	-	-	-	-	-2.62584	-	-	-
Cannbio_001377	UniRef100_A0A2N9HWH6 Uncharacterized protein n=1 Tax=Fagus sylvatica TaxID=28930 RepID=A0A2N9HWH6_FAGSY	-2.37607	-	-2.55977	-4.82021	-	-3.41025	-	-	-	-
Cannbio_001378	UniRef100_UPI000C049B90 phosphatidylinositol N-acetylglucosaminyltransferase subunit C n=1 Tax=Durio zibethinus TaxID=66656 RepID=UPI000C049B90	-	-	-	-2.29268	-	-	-	-	-	-
Cannbio_001379	UniRef100_UPI000B939F32 uncharacterized protein LOC111004557 n=1 Tax=Momordica charantia TaxID=3673 RepID=UPI000B939F32	-	-	-	-	-	-	-	-	-	-
Cannbio_001380	UniRef100_A0A2P5D7N8 Splicing factor-like protein n=1 Tax=Parasponia andersonii TaxID=3476 RepID=A0A2P5D7N8_PARAD	-	-	-	3.35701	-	3.48516	-4.32896	-2.18626	-	2.1427
Cannbio_001381	UniRef100_A0A2P5E2B1 Protein KTI12/L-seryl-tRNA(Sec) kinase n=1 Tax=Parasponia andersonii TaxID=3476 RepID=A0A2P5E2B1_PARAD	-	-	-	-	-	-	-	-	-	-
Cannbio_001382	UniRef100_Q9AVH2 Putative senescence-associated protein (Fragment) n=1 Tax=Pisum sativum TaxID=3888 RepID=Q9AVH2_PEA	-	-	-	-	-	-	-	-2.10542	-	-
Cannbio_001383	UniRef100_A0A2P5E258 Oleosin-B3-like protein n=1 Tax=Parasponia andersonii TaxID=3476 RepID=A0A2P5E258_PARAD	-	-	-	5.62944	-	4.97659	-5.97201	-	-	5.37237
Cannbio_001384	UniRef100_A0A2P5AA32 NB-ARC domain, LRR domain containing protein n=1 Tax=Parasponia andersonii TaxID=3476 RepID=A0A2P5AA32_PARAD	-	-	2.33632	-2.46786	-	-2.38727	2.95711	-	-2.41691	-4.80418
Cannbio_001385	UniRef100_UPI000788DF41 glyceraldehyde-3-phosphate dehydrogenase A, chloroplastic n=1 Tax=Arachis duranensis TaxID=130453 RepID=UPI000788DF41	-3.35028	-	-	-	-3.02717	3.1952	-6.22238	-2.42901	-	3.79336
Cannbio_001386	UniRef100_A0A2P5FZK2 Uncharacterized protein (Fragment) n=1 Tax=Trema orientalis TaxID=63057 RepID=A0A2P5FZK2_9ROSA	-	-	-	3.35071	-	3.80076	-4.30629	-	-	3.39684
Cannbio_001387	UniRef100_A0A067GHH8 Uncharacterized protein n=1 Tax=Citrus sinensis TaxID=2711 RepID=A0A067GHH8_CITSI	-	-	-	-	-	2.12528	-	-	-	-
Cannbio_001388	UniRef100_A0A200QMF6 CBS domain n=1 Tax=Macleaya cordata TaxID=56857 RepID=A0A200QMF6_9MAGN	-	-	3.02785	-	-	-	-	-	-3.29056	-
Cannbio_001389	UniRef100_A0A2P5D9B5 TNF receptor-associated factor n=1 Tax=Trema orientalis TaxID=63057 RepID=A0A2P5D9B5_9ROSA	-	-	-	-	-	-	-	-	-	-
Cannbio_001390	UniRef100_A0A2P5DXU2 Sieve element occlusion n=1 Tax=Trema orientalis TaxID=63057 RepID=A0A2P5DXU2_9ROSA	-	-	-	3.67612	-	4.0832	-3.58912	-	-	2.47968
Cannbio_001391	UniRef100_A0A2P5CFM2 Peroxidase n=1 Tax=Parasponia andersonii TaxID=3476 RepID=A0A2P5CFM2_PARAD	-	-3.47195	-	-15.1898	-	-11.7179	13.489	-	-	-15.1925
Cannbio_001392	UniRef100_A0A2P5BNZ9 Beta-galactosidase n=1 Tax=Parasponia andersonii TaxID=3476 RepID=A0A2P5BNZ9_PARAD	5.10821	-	5.28392	-	4.43968	-	4.595	-	-4.61539	-4.7707
Cannbio_001393	UniRef100_A0A2P5FAL2 S-adenosyl-L-methionine-dependent methyltransferase n=1 Tax=Trema orientalis TaxID=63057 RepID=A0A2P5FAL2_9ROSA	4.00754	-	5.8885	4.34152	3.35113	3.68512	-	-	-5.2321	-
Cannbio_001394	UniRef100_A0A2P5EZ74 Beta-catenin n=1 Tax=Trema orientalis TaxID=63057 RepID=A0A2P5EZ74_9ROSA	-	-	-7.9554	-3.95614	-	-4.31723	-	7.86093	8.31649	3.99926
Cannbio_001395	UniRef100_A0A2P4M1D6 Beta-galactosidase n=1 Tax=Quercus suber TaxID=58331 RepID=A0A2P4M1D6_QUESU	-	-	-	-	-	-	-	-	-	-
Cannbio_001396	UniRef100_A0A2P5AMK1 TSC-22 / Dip / Bun n=1 Tax=Trema orientalis TaxID=63057 RepID=A0A2P5AMK1_9ROSA	-	-	-	-	-	-	-	-	-	-
Cannbio_001397	UniRef100_A0A067GGC0 Uncharacterized protein (Fragment) n=1 Tax=Citrus sinensis TaxID=2711 RepID=A0A067GGC0_CITSI	-	-	-	-	-	-	-	-	-	-
Cannbio_001398	UniRef100_A0A2U1NRB0 Uncharacterized protein n=1 Tax=Artemisia annua TaxID=35608 RepID=A0A2U1NRB0_ARTAN	-2.90895	-	-	5.01134	-	6.09048	-7.92029	-4.19174	-2.36193	3.72854
Cannbio_001399	UniRef100_A0A2P5EX64 Glyoxalase-like domain containing protein n=1 Tax=Trema orientalis TaxID=63057 RepID=A0A2P5EX64_9ROSA	-	-	-	-	-	-	-	-	-	-
Cannbio_001400	UniRef100_A0A2P5DIV7 DnaJ-like n=1 Tax=Parasponia andersonii TaxID=3476 RepID=A0A2P5DIV7_PARAD	-	-	-	-	-	-	-	-	-	-
Cannbio_001401	UniRef100_A0A2I4HL91 beta-amyrin synthase-like n=1 Tax=Juglans regia TaxID=51240 RepID=A0A2I4HL91_9ROSI	5.0415	-	4.62415	11.5403	3.05903	9.55781	-6.49878	-	-2.64168	6.91613
Cannbio_001402	UniRef100_A0A2P5CB06 Glycosyltransferase n=1 Tax=Parasponia andersonii TaxID=3476 RepID=A0A2P5CB06_PARAD	-	-	-	6.31733	-	5.12863	-5.37356	-	-	5.18284
Cannbio_001403	UniRef100_UPI000CED7974 patatin-like protein 2 n=1 Tax=Morus notabilis TaxID=981085 RepID=UPI000CED7974	-	-	-	-	-	-	-	-	-	-
Cannbio_001404	UniRef100_A0A0D2V4L7 ATP synthase subunit beta n=1 Tax=Gossypium raimondii TaxID=29730 RepID=A0A0D2V4L7_GOSRA	-	-	-	-	-	-	-	-	-	-
Cannbio_001405	UniRef100_I3SIX2 Uncharacterized protein n=1 Tax=Lotus japonicus TaxID=34305 RepID=I3SIX2_LOTJA	-	-	-2.92589	-	-	-	-	-	3.5586	-
Cannbio_001406	UniRef100_A0A2P5W4P8 Uncharacterized protein n=1 Tax=Gossypium barbadense TaxID=3634 RepID=A0A2P5W4P8_GOSBA	-2.37894	-	-	3.01796	-	4.52236	-5.3969	-	-	4.51934
Cannbio_001407	UniRef100_A0A1S4CNX9 cellulose synthase-like protein D3 n=1 Tax=Nicotiana tabacum TaxID=4097 RepID=A0A1S4CNX9_TOBAC	4.17363	-	-	-	4.17115	-	3.68372	2.94327	-	-
Cannbio_001408	UniRef100_A0A2P5CZ60 AAA+ ATPase n=1 Tax=Parasponia andersonii TaxID=3476 RepID=A0A2P5CZ60_PARAD	-	-	7.17835	-	-	-	-	-5.72358	-6.46296	-7.05256
Cannbio_001409	UniRef100_B1Q2B6 3,5,7-trioxododecanoyl-CoA synthase n=1 Tax=Cannabis sativa TaxID=3483 RepID=OLIS_CANSA	-	-	2.33889	6.10681	-	5.02306	-4.21285	-	-	-
Cannbio_001410	UniRef100_A0A2P5FHK8 MYB transcription factor n=1 Tax=Trema orientalis TaxID=63057 RepID=A0A2P5FHK8_9ROSA	2.59925	-	3.80864	5.54858	-	4.87883	-2.94933	-	-3.1389	-
Cannbio_001411	UniRef100_A0A2P5CG20 DNA helicase, ATP-dependent n=1 Tax=Trema orientalis TaxID=63057 RepID=A0A2P5CG20_9ROSA	-	-	-	-	-	-	-	-	-	-
Cannbio_001412	UniRef100_A0A2P5FWR3 Chloride channel protein n=1 Tax=Trema orientalis TaxID=63057 RepID=A0A2P5FWR3_9ROSA	-	-	-	-	-	-	-	-	-	-
Cannbio_001413	UniRef100_B2BGS1 Putative glycolate oxidase-like FMN-binding domain protein (Fragment) n=1 Tax=Olea europaea TaxID=4146 RepID=B2BGS1_OLEEU	-	-	-	2.24521	-	2.12907	-3.01252	-	-	-
Cannbio_001414	UniRef100_W9SBV7 Metal transporter Nramp5 n=1 Tax=Morus notabilis TaxID=981085 RepID=W9SBV7_9ROSA	-3.57904	-2.0583	-	3.67253	-	5.73083	-7.25157	-4.43584	-2.9151	2.81573
Cannbio_001415	UniRef100_I6WU39 Olivetolic acid cyclase n=2 Tax=Cannabis sativa TaxID=3483 RepID=OLIAC_CANSA	-	-	-	5.96106	-	5.78072	-4.92992	-	-	4.32283
Cannbio_001416	UniRef100_A0A2P5B0H8 1,4-alpha-glucan-branching enzyme n=1 Tax=Parasponia andersonii TaxID=3476 RepID=A0A2P5B0H8_PARAD	-	-	2.94849	-	-	-	-	-2.01325	-2.27762	-2.44399
Cannbio_001417	UniRef100_A0A2P5BC90 Cytochrome P450, E-class, group I n=1 Tax=Trema orientalis TaxID=63057 RepID=A0A2P5BC90_9ROSA	3.04222	-	3.14551	5.6794	3.50258	6.13976	-2.63718	-	-3.60587	2.53389
Cannbio_001418	UniRef100_W9RUU9 Ribulose bisphosphate carboxylase small chain n=1 Tax=Morus notabilis TaxID=981085 RepID=W9RUU9_9ROSA	-3.1149	-	-	2.90557	-3.12401	2.89646	-6.02047	-	-	4.64636
Cannbio_001419	UniRef100_W9R9I9 60S ribosome subunit biogenesis protein NIP7 homolog n=1 Tax=Morus notabilis TaxID=981085 RepID=W9R9I9_9ROSA	-	-	-	-	-	-	-	-	-	-
Cannbio_001420	UniRef100_UPI00077E9C90 non-specific lipid-transfer protein 1-like n=1 Tax=Ziziphus jujuba TaxID=326968 RepID=UPI00077E9C90	-	-	4.31252	8.52564	-	7.51295	-6.64609	-2.43297	-3.29983	4.21311
Cannbio_001421	UniRef100_A0A2P5C0W7 3-oxo-5-alpha-steroid 4-dehydrogenase, C-terminal n=1 Tax=Parasponia andersonii TaxID=3476 RepID=A0A2P5C0W7_PARAD	-	-	-	-	-	-	-	-	-	-
Cannbio_001422	UniRef100_A0A2P5EJS1 PB1 domain containing protein n=1 Tax=Trema orientalis TaxID=63057 RepID=A0A2P5EJS1_9ROSA	-	-	-	-	-	-	-	-	-	-
Cannbio_001423	UniRef100_A0A2P5ATH8 Early endosome antigen n=1 Tax=Parasponia andersonii TaxID=3476 RepID=A0A2P5ATH8_PARAD	-	-	-	-	-	-	-	-	-	-
Cannbio_001424	UniRef100_A0A2P5DXU2 Sieve element occlusion n=1 Tax=Trema orientalis TaxID=63057 RepID=A0A2P5DXU2_9ROSA	2.30829	-	2.98765	4.43347	3.66271	5.78788	-	-	-4.34207	-
Cannbio_001425	UniRef100_A0A2P5EEQ1 Peroxidase n=1 Tax=Trema orientalis TaxID=63057 RepID=A0A2P5EEQ1_9ROSA	-	-	-	-	-	-	-3.32563	-	-	-
Cannbio_001426	UniRef100_A0A2P5E0F1 Uncharacterized protein n=1 Tax=Parasponia andersonii TaxID=3476 RepID=A0A2P5E0F1_PARAD	4.1204	-	-	-	4.87192	-	5.52436	2.85065	-2.02127	-2.67371
Cannbio_001427	UniRef100_UPI000787DBF5 adenine nucleotide transporter BT1, chloroplastic/mitochondrial n=1 Tax=Arachis duranensis TaxID=130453 RepID=UPI000787DBF5	-	-	-	-	-	-	-	-	-	-
Cannbio_001428	UniRef100_W9QTV3 Bidirectional sugar transporter SWEET n=1 Tax=Morus notabilis TaxID=981085 RepID=W9QTV3_9ROSA	5.40634	-	3.96463	5.41046	4.44394	4.44807	-	-	-3.00224	-
Cannbio_001429	UniRef100_A0A0D2N1S7 Uncharacterized protein (Fragment) n=1 Tax=Gossypium raimondii TaxID=29730 RepID=A0A0D2N1S7_GOSRA	-	-	-	-	-	-	-	-	-	-
Cannbio_001430	UniRef100_A0A2P5DWL2 IQ motif, EF-hand binding site n=1 Tax=Parasponia andersonii TaxID=3476 RepID=A0A2P5DWL2_PARAD	-	-	-	-	-	-	-	-	-	-
Cannbio_001431	UniRef100_UPI000233B7D9 uncharacterized protein LOC106795708 n=1 Tax=Glycine max TaxID=3847 RepID=UPI000233B7D9	-	-	-	-	-	2.33158	-2.45656	-	-	-
Cannbio_001432	UniRef100_W9R118 4-hydroxy-3-methylbut-2-enyl diphosphate reductase n=1 Tax=Morus notabilis TaxID=981085 RepID=W9R118_9ROSA	3.27313	-	2.12165	-	2.89502	-	-	-	-	-
Cannbio_001433	UniRef100_A0A2P5F6B7 Calmodulin-binding protein n=1 Tax=Trema orientalis TaxID=63057 RepID=A0A2P5F6B7_9ROSA	3.33709	-	-	-	2.53961	-	-	-	-	-
Cannbio_001434	UniRef100_A0A2P5CNT0 Aspartic peptidase n=1 Tax=Parasponia andersonii TaxID=3476 RepID=A0A2P5CNT0_PARAD	-	-	-	-	-	-2.3495	2.63676	-	-	-2.09467
Cannbio_001435	UniRef100_A0A2P5CXE1 S-crystallin n=1 Tax=Parasponia andersonii TaxID=3476 RepID=A0A2P5CXE1_PARAD	2.8892	-	4.91219	4.00342	2.13803	3.25225	-	-2.023	-4.16103	-
Cannbio_001436	UniRef100_W9SX88 Formate dehydrogenase, mitochondrial n=1 Tax=Morus notabilis TaxID=981085 RepID=W9SX88_9ROSA	2.65875	-	2.82985	-	-	-	-	-	-	-
Cannbio_001437	UniRef100_B4UWD8 NADP-dependent malic protein (Fragment) n=1 Tax=Arachis hypogaea TaxID=3818 RepID=B4UWD8_ARAHY	3.14035	-	-	-	-	-	-	3.6722	-	-
Cannbio_001438	UniRef100_A0A2P5E8V5 Polyadenylate-binding protein 1-B-binding protein n=1 Tax=Trema orientalis TaxID=63057 RepID=A0A2P5E8V5_9ROSA	2.14249	-	-	-	2.20868	-	-	-	-	-
Cannbio_001439	UniRef100_A0A2P5AMU1 Dormancyauxin associated n=1 Tax=Parasponia andersonii TaxID=3476 RepID=A0A2P5AMU1_PARAD	3.78851	-	-	-	4.22962	-	3.16928	2.79042	-	-
Cannbio_001440	UniRef100_A0A2P5D409 Adenosine kinase n=1 Tax=Trema orientalis TaxID=63057 RepID=A0A2P5D409_9ROSA	2.56143	-	-	2.00892	-	-	-	-	-	-
Cannbio_001441	UniRef100_UPI00098E58F7 chlorophyll a-b binding protein CP24 10A, chloroplastic n=1 Tax=Asparagus officinalis TaxID=4686 RepID=UPI00098E58F7	-2.22583	-	-	-	-	-	-5.41125	-2.38042	-	-
Cannbio_001442	UniRef100_A5AF49 Uncharacterized protein n=1 Tax=Vitis vinifera TaxID=29760 RepID=A5AF49_VITVI	-2.58927	-	-2.76346	-	-	-	-	-	-	-
Cannbio_001443	UniRef100_A0A2P5B9R0 Uncharacterized protein n=1 Tax=Parasponia andersonii TaxID=3476 RepID=A0A2P5B9R0_PARAD	-	-	-	-	-	-	-	-	-	-
Cannbio_001444	UniRef100_A5ALV3 Uncharacterized protein n=1 Tax=Vitis vinifera TaxID=29760 RepID=A5ALV3_VITVI	-3.35038	-	-	-	-	-	-2.41861	-2.16037	-	-
Cannbio_001445	UniRef100_A0A2U1NRB0 Uncharacterized protein n=1 Tax=Artemisia annua TaxID=35608 RepID=A0A2U1NRB0_ARTAN	-2.71117	-	-	4.80768	-	5.95272	-7.51885	-4.10071	-2.53457	3.41814
Cannbio_001446	UniRef100_A0A2J6L3N0 Uncharacterized protein n=1 Tax=Lactuca sativa TaxID=4236 RepID=A0A2J6L3N0_LACSA	-	-	-	-2.44412	-	-	-	-	-	-2.09051
Cannbio_001447	UniRef100_A0A067GU47 Uncharacterized protein n=1 Tax=Citrus sinensis TaxID=2711 RepID=A0A067GU47_CITSI	-	-	-	-	-	-	-	-	-	-
Cannbio_001448	UniRef100_A0A0R0GS37 Uncharacterized protein n=1 Tax=Glycine max TaxID=3847 RepID=A0A0R0GS37_SOYBN	-	-	-	-	-	3.05357	-3.04399	-2.96098	-2.97057	-
Cannbio_001449	UniRef100_A0A2P5E6Z2 Lipoxygenase n=1 Tax=Trema orientalis TaxID=63057 RepID=A0A2P5E6Z2_9ROSA	5.35927	2.25224	4.3984	-	3.10703	-4.05973	7.16676	-	-	-6.20589
Cannbio_001450	UniRef100_A0A2P5AQG6 O-fucosyltransferase n=1 Tax=Parasponia andersonii TaxID=3476 RepID=A0A2P5AQG6_PARAD	-	-	-	-	-	-	-	-	-	-
Cannbio_001451	UniRef100_UPI00098B3BEA polyubiquitin 11-like n=1 Tax=Aegilops tauschii subsp. tauschii TaxID=169297 RepID=UPI00098B3BEA	-	-	-	-	-	-2.04559	-	-	-	-
Cannbio_001452	UniRef100_A0A2U1LFA3 Ubiquitin n=1 Tax=Artemisia annua TaxID=35608 RepID=A0A2U1LFA3_ARTAN	-	-	-	-	-	-	-	-	-	-
Cannbio_001453	UniRef100_A0A0F7CZ08 Chlorophyll a-b binding protein, chloroplastic n=1 Tax=Erodium trifolium TaxID=337410 RepID=A0A0F7CZ08_9ROSI	-	-	-	5.08273	-	4.98211	-6.56847	-	-	5.50471
Cannbio_001454	UniRef100_A0A2P5BSA4 Lipoxygenase n=1 Tax=Trema orientalis TaxID=63057 RepID=A0A2P5BSA4_9ROSA	4.48049	-	6.00344	8.66662	3.28532	7.47144	-4.18613	-	-4.80827	2.66318
Cannbio_001455	UniRef100_A0A200PR05 Catalase n=1 Tax=Macleaya cordata TaxID=56857 RepID=A0A200PR05_9MAGN	-	-	-	-	-	-	-	-	-	-
Cannbio_001456	UniRef100_UPI000C1D611F uncharacterized protein LOC111365701 n=1 Tax=Olea europaea var. sylvestris TaxID=158386 RepID=UPI000C1D611F	-	-	-	-	-	-	-	-	-	-
Cannbio_001457	UniRef100_A0A2P5EBV5 Cytochrome P450, E-class, group I n=1 Tax=Trema orientalis TaxID=63057 RepID=A0A2P5EBV5_9ROSA	5.71102	-	4.26919	5.71515	3.98825	-	-	-	-2.54641	-
Cannbio_001458	UniRef100_A0A2I0KBR4 Uncharacterized protein n=1 Tax=Punica granatum TaxID=22663 RepID=A0A2I0KBR4_PUNGR	-5.49508	-	-3.83773	-	-3.68296	3.51832	-7.20128	-	2.0256	5.54392
Cannbio_001459	UniRef100_A0A251N0Z1 Chlorophyll a-b binding protein, chloroplastic n=1 Tax=Prunus persica TaxID=3760 RepID=A0A251N0Z1_PRUPE	-	-	-	4.67129	-	4.84388	-5.7392	-	-	4.17423
Cannbio_001460	UniRef100_UPI0009014696 60S ribosomal protein L8-1-like n=1 Tax=Camelina sativa TaxID=90675 RepID=UPI0009014696	-2.76935	-	-	-	-	-	-	-	-	-
Cannbio_001461	UniRef100_A0A2P5APM8 Phosphoglycerate kinase n=1 Tax=Parasponia andersonii TaxID=3476 RepID=A0A2P5APM8_PARAD	-	-	-	-	-	-	-	-	-	-
Cannbio_001462	UniRef100_UPI0005115765 primary amine oxidase-like n=1 Tax=Pyrus x bretschneideri TaxID=225117 RepID=UPI0005115765	-	-	-	4.75852	-	4.4483	-	-	-	-
Cannbio_001463	UniRef100_A0A2J6LFT8 Uncharacterized protein n=1 Tax=Lactuca sativa TaxID=4236 RepID=A0A2J6LFT8_LACSA	-2.68244	-	-	4.30619	-	5.63114	-6.98863	-4.58845	-3.23095	-
Cannbio_001464	UniRef100_P34783 Glyceraldehyde-3-phosphate dehydrogenase n=1 Tax=Atriplex nummularia TaxID=3553 RepID=G3P_ATRNU	-	-	-	-	-	-	-	-	-	-
Cannbio_001465	UniRef100_UPI0004EDDF66 zinc finger protein ZAT11-like n=1 Tax=Brassica napus TaxID=3708 RepID=UPI0004EDDF66	-	-	-	-	2.3954	-	3.39926	-	-	-2.84014
Cannbio_001466	UniRef100_A0A2G9HNQ6 Tripeptidyl-peptidase II n=1 Tax=Handroanthus impetiginosus TaxID=429701 RepID=A0A2G9HNQ6_9LAMI	-	-	-	-	-	-	-	-	-	-
Cannbio_001467	UniRef100_A0A2P5F5Q0 Stress responsive alpha-beta barrel n=1 Tax=Trema orientalis TaxID=63057 RepID=A0A2P5F5Q0_9ROSA	-	-	-	5.60513	-	4.75791	-6.53526	-	-	5.25328
Cannbio_001468	UniRef100_A0A0V0YXS0 Elongation factor 1-alpha (Fragment) n=4 Tax=Eukaryota TaxID=2759 RepID=A0A0V0YXS0_9BILA	-	-	-	-	-	-	-	-	-	-
Cannbio_001469	UniRef100_A0A1S2YZK3 60S ribosomal protein L35a-1 n=1 Tax=Cicer arietinum TaxID=3827 RepID=A0A1S2YZK3_CICAR	-	-	-	-	-	-	-	-	-	-
Cannbio_001470	UniRef100_W9R6C1 Malic enzyme n=1 Tax=Morus notabilis TaxID=981085 RepID=W9R6C1_9ROSA	-	-	-	-	-	-	-	-	-	-
Cannbio_001471	UniRef100_A0A2P5DXU2 Sieve element occlusion n=1 Tax=Trema orientalis TaxID=63057 RepID=A0A2P5DXU2_9ROSA	2.95569	-	4.91873	3.96024	3.66403	4.66858	-	-	-5.62707	-
Cannbio_001472	UniRef100_A0A2P5EWG6 HMW glutenin n=1 Tax=Trema orientalis TaxID=63057 RepID=A0A2P5EWG6_9ROSA	-4.05525	-	-	-	-3.75388	-	-5.90247	-4.67673	-	-
Cannbio_001473	UniRef100_A0A2P5BAP8 S-adenosylmethionine decarboxylase proenzyme n=1 Tax=Trema orientalis TaxID=63057 RepID=A0A2P5BAP8_9ROSA	-	-	-	-	-	-	-	-	-	-
Cannbio_001474	UniRef100_UPI000CED11D8 VAMP-like protein YKT61 n=1 Tax=Morus notabilis TaxID=981085 RepID=UPI000CED11D8	-	-	-	-	-	-	-	-	-	-
Cannbio_001475	UniRef100_A0A1U8GKI1 cryptochrome-1 isoform X1 n=2 Tax=Capsicum annuum TaxID=4072 RepID=A0A1U8GKI1_CAPAN	-	-	-	-	-	-	-	-	-	-
Cannbio_001476	UniRef100_B9TQF4 Mobilization protein mbeC n=19 Tax=cellular organisms TaxID=131567 RepID=B9TQF4_RICCO	-	-	-	-	-	-	-	-	-	-
Cannbio_001477	UniRef100_A0A2P5BAP8 S-adenosylmethionine decarboxylase proenzyme n=1 Tax=Trema orientalis TaxID=63057 RepID=A0A2P5BAP8_9ROSA	-	-	-	-	-	-	-	-	-	-
Cannbio_001478	UniRef100_E7FJ37 Ubiquitin (Fragment) n=1 Tax=Nymphaea hybrid cultivar TaxID=637490 RepID=E7FJ37_9MAGN	-	-	-	-	-	-	-	-	-	-
Cannbio_001479	UniRef100_A0A2P5FZW8 UDP-glucuronosyl/UDP-glucosyltransferase n=1 Tax=Trema orientalis TaxID=63057 RepID=A0A2P5FZW8_9ROSA	-	-	-	-	-	-	-	-	-	-
Cannbio_001480	UniRef100_A0A2P5FAL3 Arp2/3 complex 34 kDa subunit n=1 Tax=Trema orientalis TaxID=63057 RepID=A0A2P5FAL3_9ROSA	-4.66712	-2.26054	-	-	-2.40657	-	-	-5.52773	-3.12116	-
Cannbio_001481	UniRef100_A0A2P5ESU7 Malic enzyme n=2 Tax=Mesangiospermae TaxID=1437183 RepID=A0A2P5ESU7_9ROSA	3.55656	-	-	3.56021	2.73856	2.74221	-	2.11482	-	-
Cannbio_001482	UniRef100_A0A1V0QSH9 HDR (Fragment) n=1 Tax=Cannabis sativa TaxID=3483 RepID=A0A1V0QSH9_CANSA	2.13105	-	2.31687	2.39767	-	-	-	-	-	-
Cannbio_001483	UniRef100_A0A2K3PLT5 Uncharacterized protein n=1 Tax=Trifolium pratense TaxID=57577 RepID=A0A2K3PLT5_TRIPR	-	-	-	-	-	-	-	-	-	-
Cannbio_001484	UniRef100_UPI000CECF5F2 enoyl-CoA hydratase 2, peroxisomal n=1 Tax=Morus notabilis TaxID=981085 RepID=UPI000CECF5F2	-	-	-	-	-	-	-	-	-	-
Cannbio_001485	UniRef100_A0A2P5C0F6 Acid phosphatase n=1 Tax=Parasponia andersonii TaxID=3476 RepID=A0A2P5C0F6_PARAD	-	-	-	-	2.63772	-	-	3.25004	-	-
Cannbio_001486	UniRef100_A0A166GUX6 Uncharacterized protein n=1 Tax=Daucus carota subsp. sativus TaxID=79200 RepID=A0A166GUX6_DAUCA	-	-	-	-	-	-	-	-	-	-
Cannbio_001487	UniRef100_A0A2P5AP47 Lung seven transmembrane receptor-like n=1 Tax=Trema orientalis TaxID=63057 RepID=A0A2P5AP47_9ROSA	-	-	-	-	-	-	-	-	-	-
Cannbio_001488	UniRef100_A0A061GZ09 Ubiquitin carrier protein n=1 Tax=Theobroma cacao TaxID=3641 RepID=A0A061GZ09_THECC	-	-	2.01236	-	-	-	-	-3.06164	-	-2.97745
Cannbio_001489	UniRef100_D0FZ37 Plastid fusion and/or translation factor (Fragment) n=1 Tax=Ipomoea sp. Kenyan TaxID=641442 RepID=D0FZ37_9ASTE	-	-	-	-	-	-	-	-	-	-
Cannbio_001490	UniRef100_A0A2P5BU73 Mitogen-activated protein kinase kinase kinase n=1 Tax=Trema orientalis TaxID=63057 RepID=A0A2P5BU73_9ROSA	-	-	-	5.94958	-	4.67726	-5.36917	-	-	4.76419
Cannbio_001491	UniRef100_A0A2P5BHZ4 Tetraspanin/Peripherin n=1 Tax=Parasponia andersonii TaxID=3476 RepID=A0A2P5BHZ4_PARAD	-	-	-	-	-	-	-	-	-	-
Cannbio_001492	UniRef100_A0A2P5EBV5 Cytochrome P450, E-class, group I n=1 Tax=Trema orientalis TaxID=63057 RepID=A0A2P5EBV5_9ROSA	5.72354	2.50709	3.54484	5.72767	3.21646	-	-	-	-	-
Cannbio_001493	UniRef100_A0A2J6LFT8 Uncharacterized protein n=1 Tax=Lactuca sativa TaxID=4236 RepID=A0A2J6LFT8_LACSA	-3.04372	-	-	2.64554	-	3.85672	-5.68925	-4.06427	-2.23174	-
Cannbio_001494	UniRef100_A0A1D2M2V9 Histone H2B.3 (Fragment) n=1 Tax=Orchesella cincta TaxID=48709 RepID=A0A1D2M2V9_ORCCI	-3.24312	-	-2.33686	-	-3.30814	-	-2.92233	-	2.40188	2.01607
Cannbio_001495	UniRef100_B7TYA7 Alpha tubulin (Fragment) n=1 Tax=Garcinia mangostana TaxID=58228 RepID=B7TYA7_GARMA	-	-	-	-	-	-	-	-	-	-
Cannbio_001496	UniRef100_A0A0D2USP4 T-complex protein 1 subunit gamma n=1 Tax=Gossypium raimondii TaxID=29730 RepID=A0A0D2USP4_GOSRA	-	-	-	-	-	-	-	-	-	-
Cannbio_001497	UniRef100_A0A2P5D6R6 Development/cell death domain containing protein n=1 Tax=Trema orientalis TaxID=63057 RepID=A0A2P5D6R6_9ROSA	3.18607	-	2.54281	-	3.15211	-	-	-	-2.50885	-
Cannbio_001498	UniRef100_B9TJS6 Elongation factor 1-alpha, putative n=1 Tax=Ricinus communis TaxID=3988 RepID=B9TJS6_RICCO	-	-	-	-	-	-	-	-	-	-
Cannbio_001499	UniRef100_A0A2P5S7C1 Peptidyl-prolyl cis-trans isomerase n=1 Tax=Gossypium barbadense TaxID=3634 RepID=A0A2P5S7C1_GOSBA	-	-	-2.04948	-	-	-	-	-	2.61247	-
Cannbio_001500	UniRef100_A0A2P5E6Z2 Lipoxygenase n=1 Tax=Trema orientalis TaxID=63057 RepID=A0A2P5E6Z2_9ROSA	5.90405	2.34446	4.94318	-	3.55959	-3.8336	7.39319	-	-2.59872	-6.43232
Cannbio_001501	UniRef100_I1R803 Uncharacterized protein n=1 Tax=Oryza glaberrima TaxID=4538 RepID=I1R803_ORYGL	-	-	-	-	-	-	-	-	-	-
Cannbio_001502	UniRef100_A0A2P5FE69 Polyphenol oxidase n=1 Tax=Trema orientalis TaxID=63057 RepID=A0A2P5FE69_9ROSA	5.76341	2.30269	4.7446	8.03978	3.46072	5.73708	-	-	-2.4419	3.29518
Cannbio_001503	UniRef100_A0A2P5FWS6 Nucleophile aminohydrolase, N-terminal n=1 Tax=Trema orientalis TaxID=63057 RepID=A0A2P5FWS6_9ROSA	-	-	4.07974	-	-	-	-	-3.31285	-3.81501	-3.55557
Cannbio_001504	UniRef100_A0A2P5BZ64 Photosystem II PsbO, manganese-stabilising n=1 Tax=Parasponia andersonii TaxID=3476 RepID=A0A2P5BZ64_PARAD	-2.47144	-	-	3.8636	-2.24297	4.09207	-6.33504	-	-	5.28726
Cannbio_001505	UniRef100_F9GLT8 Putative cell wall-associated hydrolase n=1 Tax=Haemophilus haemolyticus M19501 TaxID=1028803 RepID=F9GLT8_HAEHA	-	-	-	-	-	-	-	-	-	-
Cannbio_001506	UniRef100_A0A2P5DZ67 3-ketoacyl-CoA synthase n=1 Tax=Parasponia andersonii TaxID=3476 RepID=A0A2P5DZ67_PARAD	2.27288	-	-	5.98248	-	4.79387	-	-	-	4.50488
Cannbio_001507	UniRef100_A0A2N9HM86 Uncharacterized protein n=1 Tax=Fagus sylvatica TaxID=28930 RepID=A0A2N9HM86_FAGSY	-	-	-	-	-	-	-	-	-	-
Cannbio_001508	UniRef100_S8D439 Uncharacterized protein (Fragment) n=1 Tax=Genlisea aurea TaxID=192259 RepID=S8D439_9LAMI	-	-	-	-2.10724	-	-	-	-	-	-2.28705
Cannbio_001509	UniRef100_UPI0009017257 actin-depolymerizing factor 2-like n=1 Tax=Ipomoea nil TaxID=35883 RepID=UPI0009017257	-	-	-	-	-	-	-	-	-	-
Cannbio_001510	UniRef100_UPI00087852A1 transmembrane 9 superfamily member 3-like n=1 Tax=Nicotiana tomentosiformis TaxID=4098 RepID=UPI00087852A1	-	-	-	-	-	-	-	-	-	-
Cannbio_001511	UniRef100_A0A2I0HIY1 Uncharacterized protein n=1 Tax=Punica granatum TaxID=22663 RepID=A0A2I0HIY1_PUNGR	-	-	-	-	-	-	-	-	-	-2.39475
Cannbio_001512	UniRef100_A0A2P5B211 Superoxide dismutase [Cu-Zn] n=1 Tax=Trema orientalis TaxID=63057 RepID=A0A2P5B211_9ROSA	-2.966	-	-	-	-2.36785	-	-	-	-	-
Cannbio_001513	UniRef100_A0A218XST5 Uncharacterized protein n=1 Tax=Punica granatum TaxID=22663 RepID=A0A218XST5_PUNGR	-	-	-	-4.51013	-	-5.66484	3.93198	-	-	-5.09754
Cannbio_001514	UniRef100_M5W2I7 Uncharacterized protein n=1 Tax=Prunus persica TaxID=3760 RepID=M5W2I7_PRUPE	-	-	-	-	-	-	-	-	-	-
Cannbio_001515	UniRef100_A0A2P5BS89 Non-specific lipid-transfer protein n=1 Tax=Parasponia andersonii TaxID=3476 RepID=A0A2P5BS89_PARAD	6.3495	-	6.60299	14.3887	4.52825	12.5674	-8.03917	-	-4.78175	7.78568
Cannbio_001516	UniRef100_A0A2P5DZT5 Tetratricopeptide-like helical domain containing protein n=1 Tax=Parasponia andersonii TaxID=3476 RepID=A0A2P5DZT5_PARAD	-	-	-	-	-	-	-	-	-	-
Cannbio_001517	UniRef100_A0A0L9UBG5 Eukaryotic translation initiation factor 5A n=2 Tax=Phaseolus angularis TaxID=3914 RepID=A0A0L9UBG5_PHAAN	-	-	-	-	-	-	-	-	-	-
Cannbio_001518	UniRef100_A0A2J6JWD3 Uncharacterized protein n=1 Tax=Lactuca sativa TaxID=4236 RepID=A0A2J6JWD3_LACSA	-	-	-	-	-	-	-	-	-	-
Cannbio_001519	UniRef100_A0A2P5EQB9 Glycoside hydrolase n=1 Tax=Trema orientalis TaxID=63057 RepID=A0A2P5EQB9_9ROSA	2.30094	-	2.56489	5.42588	-	4.4778	-	-	-	-
Cannbio_001520	UniRef100_A0A2P5FI61 Stress up-regulated Nod n=1 Tax=Trema orientalis TaxID=63057 RepID=A0A2P5FI61_9ROSA	4.65959	-	2.63499	-	4.66495	-	3.86969	-	-2.64035	-
Cannbio_001521	UniRef100_E3NYH0 Asparagine synthetase (Fragment) n=1 Tax=Arachis diogoi TaxID=170720 RepID=E3NYH0_9FABA	4.74201	-	-	-	5.15853	-	5.71885	4.44969	-	-
Cannbio_001522	UniRef100_A0A2P5EP53 Proton-dependent oligopeptide transporter n=1 Tax=Trema orientalis TaxID=63057 RepID=A0A2P5EP53_9ROSA	-	-	-	-	-	3.18173	-	-	-2.17873	-
Cannbio_001523	UniRef100_A0A2N9IV85 Uncharacterized protein n=1 Tax=Fagus sylvatica TaxID=28930 RepID=A0A2N9IV85_FAGSY	6.05896	-	6.05989	6.06308	4.50276	4.50689	-	-	-4.50369	-
Cannbio_001524	UniRef100_H2KWJ8 Ribulose bisphosphate carboxylase/oxygenase activase, chloroplast, putative, expressed n=1 Tax=Oryza sativa subsp. japonica TaxID=39947 RepID=H2KWJ8_ORYSJ	-2.18733	-	-	5.33938	-	5.84053	-7.52671	-	-	5.81517
Cannbio_001525	UniRef100_Q8GTY4 Rubisco activase (Fragment) n=1 Tax=Medicago sativa TaxID=3879 RepID=Q8GTY4_MEDSA	-2.06717	-	-	-	-	-	-5.05785	-	-	-
Cannbio_001526	UniRef100_A0A2I0HNM3 Uncharacterized protein n=1 Tax=Punica granatum TaxID=22663 RepID=A0A2I0HNM3_PUNGR	-	-	-	-	-	-	-	-	-	-
Cannbio_001527	UniRef100_A0A0R0GHD3 Uncharacterized protein n=1 Tax=Glycine max TaxID=3847 RepID=A0A0R0GHD3_SOYBN	-	-	-	-	-	-	-2.17892	-2.97303	-2.506	-
Cannbio_001528	UniRef100_A0A2P5ERZ7 Cullin, N-terminal n=1 Tax=Trema orientalis TaxID=63057 RepID=A0A2P5ERZ7_9ROSA	-	-	-	-5.30646	-	-5.61188	5.2674	-	-	-4.70138
Cannbio_001529	UniRef100_A0A2P5EB08 Rhodanese-like domain containing protein n=1 Tax=Trema orientalis TaxID=63057 RepID=A0A2P5EB08_9ROSA	4.20343	-	3.46747	2.14924	3.48412	-	-	-	-2.74816	-
Cannbio_001530	UniRef100_O22077 Ribulose bisphosphate carboxylase small chain, chloroplastic n=1 Tax=Fagus crenata TaxID=28929 RepID=RBS_FAGCR	-	-	-	3.45982	-	3.84255	-3.9684	-	-	4.31309
Cannbio_001531	UniRef100_A0A2P5AZW4 t-SNARE n=1 Tax=Parasponia andersonii TaxID=3476 RepID=A0A2P5AZW4_PARAD	2.29758	-	-	-	2.13989	-	-	-	-	-
Cannbio_001532	UniRef100_A0A2G2V0X6 Uncharacterized protein n=1 Tax=Capsicum baccatum TaxID=33114 RepID=A0A2G2V0X6_CAPBA	-	-	-	-	-	-	-	-2.47423	-2.39401	-
Cannbio_001533	UniRef100_R4IV41 Uncharacterized protein n=1 Tax=Vicia faba TaxID=3906 RepID=R4IV41_VICFA	-2.00377	-	-	-2.53543	-	-	-	-	-	-
Cannbio_001534	UniRef100_Q9FEQ4 Catalase (Fragment) n=1 Tax=Digitalis lanata TaxID=49450 RepID=Q9FEQ4_DIGLA	-	-	-	-	-	-	-	-	-	-
Cannbio_001535	UniRef100_UPI0005813421 60S ribosomal protein L5 n=1 Tax=Sesamum indicum TaxID=4182 RepID=UPI0005813421	-	-	-	-	-	-	-	-	-	-
Cannbio_001536	UniRef100_V4L1I6 Uncharacterized protein n=1 Tax=Eutrema salsugineum TaxID=72664 RepID=V4L1I6_EUTSA	-	-	-	-	-	-	-	-	-	-
Cannbio_001537	UniRef100_A0A2P5YNP4 Uncharacterized protein n=1 Tax=Gossypium barbadense TaxID=3634 RepID=A0A2P5YNP4_GOSBA	-	-	-	-	-	-	-2.44351	-3.09808	-2.62065	-
Cannbio_001538	UniRef100_R4ITV4 Uncharacterized protein n=2 Tax=Hologalegina TaxID=2233838 RepID=R4ITV4_VICFA	-	-	-	-	-	-	-	-	-	-
Cannbio_001539	UniRef100_A0A288W7D2 Orf187 n=2 Tax=Pentapetalae TaxID=1437201 RepID=A0A288W7D2_BUPFA	-	-	-	-2.14331	-	-	-	-	-	-2.57604
Cannbio_001540	UniRef100_I3VF83 Tubulin alpha chain (Fragment) n=1 Tax=Moringa oleifera TaxID=3735 RepID=I3VF83_MOROL	-	-	-6.09098	-	-	-	-	4.5288	6.00967	4.80559
Cannbio_001541	UniRef100_A0A2P5CG69 Peptide methionine sulfoxide reductase n=1 Tax=Parasponia andersonii TaxID=3476 RepID=A0A2P5CG69_PARAD	-	-	-	2.32752	-	-	-2.48229	-	-	2.0054
Cannbio_001542	UniRef100_A0A2K2BDY6 Uncharacterized protein n=1 Tax=Populus trichocarpa TaxID=3694 RepID=A0A2K2BDY6_POPTR	-	-	-	4.56404	-	4.49244	-5.64909	-	-	5.41561
Cannbio_001543	UniRef100_UPI000901E393 40S ribosomal protein S24-1 n=1 Tax=Ipomoea nil TaxID=35883 RepID=UPI000901E393	-	-	-	-	-	-	-	-	-	-
Cannbio_001544	UniRef100_Q8RVK9 Naringenin-chalcone synthase n=1 Tax=Cannabis sativa TaxID=3483 RepID=CHS_CANSA	3.36206	-	3.56433	10.902	-	8.92871	-7.53991	-	-	7.33764
Cannbio_001545	UniRef100_A0A2P5E0C2 Transmembrane protein n=1 Tax=Parasponia andersonii TaxID=3476 RepID=A0A2P5E0C2_PARAD	3.01053	-	-	-	4.03686	-	4.76887	-	-	-
Cannbio_001546	UniRef100_A0A151T0M7 Chlorophyll a-b binding protein, chloroplastic n=1 Tax=Cajanus cajan TaxID=3821 RepID=A0A151T0M7_CAJCA	-2.12432	-	-	-	-	-	-	-	-	-
Cannbio_001547	UniRef100_UPI000C1CF9CF V-type proton ATPase subunit d1-like n=1 Tax=Olea europaea var. sylvestris TaxID=158386 RepID=UPI000C1CF9CF	-	-	-	-	-	-	-	-	-	-
Cannbio_001548	UniRef100_UPI000CED6B2E non-specific lipid-transfer protein 1 n=1 Tax=Morus notabilis TaxID=981085 RepID=UPI000CED6B2E	-	-	8.5218	9.26193	-	8.50583	-8.66437	-7.92424	-7.7657	-
Cannbio_001549	UniRef100_H2KWJ8 Ribulose bisphosphate carboxylase/oxygenase activase, chloroplast, putative, expressed n=1 Tax=Oryza sativa subsp. japonica TaxID=39947 RepID=H2KWJ8_ORYSJ	-	-	-	4.57795	-	4.59121	-5.82616	-	-	-
Cannbio_001550	UniRef100_A0A2P5DZ03 Glycoside hydrolase n=1 Tax=Parasponia andersonii TaxID=3476 RepID=A0A2P5DZ03_PARAD	-	-	3.22381	7.40668	-	6.6247	-5.55126	-	-2.44182	4.18288
Cannbio_001551	UniRef100_W9SPT4 Serine/arginine-rich splicing factor 12 n=1 Tax=Morus notabilis TaxID=981085 RepID=W9SPT4_9ROSA	-	-	7.64085	-	-	-	-	-9.07148	-7.89323	-9.06211
Cannbio_001552	UniRef100_A0A1R3HEZ8 Peptidase C14, caspase catalytic n=1 Tax=Corchorus capsularis TaxID=210143 RepID=A0A1R3HEZ8_COCAP	2.03527	-	-	-	-	-	2.04663	-	-	-
Cannbio_001553	UniRef100_A0A200QBP1 Photosystem II PsbP n=1 Tax=Macleaya cordata TaxID=56857 RepID=A0A200QBP1_9MAGN	-2.35611	-	-	5.07304	-	5.91843	-7.42915	-	-	6.14634
Cannbio_001554	UniRef100_A0A2P5EVW7 PsbP family n=1 Tax=Trema orientalis TaxID=63057 RepID=A0A2P5EVW7_9ROSA	-2.52975	-	-	2.71528	-	3.36862	-5.24503	-	-	3.25095
Cannbio_001555	UniRef100_A0A2P5F0D6 Aminomethyltransferase n=1 Tax=Trema orientalis TaxID=63057 RepID=A0A2P5F0D6_9ROSA	-2.61054	-	-	-	-2.51842	-	-2.03592	-2.06186	-	-
Cannbio_001556	UniRef100_A0A2P5G2E2 T-complex n=1 Tax=Trema orientalis TaxID=63057 RepID=A0A2P5G2E2_9ROSA	-	-	-	-	-	-	-	-	-	-
Cannbio_001557	UniRef100_W9QTV3 Bidirectional sugar transporter SWEET n=1 Tax=Morus notabilis TaxID=981085 RepID=W9QTV3_9ROSA	4.13999	-	3.11542	5.29827	3.49936	4.65764	-	-	-2.47479	-
Cannbio_001558	UniRef100_A0A2P5C1D0 Photosystem II PsbX n=1 Tax=Parasponia andersonii TaxID=3476 RepID=A0A2P5C1D0_PARAD	-3.14327	-	-	-	-2.48489	-	-5.25496	-	-	-
Cannbio_001559	UniRef100_A0A2P5BJ90 MYB transcription factor n=1 Tax=Parasponia andersonii TaxID=3476 RepID=A0A2P5BJ90_PARAD	-	-	-	-	-	-	-	-	-	-
Cannbio_001560	UniRef100_A0A2P5EW87 Serine incorporator/TMS membrane protein n=1 Tax=Trema orientalis TaxID=63057 RepID=A0A2P5EW87_9ROSA	-	-	-	-	-	-2.08636	2.23312	-	-	-2.47712
Cannbio_001561	UniRef100_A0A2P5FWA3 Nucleophile aminohydrolase, N-terminal n=1 Tax=Trema orientalis TaxID=63057 RepID=A0A2P5FWA3_9ROSA	-	-	-	-	-	-	2.88171	-	-	-
Cannbio_001562	UniRef100_UPI000CE289CD heat shock 70 kDa protein-like n=1 Tax=Quercus suber TaxID=58331 RepID=UPI000CE289CD	-	-	3.50432	-	-	-	-	-	-3.14531	-
Cannbio_001563	UniRef100_UPI000CECF99B bifunctional 3-dehydroquinate dehydratase/shikimate dehydrogenase, chloroplastic-like isoform X1 n=1 Tax=Morus notabilis TaxID=981085 RepID=UPI000CECF99B	-	-	-	-	-	-	-	-	-	-
Cannbio_001564	UniRef100_A0A2P5FM69 WAT1-related protein n=1 Tax=Trema orientalis TaxID=63057 RepID=A0A2P5FM69_9ROSA	-6.66639	-	-3.98233	-6.26222	-6.08372	-5.67955	-	-2.68406	3.39966	-2.27989
Cannbio_001565	UniRef100_UPI000CED1C86 BURP domain protein RD22 n=1 Tax=Morus notabilis TaxID=981085 RepID=UPI000CED1C86	-	-	-	4.58593	-	-	-	-	-	-
Cannbio_001566	UniRef100_A0A2P5EB31 Epimerase family protein SDR39U n=1 Tax=Trema orientalis TaxID=63057 RepID=A0A2P5EB31_9ROSA	-	-	-	5.29827	-	5.30608	-5.33454	-	-	5.35289
Cannbio_001567	UniRef100_Q64LH3 Profilin n=1 Tax=Humulus scandens TaxID=228586 RepID=Q64LH3_HUMSC	-	-	-	-	-	-	-	-	-	-
Cannbio_001568	UniRef100_A0A2P5B8D9 Protein CHAPERONE-LIKE PROTEIN OF POR1-like n=1 Tax=Parasponia andersonii TaxID=3476 RepID=A0A2P5B8D9_PARAD	-	-	-	-	-	-	-	-	-	-
Cannbio_001569	UniRef100_A0A1V0QSH9 HDR (Fragment) n=1 Tax=Cannabis sativa TaxID=3483 RepID=A0A1V0QSH9_CANSA	3.55865	-	3.01547	4.24105	3.2298	3.91219	-	-	-2.68662	-
Cannbio_001570	UniRef100_V5PZM8 Nascent polypeptide-associated complex subunit beta n=1 Tax=Suaeda glauca TaxID=397272 RepID=V5PZM8_9CARY	-	-	-	-	-	-	-	-	-	-
Cannbio_001571	UniRef100_S8D439 Uncharacterized protein (Fragment) n=1 Tax=Genlisea aurea TaxID=192259 RepID=S8D439_9LAMI	-	-	-	-3.02094	-	-2.43092	-	-	-	-2.61638
Cannbio_001572	UniRef100_A0A2P5FRQ4 Thiazole biosynthetic enzyme n=1 Tax=Trema orientalis TaxID=63057 RepID=A0A2P5FRQ4_9ROSA	-3.20582	-	-	-	-2.93862	-	-2.59982	-	-	-
Cannbio_001573	UniRef100_A0A2P5DZ03 Glycoside hydrolase n=1 Tax=Parasponia andersonii TaxID=3476 RepID=A0A2P5DZ03_PARAD	2.51973	-	3.26142	6.48691	-	5.85294	-	-	-2.62746	-
Cannbio_001574	UniRef100_Q9AVH2 Putative senescence-associated protein (Fragment) n=1 Tax=Pisum sativum TaxID=3888 RepID=Q9AVH2_PEA	-	-	-	-	-	-	-	-	-	-
Cannbio_001575	UniRef100_A0A1S3XQ62 Fructose-bisphosphate aldolase n=1 Tax=Nicotiana tabacum TaxID=4097 RepID=A0A1S3XQ62_TOBAC	-3.16413	-	-	-	-2.49017	-	-3.89267	-2.62636	-	-
Cannbio_001576	UniRef100_M5VPE4 Uncharacterized protein n=1 Tax=Prunus persica TaxID=3760 RepID=M5VPE4_PRUPE	2.8936	-	-	-	2.88366	-	-	-	-	-
Cannbio_001577	UniRef100_A0A2P5FIN8 F-box domain containing protein n=1 Tax=Trema orientalis TaxID=63057 RepID=A0A2P5FIN8_9ROSA	5.78413	-	2.45276	-	6.39753	2.32716	4.07037	3.33137	-3.06615	-
Cannbio_001578	UniRef100_W9QDZ7 Uncharacterized protein n=1 Tax=Morus notabilis TaxID=981085 RepID=W9QDZ7_9ROSA	-	-2.43614	-5.52294	-	-	-	-	3.60547	3.0868	6.73102
Cannbio_001579	UniRef100_A0A2C9WHX2 Uncharacterized protein n=1 Tax=Manihot esculenta TaxID=3983 RepID=A0A2C9WHX2_MANES	-	-	2.58755	3.00568	-	3.46468	-	-	-3.04654	-
Cannbio_001580	UniRef100_A0A2P4JP48 Burp domain protein rd22 n=1 Tax=Quercus suber TaxID=58331 RepID=A0A2P4JP48_QUESU	-	-	-	4.32764	-	-	-	-	-	-
Cannbio_001581	UniRef100_A7M6H2 Uncharacterized protein n=1 Tax=Malus domestica TaxID=3750 RepID=A7M6H2_MALDO	-	-	3.75373	-	-	-	-	-4.90578	-3.92534	-4.93155
Cannbio_001582	UniRef100_A0A2I0KMU2 Uncharacterized protein n=1 Tax=Punica granatum TaxID=22663 RepID=A0A2I0KMU2_PUNGR	-	-	-2.03812	-3.57878	-	-2.73106	-	-	-	-
Cannbio_001583	UniRef100_A0A2P5DZN3 Endoglucanase n=1 Tax=Trema orientalis TaxID=63057 RepID=A0A2P5DZN3_9ROSA	-	-	-2.03708	-3.0536	-	-3.36601	-	-	2.34949	-
Cannbio_001584	UniRef100_UPI0005263CAC calreticulin-like n=1 Tax=Eucalyptus grandis TaxID=71139 RepID=UPI0005263CAC	-2.16235	-	-2.41885	-	-	-	-	-	-	-
Cannbio_001585	UniRef100_A0A2P5F8S0 WEB family n=1 Tax=Trema orientalis TaxID=63057 RepID=A0A2P5F8S0_9ROSA	-	-	-	-	-	-	-	-	-	-
Cannbio_001586	UniRef100_I1V1V2 Fructose-bisphosphate aldolase (Fragment) n=1 Tax=Moringa oleifera TaxID=3735 RepID=I1V1V2_MOROL	-3.14486	-	-	-	-2.57352	-	-3.74865	-2.96151	-	-
Cannbio_001587	UniRef100_W9S092 Uncharacterized protein n=7 Tax=Mesangiospermae TaxID=1437183 RepID=W9S092_9ROSA	-2.85743	-	-	3.81518	-	5.30032	-6.67261	-3.79465	-2.42236	2.87796
Cannbio_001588	UniRef100_A0A2P5G149 Branched-chain-amino-acid aminotransferase n=1 Tax=Trema orientalis TaxID=63057 RepID=A0A2P5G149_9ROSA	5.4804	-	4.16807	-	4.78866	-	5.66347	-	-3.47633	-4.35114
Cannbio_001589	UniRef100_W9RQJ3 Glyoxysomal fatty acid beta-oxidation multifunctional protein MFP-a n=1 Tax=Morus notabilis TaxID=981085 RepID=W9RQJ3_9ROSA	-	-	-	-	-	-	-	-	-	-
Cannbio_001590	UniRef100_A0A2P5FBX7 Transmembrane protein n=1 Tax=Trema orientalis TaxID=63057 RepID=A0A2P5FBX7_9ROSA	3.88629	-	-	2.27236	2.40103	-	-	2.11317	-	-
Cannbio_001591	UniRef100_A0A2P5BPK0 Polyphenol oxidase n=1 Tax=Parasponia andersonii TaxID=3476 RepID=A0A2P5BPK0_PARAD	3.21705	-	-	-	-	-	-	-	-	-
Cannbio_001592	UniRef100_R4ITV4 Uncharacterized protein n=2 Tax=Hologalegina TaxID=2233838 RepID=R4ITV4_VICFA	-	-	-	-	-	-	-	-2.01894	-	-
Cannbio_001593	UniRef100_A0A0B4ZWL9 Cysteine proteinase inhibitor n=1 Tax=Morus alba var. atropurpurea TaxID=1453101 RepID=A0A0B4ZWL9_MORAL	2.51032	-	-	-	2.97031	-	-	-	-	-
Cannbio_001594	UniRef100_A0A2I4DTM0 ribulose bisphosphate carboxylase/oxygenase activase, chloroplastic-like n=1 Tax=Juglans regia TaxID=51240 RepID=A0A2I4DTM0_9ROSI	-2.78555	-	-	-	-2.39379	-	-6.23418	-	-	4.32043
Cannbio_001595	UniRef100_A0A287P653 Uncharacterized protein n=1 Tax=Hordeum vulgare subsp. vulgare TaxID=112509 RepID=A0A287P653_HORVV	-	-	-	-	-	-	-	-	-	-
Cannbio_001596	UniRef100_A0A2K2AJR1 Uncharacterized protein n=1 Tax=Populus trichocarpa TaxID=3694 RepID=A0A2K2AJR1_POPTR	-	-	-	-	-	-	-	-	-	-
Cannbio_001597	UniRef100_A0A061G4T4 Flavonoid 3'-hydroxylase isoform 2 n=2 Tax=Theobroma cacao TaxID=3641 RepID=A0A061G4T4_THECC	-	-	2.53688	4.54006	-	-	-	-	-	-
Cannbio_001598	UniRef100_A0A2P5ESU7 Malic enzyme n=2 Tax=Mesangiospermae TaxID=1437183 RepID=A0A2P5ESU7_9ROSA	3.41531	-	-	5.09689	2.41135	4.09292	-	2.16305	-	3.84462
Cannbio_001599	UniRef100_A0A2P5CUF9 Cytochrome b5-like heme/steroid binding domain containing protein n=1 Tax=Parasponia andersonii TaxID=3476 RepID=A0A2P5CUF9_PARAD	-	-	-	-	-	-	-	-	-	-
Cannbio_001600	UniRef100_A5ALV3 Uncharacterized protein n=1 Tax=Vitis vinifera TaxID=29760 RepID=A5ALV3_VITVI	-3.21596	-	-	-	-2.03582	-	-	-2.36998	-	-
Cannbio_001601	UniRef100_A0A2P5APM8 Phosphoglycerate kinase n=1 Tax=Parasponia andersonii TaxID=3476 RepID=A0A2P5APM8_PARAD	-	-	-	-	-	-	-	-	-	-
Cannbio_001602	UniRef100_A0A2R6Q7D9 Elongation factor 2 like n=1 Tax=Actinidia chinensis var. chinensis TaxID=1590841 RepID=A0A2R6Q7D9_ACTCH	-	-	-	-	-	-	-	-	-	-
Cannbio_001603	UniRef100_A0A288W7D2 Orf187 n=2 Tax=Pentapetalae TaxID=1437201 RepID=A0A288W7D2_BUPFA	-	-	-	-2.39961	-	-2.14573	-	-	-	-2.80938
Cannbio_001604	UniRef100_A0A2P5B735 Methyladenine glycosylase n=1 Tax=Parasponia andersonii TaxID=3476 RepID=A0A2P5B735_PARAD	-	-	-	3.343	-	3.7972	-4.22191	-	-	3.47849
Cannbio_001605	UniRef100_A0A2P5BA67 NAC domain containing protein n=1 Tax=Trema orientalis TaxID=63057 RepID=A0A2P5BA67_9ROSA	3.76649	-	2.80563	-	4.14447	-	-	-	-3.18361	-
Cannbio_001606	UniRef100_A0A2P5FXW3 Cysteine-rich secretory protein, allergen V5/Tpx-1-related n=1 Tax=Trema orientalis TaxID=63057 RepID=A0A2P5FXW3_9ROSA	-	-	-	-	-	-	-	-	-	-
Cannbio_001607	UniRef100_A0A0B2F0U4 Uncharacterized protein (Fragment) n=1 Tax=Paenibacillus sp. IHB B 3415 TaxID=867080 RepID=A0A0B2F0U4_9BACL	-	-	2.83539	-	-	-	-	-3.96754	-2.99185	-4.01419
Cannbio_001608	UniRef100_A0A2P5CKQ2 Allergen Ole e 1, conserved site n=1 Tax=Parasponia andersonii TaxID=3476 RepID=A0A2P5CKQ2_PARAD	-	-	-	-	-	-	-	-	-	-
Cannbio_001609	UniRef100_A0A2P5DGF4 Basic-leucine zipper transcription factor n=1 Tax=Trema orientalis TaxID=63057 RepID=A0A2P5DGF4_9ROSA	2.06283	-	-	-	2.10529	-	-	-	-	-
Cannbio_001610	UniRef100_A0A2I8ANK1 Omega-6 fatty acid desaturase n=1 Tax=Idesia polycarpa TaxID=77057 RepID=A0A2I8ANK1_IDEPO	6.75979	-	6.15384	7.61774	5.38561	6.24357	-	-	-4.77966	-
Cannbio_001611	UniRef100_Q6DLS9 Plasma membrane intrinsic protein PIP1-1 n=1 Tax=Fraxinus excelsior TaxID=38873 RepID=Q6DLS9_FRAEX	-	-	-	-4.28736	-	-4.568	3.76455	-	-	-5.07921
Cannbio_001612	UniRef100_D7RWP9 Peroxiredoxin n=1 Tax=Panax ginseng TaxID=4054 RepID=D7RWP9_PANGI	-	-	-	-	-	-	-	-	-	-
Cannbio_001613	UniRef100_A0A2P5AVR2 S-adenosylmethionine decarboxylase proenzyme n=1 Tax=Parasponia andersonii TaxID=3476 RepID=A0A2P5AVR2_PARAD	-	-	-	-	-	-	-	-	-	-
Cannbio_001614	UniRef100_A0A2P5DXU2 Sieve element occlusion n=1 Tax=Trema orientalis TaxID=63057 RepID=A0A2P5DXU2_9ROSA	2.32346	-	3.80996	6.25595	3.26153	7.19402	-	-	-4.74803	-
Cannbio_001615	UniRef100_A0A229ARK4 Uncharacterized protein (Fragment) n=1 Tax=Escherichia coli TaxID=562 RepID=A0A229ARK4_ECOLX	-2.15212	-	-	-	-	3.04762	-3.44757	-2.178	-	-
Cannbio_001616	UniRef100_UPI000498A3D3 glutamate decarboxylase 1-like n=1 Tax=Malus domestica TaxID=3750 RepID=UPI000498A3D3	2.64575	-	4.1319	-	-	-	-	-	-3.25011	-
Cannbio_001617	UniRef100_A0A2P5DGA1 Cytochrome P450, E-class, group I (Fragment) n=1 Tax=Parasponia andersonii TaxID=3476 RepID=A0A2P5DGA1_PARAD	-	-	-	-	-	-	-	-	-	-
Cannbio_001618	UniRef100_A0A2G9GPQ5 Xyloglucan endotransglucosylase/hydrolase n=1 Tax=Handroanthus impetiginosus TaxID=429701 RepID=A0A2G9GPQ5_9LAMI	-	-	-	6.2425	-	6.52756	-5.55982	-	-	5.55203
Cannbio_001619	UniRef100_A0A2P5AVR2 S-adenosylmethionine decarboxylase proenzyme n=1 Tax=Parasponia andersonii TaxID=3476 RepID=A0A2P5AVR2_PARAD	-	-	-	-	-	-	-	-	-	-
Cannbio_001620	UniRef100_A0A2I0IIY8 Uncharacterized protein n=1 Tax=Punica granatum TaxID=22663 RepID=A0A2I0IIY8_PUNGR	4.38323	-	3.90326	-	3.90352	-	-	-	-3.42355	-
Cannbio_001621	UniRef100_A0A2J6L3N0 Uncharacterized protein n=1 Tax=Lactuca sativa TaxID=4236 RepID=A0A2J6L3N0_LACSA	-	-	-	-2.03622	-	-	-	-	-	-
Cannbio_001622	UniRef100_A0A2I4FA26 ubiquitin-conjugating enzyme E2-17 kDa-like n=1 Tax=Juglans regia TaxID=51240 RepID=A0A2I4FA26_9ROSI	-	-	2.76425	-	-	-	-	-3.18674	-3.13324	-2.92774
Cannbio_001623	UniRef100_A0A2P5BV71 Protein kinase-like domain containing protein n=1 Tax=Parasponia andersonii TaxID=3476 RepID=A0A2P5BV71_PARAD	-	-	2.21381	-	-	-	-	-	-2.08733	-
Cannbio_001624	UniRef100_A0A2P5ESU7 Malic enzyme n=2 Tax=Mesangiospermae TaxID=1437183 RepID=A0A2P5ESU7_9ROSA	2.28299	-	-	-	-	-	-	-	-	-
Cannbio_001625	UniRef100_A0A2P5E3P0 Nucleophile aminohydrolase, N-terminal n=1 Tax=Parasponia andersonii TaxID=3476 RepID=A0A2P5E3P0_PARAD	-	-	-	-	-	-	-	-	-	-
Cannbio_001626	UniRef100_A0A1V0QSH9 HDR (Fragment) n=1 Tax=Cannabis sativa TaxID=3483 RepID=A0A1V0QSH9_CANSA	2.62918	-	-	-	-	-	-	-	-	-
Cannbio_001627	UniRef100_A0A2P5DHX8 Uncharacterized protein n=1 Tax=Trema orientalis TaxID=63057 RepID=A0A2P5DHX8_9ROSA	-	-	-	-	-	-	-	-	-	-
Cannbio_001628	UniRef100_F1LKH8 Polyketide synthase 4 n=1 Tax=Cannabis sativa TaxID=3483 RepID=PKSG4_CANSA	-	-	2.23728	6.62183	-	5.86876	-4.82596	-	-	4.38455
Cannbio_001629	UniRef100_W9SM65 Ferredoxin--NADP reductase, embryo isozyme n=1 Tax=Morus notabilis TaxID=981085 RepID=W9SM65_9ROSA	-	-	-	9.1627	-	9.02348	-8.82531	2.30172	2.10355	11.127
Cannbio_001630	UniRef100_A0A2P5FGW3 GRAS transcription factor n=1 Tax=Trema orientalis TaxID=63057 RepID=A0A2P5FGW3_9ROSA	-	-	2.09705	-	-	-	-	-	-	-
Cannbio_001631	UniRef100_A0A2P5ACQ9 Mono-functional heme-containing catalase n=1 Tax=Parasponia andersonii TaxID=3476 RepID=A0A2P5ACQ9_PARAD	-	-	-	3.49815	-	4.12586	-4.83295	-	-	3.11901
Cannbio_001632	UniRef100_A0A2P5C8N1 Nucleosome assembly protein (NAP) n=1 Tax=Parasponia andersonii TaxID=3476 RepID=A0A2P5C8N1_PARAD	-	-	-	-	-	-	-	-	-	-
Cannbio_001633	UniRef100_M1DI68 Uncharacterized protein n=2 Tax=Solanum tuberosum TaxID=4113 RepID=M1DI68_SOLTU	-2.89439	-	-	4.43787	-	5.8867	-7.33226	-2.6812	-	4.65106
Cannbio_001634	UniRef100_Q8RVK9 Naringenin-chalcone synthase n=1 Tax=Cannabis sativa TaxID=3483 RepID=CHS_CANSA	-	-	3.47848	7.79892	-	6.2895	-6.23458	-	-	4.32043
Cannbio_001635	UniRef100_A0A1V0QSF5 3-hydroxy-3-methylglutaryl coenzyme A reductase (Fragment) n=1 Tax=Cannabis sativa TaxID=3483 RepID=A0A1V0QSF5_CANSA	6.85884	2.03959	3.06635	3.42322	4.81925	-	3.43562	3.79249	-	-
Cannbio_001636	UniRef100_J7FI05 Elongation factor 1A (Fragment) n=1 Tax=Anthurium andraeanum TaxID=226677 RepID=J7FI05_ANTAD	-	-	4.58598	-	-	-	-	-5.57337	-4.89829	-4.78954
Cannbio_001637	UniRef100_A0A2P5EZM5 Thioredoxin n=1 Tax=Trema orientalis TaxID=63057 RepID=A0A2P5EZM5_9ROSA	-	-	-	-	-	-	-	-	-	-
Cannbio_001638	UniRef100_A0A2P5DBN6 S-crystallin n=1 Tax=Parasponia andersonii TaxID=3476 RepID=A0A2P5DBN6_PARAD	4.03261	-	-	3.38187	4.05375	3.403	-	2.10113	-	-
Cannbio_001639	UniRef100_A0A2P5A804 Chlorophyll a-b binding protein, chloroplastic n=2 Tax=rosids TaxID=71275 RepID=A0A2P5A804_9ROSA	-	-	-	5.82574	-	5.84522	-7.0465	-	-	5.75099
Cannbio_001640	UniRef100_A0A2P5EPV4 Fatty acid hydroxylase n=1 Tax=Trema orientalis TaxID=63057 RepID=A0A2P5EPV4_9ROSA	4.95133	-	4.25263	11.424	3.0771	9.5498	-6.4727	-	-2.3784	7.1714
Cannbio_001641	UniRef100_A0A2P5CJZ6 AP2/ERF transcription factor n=1 Tax=Trema orientalis TaxID=63057 RepID=A0A2P5CJZ6_9ROSA	-	-	-	-	-	-	-	-	-	-
Cannbio_001642	UniRef100_A0A2P5DAE4 FAD/NAD(P)-binding domain containing protein n=1 Tax=Parasponia andersonii TaxID=3476 RepID=A0A2P5DAE4_PARAD	3.03619	-	3.3003	3.30332	3.25634	3.52347	-	-	-3.52045	-
Cannbio_001643	UniRef100_A0A2P5ES92 Photosystem I PsaH, reaction centre subunit VI n=1 Tax=Trema orientalis TaxID=63057 RepID=A0A2P5ES92_9ROSA	-2.21057	-	-	3.71085	-2.02927	3.89215	-5.92143	-	-	4.77588
Cannbio_001644	UniRef100_A0A2P5EVW7 PsbP family n=1 Tax=Trema orientalis TaxID=63057 RepID=A0A2P5EVW7_9ROSA	-2.07488	-	-	2.52952	-	2.99341	-4.60441	-	-	3.11875
Cannbio_001645	UniRef100_A0A2P5EQB9 Glycoside hydrolase n=1 Tax=Trema orientalis TaxID=63057 RepID=A0A2P5EQB9_9ROSA	2.85269	-	3.07754	8.14789	2.04984	7.34503	-5.29519	-	-2.27469	5.07035
Cannbio_001646	UniRef100_Q45NL6 Sucrose synthase (Fragment) n=1 Tax=Medicago sativa TaxID=3879 RepID=Q45NL6_MEDSA	-	-	-	-	2.00055	-	2.04893	-	-	-
Cannbio_001647	UniRef100_M0U8X4 Nascent polypeptide-associated complex subunit beta n=1 Tax=Musa acuminata subsp. malaccensis TaxID=214687 RepID=M0U8X4_MUSAM	-	-	-	-	-	-	-	-	-	-
Cannbio_001648	UniRef100_A0A2P5E7K8 Uncharacterized protein n=1 Tax=Trema orientalis TaxID=63057 RepID=A0A2P5E7K8_9ROSA	5.60775	-	4.64688	-2.6882	4.7539	-3.54206	8.29595	-	-3.79303	-7.33509
Cannbio_001649	UniRef100_A0A2P5EBU5 COBRA-like protein n=1 Tax=Trema orientalis TaxID=63057 RepID=A0A2P5EBU5_9ROSA	-3.91397	-	-	-	-	-	-	-	-	-
Cannbio_001650	UniRef100_Q8RVK9 Naringenin-chalcone synthase n=1 Tax=Cannabis sativa TaxID=3483 RepID=CHS_CANSA	-	-	3.59816	7.54668	-	6.58428	-5.7982	-	-2.63575	3.94852
Cannbio_001651	UniRef100_A0A078IJP0 BnaA09g03340D protein n=1 Tax=Brassica napus TaxID=3708 RepID=A0A078IJP0_BRANA	-	-	-	-	-	-	-	-	-	-
Cannbio_001652	UniRef100_Q8GTY4 Rubisco activase (Fragment) n=1 Tax=Medicago sativa TaxID=3879 RepID=Q8GTY4_MEDSA	-2.66899	-	-	4.33939	-2.0791	4.92928	-7.00838	-2.33995	-	4.66843
Cannbio_001653	UniRef100_B9DFF8 Tubulin alpha chain n=1 Tax=Arabidopsis thaliana TaxID=3702 RepID=B9DFF8_ARATH	-	-	-	-	-	-	-	-	-	-
Cannbio_001654	UniRef100_A0A2P5B962 Fatty acid desaturase n=1 Tax=Trema orientalis TaxID=63057 RepID=A0A2P5B962_9ROSA	-	-	-	-	-	-	-	-	-	-
Cannbio_001655	UniRef100_A0A0V0GJC4 Putative ovule protein (Fragment) n=2 Tax=cellular organisms TaxID=131567 RepID=A0A0V0GJC4_SOLCH	-	-	-	-	-	-	-	-	-	-
Cannbio_001656	UniRef100_A0A2P5B1T7 40S ribosomal protein S7 n=1 Tax=Parasponia andersonii TaxID=3476 RepID=A0A2P5B1T7_PARAD	-	-	-	-	-	-2.16379	-	-	-	-
Cannbio_001657	UniRef100_A0A2P5DSA3 CASP-like protein n=1 Tax=Trema orientalis TaxID=63057 RepID=A0A2P5DSA3_9ROSA	2.61462	-	-	8.13909	2.18809	7.71256	-5.52447	-	-	7.23331
Cannbio_001658	UniRef100_A0A2P5CNI9 Myosin (Fragment) n=1 Tax=Parasponia andersonii TaxID=3476 RepID=A0A2P5CNI9_PARAD	-	-	-	2.08038	-	2.48327	-	-	-	-
Cannbio_001659	UniRef100_UPI000D62A7B8 bidirectional sugar transporter SWEET15-like isoform X2 n=1 Tax=Ziziphus jujuba TaxID=326968 RepID=UPI000D62A7B8	-	-	3.28261	2.92342	-	-	-	-	-2.54357	-
Cannbio_001660	UniRef100_A0A2P5ACQ9 Mono-functional heme-containing catalase n=1 Tax=Parasponia andersonii TaxID=3476 RepID=A0A2P5ACQ9_PARAD	-	-	-	-	-	-	-	-	-	-
Cannbio_001661	UniRef100_A0A2P5FLD3 RNA polymerase Rpb n=1 Tax=Trema orientalis TaxID=63057 RepID=A0A2P5FLD3_9ROSA	-	-	-	-	-	-	-	-	-	-
Cannbio_001662	UniRef100_A0A2P5ALZ1 Peptidyl-prolyl cis-trans isomerase n=1 Tax=Parasponia andersonii TaxID=3476 RepID=A0A2P5ALZ1_PARAD	-	-	-	-2.19184	-	-	-	-	-	-
Cannbio_001663	UniRef100_A0A1V0QSH9 HDR (Fragment) n=1 Tax=Cannabis sativa TaxID=3483 RepID=A0A1V0QSH9_CANSA	2.79465	-	2.61141	2.93683	-	-	-	-	-	-
Cannbio_001664	UniRef100_G8HI67 Aconitase (Fragment) n=1 Tax=Citrus sinensis TaxID=2711 RepID=G8HI67_CITSI	-	-	-	-	-	-	-	-	-	-
Cannbio_001665	UniRef100_A0A2P5ET93 X8 domain containing protein n=1 Tax=Trema orientalis TaxID=63057 RepID=A0A2P5ET93_9ROSA	-	-	-	-	2.46362	-	2.00208	-	-	-
Cannbio_001666	UniRef100_A0A2N9G3L9 Uncharacterized protein n=1 Tax=Fagus sylvatica TaxID=28930 RepID=A0A2N9G3L9_FAGSY	-2.96799	-	-	3.20233	-	4.96567	-6.17032	-4.25804	-3.05338	-
Cannbio_001667	UniRef100_A0A1V0QSH9 HDR (Fragment) n=1 Tax=Cannabis sativa TaxID=3483 RepID=A0A1V0QSH9_CANSA	-	-	-	-	-	-	-	-	-	-
Cannbio_001668	UniRef100_UPI000CED1C86 BURP domain protein RD22 n=1 Tax=Morus notabilis TaxID=981085 RepID=UPI000CED1C86	-	-	-	6.57101	-	5.59795	-4.9327	-	-	5.03088
Cannbio_001669	UniRef100_A0A1D1Y375 Cell division cycle protein 48 (Fragment) n=1 Tax=Anthurium amnicola TaxID=1678845 RepID=A0A1D1Y375_9ARAE	-	-	-	-	-	-	-	-	-	-
Cannbio_001670	UniRef100_A0A2P5FXX0 N-terminal acetyltransferase A, auxiliary subunit n=1 Tax=Trema orientalis TaxID=63057 RepID=A0A2P5FXX0_9ROSA	-	-	-	-	-	-	-	-	-	-
Cannbio_001671	UniRef100_A0A2P5QFC6 Uncharacterized protein n=1 Tax=Gossypium barbadense TaxID=3634 RepID=A0A2P5QFC6_GOSBA	-2.76084	-	-	3.30012	-	4.75603	-6.06095	-3.91201	-2.60709	2.14894
Cannbio_001672	UniRef100_H6SIB1 Uncharacterized protein (Fragment) n=1 Tax=Pararhodospirillum photometricum DSM 122 TaxID=1150469 RepID=H6SIB1_PARPM	-	-	-	-	-	-	-	3.70278	3.45888	-
Cannbio_001673	UniRef100_A0A2P5DT79 Uncharacterized protein n=1 Tax=Parasponia andersonii TaxID=3476 RepID=A0A2P5DT79_PARAD	-	-	-	5.55417	-	3.98164	-3.58286	-	-	5.22402
Cannbio_001674	UniRef100_A0A2P5BC06 Ferredoxin n=1 Tax=Parasponia andersonii TaxID=3476 RepID=A0A2P5BC06_PARAD	-3.21308	-	-	3.78291	-2.97185	4.02415	-6.996	-2.08584	-	4.91016
Cannbio_001675	UniRef100_B7TYA7 Alpha tubulin (Fragment) n=1 Tax=Garcinia mangostana TaxID=58228 RepID=B7TYA7_GARMA	-	-	-	2.99546	-	2.35104	-4.0149	-	-	2.98284
Cannbio_001676	UniRef100_Q8RVK9 Naringenin-chalcone synthase n=1 Tax=Cannabis sativa TaxID=3483 RepID=CHS_CANSA	3.71566	-	4.63213	7.30039	2.27857	5.8633	-	-	-3.19504	-
Cannbio_001677	UniRef100_A0A2P5CXU2 Epoxide hydrolase-like n=1 Tax=Parasponia andersonii TaxID=3476 RepID=A0A2P5CXU2_PARAD	-	-	-	-	-	-	-	-	-	-
Cannbio_001678	UniRef100_A0A2P5DXU2 Sieve element occlusion n=1 Tax=Trema orientalis TaxID=63057 RepID=A0A2P5DXU2_9ROSA	2.72711	-	4.84913	4.85232	3.64476	5.76997	-	-	-5.76678	-
Cannbio_001679	UniRef100_A0A2P5C0C3 Lipase n=1 Tax=Parasponia andersonii TaxID=3476 RepID=A0A2P5C0C3_PARAD	-	-	-	-	-	-	-	-	-	-
Cannbio_001680	UniRef100_A0A2P5G2E2 T-complex n=1 Tax=Trema orientalis TaxID=63057 RepID=A0A2P5G2E2_9ROSA	-	-	-	-	-	-	-	-	-	-
Cannbio_001681	UniRef100_UPI0007AF873E uncharacterized protein LOC107643668 n=1 Tax=Arachis ipaensis TaxID=130454 RepID=UPI0007AF873E	-2.53177	-	-	3.938	-	5.64102	-6.46977	-2.5473	-	3.92247
Cannbio_001682	UniRef100_A0A0A0LR16 30S ribosomal protein S12-B n=1 Tax=Cucumis sativus TaxID=3659 RepID=A0A0A0LR16_CUCSA	-3.84209	-	-	-	-2.5994	-	-2.49585	-2.32238	-	-
Cannbio_001683	UniRef100_A2A245 Dihydroflavonol 4-reductase n=1 Tax=Humulus lupulus TaxID=3486 RepID=A2A245_HUMLU	-	-	3.007	-	-	-	-	-	-	-
Cannbio_001684	UniRef100_A0A251RNK6 Putative small GTPase superfamily, Rab type n=1 Tax=Helianthus annuus TaxID=4232 RepID=A0A251RNK6_HELAN	-	-	-	-	-	-	-	-	-	-
Cannbio_001685	UniRef100_D0UU71 Glycolate oxidase n=1 Tax=Panax ginseng TaxID=4054 RepID=D0UU71_PANGI	-	-	-	-	-	-	-	-	-	-
Cannbio_001686	UniRef100_A0A2P5CVE6 Cysteine Protease n=1 Tax=Parasponia andersonii TaxID=3476 RepID=A0A2P5CVE6_PARAD	-	-	-	-	-	-	-	-	-	-
Cannbio_001687	UniRef100_A0A1U8MCD4 Glutamine synthetase n=1 Tax=Gossypium hirsutum TaxID=3635 RepID=A0A1U8MCD4_GOSHI	-2.86321	-	-	-	-2.34508	2.41504	-4.76012	-	-	3.77607
Cannbio_001688	UniRef100_A0A2P5AG41 Leucine rich receptor kinase n=1 Tax=Parasponia andersonii TaxID=3476 RepID=A0A2P5AG41_PARAD	-	-	-4.82266	-	-	-	-	5.44954	5.66465	-
Cannbio_001689	UniRef100_I6XT51 Betv1-like protein n=1 Tax=Cannabis sativa TaxID=3483 RepID=I6XT51_CANSA	5.29415	-	5.29508	-	4.75393	-	-	-	-4.75486	-
Cannbio_001690	UniRef100_A0A2J6MBX5 Uncharacterized protein n=1 Tax=Lactuca sativa TaxID=4236 RepID=A0A2J6MBX5_LACSA	-2.15394	-	-	-2.20041	-	-	-	-	-	-
Cannbio_001691	UniRef100_UPI000B937055 photosystem I reaction center subunit III, chloroplastic n=1 Tax=Momordica charantia TaxID=3673 RepID=UPI000B937055	-2.43967	-	-	4.25583	-2.38944	4.30606	-6.6955	-	-	5.10892
Cannbio_001692	UniRef100_A0A1V0QSH9 HDR (Fragment) n=1 Tax=Cannabis sativa TaxID=3483 RepID=A0A1V0QSH9_CANSA	2.3325	-	2.59626	2.82182	-	-	-	-	-2.19487	-
Cannbio_001693	UniRef100_A0A2P5FWT2 Uncharacterized protein n=1 Tax=Trema orientalis TaxID=63057 RepID=A0A2P5FWT2_9ROSA	-	-	-	4.15775	-	2.88233	-4.05559	-	-	4.63982
Cannbio_001694	UniRef100_V4SX21 Uncharacterized protein n=2 Tax=Citrus TaxID=2706 RepID=V4SX21_9ROSI	2.3658	-	3.02864	4.97281	-	3.35905	-2.607	-	-	-
Cannbio_001695	UniRef100_A0A2P5EVS0 Phosphate-induced protein n=1 Tax=Trema orientalis TaxID=63057 RepID=A0A2P5EVS0_9ROSA	2.71895	-	3.20565	-	-	-	-	-	-	-2.99739
Cannbio_001696	UniRef100_A0A2P5D054 Major latex protein domain containing protein n=1 Tax=Trema orientalis TaxID=63057 RepID=A0A2P5D054_9ROSA	6.93865	2.23418	4.0819	3.50009	4.70447	-	3.43856	2.85675	-	-
Cannbio_001697	UniRef100_A0A2P5BIY1 NB-ARC domain containing protein n=1 Tax=Parasponia andersonii TaxID=3476 RepID=A0A2P5BIY1_PARAD	-	-	-	-	-	-	-	-	-	-
Cannbio_001698	UniRef100_A0A2P5B3F8 Splicing factor-like protein n=1 Tax=Parasponia andersonii TaxID=3476 RepID=A0A2P5B3F8_PARAD	-	-	-	-	-	-	-	-	-	-
Cannbio_001699	UniRef100_A0A2P5ESD6 Ribosomal protein L37 n=2 Tax=Cannabaceae TaxID=3481 RepID=A0A2P5ESD6_9ROSA	-	-	-	-	-	-	-	-	-	-
Cannbio_001700	UniRef100_A0A2P5EG95 Major intrinsic protein n=2 Tax=Cannabaceae TaxID=3481 RepID=A0A2P5EG95_9ROSA	-3.39834	-	-3.45577	-	-	-	-	-	-	-
Cannbio_001701	UniRef100_A0A2P5DXU2 Sieve element occlusion n=1 Tax=Trema orientalis TaxID=63057 RepID=A0A2P5DXU2_9ROSA	-	-	3.35443	4.35756	2.72379	5.10679	-	-	-4.10366	-
Cannbio_001702	UniRef100_A0A2G9GE83 Peptidyl-prolyl cis-trans isomerase n=1 Tax=Handroanthus impetiginosus TaxID=429701 RepID=A0A2G9GE83_9LAMI	-	-	-	-2.63831	-	-2.59428	-	-	-	-
Cannbio_001703	UniRef100_Q84YC5 Chalcone synthase (Fragment) n=1 Tax=Camellia grijsii TaxID=212650 RepID=Q84YC5_9ERIC	2.99391	-	4.70586	8.02619	-	6.50695	-5.03228	-	-3.18663	-
Cannbio_001704	UniRef100_A0A2P5DL12 Acyl carrier protein n=1 Tax=Parasponia andersonii TaxID=3476 RepID=A0A2P5DL12_PARAD	-	-	-	-	-	-	-	-	-	-
Cannbio_001705	UniRef100_A0A2P5DXU2 Sieve element occlusion n=1 Tax=Trema orientalis TaxID=63057 RepID=A0A2P5DXU2_9ROSA	-	-	3.21254	5.6581	2.45087	6.27672	-	-	-3.83115	-
Cannbio_001706	UniRef100_A0A2P5C706 Golgin candidate n=1 Tax=Trema orientalis TaxID=63057 RepID=A0A2P5C706_9ROSA	-	-	-	-	-	-	-	-	-	-
Cannbio_001707	UniRef100_A0A2P5AL59 Cys/Met metabolism, pyridoxal phosphate-dependent enzyme n=1 Tax=Parasponia andersonii TaxID=3476 RepID=A0A2P5AL59_PARAD	-	-	-	-	-	-	-	-	-	-
Cannbio_001708	UniRef100_UPI000C1D45C1 uncharacterized protein LOC111398794 n=1 Tax=Olea europaea var. sylvestris TaxID=158386 RepID=UPI000C1D45C1	-	-	-	-	-	-	-	-	-	-
Cannbio_001709	UniRef100_UPI00090D6990 omega-6 fatty acid desaturase, endoplasmic reticulum isozyme 1-like n=1 Tax=Lupinus angustifolius TaxID=3871 RepID=UPI00090D6990	5.16959	-	7.03299	6.11508	5.09739	6.04288	-	-	-6.96079	-
Cannbio_001710	UniRef100_A0A2P5DXU2 Sieve element occlusion n=1 Tax=Trema orientalis TaxID=63057 RepID=A0A2P5DXU2_9ROSA	-	-	3.05105	6.37136	2.73541	7.38474	-4.64933	-	-4.06444	-
Cannbio_001711	UniRef100_A0A2P5E8P8 Protein Thf n=1 Tax=Trema orientalis TaxID=63057 RepID=A0A2P5E8P8_9ROSA	-	-	-	-	-	-	-	-	-	-
Cannbio_001712	UniRef100_A0A288W7D2 Orf187 n=2 Tax=Pentapetalae TaxID=1437201 RepID=A0A288W7D2_BUPFA	-	-	-	-	-	-	-	-2.19474	-	-2.84722
Cannbio_001713	UniRef100_I1NGD2 Uncharacterized protein n=1 Tax=Glycine max TaxID=3847 RepID=I1NGD2_SOYBN	-	-	-	-	-	-	-3.46413	-	-	-
Cannbio_001714	UniRef100_A0A2P5E0T0 Phosphoethanolamine N-methyltransferase n=1 Tax=Trema orientalis TaxID=63057 RepID=A0A2P5E0T0_9ROSA	-	-	-	-	-	-	-	-	-	-
Cannbio_001715	UniRef100_A0A2P5BM13 Loricrin-like protein (Fragment) n=1 Tax=Parasponia andersonii TaxID=3476 RepID=A0A2P5BM13_PARAD	-	-	-	-	-	-	-	-	-	-
Cannbio_001716	UniRef100_A0A2P5FWE3 Neurogenic locus notch-like protein n=1 Tax=Trema orientalis TaxID=63057 RepID=A0A2P5FWE3_9ROSA	2.08991	-	2.2291	4.71996	-	3.04958	-2.63005	-	-	2.49086
Cannbio_001717	UniRef100_A0A2P5DZ03 Glycoside hydrolase n=1 Tax=Parasponia andersonii TaxID=3476 RepID=A0A2P5DZ03_PARAD	2.68788	-	2.87363	5.53975	-	4.76459	-	-	-2.09847	-
Cannbio_001718	UniRef100_A0A2P5DZN3 Endoglucanase n=1 Tax=Trema orientalis TaxID=63057 RepID=A0A2P5DZN3_9ROSA	-	-	-	-2.71383	-2.42627	-4.02755	-	-	2.70827	-
Cannbio_001719	UniRef100_A0A2P5DXU2 Sieve element occlusion n=1 Tax=Trema orientalis TaxID=63057 RepID=A0A2P5DXU2_9ROSA	2.91682	-	3.18076	-	3.44983	4.45362	-	-	-3.71376	-
Cannbio_001720	UniRef100_UPI000C1CEF48 60S ribosomal protein L8-like n=1 Tax=Olea europaea var. sylvestris TaxID=158386 RepID=UPI000C1CEF48	-	-	-	-	-	-	-	-	-	-
Cannbio_001721	UniRef100_A0A2P5FX41 Isopenicillin N synthase n=1 Tax=Trema orientalis TaxID=63057 RepID=A0A2P5FX41_9ROSA	-	-	-	-	-	-	-	-	-	-
Cannbio_001722	UniRef100_A0A2P5EXA8 Beta-tubulin n=2 Tax=Cannabaceae TaxID=3481 RepID=A0A2P5EXA8_9ROSA	-3.2851	-	-	-	-2.53042	-	-2.44019	-	-	-
Cannbio_001723	UniRef100_A0A2P2JA78 Callose synthase 3 n=2 Tax=Rhizophora mucronata TaxID=61149 RepID=A0A2P2JA78_RHIMU	-2.8624	-	-	-3.73072	-	-	-	-4.03509	-2.62674	-4.90341
Cannbio_001724	UniRef100_A0A2P5A549 Bet v I type allergen n=1 Tax=Parasponia andersonii TaxID=3476 RepID=A0A2P5A549_PARAD	-	-	-	6.47003	-	6.81272	-6.23505	-	-	6.22799
Cannbio_001725	UniRef100_A0A2P5DEF4 ATP-binding cassette containing protein n=1 Tax=Parasponia andersonii TaxID=3476 RepID=A0A2P5DEF4_PARAD	-	-	-	-2.22939	-	-	2.80735	-	-2.23551	-3.58414
Cannbio_001726	UniRef100_A0A059A242 Uncharacterized protein (Fragment) n=3 Tax=Eucalyptus grandis TaxID=71139 RepID=A0A059A242_EUCGR	-2.0527	-	2.07748	-2.52572	-2.389	-2.86202	-	-4.13018	-	-4.6032
Cannbio_001727	UniRef100_F2DXK9 Predicted protein n=1 Tax=Hordeum vulgare subsp. vulgare TaxID=112509 RepID=F2DXK9_HORVV	-	-	-	-	-	-	-	-	-	-
Cannbio_001728	UniRef100_UPI00051195ED protochlorophyllide reductase, chloroplastic n=1 Tax=Pyrus x bretschneideri TaxID=225117 RepID=UPI00051195ED	-	-	-	4.11161	-	4.11107	-5.29567	-	-	-
Cannbio_001729	UniRef100_A0A2P5BMY1 Cytochrome P450, E-class, group I n=1 Tax=Parasponia andersonii TaxID=3476 RepID=A0A2P5BMY1_PARAD	5.35108	-	3.90936	5.35521	3.66621	-	-	-	-	-
Cannbio_001730	UniRef100_A0A2P5AX40 Lipoxygenase n=1 Tax=Parasponia andersonii TaxID=3476 RepID=A0A2P5AX40_PARAD	5.36729	-	3.92551	-	4.26839	-	6.02318	-	-2.82661	-4.58141
Cannbio_001731	UniRef100_A0A288W7D2 Orf187 n=2 Tax=Pentapetalae TaxID=1437201 RepID=A0A288W7D2_BUPFA	-	-	-	-2.06703	-	-	-	-2.0475	-	-2.51302
Cannbio_001732	UniRef100_UPI000C200CF1 cycloartenol-C-24-methyltransferase-like isoform X1 n=3 Tax=Cucurbita TaxID=3660 RepID=UPI000C200CF1	-	-	-	-	-	-	-	-	-	-
Cannbio_001733	UniRef100_A0A2P5AX93 GDP-L-galactose/GDP-D-glucose phosphorylase n=1 Tax=Parasponia andersonii TaxID=3476 RepID=A0A2P5AX93_PARAD	-	-	-	-	-	-	-	-	-	-
Cannbio_001734	UniRef100_A0A2G5CYS7 Malate dehydrogenase n=1 Tax=Aquilegia coerulea TaxID=218851 RepID=A0A2G5CYS7_AQUCA	-	-	-	-	-	-	-	-	-	-
Cannbio_001735	UniRef100_A0A1R3JA34 Uncharacterized protein n=1 Tax=Corchorus olitorius TaxID=93759 RepID=A0A1R3JA34_9ROSI	6.18948	-	4.58772	-	5.15239	-	4.94899	-	-3.55063	-
Cannbio_001736	UniRef100_A0A0V0GJC4 Putative ovule protein (Fragment) n=2 Tax=cellular organisms TaxID=131567 RepID=A0A0V0GJC4_SOLCH	-	-	-	-	-	-	-	-	-	-
Cannbio_001737	UniRef100_UPI00063AA558 photosystem I reaction center subunit XI, chloroplastic-like n=1 Tax=Gossypium raimondii TaxID=29730 RepID=UPI00063AA558	-	-	-2.54712	-	-	-	-2.65936	-	2.38993	3.8262
Cannbio_001738	UniRef100_A0A0N7KGJ7 Os03g0139100 protein (Fragment) n=1 Tax=Oryza sativa subsp. japonica TaxID=39947 RepID=A0A0N7KGJ7_ORYSJ	-	-	-	-3.0518	-	-3.38165	-	-	-	-
Cannbio_001739	UniRef100_A0A2P5RZI6 Uncharacterized protein n=1 Tax=Gossypium barbadense TaxID=3634 RepID=A0A2P5RZI6_GOSBA	-	-	-	-	-	-	-	-	-	-
Cannbio_001740	UniRef100_UPI0002C2E262 60S ribosomal protein L17-2 n=1 Tax=Fragaria vesca subsp. vesca TaxID=101020 RepID=UPI0002C2E262	-	-	-	-	-	-	-	-	-	-
Cannbio_001741	UniRef100_A0A1C0WVI9 Uncharacterized protein n=2 Tax=cellular organisms TaxID=131567 RepID=A0A1C0WVI9_BACFG	2.04284	-	-	2.28743	-	-	-	-	-	-
Cannbio_001742	UniRef100_A0A2P6PPQ1 Putative cathepsin F n=1 Tax=Rosa chinensis TaxID=74649 RepID=A0A2P6PPQ1_ROSCH	-	-	-	-	-	-	-	-	-	-2.04365
Cannbio_001743	UniRef100_A0A1R3HI63 Geranylgeranyl diphosphate reductase, chloroplastic-like protein n=2 Tax=Corchorus TaxID=93758 RepID=A0A1R3HI63_COCAP	-	-	-2.56866	-	-	-	-4.37306	-	2.2065	5.56143
Cannbio_001744	UniRef100_A0A2P5EZE4 Phospho-2-dehydro-3-deoxyheptonate aldolase n=1 Tax=Trema orientalis TaxID=63057 RepID=A0A2P5EZE4_9ROSA	-	-	-	-	-	-3.66745	-	-	-	-
Cannbio_001745	UniRef100_A0A0R3QDU2 Uncharacterized protein n=1 Tax=Brugia timori TaxID=42155 RepID=A0A0R3QDU2_9BILA	-	-	-	-	-	-	-	-2.78	-2.37529	-
Cannbio_001746	UniRef100_A0A2P5CGL7 NB-ARC domain, LRR domain containing protein n=1 Tax=Trema orientalis TaxID=63057 RepID=A0A2P5CGL7_9ROSA	-	-	-6.57175	-	-	-	-	7.7757	6.93284	7.77983
Cannbio_001747	UniRef100_A0A1S2YR15 dnaJ homolog subfamily C GRV2 isoform X1 n=1 Tax=Cicer arietinum TaxID=3827 RepID=A0A1S2YR15_CICAR	-	-	-	-	-	-	2.36385	-	-	-
Cannbio_001748	UniRef100_UPI000CED4E0C dnaJ homolog subfamily C GRV2 isoform X2 n=1 Tax=Morus notabilis TaxID=981085 RepID=UPI000CED4E0C	-	-	-	-	-	-2.52739	2.7948	-	-	-2.25672
Cannbio_001749	UniRef100_A0A1V0QSH9 HDR (Fragment) n=1 Tax=Cannabis sativa TaxID=3483 RepID=A0A1V0QSH9_CANSA	-	-	2.88045	3.03552	-	2.66204	-	-2.36903	-2.50696	-
Cannbio_001750	UniRef100_A0A0A0KWL1 Uncharacterized protein n=1 Tax=Cucumis sativus TaxID=3659 RepID=A0A0A0KWL1_CUCSA	-	-	-	-	-	-	-	-2.21988	-2.0628	-
Cannbio_001751	UniRef100_A0A2P5FI61 Stress up-regulated Nod n=1 Tax=Trema orientalis TaxID=63057 RepID=A0A2P5FI61_9ROSA	4.73885	-	2.57663	-	5.04022	-	3.74366	-	-2.878	-
Cannbio_001752	UniRef100_A0A2P5B9U5 Synaptobrevin n=1 Tax=Parasponia andersonii TaxID=3476 RepID=A0A2P5B9U5_PARAD	-	-	-	-	-	-	-	-	-	-
Cannbio_001753	UniRef100_A0A2P5S430 Uncharacterized protein n=1 Tax=Gossypium barbadense TaxID=3634 RepID=A0A2P5S430_GOSBA	-3.42872	-	-	-	-	3.95331	-5.4952	-3.66777	-2.12588	-
Cannbio_001754	UniRef100_A0A2J6LFT8 Uncharacterized protein n=1 Tax=Lactuca sativa TaxID=4236 RepID=A0A2J6LFT8_LACSA	-3.47049	-	-	3.49862	-2.00184	4.96727	-6.96911	-4.63462	-2.63278	-
Cannbio_001755	UniRef100_UPI000CED6FBB nucleosome assembly protein 1;3 isoform X1 n=1 Tax=Morus notabilis TaxID=981085 RepID=UPI000CED6FBB	-	-	-	-	-	-	-	-	-2.65239	-
Cannbio_001756	UniRef100_M5XDZ1 Uncharacterized protein n=32 Tax=Mesangiospermae TaxID=1437183 RepID=M5XDZ1_PRUPE	-	-	-	-	-	-	-	-	-	-
Cannbio_001757	UniRef100_F1LKH7 Polyketide synthase 2 n=1 Tax=Cannabis sativa TaxID=3483 RepID=PKSG2_CANSA	-	-	2.44438	3.76939	-	-	-	-	-	-
Cannbio_001758	UniRef100_Q8RVK9 Naringenin-chalcone synthase n=1 Tax=Cannabis sativa TaxID=3483 RepID=CHS_CANSA	-	-	2.89592	6.56413	-	5.37094	-5.03221	-	-	-
Cannbio_001759	UniRef100_A0A2P5CMP5 DNA-directed RNA polymerase RPB5 subunit, eukaryote/virus n=1 Tax=Parasponia andersonii TaxID=3476 RepID=A0A2P5CMP5_PARAD	2.29891	-	-	-	2.59591	-	-	2.58383	-	-
Cannbio_001760	UniRef100_A0A2P5ACQ9 Mono-functional heme-containing catalase n=1 Tax=Parasponia andersonii TaxID=3476 RepID=A0A2P5ACQ9_PARAD	-	-	-	5.69033	-	5.68323	-5.51799	-	-	5.79172
Cannbio_001761	UniRef100_UPI000CED640E catalase n=1 Tax=Morus notabilis TaxID=981085 RepID=UPI000CED640E	-	-	-	3.20266	-	3.33179	-3.14249	-	-	2.81098
Cannbio_001762	UniRef100_A0A2P5BAP8 S-adenosylmethionine decarboxylase proenzyme n=1 Tax=Trema orientalis TaxID=63057 RepID=A0A2P5BAP8_9ROSA	-	-	-	-	-	-	-	-	-	-
Cannbio_001763	UniRef100_UPI000B786C2D tyrosine-sulfated glycopeptide receptor 1-like n=1 Tax=Hevea brasiliensis TaxID=3981 RepID=UPI000B786C2D	-	-	-	-	-	-	-	-	-	-
Cannbio_001764	UniRef100_A0A2P5BS46 Non-specific lipid-transfer protein n=1 Tax=Parasponia andersonii TaxID=3476 RepID=A0A2P5BS46_PARAD	-	-	2.99565	8.06398	-	7.39213	-8.46953	-3.4012	-2.3238	5.06833
Cannbio_001765	UniRef100_A0A2P5E1B0 Arylacetamide deacetylase n=1 Tax=Trema orientalis TaxID=63057 RepID=A0A2P5E1B0_9ROSA	-	-	-	-	-	-	-	-	-	-
Cannbio_001766	UniRef100_A0A151T068 Signal recognition particle receptor subunit alpha isogeny n=1 Tax=Cajanus cajan TaxID=3821 RepID=A0A151T068_CAJCA	-	-	-	-	-	-	-	-	-	-
Cannbio_001767	UniRef100_A0A0D2ZQ56 Uncharacterized protein n=1 Tax=Brassica oleracea var. oleracea TaxID=109376 RepID=A0A0D2ZQ56_BRAOL	-	-	-	-	-	2.80884	-2.47253	-2.93005	-3.26636	-
Cannbio_001768	UniRef100_UPI000CE1AD61 probable methyltransferase PMT14 n=1 Tax=Quercus suber TaxID=58331 RepID=UPI000CE1AD61	-	-	-	-2.23137	-	-2.77382	-	-	-	-3.00816
Cannbio_001769	UniRef100_UPI000B90768A calreticulin isoform X2 n=1 Tax=Helianthus annuus TaxID=4232 RepID=UPI000B90768A	-	-	-	-	-	-	-	-	-	-
Cannbio_001770	UniRef100_A0A2P5AKR0 Cytochrome P450, E-class, group I n=1 Tax=Trema orientalis TaxID=63057 RepID=A0A2P5AKR0_9ROSA	6.84275	-	6.33989	9.15041	5.46861	7.77626	-	-	-4.96574	2.81051
Cannbio_001771	UniRef100_A0A2P5BMY1 Cytochrome P450, E-class, group I n=1 Tax=Parasponia andersonii TaxID=3476 RepID=A0A2P5BMY1_PARAD	5.70842	-	4.84365	6.28962	4.24769	4.82889	-	-	-3.38292	-
Cannbio_001772	UniRef100_A0A2P2MI97 AP complex subunit sigma n=1 Tax=Rhizophora mucronata TaxID=61149 RepID=A0A2P2MI97_RHIMU	-	-	-	-	-	-	-	-	-	-
Cannbio_001773	UniRef100_A0A2P5SQD7 Uncharacterized protein n=1 Tax=Gossypium barbadense TaxID=3634 RepID=A0A2P5SQD7_GOSBA	-	-	-	-2.32838	-	-	-	-	-	-2.6891
Cannbio_001774	UniRef100_Q8RVK9 Naringenin-chalcone synthase n=1 Tax=Cannabis sativa TaxID=3483 RepID=CHS_CANSA	2.37905	-	4.51849	6.96439	-	5.52141	-4.58535	-2.13944	-3.0755	-
Cannbio_001775	UniRef100_UPI0002C2E262 60S ribosomal protein L17-2 n=1 Tax=Fragaria vesca subsp. vesca TaxID=101020 RepID=UPI0002C2E262	-	-	-	-2.17689	-	-2.2576	2.54032	-	-	-
Cannbio_001776	UniRef100_UPI000CED6B2E non-specific lipid-transfer protein 1 n=1 Tax=Morus notabilis TaxID=981085 RepID=UPI000CED6B2E	-	-	6.61117	9.12918	-	8.15986	-7.96121	-5.4432	-5.64185	2.51801
Cannbio_001777	UniRef100_A0A2I0I8I4 Uncharacterized protein n=2 Tax=rosids TaxID=71275 RepID=A0A2I0I8I4_PUNGR	-	-	-	-	-	-	-	-	-	-
Cannbio_001778	UniRef100_A0A2P5FHZ9 Late embryogenesis abundant protein n=2 Tax=Cannabaceae TaxID=3481 RepID=A0A2P5FHZ9_9ROSA	2.67575	-	-	-	2.94399	-	4.48815	2.32099	-	-2.16716
Cannbio_001779	UniRef100_A2A245 Dihydroflavonol 4-reductase n=1 Tax=Humulus lupulus TaxID=3486 RepID=A2A245_HUMLU	2.33855	-	-	5.46353	-	-	-	-	-	-
Cannbio_001780	UniRef100_UPI000CED6B2E non-specific lipid-transfer protein 1 n=1 Tax=Morus notabilis TaxID=981085 RepID=UPI000CED6B2E	-	-	4.80664	7.93943	-	7.3266	-7.36134	-4.22854	-4.1938	3.1328
Cannbio_001781	UniRef100_A0A2P5ESU7 Malic enzyme n=2 Tax=Mesangiospermae TaxID=1437183 RepID=A0A2P5ESU7_9ROSA	3.01291	-	-	5.39532	-	4.38056	-	-	-	3.77587
Cannbio_001782	UniRef100_A0A2P5BHZ4 Tetraspanin/Peripherin n=1 Tax=Parasponia andersonii TaxID=3476 RepID=A0A2P5BHZ4_PARAD	2.77145	-	-	-	3.18064	-	-	-	-2.15608	-
Cannbio_001783	UniRef100_W9QJ01 Mitochondrial-processing peptidase subunit alpha n=1 Tax=Morus notabilis TaxID=981085 RepID=W9QJ01_9ROSA	-	-	-	-	-	-	-	-	-	-
Cannbio_001784	UniRef100_A0A068TV19 Uncharacterized protein n=1 Tax=Coffea canephora TaxID=49390 RepID=A0A068TV19_COFCA	-2.16716	-	-	-	-2.32996	-	-	-2.55455	-	-
Cannbio_001785	UniRef100_A0A2P5D043 Major latex protein domain containing protein n=1 Tax=Trema orientalis TaxID=63057 RepID=A0A2P5D043_9ROSA	9.60407	2.48404	8.61285	4.58633	7.12003	2.10228	5.01775	-	-6.12881	-4.02653
Cannbio_001786	UniRef100_I6QLE1 Non-specific lipid-transfer protein n=1 Tax=Vitis pseudoreticulata TaxID=231512 RepID=I6QLE1_VITPS	7.11184	-	7.20895	7.69304	5.29871	5.87991	-	-	-5.39582	-
Cannbio_001787	UniRef100_A0A2H3XZ97 Chlorophyll a-b binding protein, chloroplastic n=1 Tax=Phoenix dactylifera TaxID=42345 RepID=A0A2H3XZ97_PHODC	-	-	-	-	-	-	-	-	-	-
Cannbio_001788	UniRef100_A5ALV3 Uncharacterized protein n=1 Tax=Vitis vinifera TaxID=29760 RepID=A5ALV3_VITVI	-3.09655	-	-	-	-	-	-2.34416	-2.83823	-	-
Cannbio_001789	UniRef100_UPI00053B83D8 glyceraldehyde-3-phosphate dehydrogenase GAPA1, chloroplastic isoform X1 n=1 Tax=Camelina sativa TaxID=90675 RepID=UPI00053B83D8	-2.75321	-	-	5.05288	-2.70811	5.09798	-7.80609	-	-	5.98616
Cannbio_001790	UniRef100_A0A2V0UNJ8 Elongation factor 1-alpha (Fragment) n=1 Tax=Quercus robur TaxID=38942 RepID=A0A2V0UNJ8_QUERO	-	-	-	-2.11036	-	-2.18536	-	-	-	-
Cannbio_001791	UniRef100_A0A2P5F4E7 High mobility group box domain containing protein n=1 Tax=Trema orientalis TaxID=63057 RepID=A0A2P5F4E7_9ROSA	-	-	-	-	-	-	-	-	-	-
Cannbio_001792	UniRef100_A0A1S3B4U7 triosephosphate isomerase, cytosolic n=1 Tax=Cucumis melo TaxID=3656 RepID=A0A1S3B4U7_CUCME	-	-	-	-	-	-	-	-	-	-
Cannbio_001793	UniRef100_A0A2P5EEQ1 Peroxidase n=1 Tax=Trema orientalis TaxID=63057 RepID=A0A2P5EEQ1_9ROSA	-	-	-	-	-	-	-	-	-	-
Cannbio_001794	UniRef100_UPI000B7BA402 methylmalonate-semialdehyde dehydrogenase [acylating], mitochondrial-like n=1 Tax=Prunus avium TaxID=42229 RepID=UPI000B7BA402	3.85961	-	-	-	-	-	-	-	-	-
Cannbio_001795	UniRef100_A0A2P5FUZ2 Protamine P1 family protein n=1 Tax=Trema orientalis TaxID=63057 RepID=A0A2P5FUZ2_9ROSA	-	-	-7.28881	-	-	-	-	7.6512	6.92856	7.65533
Cannbio_001796	UniRef100_A0A2J6MBX5 Uncharacterized protein n=1 Tax=Lactuca sativa TaxID=4236 RepID=A0A2J6MBX5_LACSA	-2.05027	-	-	-	-	-	-	-	-	-
Cannbio_001797	UniRef100_A0A2P5C125 SIT4 phosphatase-associated protein family n=1 Tax=Parasponia andersonii TaxID=3476 RepID=A0A2P5C125_PARAD	-	-	-	-	-	-	-	-	-	-
Cannbio_001798	UniRef100_A0A2P5BS17 Non-specific lipid-transfer protein n=1 Tax=Parasponia andersonii TaxID=3476 RepID=A0A2P5BS17_PARAD	-	-	3.4575	9.48839	-	9.12701	-8.53091	-2.50002	-3.09611	6.03089
Cannbio_001799	UniRef100_A0A2P5DXU2 Sieve element occlusion n=1 Tax=Trema orientalis TaxID=63057 RepID=A0A2P5DXU2_9ROSA	5.69869	-	3.51989	2.67475	6.09262	3.06868	-	-	-3.91382	-
Cannbio_001800	UniRef100_A0A2P5EPV4 Fatty acid hydroxylase n=1 Tax=Trema orientalis TaxID=63057 RepID=A0A2P5EPV4_9ROSA	5.07587	-	5.01763	11.5206	3.07766	9.52236	-6.4447	-	-3.01942	6.50294
Cannbio_001801	UniRef100_W9RIV2 Aquaporin TIP1-1 n=1 Tax=Morus notabilis TaxID=981085 RepID=W9RIV2_9ROSA	-	-	-	-2.77176	-	-2.8427	2.41675	-	-	-
Cannbio_001802	UniRef100_A0A2P5VZH3 Uncharacterized protein n=1 Tax=Gossypium barbadense TaxID=3634 RepID=A0A2P5VZH3_GOSBA	-	-	2.74557	-2.05887	-	-2.94266	2.23354	-2.57091	-	-4.80444
Cannbio_001803	UniRef100_G8HI69 Vacuolar H+-ATPase (Fragment) n=1 Tax=Citrus sinensis TaxID=2711 RepID=G8HI69_CITSI	-	-	-	-	-	-	-	-	-	-
Cannbio_001804	UniRef100_A0A2P5F0F9 WRKY domain containing protein n=1 Tax=Trema orientalis TaxID=63057 RepID=A0A2P5F0F9_9ROSA	2.68933	-	2.43759	-	2.26248	-	-	-	-2.01074	-
Cannbio_001805	UniRef100_A0A2P5DD74 Stress up-regulated Nod n=1 Tax=Parasponia andersonii TaxID=3476 RepID=A0A2P5DD74_PARAD	2.9391	-	-	-	2.94282	-	2.54	-	-	-
Cannbio_001806	UniRef100_UPI00077E3B75 peroxidase 31-like isoform X1 n=1 Tax=Ziziphus jujuba TaxID=326968 RepID=UPI00077E3B75	-	-	-	-	-	-	-	-	-	-
Cannbio_001807	UniRef100_A2A245 Dihydroflavonol 4-reductase n=1 Tax=Humulus lupulus TaxID=3486 RepID=A2A245_HUMLU	-	-	2.07967	5.54245	-	4.04993	-	-	-	-
Cannbio_001808	UniRef100_A0A0V0GQD1 Putative ovule protein (Fragment) n=1 Tax=Solanum chacoense TaxID=4108 RepID=A0A0V0GQD1_SOLCH	-	-	-	-	-	-	-	-	-	-
Cannbio_001809	UniRef100_I1V1V2 Fructose-bisphosphate aldolase (Fragment) n=1 Tax=Moringa oleifera TaxID=3735 RepID=I1V1V2_MOROL	-3.79857	-	-	-	-2.91401	-	-4.01372	-2.92333	-	-
Cannbio_001810	UniRef100_A0A2P5BTM5 Rubber elongation factor n=1 Tax=Trema orientalis TaxID=63057 RepID=A0A2P5BTM5_9ROSA	2.37189	-	-	-	2.32419	-	-	-	-	-
Cannbio_001811	UniRef100_A0A2P5DZ03 Glycoside hydrolase n=1 Tax=Parasponia andersonii TaxID=3476 RepID=A0A2P5DZ03_PARAD	2.69271	-	3.60895	6.27723	2.1429	5.72743	-	-	-3.05915	-
Cannbio_001812	UniRef100_UPI000904B983 BURP domain protein RD22 n=1 Tax=Nicotiana attenuata TaxID=49451 RepID=UPI000904B983	-	-	3.35522	6.58065	-	5.52724	-5.22699	-2.00156	-2.3018	3.22543
Cannbio_001813	UniRef100_A0A2K3LVY4 Chlorophyll a-b binding protein, chloroplastic n=3 Tax=Trifolium pratense TaxID=57577 RepID=A0A2K3LVY4_TRIPR	-3.67771	-	-	-	-2.61404	-	-6.58566	-	-	4.81527
Cannbio_001814	UniRef100_A0A2P5D9S6 Cytochrome c oxidase, subunit VIb n=1 Tax=Trema orientalis TaxID=63057 RepID=A0A2P5D9S6_9ROSA	-	-	-	-	-	-	-	-	-	-
Cannbio_001815	UniRef100_A0A2G5CCH7 Uncharacterized protein n=1 Tax=Aquilegia coerulea TaxID=218851 RepID=A0A2G5CCH7_AQUCA	-3.48078	-	-	2.90508	-	4.53652	-6.38586	-3.98909	-2.13975	2.39677
Cannbio_001816	UniRef100_A0A2P5FR74 ATPase, OSCP/delta subunit n=1 Tax=Trema orientalis TaxID=63057 RepID=A0A2P5FR74_9ROSA	-3.30423	-	-	-3.19298	-2.58472	-	-	-	-	-
Cannbio_001817	UniRef100_R0GXM4 Uncharacterized protein n=1 Tax=Capsella rubella TaxID=81985 RepID=R0GXM4_9BRAS	-	-	-	-	-	-	-	-	-	-
Cannbio_001818	UniRef100_A0A2P5EEQ1 Peroxidase n=1 Tax=Trema orientalis TaxID=63057 RepID=A0A2P5EEQ1_9ROSA	-	-	-	-	-	-	-	-	-	-
Cannbio_001819	UniRef100_A0A2P5FST8 cAMP-dependent protein kinase regulatory subunit n=1 Tax=Trema orientalis TaxID=63057 RepID=A0A2P5FST8_9ROSA	-	-	-	-	-	-	-	-	-	-
Cannbio_001820	UniRef100_A0A2P5F8M3 Glycerophosphoryl diester phosphodiesterase n=1 Tax=Trema orientalis TaxID=63057 RepID=A0A2P5F8M3_9ROSA	-	-	-2.27316	-	-	-	-	-	2.12897	-
Cannbio_001821	UniRef100_UPI0009017257 actin-depolymerizing factor 2-like n=1 Tax=Ipomoea nil TaxID=35883 RepID=UPI0009017257	-	-	-	-	-	-	-	-	-	-
Cannbio_001822	UniRef100_A0A2P5DTB6 Aspartate aminotransferase n=1 Tax=Parasponia andersonii TaxID=3476 RepID=A0A2P5DTB6_PARAD	3.02733	-	-	-	-	-	-	-	-	-
Cannbio_001823	UniRef100_A0A2P5DZ03 Glycoside hydrolase n=1 Tax=Parasponia andersonii TaxID=3476 RepID=A0A2P5DZ03_PARAD	2.12315	-	3.0877	6.94844	-	6.18065	-4.82529	-	-2.31991	-
Cannbio_001824	UniRef100_A0A0H5Q398 Uncharacterized protein n=2 Tax=root TaxID=1 RepID=A0A0H5Q398_9ZZZZ	-	-	-	2.21805	-	-	-	-	-	-
Cannbio_001825	UniRef100_A0A2P2J9C4 Uncharacterized protein n=1 Tax=Rhizophora mucronata TaxID=61149 RepID=A0A2P2J9C4_RHIMU	-	-	-	-	-	-	-	-	-	-
Cannbio_001826	UniRef100_I1V1V2 Fructose-bisphosphate aldolase (Fragment) n=1 Tax=Moringa oleifera TaxID=3735 RepID=I1V1V2_MOROL	-3.43048	-	-	-	-2.82404	-	-3.29797	-2.87952	-	-
Cannbio_001827	UniRef100_A0A2P5FNN6 Chlorophyll a-b binding protein, chloroplastic n=1 Tax=Trema orientalis TaxID=63057 RepID=A0A2P5FNN6_9ROSA	-	-	-	-	-	-	-	-	-	-
Cannbio_001828	UniRef100_A0A1Q3C8R6 Uncharacterized protein (Fragment) n=1 Tax=Cephalotus follicularis TaxID=3775 RepID=A0A1Q3C8R6_CEPFO	-3.44285	-	-	2.91739	-	4.5253	-6.36023	-2.81275	-	3.54749
Cannbio_001829	UniRef100_A0A2P5QFC6 Uncharacterized protein n=1 Tax=Gossypium barbadense TaxID=3634 RepID=A0A2P5QFC6_GOSBA	-2.48345	-	2.37706	3.66307	-	4.92828	-6.14651	-4.8605	-3.64227	-
Cannbio_001830	UniRef100_A0A2G2V0N3 Uncharacterized protein n=1 Tax=Capsicum baccatum TaxID=33114 RepID=A0A2G2V0N3_CAPBA	-	-	-	-	-	-	-2.06437	-2.27148	-	-
Cannbio_001831	UniRef100_V4UWB0 Ribulose bisphosphate carboxylase small chain n=1 Tax=Citrus clementina TaxID=85681 RepID=V4UWB0_9ROSI	-3.04303	-	-	2.59278	-2.87642	2.7594	-5.63581	-2.0951	-	3.54072
Cannbio_001832	UniRef100_A0A2I0I5A0 Ferredoxin--NADP reductase, chloroplastic n=1 Tax=Punica granatum TaxID=22663 RepID=A0A2I0I5A0_PUNGR	-	-	-	4.10006	-	4.81966	-5.91473	-3.40921	-2.31415	2.50552
Cannbio_001833	UniRef100_A0A2P5EGF2 Splicing factor-like protein n=1 Tax=Trema orientalis TaxID=63057 RepID=A0A2P5EGF2_9ROSA	-	-	-	-	-	-	-	-	-	-
Cannbio_001834	UniRef100_A0A2U8U2I0 Translationally-controlled tumor protein n=13 Tax=Eukaryota TaxID=2759 RepID=A0A2U8U2I0_9HOMO	-	-	-	-	-	-	-	-	-	-
Cannbio_001835	UniRef100_A0A2P5DZ03 Glycoside hydrolase n=1 Tax=Parasponia andersonii TaxID=3476 RepID=A0A2P5DZ03_PARAD	2.65466	-	2.95222	6.72829	-	5.85732	-	-	-2.08125	-
Cannbio_001836	UniRef100_A0A2V0UNJ8 Elongation factor 1-alpha (Fragment) n=1 Tax=Quercus robur TaxID=38942 RepID=A0A2V0UNJ8_QUERO	-	-	-	-	-	-	-	-	-	-
Cannbio_001837	UniRef100_A0A2P5ACQ9 Mono-functional heme-containing catalase n=1 Tax=Parasponia andersonii TaxID=3476 RepID=A0A2P5ACQ9_PARAD	-	-	-	-	-	-	-	-	-	-
Cannbio_001838	UniRef100_A0A2P2L5B1 Uncharacterized protein MANES_16G095100 n=1 Tax=Rhizophora mucronata TaxID=61149 RepID=A0A2P2L5B1_RHIMU	-	-	-	-	-	-	-	-	-	-
Cannbio_001839	UniRef100_A0A2P5FIR8 Agenet domain containing protein n=1 Tax=Trema orientalis TaxID=63057 RepID=A0A2P5FIR8_9ROSA	-	-	-	-	-	-	-	-	-	-
Cannbio_001840	UniRef100_A0A2P5FQ90 Arginine decarboxylase n=1 Tax=Trema orientalis TaxID=63057 RepID=A0A2P5FQ90_9ROSA	-	-	-	-	-	2.25323	-	-	-	-
Cannbio_001841	UniRef100_UPI000B7B203B serine--glyoxylate aminotransferase n=1 Tax=Prunus avium TaxID=42229 RepID=UPI000B7B203B	-	-	-	5.20351	-	3.99233	-5.29582	-	-	-
Cannbio_001842	UniRef100_UPI00053C0C9E 5-methyltetrahydropteroyltriglutamate-- homocysteine methyltransferase 1-like n=1 Tax=Tarenaya hassleriana TaxID=28532 RepID=UPI00053C0C9E	-2.63938	-	-	-	-3.50219	-2.92807	-	-2.30069	-	-
Cannbio_001843	UniRef100_I1NGD2 Uncharacterized protein n=1 Tax=Glycine max TaxID=3847 RepID=I1NGD2_SOYBN	-2.1303	-	-	-	-	-	-5.0748	-	-	4.19964
Cannbio_001844	UniRef100_B2BJH1 Photosystem I reaction center subunit XI (Fragment) n=2 Tax=Olea europaea TaxID=4146 RepID=B2BJH1_OLEEU	-	-	-	2.91643	-	3.32481	-4.24653	-	-	3.44245
Cannbio_001845	UniRef100_A0A2P5ESU7 Malic enzyme n=2 Tax=Mesangiospermae TaxID=1437183 RepID=A0A2P5ESU7_9ROSA	2.40611	-	-	3.99478	-	2.96757	-	-	-	-
Cannbio_001846	UniRef100_A0A022RWJ5 Uncharacterized protein n=1 Tax=Erythranthe guttata TaxID=4155 RepID=A0A022RWJ5_ERYGU	-2.19482	-	-	4.46533	-	5.09635	-6.66015	-	-	5.49509
Cannbio_001847	UniRef100_A5ALV3 Uncharacterized protein n=1 Tax=Vitis vinifera TaxID=29760 RepID=A5ALV3_VITVI	-3.0902	-	-	-2.55985	-	-	-	-	-	-
Cannbio_001848	UniRef100_W9SVH5 Photosystem I reaction center subunit XI n=1 Tax=Morus notabilis TaxID=981085 RepID=W9SVH5_9ROSA	-	-	-	5.54819	-	5.41935	-7.32447	-2.42296	-	4.90152
Cannbio_001849	UniRef100_A0A2K3JWV0 BURP domain-containing protein n=1 Tax=Trifolium pratense TaxID=57577 RepID=A0A2K3JWV0_TRIPR	-	-	2.80948	6.25551	-	4.98042	-4.70699	-	-	3.44603
Cannbio_001850	UniRef100_A0A2P5F0K6 Plastid lipid-associated protein/fibrillin conserved domain containing protein n=1 Tax=Trema orientalis TaxID=63057 RepID=A0A2P5F0K6_9ROSA	-	-	2.57515	-	-	-	-	-2.78684	-	-
Cannbio_001851	UniRef100_A0A2P5BAP8 S-adenosylmethionine decarboxylase proenzyme n=1 Tax=Trema orientalis TaxID=63057 RepID=A0A2P5BAP8_9ROSA	-	-	-	-	-	-	-	-	-	-
Cannbio_001852	UniRef100_A0A251UDT9 Putative ribulose bisphosphate carboxylase/oxygenase activase protein n=2 Tax=Helianthus annuus TaxID=4232 RepID=A0A251UDT9_HELAN	-2.54666	-	-	-	-2.19334	-	-3.58051	-2.93961	-	-
Cannbio_001853	UniRef100_A0A2P5FX55 CASP-like protein n=1 Tax=Trema orientalis TaxID=63057 RepID=A0A2P5FX55_9ROSA	5.39882	-	3.54214	-	4.7171	-	4.43913	-	-2.86042	-
Cannbio_001854	UniRef100_W9S2E9 Thiamine thiazole synthase, chloroplastic n=2 Tax=Morus notabilis TaxID=981085 RepID=W9S2E9_9ROSA	-2.75807	-	-	-	-2.75858	-	-5.90709	-	-	-
Cannbio_001855	UniRef100_A0A2P5C7J5 Calreticulin/calnexin n=1 Tax=Parasponia andersonii TaxID=3476 RepID=A0A2P5C7J5_PARAD	-	-	-	-	-	-	-	-	-	-
Cannbio_001856	UniRef100_A0A2P5B8G9 Subtilase n=1 Tax=Parasponia andersonii TaxID=3476 RepID=A0A2P5B8G9_PARAD	-	-	-	-	-	-	-	-	-	-
Cannbio_001857	UniRef100_A0A1R3GQQ0 Peroxidase n=1 Tax=Corchorus olitorius TaxID=93759 RepID=A0A1R3GQQ0_9ROSI	-	-	-	5.90805	-	5.26408	-5.16967	-	-	4.76776
Cannbio_001858	UniRef100_UPI000D6294A1 uncharacterized protein LOC112489922 n=1 Tax=Ziziphus jujuba TaxID=326968 RepID=UPI000D6294A1	-	-	-	-	-	-	-2.22072	-2.70854	-2.30725	-
Cannbio_001859	UniRef100_A0A076V8K8 Chalcone synthase (Fragment) n=1 Tax=Camellia sinensis TaxID=4442 RepID=A0A076V8K8_CAMSI	-	-	3.96597	7.99683	-	6.47054	-6.81234	-2.78149	-2.43969	4.03085
Cannbio_001860	UniRef100_A0A1V0QSH9 HDR (Fragment) n=1 Tax=Cannabis sativa TaxID=3483 RepID=A0A1V0QSH9_CANSA	-	-	2.44967	-	-	-	-	-	-2.26892	-
Cannbio_001861	UniRef100_A0A2P5FXW4 Photosystem II PsbO, manganese-stabilising n=1 Tax=Trema orientalis TaxID=63057 RepID=A0A2P5FXW4_9ROSA	-	-	-	-	-	-	-	-	-	-
Cannbio_001862	UniRef100_A5ALV3 Uncharacterized protein n=1 Tax=Vitis vinifera TaxID=29760 RepID=A5ALV3_VITVI	-3.17241	-	-	-	-	-	-2.64682	-2.55015	-	-
Cannbio_001863	UniRef100_A0A0P6AT55 Uncharacterized protein (Fragment) n=1 Tax=Daphnia magna TaxID=35525 RepID=A0A0P6AT55_9CRUS	-	-	-	-	-	-	-	-	-2.10274	-2.58155
Cannbio_001864	UniRef100_A0A2P5CUV3 NAD(P)-binding domain containing protein n=1 Tax=Trema orientalis TaxID=63057 RepID=A0A2P5CUV3_9ROSA	2.02382	-	-	4.73409	-	-	-	-	-	-
Cannbio_001865	UniRef100_M1DI68 Uncharacterized protein n=2 Tax=Solanum tuberosum TaxID=4113 RepID=M1DI68_SOLTU	-2.70196	-	-	4.41136	-	6.13346	-7.11332	-2.75745	-	4.35587
Cannbio_001866	UniRef100_A0A2P5EP81 Uncharacterized protein n=1 Tax=Trema orientalis TaxID=63057 RepID=A0A2P5EP81_9ROSA	-	-	-	-	-	-	-	-	-	-
Cannbio_001867	UniRef100_A0A2J6MBX5 Uncharacterized protein n=1 Tax=Lactuca sativa TaxID=4236 RepID=A0A2J6MBX5_LACSA	-	-	-	-	-	-	-	-	-	-
Cannbio_001868	UniRef100_A0A251N0Z1 Chlorophyll a-b binding protein, chloroplastic n=1 Tax=Prunus persica TaxID=3760 RepID=A0A251N0Z1_PRUPE	-	-	-	4.80257	-	5.00751	-5.83431	-	-	4.53437
Cannbio_001869	UniRef100_UPI00077E560B OBERON-like protein n=1 Tax=Ziziphus jujuba TaxID=326968 RepID=UPI00077E560B	-	-	-	-	-	-	-	-	-	-
Cannbio_001870	UniRef100_A0A0B4ULT6 SAHH1 (Fragment) n=1 Tax=Matthiola fruticulosa subsp. valesiaca TaxID=1533211 RepID=A0A0B4ULT6_9BRAS	-	-	-3.44789	-	-2.02959	-	-	-	3.85193	2.3782
Cannbio_001871	UniRef100_A0A2P5E8K7 Phospholipase/carboxylesterase/thioesterase n=1 Tax=Trema orientalis TaxID=63057 RepID=A0A2P5E8K7_9ROSA	-	-	-	-	2.89672	-	-	-	-	-
Cannbio_001872	UniRef100_A0A2G5C0C0 Uncharacterized protein (Fragment) n=1 Tax=Aquilegia coerulea TaxID=218851 RepID=A0A2G5C0C0_AQUCA	-	-	-	-	-	-	-	-	-	-
Cannbio_001873	UniRef100_A0A0R0F4H2 Uncharacterized protein (Fragment) n=2 Tax=Glycine max TaxID=3847 RepID=A0A0R0F4H2_SOYBN	-	-	-	-	-	-	-	-	-	-
Cannbio_001874	UniRef100_A0A2P5EDZ9 Transmembrane 9 superfamily member n=1 Tax=Trema orientalis TaxID=63057 RepID=A0A2P5EDZ9_9ROSA	-	-	-	-	-	-	-	-	-	-
Cannbio_001875	UniRef100_A0A1R3GJR9 Profilin n=1 Tax=Corchorus olitorius TaxID=93759 RepID=A0A1R3GJR9_9ROSI	-	-	-	-	-	-	-	-2.40058	-	-2.71955
Cannbio_001876	UniRef100_A0A2P5FHY2 Late embryogenesis abundant protein n=1 Tax=Trema orientalis TaxID=63057 RepID=A0A2P5FHY2_9ROSA	-	-	-	-	-	-	-	-	-	-
Cannbio_001877	UniRef100_A9PEC9 Uncharacterized protein n=1 Tax=Populus trichocarpa TaxID=3694 RepID=A9PEC9_POPTR	-2.09398	-	-2.33115	-	-	-	-2.70493	-	2.09521	2.94211
Cannbio_001878	UniRef100_UPI000C22909D chlorophyll a-b binding protein 151, chloroplastic n=1 Tax=Cucurbita maxima TaxID=3661 RepID=UPI000C22909D	-	-	-5.05935	-	-	-	-	5.14617	5.2596	3.73062
Cannbio_001879	UniRef100_A0A2P5B0G9 NADPH--cytochrome P450 reductase n=1 Tax=Trema orientalis TaxID=63057 RepID=A0A2P5B0G9_9ROSA	-	-	-	-	-	4.11107	-	-	-	-
Cannbio_001880	UniRef100_A0A2P5DBN6 S-crystallin n=1 Tax=Parasponia andersonii TaxID=3476 RepID=A0A2P5DBN6_PARAD	3.72386	-	5.10247	4.52066	3.58939	4.38619	-	-	-4.968	-
Cannbio_001881	UniRef100_UPI000D187F8C 60S ribosomal protein L18a-2 n=1 Tax=Populus trichocarpa TaxID=3694 RepID=UPI000D187F8C	-	-	-	-	-	-	-	-	-	-
Cannbio_001882	UniRef100_Q9M5X2 Heat-shock protein 80 (Fragment) n=1 Tax=Euphorbia esula TaxID=3993 RepID=Q9M5X2_EUPES	-	-	2.69017	-	-	-	-	-2.08931	-2.28171	-3.04716
Cannbio_001883	UniRef100_Q1EMR1 Nucleoside-diphopshate-sugar dehydratase (Fragment) n=1 Tax=Plantago major TaxID=29818 RepID=Q1EMR1_PLAMJ	-	-	-	-	-	-	-	-	-	-
Cannbio_001884	UniRef100_A0A2P5FM91 Bet v I type allergen n=1 Tax=Trema orientalis TaxID=63057 RepID=A0A2P5FM91_9ROSA	-	-	-	7.28036	-	7.70716	-6.79184	-	-	6.87423
Cannbio_001885	UniRef100_A0A1S2YNA5 fructokinase-2 n=2 Tax=Cicer arietinum TaxID=3827 RepID=A0A1S2YNA5_CICAR	-	-	-	-	-	-	-	-	-	-
Cannbio_001886	UniRef100_A5ALV3 Uncharacterized protein n=1 Tax=Vitis vinifera TaxID=29760 RepID=A5ALV3_VITVI	-2.82011	-	-	-	-2.20912	-	-	-2.40772	-	-
Cannbio_001887	UniRef100_UPI0007AF873E uncharacterized protein LOC107643668 n=1 Tax=Arachis ipaensis TaxID=130454 RepID=UPI0007AF873E	-2.44524	-	-	5.01312	-	6.64786	-7.45836	-2.96361	-2.15312	4.49474
Cannbio_001888	UniRef100_UPI000D6294A1 uncharacterized protein LOC112489922 n=1 Tax=Ziziphus jujuba TaxID=326968 RepID=UPI000D6294A1	-	-	-	-	-	2.22526	-2.79261	-3.06684	-2.49949	-
Cannbio_001889	UniRef100_A0A0R0GS37 Uncharacterized protein n=1 Tax=Glycine max TaxID=3847 RepID=A0A0R0GS37_SOYBN	-	-	-	-	-	3.18744	-3.36562	-2.81217	-2.63399	-
Cannbio_001890	UniRef100_Q8RVK9 Naringenin-chalcone synthase n=1 Tax=Cannabis sativa TaxID=3483 RepID=CHS_CANSA	-	-	-	7.70916	-	7.33485	-7.6494	-	-	5.86097
Cannbio_001891	UniRef100_A0A2P5B224 FAD/NAD-linked reductase n=1 Tax=Parasponia andersonii TaxID=3476 RepID=A0A2P5B224_PARAD	-	-	-	-	-	-	-	-	-	-
Cannbio_001892	UniRef100_A0A2P5E3S7 Glutamine synthetase n=1 Tax=Parasponia andersonii TaxID=3476 RepID=A0A2P5E3S7_PARAD	-	-	-	-	-	-	-	-	-	-
Cannbio_001893	UniRef100_A0A2P5F2S1 Major intrinsic protein n=1 Tax=Trema orientalis TaxID=63057 RepID=A0A2P5F2S1_9ROSA	-	-	-	-	-	-2.18425	-	-	-	-
Cannbio_001894	UniRef100_A0A2P5EGI0 Uncharacterized protein n=1 Tax=Trema orientalis TaxID=63057 RepID=A0A2P5EGI0_9ROSA	3.27059	-	-	-	3.44862	-	3.32324	2.67284	-	-
Cannbio_001895	UniRef100_A5ALV3 Uncharacterized protein n=1 Tax=Vitis vinifera TaxID=29760 RepID=A5ALV3_VITVI	-3.46275	-	-	-	-2.01981	-	-2.9092	-2.71326	-	-
Cannbio_001896	UniRef100_A0A2P5EZM5 Thioredoxin n=1 Tax=Trema orientalis TaxID=63057 RepID=A0A2P5EZM5_9ROSA	-	-	-	-	-	-	-	-	-	-
Cannbio_001897	UniRef100_A0A2P5AG44 Alpha-mannosidase n=1 Tax=Parasponia andersonii TaxID=3476 RepID=A0A2P5AG44_PARAD	-	-	-	-	-	-	-	-	-	-
Cannbio_001898	UniRef100_A0A2P5FHY2 Late embryogenesis abundant protein n=1 Tax=Trema orientalis TaxID=63057 RepID=A0A2P5FHY2_9ROSA	-	-	-	-	-	-2.06334	2.73498	-	-	-2.19663
Cannbio_001899	UniRef100_A2A245 Dihydroflavonol 4-reductase n=1 Tax=Humulus lupulus TaxID=3486 RepID=A2A245_HUMLU	-	-	-	4.77038	-	4.09191	-5.68093	-2.36048	-	-
Cannbio_001900	UniRef100_A0A0A0LNL7 Ribosomal protein L17 n=2 Tax=Cucumis TaxID=3655 RepID=A0A0A0LNL7_CUCSA	-	-	-	-	-	-	-	-	-	-2.35433
Cannbio_001901	UniRef100_A0A2P5FQN8 Chlorophyll A-B binding protein n=1 Tax=Trema orientalis TaxID=63057 RepID=A0A2P5FQN8_9ROSA	-4.20847	-	-	-	-2.99446	3.01059	-6.00505	-2.54989	-	3.45516
Cannbio_001902	UniRef100_W9R7D8 Photosystem I reaction center subunit III n=1 Tax=Morus notabilis TaxID=981085 RepID=W9R7D8_9ROSA	-2.50079	-	-	-2.52082	-2.47286	-2.49288	-	-	-	-
Cannbio_001903	UniRef100_UPI0009012567 protein argonaute 1 n=1 Tax=Ipomoea nil TaxID=35883 RepID=UPI0009012567	-	-	-	-	-	-	-	-	-	-
Cannbio_001904	UniRef100_A0A2J6LFT8 Uncharacterized protein n=1 Tax=Lactuca sativa TaxID=4236 RepID=A0A2J6LFT8_LACSA	-3.53962	-	-	3.58147	-	5.27132	-7.12108	-4.31775	-2.46798	2.80333
Cannbio_001905	UniRef100_UPI000BBE3E65 cell division control protein 48 homolog D-like n=1 Tax=Brassica napus TaxID=3708 RepID=UPI000BBE3E65	-	-	-	-	-	-	-	-	-	-
Cannbio_001906	UniRef100_A0A2P5E3N3 Uncharacterized protein n=1 Tax=Parasponia andersonii TaxID=3476 RepID=A0A2P5E3N3_PARAD	-	-	-	-	-	-	-	-	-	-
Cannbio_001907	UniRef100_A0A2P5E723 Lipoxygenase n=1 Tax=Trema orientalis TaxID=63057 RepID=A0A2P5E723_9ROSA	4.48007	2.00054	5.15936	-	2.47953	-	4.31806	-	-3.15882	-4.99735
Cannbio_001908	UniRef100_UPI000498720D photosystem I chlorophyll a/b-binding protein 3-1, chloroplastic n=1 Tax=Malus domestica TaxID=3750 RepID=UPI000498720D	-	-	3.53609	4.35321	-	4.0172	-5.18966	-4.37253	-3.20008	-
Cannbio_001909	UniRef100_W9RQX1 Polyadenylate-binding protein RBP45B n=2 Tax=Morus notabilis TaxID=981085 RepID=W9RQX1_9ROSA	-	-	-	-	-	-	-	-	-	-
Cannbio_001910	UniRef100_A0A2P5RZI6 Uncharacterized protein n=1 Tax=Gossypium barbadense TaxID=3634 RepID=A0A2P5RZI6_GOSBA	-	-	-	-	-	-	-	-	-	-
Cannbio_001911	UniRef100_A0A2P5CYA0 Succinylglutamate-semialdehyde dehydrogenase n=1 Tax=Parasponia andersonii TaxID=3476 RepID=A0A2P5CYA0_PARAD	2.15703	-	-	-	2.58305	-	2.30538	-	-2.32993	-2.05227
Cannbio_001912	UniRef100_UPI00053FB3FA pyrophosphate-energized vacuolar membrane proton pump 1-like n=1 Tax=Vitis vinifera TaxID=29760 RepID=UPI00053FB3FA	-	-	-	-	-	-	-	-	-	-
Cannbio_001913	UniRef100_W9R5R7 Uncharacterized protein n=1 Tax=Morus notabilis TaxID=981085 RepID=W9R5R7_9ROSA	-	-	-	-	-	-	-	-	-	-
Cannbio_001914	UniRef100_G1E6K5 Carbonic anhydrase n=1 Tax=Dimocarpus longan TaxID=128017 RepID=G1E6K5_9ROSI	-4.64078	-	-	-	-3.94927	-	-7.08384	-3.91096	-	-
Cannbio_001915	UniRef100_G3LML3 AT3G08530-like protein (Fragment) n=2 Tax=Capsella TaxID=183499 RepID=G3LML3_9BRAS	-	-	-	-	-	-	-	-	-	-
Cannbio_001916	UniRef100_A0A2P5BTM5 Rubber elongation factor n=1 Tax=Trema orientalis TaxID=63057 RepID=A0A2P5BTM5_9ROSA	3.46244	-	2.70272	2.1364	2.81531	-	-	-	-2.05559	-
Cannbio_001917	UniRef100_A0A1R3IEW7 Plastocyanin-like protein n=1 Tax=Corchorus capsularis TaxID=210143 RepID=A0A1R3IEW7_COCAP	-	-	2.83774	-	-	-	-	-	-2.9092	-2.55196
Cannbio_001918	UniRef100_A0A2P5BBE0 Auxin-responsive protein n=1 Tax=Parasponia andersonii TaxID=3476 RepID=A0A2P5BBE0_PARAD	-	-	2.18706	-	-	-	-	-	-	-
Cannbio_001919	UniRef100_A0A2P5BAM1 ATPase, AAA-type, core n=1 Tax=Parasponia andersonii TaxID=3476 RepID=A0A2P5BAM1_PARAD	-	-	-	2.15115	-	2.55861	-4.11115	-2.5055	-	-
Cannbio_001920	UniRef100_A0A2P5FPZ5 GroES chaperonin family n=1 Tax=Trema orientalis TaxID=63057 RepID=A0A2P5FPZ5_9ROSA	-3.131	-	-	-	-	-	-	-4.55319	-2.94264	-
Cannbio_001921	UniRef100_UPI00053C68C9 ADP,ATP carrier protein 2, mitochondrial-like n=1 Tax=Tarenaya hassleriana TaxID=28532 RepID=UPI00053C68C9	-	-	-	-	-	-	-	-	-	-
Cannbio_001922	UniRef100_A0A059A242 Uncharacterized protein (Fragment) n=3 Tax=Eucalyptus grandis TaxID=71139 RepID=A0A059A242_EUCGR	-2.82963	-	-	-3.34274	-3.01661	-3.52972	-	-	-	-
Cannbio_001923	UniRef100_A0A2P5WJH4 Uncharacterized protein n=1 Tax=Gossypium barbadense TaxID=3634 RepID=A0A2P5WJH4_GOSBA	-3.39945	-	-	-	-2.07799	-	-	-3.02383	-	-
Cannbio_001924	UniRef100_P03850 Uncharacterized 10.0 kDa protein n=7 Tax=cellular organisms TaxID=131567 RepID=YPB2_ECOLX	-	-	-	-	-	-	-	-	-	-
Cannbio_001925	UniRef100_A0A2K3MTX8 Oxygen-evolving enhancer protein chloroplastic-like n=1 Tax=Trifolium pratense TaxID=57577 RepID=A0A2K3MTX8_TRIPR	-	-	-	5.06332	-	5.17602	-7.00822	-	-	6.505
Cannbio_001926	UniRef100_Q9FEL3 Elongation factor 2 (Fragment) n=1 Tax=Nicotiana tabacum TaxID=4097 RepID=Q9FEL3_TOBAC	-	-	-	6.91436	-	6.57048	-7.55773	-	-	7.58919
Cannbio_001927	UniRef100_E2DZJ7 Uncharacterized protein (Fragment) n=1 Tax=Arachis diogoi TaxID=170720 RepID=E2DZJ7_9FABA	-2.44608	-	-	3.78472	-	5.32911	-6.2308	-2.89203	-	3.33877
Cannbio_001928	UniRef100_A0A2P5BPB3 O-methyltransferase n=1 Tax=Parasponia andersonii TaxID=3476 RepID=A0A2P5BPB3_PARAD	-	-	3.33768	6.04276	-	4.13305	-5.54138	-2.8363	-	2.70508
Cannbio_001929	UniRef100_A0A2I0IAB4 Non-specific lipid-transfer protein n=2 Tax=Punica granatum TaxID=22663 RepID=A0A2I0IAB4_PUNGR	6.60163	-	7.54138	9.07549	4.91727	7.39113	-	-	-5.85702	-
Cannbio_001930	UniRef100_UPI000B9304AD actin-depolymerizing factor 2 n=1 Tax=Momordica charantia TaxID=3673 RepID=UPI000B9304AD	-	-	-	-	-	-	-	-	-	-
Cannbio_001931	UniRef100_A0A2P5C9W4 AP2/ERF domain containing protein n=1 Tax=Trema orientalis TaxID=63057 RepID=A0A2P5C9W4_9ROSA	-	-	-	-	-	-	-	-	-	-
Cannbio_001932	UniRef100_A0A2J6L3N0 Uncharacterized protein n=1 Tax=Lactuca sativa TaxID=4236 RepID=A0A2J6L3N0_LACSA	-	-	-	-2.13569	-	-	-	-	-	-2.77045
Cannbio_001933	UniRef100_F2YL83 Actin 1 (Fragment) n=1 Tax=Gypsophila vaccaria TaxID=39387 RepID=F2YL83_9CARY	-	-	-	-	-	-	-	-	-	-
Cannbio_001934	UniRef100_W9QDZ7 Uncharacterized protein n=1 Tax=Morus notabilis TaxID=981085 RepID=W9QDZ7_9ROSA	-3.36036	-2.16747	-5.52788	-	-	-	-	-	3.36041	6.61573
Cannbio_001935	UniRef100_A0A2P5E6Z2 Lipoxygenase n=1 Tax=Trema orientalis TaxID=63057 RepID=A0A2P5E6Z2_9ROSA	3.79016	-	-	-	-	-	5.43898	-	-	-3.99716
Cannbio_001936	UniRef100_A0A2P5DD74 Stress up-regulated Nod n=1 Tax=Parasponia andersonii TaxID=3476 RepID=A0A2P5DD74_PARAD	4.09983	-	3.87828	-	4.34401	-	3.99598	-	-4.12246	-3.77443
Cannbio_001937	UniRef100_W9R9Z9 Glycogen synthase kinase-3-MsK-3-like protein n=1 Tax=Morus notabilis TaxID=981085 RepID=W9R9Z9_9ROSA	-	-	-	-	-	-	-	-	-	-
Cannbio_001938	UniRef100_A0A2P5WJW0 Uncharacterized protein n=1 Tax=Gossypium barbadense TaxID=3634 RepID=A0A2P5WJW0_GOSBA	-3.36608	-	-	2.64307	-	4.2413	-6.00915	-3.89079	-2.12295	-
Cannbio_001939	UniRef100_UPI000A2C31DE uncharacterized protein LOC110281477 n=1 Tax=Arachis duranensis TaxID=130453 RepID=UPI000A2C31DE	-3.25585	-	-	5.44621	-	6.73586	-8.70206	-5.11372	-3.14751	-
Cannbio_001940	UniRef100_A0A251P003 Uncharacterized protein n=1 Tax=Prunus persica TaxID=3760 RepID=A0A251P003_PRUPE	3.55353	-	3.60678	4.89999	2.89261	4.23907	-	-	-2.94586	-
Cannbio_001941	UniRef100_A0A218PLI6 Uncharacterized protein n=1 Tax=Hyphomicrobium sp. GJ21 TaxID=113574 RepID=A0A218PLI6_9RHIZ	-	-	-	-	-	-	-	-	-	-
Cannbio_001942	UniRef100_A0A2I4FKH6 ribulose bisphosphate carboxylase/oxygenase activase 2, chloroplastic-like n=1 Tax=Juglans regia TaxID=51240 RepID=A0A2I4FKH6_9ROSI	-2.00146	-	-	4.3399	-	4.50801	-6.34136	-	-	4.54766
Cannbio_001943	UniRef100_A0A2P5E6Z2 Lipoxygenase n=1 Tax=Trema orientalis TaxID=63057 RepID=A0A2P5E6Z2_9ROSA	7.43312	2.06629	5.25437	-	5.36682	-	6.34586	-	-3.18808	-4.16712
Cannbio_001944	UniRef100_A0A1U8GM67 Glyceraldehyde-3-phosphate dehydrogenase n=1 Tax=Capsicum annuum TaxID=4072 RepID=A0A1U8GM67_CAPAN	-3.33825	-	-2.11002	-	-2.10508	-	-4.96837	-	-	-
Cannbio_001945	UniRef100_A0A2P5F6S9 14-3-3 protein n=1 Tax=Trema orientalis TaxID=63057 RepID=A0A2P5F6S9_9ROSA	-	-	-	-	-	-	-	-	-	-
Cannbio_001946	UniRef100_A0A2K3PLT5 Uncharacterized protein n=1 Tax=Trifolium pratense TaxID=57577 RepID=A0A2K3PLT5_TRIPR	-	-	2.37578	-	-	-	-	-	-2.22052	-2.31896
Cannbio_001947	UniRef100_A0A2P5ESU7 Malic enzyme n=2 Tax=Mesangiospermae TaxID=1437183 RepID=A0A2P5ESU7_9ROSA	-	-	-	2.49614	-	-	-	-	-	-
Cannbio_001948	UniRef100_A0A2P5ACQ9 Mono-functional heme-containing catalase n=1 Tax=Parasponia andersonii TaxID=3476 RepID=A0A2P5ACQ9_PARAD	-	-	-	4.35552	-	4.47798	-	-	-	-
Cannbio_001949	UniRef100_A0A2P5CJ52 Xanthine/uracil/vitamin C permease n=1 Tax=Parasponia andersonii TaxID=3476 RepID=A0A2P5CJ52_PARAD	-	-	-	-	-	-	-	-	-	-
Cannbio_001950	UniRef100_W9SZU4 Chlorophyll a-b binding protein, chloroplastic n=1 Tax=Morus notabilis TaxID=981085 RepID=W9SZU4_9ROSA	-	-	-2.17319	2.26105	-	2.11299	-2.21537	2.21887	2.32125	4.43424
Cannbio_001951	UniRef100_A0A2P5FR04 Ribosomal protein n=1 Tax=Trema orientalis TaxID=63057 RepID=A0A2P5FR04_9ROSA	-	-	-	-	-	-	-	-	-	-
Cannbio_001952	UniRef100_A0A2P5FQN8 Chlorophyll A-B binding protein n=1 Tax=Trema orientalis TaxID=63057 RepID=A0A2P5FQN8_9ROSA	-3.88582	-	-	-	-3.08078	-	-4.59264	-2.1224	-	2.47024
Cannbio_001953	UniRef100_A0A1J3H3X6 Uncharacterized protein (Fragment) n=1 Tax=Noccaea caerulescens TaxID=107243 RepID=A0A1J3H3X6_NOCCA	3.71558	-	2.51285	-	2.86549	-2.32157	5.18706	-	-	-3.98433
Cannbio_001954	UniRef100_A0A0D3D556 Uncharacterized protein n=1 Tax=Brassica oleracea var. oleracea TaxID=109376 RepID=A0A0D3D556_BRAOL	-	-	-	-	-	2.83817	-2.82111	-2.5772	-2.59425	-
Cannbio_001955	UniRef100_A0A0R0CRP7 Uncharacterized protein n=1 Tax=Glycine max TaxID=3847 RepID=A0A0R0CRP7_SOYBN	-	-	2.76272	-	-	2.46498	-	-2.75792	-3.27396	-
Cannbio_001956	UniRef100_I3S628 Uncharacterized protein n=1 Tax=Medicago truncatula TaxID=3880 RepID=I3S628_MEDTR	-	-	3.34587	-	-	-	-	-2.64035	-2.66712	-2.8882
Cannbio_001957	UniRef100_A0A2P5FQ90 Arginine decarboxylase n=1 Tax=Trema orientalis TaxID=63057 RepID=A0A2P5FQ90_9ROSA	3.1648	-	2.46223	-	2.87486	-	-	-	-	-
Cannbio_001958	UniRef100_UPI000870A6FC uncharacterized protein LOC108867875 n=1 Tax=Pyrus x bretschneideri TaxID=225117 RepID=UPI000870A6FC	-	-	-	-	-	-	-2.79452	-2.7668	-	-
Cannbio_001959	UniRef100_A5B2U7 Glycine cleavage system P protein n=1 Tax=Vitis vinifera TaxID=29760 RepID=A5B2U7_VITVI	-2.96057	-	-	-	-2.76207	-	-3.76734	-4.0984	-	-
Cannbio_001960	UniRef100_A0A2G2V1S0 Uncharacterized protein n=1 Tax=Capsicum baccatum TaxID=33114 RepID=A0A2G2V1S0_CAPBA	-	-	-	-	-	-	-2.11144	-2.64627	-2.30921	-
Cannbio_001961	UniRef100_A0A2P5D5L8 CASP-like protein n=1 Tax=Parasponia andersonii TaxID=3476 RepID=A0A2P5D5L8_PARAD	-	-	-	5.15819	-	4.47781	-3.93301	-	-	4.1088
Cannbio_001962	UniRef100_A0A2P5EBV5 Cytochrome P450, E-class, group I n=1 Tax=Trema orientalis TaxID=63057 RepID=A0A2P5EBV5_9ROSA	4.39854	-	4.39947	-	-	-	-	-	-	-
Cannbio_001963	UniRef100_A0A2P5FNH2 Cyseine protease n=1 Tax=Trema orientalis TaxID=63057 RepID=A0A2P5FNH2_9ROSA	-	-	-	-	-	-	-	-	-	-
Cannbio_001964	UniRef100_B6EBE6 S-adenosyl homocysteine hydrolase (Fragment) n=1 Tax=Nicotiana benthamiana TaxID=4100 RepID=B6EBE6_NICBE	-	-	-	-	-	-	-	-	-	-
Cannbio_001965	UniRef100_A0A2P5BS17 Non-specific lipid-transfer protein n=1 Tax=Parasponia andersonii TaxID=3476 RepID=A0A2P5BS17_PARAD	-	-	5.07317	9.72694	-	8.86504	-8.83387	-4.1801	-4.21128	4.65376
Cannbio_001966	UniRef100_A0A2N9J2N0 Uncharacterized protein n=1 Tax=Fagus sylvatica TaxID=28930 RepID=A0A2N9J2N0_FAGSY	-	-	-	-	-	-	-	-	-	-
Cannbio_001967	UniRef100_A0A2P5F4J6 Protein CHAPERONE-LIKE PROTEIN OF POR1-like n=1 Tax=Trema orientalis TaxID=63057 RepID=A0A2P5F4J6_9ROSA	-	-	-	-	-	-	-	-	-	-
Cannbio_001968	UniRef100_A0A2P5D8Z6 Xyloglucan endotransglucosylase/hydrolase n=1 Tax=Parasponia andersonii TaxID=3476 RepID=A0A2P5D8Z6_PARAD	-	-	-	-	-	-	-	-	-	-
Cannbio_001969	UniRef100_A0A140C5S4 Chlorophyll a-b binding protein, chloroplastic (Fragment) n=2 Tax=Beta TaxID=3554 RepID=A0A140C5S4_BETMA	-	-	-4.53468	-	-	-	-	2.68797	4.61767	2.5406
Cannbio_001970	UniRef100_A0A2P5CVQ5 SAM dependent carboxyl methyltransferase (Fragment) n=1 Tax=Parasponia andersonii TaxID=3476 RepID=A0A2P5CVQ5_PARAD	-	-	-	-3.21859	-	-2.41319	3.71136	-	-	-
Cannbio_001971	UniRef100_A0A2P5DUQ6 Cysteine Protease n=1 Tax=Parasponia andersonii TaxID=3476 RepID=A0A2P5DUQ6_PARAD	4.1528	-	2.55109	4.734	3.03689	-	-	-	-	-
Cannbio_001972	UniRef100_A0A2P5EHY7 Uncharacterized protein (Fragment) n=1 Tax=Trema orientalis TaxID=63057 RepID=A0A2P5EHY7_9ROSA	-	-	-	-	-	-	-	-	-	-
Cannbio_001973	UniRef100_W9RUU9 Ribulose bisphosphate carboxylase small chain n=1 Tax=Morus notabilis TaxID=981085 RepID=W9RUU9_9ROSA	-2.96185	-	-5.85589	-	-2.67672	-	-2.38132	2.89405	5.57076	5.27536
Cannbio_001974	UniRef100_UPI00077E4784 probable alkaline/neutral invertase D n=1 Tax=Ziziphus jujuba TaxID=326968 RepID=UPI00077E4784	-	-	-	-	-	-	-	-	-	-
Cannbio_001975	UniRef100_A0A2P5FHZ9 Late embryogenesis abundant protein n=2 Tax=Cannabaceae TaxID=3481 RepID=A0A2P5FHZ9_9ROSA	2.04581	-	-	-	2.56582	-	-	2.36814	-	-
Cannbio_001976	UniRef100_UPI0007EF7AD3 uncharacterized protein LOC108221473 n=1 Tax=Daucus carota subsp. sativus TaxID=79200 RepID=UPI0007EF7AD3	-	-	-	-3.05984	-	-	-	-	-	-3.46879
Cannbio_001977	UniRef100_A0A2P5EDE1 Glyceraldehyde-3-phosphate dehydrogenase n=1 Tax=Trema orientalis TaxID=63057 RepID=A0A2P5EDE1_9ROSA	-2.73356	-	-	-	-2.70166	-	-3.61422	-	-	-
Cannbio_001978	UniRef100_M1BMM2 Uncharacterized protein n=1 Tax=Solanum tuberosum TaxID=4113 RepID=M1BMM2_SOLTU	-	-	-	-	-	-	-	-	-	-
Cannbio_001979	UniRef100_UPI000CED3468 nijmegen breakage syndrome 1 protein isoform X3 n=1 Tax=Morus notabilis TaxID=981085 RepID=UPI000CED3468	-	-	-7.2258	-	-	-	-	7.70841	7.70712	-
Cannbio_001980	UniRef100_UPI000CED3468 nijmegen breakage syndrome 1 protein isoform X3 n=1 Tax=Morus notabilis TaxID=981085 RepID=UPI000CED3468	-	-	-	-	-	-	-	-	-	-2.17426
Cannbio_001981	UniRef100_A0A2P5ACS6 Mo25-like n=1 Tax=Parasponia andersonii TaxID=3476 RepID=A0A2P5ACS6_PARAD	-	-	-	-	-	-	-	-	-	-
Cannbio_001982	UniRef100_A0A2P5AN53 Basic-leucine zipper transcription factor n=1 Tax=Trema orientalis TaxID=63057 RepID=A0A2P5AN53_9ROSA	-	-	-	-	-	-	-	-	-	-
Cannbio_001983	UniRef100_A0A2P5C5J0 Pectinesterase inhibitor domain containing protein n=1 Tax=Parasponia andersonii TaxID=3476 RepID=A0A2P5C5J0_PARAD	-	-	-	-	-	-	-	-	-	-
Cannbio_001984	UniRef100_A0A2R6PCY6 Dolichyl-diphosphooligosaccharide--protein glycosyltransferase subunit DAD1 n=1 Tax=Actinidia chinensis var. chinensis TaxID=1590841 RepID=A0A2R6PCY6_ACTCH	-	-	-	-	-	-	-	-	-	-
Cannbio_001985	UniRef100_A0A2P4JMU7 Puromycin-sensitive aminopeptidase n=1 Tax=Quercus suber TaxID=58331 RepID=A0A2P4JMU7_QUESU	-	-	-	-2.0973	-	-	-	-	-	-
Cannbio_001986	UniRef100_A0A2P5FBX7 Transmembrane protein n=1 Tax=Trema orientalis TaxID=63057 RepID=A0A2P5FBX7_9ROSA	4.5282	-	2.97851	2.949	2.7704	-	-	-	-	-
Cannbio_001987	UniRef100_A0A2P5EBE2 DNA helicase, ATP-dependent n=1 Tax=Trema orientalis TaxID=63057 RepID=A0A2P5EBE2_9ROSA	-	-	-	-	-	-	-	-	-	-
Cannbio_001988	UniRef100_A0A212LM72 Uncharacterized protein n=1 Tax=uncultured Pleomorphomonas sp. TaxID=442121 RepID=A0A212LM72_9RHIZ	-	-	3.8604	-	-	-	-	-	-	-
Cannbio_001989	UniRef100_UPI000D7F5D88 hypothetical protein n=1 Tax=Acaromyces ingoldii TaxID=215250 RepID=UPI000D7F5D88	-	-	-	-	-	-	-	-	-	-
Cannbio_001990	UniRef100_A0A0P6BQY2 Uncharacterized protein n=1 Tax=Daphnia magna TaxID=35525 RepID=A0A0P6BQY2_9CRUS	-	3.31837	-	-	-	-	-	-	-	-
Cannbio_001991	UniRef100_A0A2P5D015 Tricorn protease n=1 Tax=Parasponia andersonii TaxID=3476 RepID=A0A2P5D015_PARAD	-	-	-	6.71548	-	6.51839	-7.85513	-	-	8.46723
Cannbio_001992	UniRef100_A0A2P5BA02 26S proteasome regulatory subunit Rpn7/COP9 signalosome complex subunit n=1 Tax=Parasponia andersonii TaxID=3476 RepID=A0A2P5BA02_PARAD	-	-	-	-	-	-	-	-	-	-
Cannbio_001993	UniRef100_A0A1B2Z6L8 Uncharacterized protein n=1 Tax=uncultured bacterium TaxID=77133 RepID=A0A1B2Z6L8_9BACT	5.35906	-	5.35999	-	-	-	-	-	-	-
Cannbio_001994	UniRef100_A0A2P5AUK2 LRR domain containing protein n=1 Tax=Trema orientalis TaxID=63057 RepID=A0A2P5AUK2_9ROSA	-	-	-	-	-	-	2.1109	-	-	-
Cannbio_001995	UniRef100_A0A2P5AUK2 LRR domain containing protein n=1 Tax=Trema orientalis TaxID=63057 RepID=A0A2P5AUK2_9ROSA	-	-	-	-	-	-	-	-	-	-
Cannbio_001996	UniRef100_A0A2P5BT58 Low temperature viability protein n=1 Tax=Parasponia andersonii TaxID=3476 RepID=A0A2P5BT58_PARAD	-	-	-	-	-	-	-	-	-	-
Cannbio_001997	UniRef100_A0A2P5ACQ9 Mono-functional heme-containing catalase n=1 Tax=Parasponia andersonii TaxID=3476 RepID=A0A2P5ACQ9_PARAD	-	-	-	3.90476	-	3.79541	-	-	-	-
Cannbio_001998	UniRef100_A0A2P5BUI1 TFIIH C1-like domain containing protein n=1 Tax=Trema orientalis TaxID=63057 RepID=A0A2P5BUI1_9ROSA	-	-	-	-2.07924	-	-	-	-	-	-
[truncated: 62,729 more rows]
