# Supplementary material for: Generation of a Comprehensive Transcriptome Atlas and Transcriptome Dynamics in Medicinal Cannabis
Source: Sci Rep. 2019 Nov 12;9:16583. doi: 10.1038/s41598-019-53023-6 (PMC6851104; doi:10.1038/s41598-019-53023-6)
Supplement: Supplementary file 2 — Supplementary Information [file 41598_2019_53023_MOESM2_ESM.zip › Supplementary Table S6.xlsx]

## Sheet: Table S6(a)
Supplementary Table S6a: Differentially expressed genes across developmental stages in Trichomes with log2FoldChange and UniRef100 annotation.
Cannbio Transcript	UniRef100 Annotation	Stage1 versus Stage2 log2FoldChange	Stage1 versus Stage3 log2FoldChange	Stage1 versus Stage4 log2FoldChange	Stage2 versus Stage3 log2FoldChange	Stage2 versus Stage4 log2FoldChange	Stage3 versus Stage4 log2FoldChange
Cannbio_000001	UniRef100_A0A2K3NYU5 UDP-glucuronic acid decarboxylase 2-like protein n=3 Tax=NPAAA clade TaxID=2231382 RepID=A0A2K3NYU5_TRIPR	-	-	-	-	-	-
Cannbio_000002	UniRef100_Q41970 ADP,ATP carrier protein (Fragment) n=1 Tax=Arabidopsis thaliana TaxID=3702 RepID=Q41970_ARATH	-	-	-	-	-	-
Cannbio_000003	UniRef100_B9SDG4 Delta DNA polymerase, putative n=1 Tax=Ricinus communis TaxID=3988 RepID=B9SDG4_RICCO	-	-	-	-	-	-
Cannbio_000004	UniRef100_A0A2P5E4V9 Lipoyl synthase, mitochondrial n=1 Tax=Parasponia andersonii TaxID=3476 RepID=A0A2P5E4V9_PARAD	-	-	-	-	-	-
Cannbio_000005	UniRef100_UPI000C223D54 ras-related protein Rab7 n=1 Tax=Cucurbita pepo subsp. pepo TaxID=3664 RepID=UPI000C223D54	-	-	-	-	-	-
Cannbio_000006	UniRef100_A0A2P5EQA8 Glycoside hydrolase n=1 Tax=Trema orientalis TaxID=63057 RepID=A0A2P5EQA8_9ROSA	-	-2.47883	-3.31245	-	-	-
Cannbio_000007	UniRef100_V4TWT0 Protein DETOXIFICATION n=2 Tax=Citrus clementina TaxID=85681 RepID=V4TWT0_9ROSI	-	-	-	-	-	-
Cannbio_000008	UniRef100_A0A2P5AG44 Alpha-mannosidase n=1 Tax=Parasponia andersonii TaxID=3476 RepID=A0A2P5AG44_PARAD	-	-	-	-	-	-
Cannbio_000009	UniRef100_A0A2P5BRI3 Putative methyltransferase PMT n=1 Tax=Parasponia andersonii TaxID=3476 RepID=A0A2P5BRI3_PARAD	-	-	-	-	-	-
Cannbio_000010	UniRef100_A0A2P5B2E6 Uncharacterized protein n=1 Tax=Trema orientalis TaxID=63057 RepID=A0A2P5B2E6_9ROSA	-	-	-	-	-	-
Cannbio_000011	UniRef100_A0A2P5DHQ9 Afadin n=1 Tax=Parasponia andersonii TaxID=3476 RepID=A0A2P5DHQ9_PARAD	-	-	-	-	-	-
Cannbio_000012	UniRef100_A0A2P5EER4 Uncharacterized protein (Fragment) n=1 Tax=Trema orientalis TaxID=63057 RepID=A0A2P5EER4_9ROSA	-	-	-	-	-	-
Cannbio_000013	UniRef100_A0A2N9F1E9 Uncharacterized protein n=1 Tax=Fagus sylvatica TaxID=28930 RepID=A0A2N9F1E9_FAGSY	-	-	-	-	-	-
Cannbio_000014	UniRef100_A0A2P5F285 GDP-L-galactose/GDP-D-glucose phosphorylase n=1 Tax=Trema orientalis TaxID=63057 RepID=A0A2P5F285_9ROSA	-	-	-	-	-	-
Cannbio_000015	UniRef100_A0A2P5C0N3 Fatty acid desaturase domain containing protein n=1 Tax=Parasponia andersonii TaxID=3476 RepID=A0A2P5C0N3_PARAD	-	-	-	-	-	-
Cannbio_000016	UniRef100_A0A2P5F0V3 TGN-related, localized SYP41 interacting protein n=1 Tax=Trema orientalis TaxID=63057 RepID=A0A2P5F0V3_9ROSA	-	-	-	-	-	-
Cannbio_000017	UniRef100_A0A2P5BQS1 WD repeat containing protein n=1 Tax=Parasponia andersonii TaxID=3476 RepID=A0A2P5BQS1_PARAD	-	-	-	-	-	-
Cannbio_000018	UniRef100_UPI000C1D85B2 chlorophyll a-b binding protein 7, chloroplastic-like n=1 Tax=Olea europaea var. sylvestris TaxID=158386 RepID=UPI000C1D85B2	-	-	-	-	-	-
Cannbio_000019	UniRef100_A0A2P5FGW3 GRAS transcription factor n=1 Tax=Trema orientalis TaxID=63057 RepID=A0A2P5FGW3_9ROSA	-	-	-	-	-	-
Cannbio_000020	UniRef100_UPI00077E66D9 translocon-associated protein subunit alpha n=1 Tax=Ziziphus jujuba TaxID=326968 RepID=UPI00077E66D9	-	-	-	-	-	-
Cannbio_000021	UniRef100_W9QWI2 Uncharacterized protein n=1 Tax=Morus notabilis TaxID=981085 RepID=W9QWI2_9ROSA	-	-	-	-	-	-
Cannbio_000022	UniRef100_A0A2P5CE38 Spermidine/spermine synthase n=1 Tax=Parasponia andersonii TaxID=3476 RepID=A0A2P5CE38_PARAD	-	-	-	-	-	-
Cannbio_000023	UniRef100_A0A2P5E258 Oleosin-B3-like protein n=1 Tax=Parasponia andersonii TaxID=3476 RepID=A0A2P5E258_PARAD	-	-	-	-	-	-
Cannbio_000024	UniRef100_A0A1R3KRM8 Oxoglutarate/iron-dependent dioxygenase n=1 Tax=Corchorus olitorius TaxID=93759 RepID=A0A1R3KRM8_9ROSI	-3.48822	-3.17086	-3.05087	-	-	-
Cannbio_000025	UniRef100_A0A2P5B667 Coatomer beta subunit n=1 Tax=Parasponia andersonii TaxID=3476 RepID=A0A2P5B667_PARAD	-	-	-	-	-	-
Cannbio_000026	UniRef100_A0A2P5BFP9 Cytochrome P450, E-class, group I n=1 Tax=Trema orientalis TaxID=63057 RepID=A0A2P5BFP9_9ROSA	-	-	-	-	-	-
Cannbio_000027	UniRef100_A8S9X3 Uncharacterized protein n=1 Tax=Faecalibacterium prausnitzii M21/2 TaxID=411485 RepID=A8S9X3_9FIRM	-	-	-	-	-	-
Cannbio_000028	UniRef100_UPI00064DBDFF uncharacterized protein LOC105976150 n=1 Tax=Erythranthe guttata TaxID=4155 RepID=UPI00064DBDFF	-	-	-	-	-	-
Cannbio_000029	UniRef100_A0A2P5CV03 RUN/FYVE domain protein n=1 Tax=Parasponia andersonii TaxID=3476 RepID=A0A2P5CV03_PARAD	-	-	-	-	-	-
Cannbio_000030	UniRef100_A0A2P5CY30 Meiosis specific protein Spo22/ZIP4/TEX n=1 Tax=Trema orientalis TaxID=63057 RepID=A0A2P5CY30_9ROSA	-	-	-	-	-	-
Cannbio_000031	UniRef100_A0A251RFA9 Uncharacterized protein n=1 Tax=Prunus persica TaxID=3760 RepID=A0A251RFA9_PRUPE	-	-	-	-	-	-
Cannbio_000032	UniRef100_A0A2H5NNC5 Tubulin beta chain n=1 Tax=Citrus unshiu TaxID=55188 RepID=A0A2H5NNC5_CITUN	-	-	-	-	-	-
Cannbio_000033	UniRef100_UPI000CED48D5 serine/threonine-protein phosphatase PP1 isozyme 2 isoform X2 n=1 Tax=Morus notabilis TaxID=981085 RepID=UPI000CED48D5	-	-	-	-	-	-
Cannbio_000034	UniRef100_A0A2P5EK26 Tyrosine-protein kinase n=1 Tax=Trema orientalis TaxID=63057 RepID=A0A2P5EK26_9ROSA	-	-	-	-	-	-
Cannbio_000035	UniRef100_A0A2K2C2D7 Uncharacterized protein n=1 Tax=Populus trichocarpa TaxID=3694 RepID=A0A2K2C2D7_POPTR	-	-	-	-	-	-
Cannbio_000036	UniRef100_A0A2P5F384 Fatty acid desaturase n=1 Tax=Trema orientalis TaxID=63057 RepID=A0A2P5F384_9ROSA	-	-	-	-	-	-
Cannbio_000037	UniRef100_A0A2K1X1Q0 Uncharacterized protein n=1 Tax=Populus trichocarpa TaxID=3694 RepID=A0A2K1X1Q0_POPTR	-	-	-	-	-	-
Cannbio_000038	UniRef100_F2DLU2 Predicted protein n=1 Tax=Hordeum vulgare subsp. vulgare TaxID=112509 RepID=F2DLU2_HORVV	-	-	-	-	-	-
Cannbio_000039	UniRef100_A0A061EHP0 ENTH/VHS/GAT family protein n=1 Tax=Theobroma cacao TaxID=3641 RepID=A0A061EHP0_THECC	-	-	-	-	-	-
Cannbio_000040	UniRef100_A0A2P5CI47 cGMP-dependent kinase n=1 Tax=Trema orientalis TaxID=63057 RepID=A0A2P5CI47_9ROSA	-	-	-	-	-	-
Cannbio_000041	UniRef100_UPI000848AB7E malate dehydrogenase [NADP], chloroplastic isoform X1 n=1 Tax=Theobroma cacao TaxID=3641 RepID=UPI000848AB7E	-	-	-	-	-	-
Cannbio_000042	UniRef100_A0A2P5EW65 RmlC-type cupin n=1 Tax=Trema orientalis TaxID=63057 RepID=A0A2P5EW65_9ROSA	-	-	-	-	-	-
Cannbio_000043	UniRef100_A0A2P5EXA3 Transcription elongation factor n=1 Tax=Trema orientalis TaxID=63057 RepID=A0A2P5EXA3_9ROSA	-	-	-	-	-	-
Cannbio_000044	UniRef100_A0A2N3QPY5 Cell wall-associated hydrolase (Fragment) n=1 Tax=Bifidobacterium pseudolongum subsp. globosum TaxID=1690 RepID=A0A2N3QPY5_9BIFI	-	-	-	-	-	-
Cannbio_000045	UniRef100_UPI000C9D9A66 dynamin-related protein 1E-like n=1 Tax=Cucurbita pepo subsp. pepo TaxID=3664 RepID=UPI000C9D9A66	-	-	-	-	-	-
Cannbio_000046	UniRef100_A0A2R6Q650 Serine/threonine-protein kinase TOR n=1 Tax=Actinidia chinensis var. chinensis TaxID=1590841 RepID=A0A2R6Q650_ACTCH	-	-	-	-	-	-
Cannbio_000047	UniRef100_UPI000CED41D1 E3 ubiquitin-protein ligase At4g11680 n=1 Tax=Morus notabilis TaxID=981085 RepID=UPI000CED41D1	-	-	-	-	-	-
Cannbio_000048	UniRef100_UPI000CED0728 putative DEAD-box ATP-dependent RNA helicase 29 isoform X2 n=1 Tax=Morus notabilis TaxID=981085 RepID=UPI000CED0728	-	-	-	-	-	-
Cannbio_000049	UniRef100_A0A176WDS0 Uncharacterized protein n=1 Tax=Marchantia polymorpha subsp. ruderalis TaxID=1480154 RepID=A0A176WDS0_MARPO	-	-	-	-	-	-
Cannbio_000050	UniRef100_A0A0R3R948 Uncharacterized protein n=1 Tax=Brugia timori TaxID=42155 RepID=A0A0R3R948_9BILA	-	-	-	-	-	-
Cannbio_000051	UniRef100_A0A2K3KVD8 Elongation factor 2-like protein (Fragment) n=1 Tax=Trifolium pratense TaxID=57577 RepID=A0A2K3KVD8_TRIPR	-	-	-	-	-	-
Cannbio_000052	UniRef100_K9JA99 Xyloglucanase inhibitor 2 n=1 Tax=Humulus lupulus TaxID=3486 RepID=K9JA99_HUMLU	-4.41409	-4.9001	-4.47304	-	-	-
Cannbio_000053	UniRef100_A0A2P5CEE1 Uncharacterized protein n=1 Tax=Parasponia andersonii TaxID=3476 RepID=A0A2P5CEE1_PARAD	-	-	-	-	-	-
Cannbio_000054	UniRef100_A0A2P5FUC3 IQ motif, EF-hand binding site n=1 Tax=Trema orientalis TaxID=63057 RepID=A0A2P5FUC3_9ROSA	-	-	-	-	-	-
Cannbio_000055	UniRef100_A0A2P5BVM1 LRR domain containing protein n=1 Tax=Parasponia andersonii TaxID=3476 RepID=A0A2P5BVM1_PARAD	-	-	-	-	-	-
Cannbio_000056	UniRef100_UPI000CED7070 uncharacterized protein LOC112093781 n=1 Tax=Morus notabilis TaxID=981085 RepID=UPI000CED7070	-	-	-	-	-	-
Cannbio_000057	UniRef100_A0A2P5AVT6 COPII coat assembly protein, Sec n=1 Tax=Parasponia andersonii TaxID=3476 RepID=A0A2P5AVT6_PARAD	-	-	-	-	-	-
Cannbio_000058	UniRef100_A0A2P5B3H3 Uncharacterized protein n=1 Tax=Parasponia andersonii TaxID=3476 RepID=A0A2P5B3H3_PARAD	-	-	-	-	-	-
Cannbio_000059	UniRef100_A0A2P5B3S6 Cytochrome P450, E-class, group I n=1 Tax=Parasponia andersonii TaxID=3476 RepID=A0A2P5B3S6_PARAD	-	-2.06363	-	-	-	-
Cannbio_000060	UniRef100_A0A0V0I892 Putative ovule protein n=1 Tax=Solanum chacoense TaxID=4108 RepID=A0A0V0I892_SOLCH	-	-	-	-	-	-
Cannbio_000061	UniRef100_A0A2P5FYL1 Glycosyl hydrolase n=1 Tax=Trema orientalis TaxID=63057 RepID=A0A2P5FYL1_9ROSA	-	-	-	-	-	-
Cannbio_000062	UniRef100_A0A0D2SZI4 Uncharacterized protein n=1 Tax=Gossypium raimondii TaxID=29730 RepID=A0A0D2SZI4_GOSRA	-	-	-	-	-	-
Cannbio_000063	UniRef100_UPI000D2F3526 ABC transporter C family member 10 isoform X1 n=1 Tax=Medicago truncatula TaxID=3880 RepID=UPI000D2F3526	-	-	-	-	-	-
Cannbio_000064	UniRef100_A0A2P5F1X6 Acetoacetate decarboxylase beta barrel domain containing protein n=1 Tax=Trema orientalis TaxID=63057 RepID=A0A2P5F1X6_9ROSA	-	-	-	-	-	-
Cannbio_000065	UniRef100_UPI000B3F2945 LOW QUALITY PROTEIN: probable mitochondrial-processing peptidase subunit beta, mitochondrial n=1 Tax=Herrania umbratica TaxID=108875 RepID=UPI000B3F2945	-	-	-	-	-	-
Cannbio_000066	UniRef100_A0A2P5FXZ8 Cytochrome P450, E-class, group I n=1 Tax=Trema orientalis TaxID=63057 RepID=A0A2P5FXZ8_9ROSA	-5.55869	-6.27349	-5.41369	-	-	-
Cannbio_000067	UniRef100_A0A2P5AUI3 Hemimethylated DNA-binding domain containing protein n=1 Tax=Trema orientalis TaxID=63057 RepID=A0A2P5AUI3_9ROSA	-	-	-	-	-	-
Cannbio_000068	UniRef100_A0A0L9UPX6 Uncharacterized protein n=3 Tax=Vigna TaxID=3913 RepID=A0A0L9UPX6_PHAAN	-	-	-	-	-	-
Cannbio_000069	UniRef100_UPI000B7B1B9B ubiquitin-conjugating enzyme E2 34 n=1 Tax=Prunus avium TaxID=42229 RepID=UPI000B7B1B9B	-	-	-	-	-	-
Cannbio_000070	UniRef100_A0A2P5EQ59 Oxoglutarate/iron-dependent dioxygenase n=1 Tax=Trema orientalis TaxID=63057 RepID=A0A2P5EQ59_9ROSA	-	-	-	-	-	-
Cannbio_000071	UniRef100_W9R7F2 U-box domain-containing protein 4 n=1 Tax=Morus notabilis TaxID=981085 RepID=W9R7F2_9ROSA	-	-	-	-	-	-
Cannbio_000072	UniRef100_A0A2P5BD32 Voltage dependent potassium channel n=1 Tax=Parasponia andersonii TaxID=3476 RepID=A0A2P5BD32_PARAD	-	-	-	-	-	-
Cannbio_000073	UniRef100_UPI000C21D8BF eukaryotic translation initiation factor 3 subunit M-like isoform X1 n=1 Tax=Cucurbita maxima TaxID=3661 RepID=UPI000C21D8BF	-	-	-	-	-	-
Cannbio_000074	UniRef100_A0A2P5DD50 Exonuclease/helicase-like n=1 Tax=Trema orientalis TaxID=63057 RepID=A0A2P5DD50_9ROSA	-	-	-	-	-	-
Cannbio_000075	UniRef100_A0A077ZK65 GntP permease domain containing protein n=5 Tax=cellular organisms TaxID=131567 RepID=A0A077ZK65_TRITR	-	-	-	-	-	-
Cannbio_000076	UniRef100_A0A2P5AH92 Hydroxyproline-rich glycoprotein family protein n=1 Tax=Parasponia andersonii TaxID=3476 RepID=A0A2P5AH92_PARAD	-	-	-	-	-	-
Cannbio_000077	UniRef100_UPI0009012BA2 ribonucleoside-diphosphate reductase large subunit-like isoform X2 n=1 Tax=Ipomoea nil TaxID=35883 RepID=UPI0009012BA2	-	-	-	-	-	-
Cannbio_000078	UniRef100_UPI0009012BA2 ribonucleoside-diphosphate reductase large subunit-like isoform X2 n=1 Tax=Ipomoea nil TaxID=35883 RepID=UPI0009012BA2	-	-	-	-	-	-
Cannbio_000079	UniRef100_A0A2P5DGD8 Glycosyl hydrolase n=1 Tax=Parasponia andersonii TaxID=3476 RepID=A0A2P5DGD8_PARAD	-2.18017	-	-	-	-	-
Cannbio_000080	UniRef100_A0A2P5CCQ3 Per1-like n=1 Tax=Trema orientalis TaxID=63057 RepID=A0A2P5CCQ3_9ROSA	-	-	-	-	-	-
Cannbio_000081	UniRef100_A0A2P5D9Q1 Microtubule-associated protein, MAP65/Ase1/PRC n=1 Tax=Parasponia andersonii TaxID=3476 RepID=A0A2P5D9Q1_PARAD	-	-	-	-	-	-
Cannbio_000082	UniRef100_UPI00077E82B3 zinc finger protein CONSTANS-LIKE 5 n=1 Tax=Ziziphus jujuba TaxID=326968 RepID=UPI00077E82B3	-	-	-	-	-	-
Cannbio_000083	UniRef100_A0A2P5EQB4 Uncharacterized protein (Fragment) n=1 Tax=Trema orientalis TaxID=63057 RepID=A0A2P5EQB4_9ROSA	-	-	-	-	-	-
Cannbio_000084	UniRef100_A0A200QUC1 Glutathione peroxidase n=1 Tax=Macleaya cordata TaxID=56857 RepID=A0A200QUC1_9MAGN	-	-	-	-	-	-
Cannbio_000085	UniRef100_UPI000D62EB13 LOW QUALITY PROTEIN: pleiotropic drug resistance protein 1 n=1 Tax=Ziziphus jujuba TaxID=326968 RepID=UPI000D62EB13	-	-	-	-	-	-
Cannbio_000086	UniRef100_K6Z7B2 Uncharacterized protein (Fragment) n=1 Tax=Phleum pratense TaxID=15957 RepID=K6Z7B2_PHLPR	-	-	-	-	-	-
Cannbio_000087	UniRef100_A0A2P5D1A8 Uncharacterized protein n=1 Tax=Trema orientalis TaxID=63057 RepID=A0A2P5D1A8_9ROSA	-	-	-	-	-	-
Cannbio_000088	UniRef100_A0A2P5E174 Uncharacterized protein n=1 Tax=Parasponia andersonii TaxID=3476 RepID=A0A2P5E174_PARAD	-	-	-	-	-	-
Cannbio_000089	UniRef100_A0A103XYP4 General substrate transporter n=1 Tax=Cynara cardunculus var. scolymus TaxID=59895 RepID=A0A103XYP4_CYNCS	-	-	-	-	-	-
Cannbio_000090	UniRef100_E7FJ37 Ubiquitin (Fragment) n=1 Tax=Nymphaea hybrid cultivar TaxID=637490 RepID=E7FJ37_9MAGN	-	-	-	-	-	-
Cannbio_000091	UniRef100_A0A2P5EZJ8 Chloroplast protein import component n=1 Tax=Trema orientalis TaxID=63057 RepID=A0A2P5EZJ8_9ROSA	-	-	-	-	-	-
Cannbio_000092	UniRef100_A0A1J7GS24 Uncharacterized protein n=1 Tax=Lupinus angustifolius TaxID=3871 RepID=A0A1J7GS24_LUPAN	-	-	-	-	-	-
Cannbio_000093	UniRef100_A0A2P5D6K6 Formin-like protein (Fragment) n=1 Tax=Parasponia andersonii TaxID=3476 RepID=A0A2P5D6K6_PARAD	-	-	-	-	-	-
Cannbio_000094	UniRef100_A0A2P5FQK3 Uncharacterized protein n=1 Tax=Trema orientalis TaxID=63057 RepID=A0A2P5FQK3_9ROSA	-	-	-	-	-	-
Cannbio_000095	UniRef100_Q8RVK9 Naringenin-chalcone synthase n=1 Tax=Cannabis sativa TaxID=3483 RepID=CHS_CANSA	-	-	-	-	-	-
Cannbio_000096	UniRef100_A0A2P5FHL2 Phosphatidylinositol 3-kinase, Vps34 type n=1 Tax=Trema orientalis TaxID=63057 RepID=A0A2P5FHL2_9ROSA	-	-	-	-	-	-
Cannbio_000097	UniRef100_A0A2P5FM82 Six-bladed beta-propeller n=1 Tax=Trema orientalis TaxID=63057 RepID=A0A2P5FM82_9ROSA	-	-	-	-	-	-
Cannbio_000098	UniRef100_A0A2P5AQ55 NB-ARC domain, LRR domain containing protein n=1 Tax=Parasponia andersonii TaxID=3476 RepID=A0A2P5AQ55_PARAD	-	-	-	-	-	-
Cannbio_000099	UniRef100_A0A1R3J6T9 Uncharacterized protein n=1 Tax=Corchorus olitorius TaxID=93759 RepID=A0A1R3J6T9_9ROSI	-	-	-	-	-	-
Cannbio_000100	UniRef100_A0A2I4DV23 shaggy-related protein kinase kappa isoform X1 n=2 Tax=Juglans regia TaxID=51240 RepID=A0A2I4DV23_9ROSI	-	-	-	-	-	-
Cannbio_000101	UniRef100_F1LKH8 Polyketide synthase 4 n=1 Tax=Cannabis sativa TaxID=3483 RepID=PKSG4_CANSA	-	-	-	-	-	-
Cannbio_000102	UniRef100_A0A2P5BP88 Tyrosine-protein kinase n=1 Tax=Parasponia andersonii TaxID=3476 RepID=A0A2P5BP88_PARAD	-	-	-	-	-	-
Cannbio_000103	UniRef100_A0A0R0GZ48 Uncharacterized protein n=1 Tax=Glycine max TaxID=3847 RepID=A0A0R0GZ48_SOYBN	-	-	-	-	-	-
Cannbio_000104	UniRef100_A0A2I0VBL5 Uncharacterized protein n=1 Tax=Dendrobium catenatum TaxID=906689 RepID=A0A2I0VBL5_9ASPA	-	-	-	-	-	-
Cannbio_000105	UniRef100_W9SCU2 Uncharacterized protein n=1 Tax=Morus notabilis TaxID=981085 RepID=W9SCU2_9ROSA	-	-	-	-	-	-
Cannbio_000106	UniRef100_UPI000498D2D0 LOW QUALITY PROTEIN: probable sodium/metabolite cotransporter BASS1, chloroplastic n=1 Tax=Malus domestica TaxID=3750 RepID=UPI000498D2D0	-	-	-	-	-	-
Cannbio_000107	UniRef100_UPI0005C9ECF3 patellin-3-like isoform X2 n=1 Tax=Fragaria vesca subsp. vesca TaxID=101020 RepID=UPI0005C9ECF3	-	-	-	-	-	-
Cannbio_000108	UniRef100_W9R4J2 Uncharacterized transporter n=1 Tax=Morus notabilis TaxID=981085 RepID=W9R4J2_9ROSA	-	-	-	-	-	-
Cannbio_000109	UniRef100_UPI000CD9A1A1 zinc finger BED domain-containing protein RICESLEEPER 2-like n=1 Tax=Lactuca sativa TaxID=4236 RepID=UPI000CD9A1A1	-	-	-	-	-	-
Cannbio_000110	UniRef100_A0A2G9H8L9 Lysine-ketoglutarate reductase/saccharopine dehydrogenase n=1 Tax=Handroanthus impetiginosus TaxID=429701 RepID=A0A2G9H8L9_9LAMI	-	-4.08973	-	-	-	-
Cannbio_000111	UniRef100_W9QYX1 Uncharacterized protein n=2 Tax=Morus notabilis TaxID=981085 RepID=W9QYX1_9ROSA	-	-	-	-	-	-
Cannbio_000112	UniRef100_UPI000CED4A7A agamous-like MADS-box protein AGL9 homolog isoform X1 n=1 Tax=Morus notabilis TaxID=981085 RepID=UPI000CED4A7A	-	-	-	-	-	-
Cannbio_000113	UniRef100_W9SHK1 50S ribosomal protein L35 n=1 Tax=Morus notabilis TaxID=981085 RepID=W9SHK1_9ROSA	-	-	-	-	-	-
Cannbio_000114	UniRef100_UPI000510DAE3 LOW QUALITY PROTEIN: protein tesmin/TSO1-like CXC 2 n=1 Tax=Pyrus x bretschneideri TaxID=225117 RepID=UPI000510DAE3	-	-	-	-	-	-
Cannbio_000115	UniRef100_A0A2P5B651 Lupus La protein n=1 Tax=Trema orientalis TaxID=63057 RepID=A0A2P5B651_9ROSA	-	-	-	-	-	-
Cannbio_000116	UniRef100_A4UTR8 ADP,ATP carrier protein (Fragment) n=1 Tax=Pisum sativum TaxID=3888 RepID=A4UTR8_PEA	-	-	-	-	-	-
Cannbio_000117	UniRef100_A0A2P5D105 Aromatic-L-amino-acid decarboxylase n=1 Tax=Trema orientalis TaxID=63057 RepID=A0A2P5D105_9ROSA	-	3.96083	3.71195	2.8881	2.63923	-
Cannbio_000118	UniRef100_A0A2P5FMF6 DnaJ-like n=1 Tax=Trema orientalis TaxID=63057 RepID=A0A2P5FMF6_9ROSA	-	-	-	-	-	-
Cannbio_000119	UniRef100_A0A2P5CEU7 Exonuclease/helicase-like n=1 Tax=Trema orientalis TaxID=63057 RepID=A0A2P5CEU7_9ROSA	-	-	-	-	-	-
Cannbio_000120	UniRef100_A0A2P5BZY3 Malic oxidoreductase n=1 Tax=Parasponia andersonii TaxID=3476 RepID=A0A2P5BZY3_PARAD	-	-	-	-	-	-
Cannbio_000121	UniRef100_W9QPK0 Putative LRR receptor-like serine/threonine-protein kinase n=1 Tax=Morus notabilis TaxID=981085 RepID=W9QPK0_9ROSA	-	-	-	-	-	-
Cannbio_000122	UniRef100_A0A2P5FKU8 Serine/threonine protein kinase n=1 Tax=Trema orientalis TaxID=63057 RepID=A0A2P5FKU8_9ROSA	-	-	-	-	-	-
Cannbio_000123	UniRef100_A0A1B2Z0F3 Cell wall-associated hydrolase n=1 Tax=uncultured bacterium TaxID=77133 RepID=A0A1B2Z0F3_9BACT	-	-	-	-	-	-
Cannbio_000124	UniRef100_W9R956 Uncharacterized protein n=1 Tax=Morus notabilis TaxID=981085 RepID=W9R956_9ROSA	-	-	-	-	-	-
Cannbio_000125	UniRef100_A0A2P5CXT2 Sucrose-phosphate synthase, glycosyltransferase domain containing protein n=1 Tax=Parasponia andersonii TaxID=3476 RepID=A0A2P5CXT2_PARAD	-	-	-	-	-	-
Cannbio_000126	UniRef100_A0A061FSL3 Nitrate transporter 1.5 n=1 Tax=Theobroma cacao TaxID=3641 RepID=A0A061FSL3_THECC	-	-	-	-	-	-
Cannbio_000127	UniRef100_A0A2P5FDY3 Rho-associated protein kinase n=1 Tax=Trema orientalis TaxID=63057 RepID=A0A2P5FDY3_9ROSA	-	-	-	-	-	-
Cannbio_000128	UniRef100_A0A2P5FDY3 Rho-associated protein kinase n=1 Tax=Trema orientalis TaxID=63057 RepID=A0A2P5FDY3_9ROSA	-	-	-	-	-	-
Cannbio_000129	UniRef100_A0A2P5FUL6 Basic-leucine zipper transcription factor n=1 Tax=Trema orientalis TaxID=63057 RepID=A0A2P5FUL6_9ROSA	-	-	-	-	-	-
Cannbio_000130	UniRef100_A0A2P5FUL6 Basic-leucine zipper transcription factor n=1 Tax=Trema orientalis TaxID=63057 RepID=A0A2P5FUL6_9ROSA	-	-	-	-	-	-
Cannbio_000131	UniRef100_A0A1R3GAR9 Reverse transcriptase n=1 Tax=Corchorus capsularis TaxID=210143 RepID=A0A1R3GAR9_COCAP	-	-	-	-	-	-
Cannbio_000132	UniRef100_A0A0U1WT76 Uncharacterized protein n=1 Tax=Gossypium hirsutum TaxID=3635 RepID=A0A0U1WT76_GOSHI	-	-	-	-	-	-
Cannbio_000133	UniRef100_A7KZQ6 Sucrose synthase (Fragment) n=1 Tax=Humulus lupulus TaxID=3486 RepID=A7KZQ6_HUMLU	-	-	-	-	-	-
Cannbio_000134	UniRef100_A0A2P5BKQ3 Uncharacterized protein (Fragment) n=1 Tax=Parasponia andersonii TaxID=3476 RepID=A0A2P5BKQ3_PARAD	-3.39565	-	-2.95797	-	-	-
Cannbio_000135	UniRef100_W9SNJ9 Aconitate hydratase n=1 Tax=Morus notabilis TaxID=981085 RepID=W9SNJ9_9ROSA	-	-	-	-	-	-
Cannbio_000136	UniRef100_UPI00077E3BDF glycine-rich domain-containing protein 1 n=1 Tax=Ziziphus jujuba TaxID=326968 RepID=UPI00077E3BDF	-	-	-	-	-	-
Cannbio_000137	UniRef100_UPI000B796948 inositol-phosphate phosphatase-like n=1 Tax=Hevea brasiliensis TaxID=3981 RepID=UPI000B796948	-	-	-	-	-	-
Cannbio_000138	UniRef100_A0A2P5C309 Terminal organelle assembly protein n=1 Tax=Trema orientalis TaxID=63057 RepID=A0A2P5C309_9ROSA	-	-	-	-	-	-
Cannbio_000139	UniRef100_A0A2P5CJT6 Ribosomal protein n=1 Tax=Parasponia andersonii TaxID=3476 RepID=A0A2P5CJT6_PARAD	-	-	-	-	-	-
Cannbio_000140	UniRef100_A0A2P5BJ83 Carboxypeptidase n=1 Tax=Trema orientalis TaxID=63057 RepID=A0A2P5BJ83_9ROSA	-	-	-	-	-	-
Cannbio_000141	UniRef100_A0A2P5FYC0 Uncharacterized protein n=1 Tax=Trema orientalis TaxID=63057 RepID=A0A2P5FYC0_9ROSA	-	-	-	-	-	-
Cannbio_000142	UniRef100_A0A1U8KP93 bifunctional purple acid phosphatase 26-like n=1 Tax=Gossypium hirsutum TaxID=3635 RepID=A0A1U8KP93_GOSHI	-	-	-	-	-	-
Cannbio_000143	UniRef100_A0A2P5AIB3 Terpene cyclase/mutase family member n=1 Tax=Parasponia andersonii TaxID=3476 RepID=A0A2P5AIB3_PARAD	-	-	-	-	-	-
Cannbio_000144	UniRef100_A0A2P5BME7 Cytochrome P450, E-class, group I n=1 Tax=Parasponia andersonii TaxID=3476 RepID=A0A2P5BME7_PARAD	-	-	-	-	-	-
Cannbio_000145	UniRef100_A0A2P5E282 LRR domain containing protein n=1 Tax=Parasponia andersonii TaxID=3476 RepID=A0A2P5E282_PARAD	-	-	-	-	-	-
Cannbio_000146	UniRef100_A0A2N9EUS8 Uncharacterized protein n=1 Tax=Fagus sylvatica TaxID=28930 RepID=A0A2N9EUS8_FAGSY	-	-	-3.62547	-	-	-
Cannbio_000147	UniRef100_A0A2P4K6B9 Peptidyl-prolyl cis-trans isomerase n=1 Tax=Quercus suber TaxID=58331 RepID=A0A2P4K6B9_QUESU	-	-	-	-	-	-
Cannbio_000148	UniRef100_A0A2P5FZI1 Probable bifunctional methylthioribulose-1-phosphate dehydratase/enolase-phosphatase E1 n=1 Tax=Trema orientalis TaxID=63057 RepID=A0A2P5FZI1_9ROSA	-	-	-	-	-	-
Cannbio_000149	UniRef100_O64955 Polyubiquitin (Fragment) n=1 Tax=Arabidopsis thaliana TaxID=3702 RepID=O64955_ARATH	-	-	-	-	-	-
Cannbio_000150	UniRef100_A0A2P5EAA8 WRKY domain containing protein n=1 Tax=Trema orientalis TaxID=63057 RepID=A0A2P5EAA8_9ROSA	-	-	-	-	-	-
Cannbio_000151	UniRef100_UPI00077EA859 putative disease resistance protein RGA1 n=1 Tax=Ziziphus jujuba TaxID=326968 RepID=UPI00077EA859	-	-	-	-	-	-
Cannbio_000152	UniRef100_A0A2P5APC2 Tobamovirus multiplication protein n=1 Tax=Parasponia andersonii TaxID=3476 RepID=A0A2P5APC2_PARAD	-	-	-	-	-	-
Cannbio_000153	UniRef100_A0A2N9FZR8 Uncharacterized protein n=1 Tax=Fagus sylvatica TaxID=28930 RepID=A0A2N9FZR8_FAGSY	-	-	-	-	-	-
Cannbio_000154	UniRef100_A0A2K3N7D5 Ty3/gypsy retrotransposon protein n=1 Tax=Trifolium pratense TaxID=57577 RepID=A0A2K3N7D5_TRIPR	-	-	-	-	-	-
Cannbio_000155	UniRef100_A0A067FSY9 Uncharacterized protein n=1 Tax=Citrus sinensis TaxID=2711 RepID=A0A067FSY9_CITSI	-	-	-	-	-	-
Cannbio_000156	UniRef100_A0A2J6KDD2 Uncharacterized protein n=1 Tax=Lactuca sativa TaxID=4236 RepID=A0A2J6KDD2_LACSA	-	-	-	-	-	-
Cannbio_000157	UniRef100_A0A2P5E8W3 Photosystem I reaction centre subunit N n=1 Tax=Trema orientalis TaxID=63057 RepID=A0A2P5E8W3_9ROSA	-	-	-	-	-	-
Cannbio_000158	UniRef100_A0A2P5BV01 S-receptor-like serine/threonine-protein kinase n=1 Tax=Parasponia andersonii TaxID=3476 RepID=A0A2P5BV01_PARAD	-	-	-	-	-	-
Cannbio_000159	UniRef100_A0A2P5AMV5 FAS1 domain containing protein n=1 Tax=Trema orientalis TaxID=63057 RepID=A0A2P5AMV5_9ROSA	-	-	-	-	-	-
Cannbio_000160	UniRef100_UPI00053FBF50 fructose-bisphosphate aldolase 1, chloroplastic n=1 Tax=Beta vulgaris subsp. vulgaris TaxID=3555 RepID=UPI00053FBF50	-	-	-2.62003	-	-	-
Cannbio_000161	UniRef100_A0A2P6R4E4 Putative actin cross-linking n=1 Tax=Rosa chinensis TaxID=74649 RepID=A0A2P6R4E4_ROSCH	-	-	-	-	-	-
Cannbio_000162	UniRef100_A0A2N9HHG3 Uncharacterized protein n=1 Tax=Fagus sylvatica TaxID=28930 RepID=A0A2N9HHG3_FAGSY	-	-	-	-	-	-
Cannbio_000163	UniRef100_I6WU39 Olivetolic acid cyclase n=2 Tax=Cannabis sativa TaxID=3483 RepID=OLIAC_CANSA	-	-	-	-	-	-
Cannbio_000164	UniRef100_I3VF83 Tubulin alpha chain (Fragment) n=1 Tax=Moringa oleifera TaxID=3735 RepID=I3VF83_MOROL	-	-	-	-	-	-
Cannbio_000165	UniRef100_UPI000905C036 uncharacterized protein LOC109229931 n=1 Tax=Nicotiana attenuata TaxID=49451 RepID=UPI000905C036	-	-	-	-	-	-
Cannbio_000166	UniRef100_UPI00051146E9 chlorophyll a-b binding protein of LHCII type 1-like n=1 Tax=Pyrus x bretschneideri TaxID=225117 RepID=UPI00051146E9	-	-	-	-	-	-
Cannbio_000167	UniRef100_A0A2P5ADJ8 Serine/threonine protein kinase n=1 Tax=Parasponia andersonii TaxID=3476 RepID=A0A2P5ADJ8_PARAD	-	-	-	-	-	-
Cannbio_000168	UniRef100_A0A2P5F9I7 Expansin n=1 Tax=Trema orientalis TaxID=63057 RepID=A0A2P5F9I7_9ROSA	-	-	2.60661	-	-	-
Cannbio_000169	UniRef100_A0A0R0GS37 Uncharacterized protein n=1 Tax=Glycine max TaxID=3847 RepID=A0A0R0GS37_SOYBN	-	-	-	-	-	-
Cannbio_000170	UniRef100_UPI000D6280C9 probable disease resistance protein At4g27220 n=1 Tax=Ziziphus jujuba TaxID=326968 RepID=UPI000D6280C9	-	-	-	-	-	-
Cannbio_000171	UniRef100_A0A2P5DEQ2 Coatomer beta subunit n=1 Tax=Trema orientalis TaxID=63057 RepID=A0A2P5DEQ2_9ROSA	-	-	-	-	-	-
Cannbio_000172	UniRef100_UPI000B78FAAB tropinone reductase-like 3 n=1 Tax=Chenopodium quinoa TaxID=63459 RepID=UPI000B78FAAB	-	-	-	-	-	-
Cannbio_000173	UniRef100_A0A2P5BWV8 Basic helix-loop-helix transcription factor n=1 Tax=Parasponia andersonii TaxID=3476 RepID=A0A2P5BWV8_PARAD	-	-	-	-	-	-
Cannbio_000174	UniRef100_A0A2P5DM04 Glyoxalase-like domain containing protein n=1 Tax=Parasponia andersonii TaxID=3476 RepID=A0A2P5DM04_PARAD	-	-	-	-	-	-
Cannbio_000175	UniRef100_A0A2P5F1R4 NB-ARC domain, LRR domain containing protein n=2 Tax=Trema orientalis TaxID=63057 RepID=A0A2P5F1R4_9ROSA	-	-	-	-	-	-
Cannbio_000176	UniRef100_A0A072U0W8 Serinc-domain serine and sphingolipid biosynthesis protein n=1 Tax=Medicago truncatula TaxID=3880 RepID=A0A072U0W8_MEDTR	-	-	-	-	-	-
Cannbio_000177	UniRef100_UPI000CECFFF1 purple acid phosphatase 2 n=1 Tax=Morus notabilis TaxID=981085 RepID=UPI000CECFFF1	-	-	-	-	-	-
Cannbio_000178	UniRef100_A0A2P5EX85 Acetyl-CoA carboxylase, alpha subunit n=1 Tax=Trema orientalis TaxID=63057 RepID=A0A2P5EX85_9ROSA	-	-	-	-	-	-
Cannbio_000179	UniRef100_V4TZC7 Fructose-bisphosphate aldolase n=1 Tax=Citrus clementina TaxID=85681 RepID=V4TZC7_9ROSI	-	-	-2.46307	-	-	-
Cannbio_000180	UniRef100_W9SJL7 Sugar transporter ERD6-like 5 n=1 Tax=Morus notabilis TaxID=981085 RepID=W9SJL7_9ROSA	-	-	-	-	-	-
Cannbio_000181	UniRef100_W9SGP1 Putative receptor-like protein kinase n=1 Tax=Morus notabilis TaxID=981085 RepID=W9SGP1_9ROSA	-	-	-	-	-	-
Cannbio_000182	UniRef100_UPI000B78C2DB probable LRR receptor-like serine/threonine-protein kinase At1g06840 isoform X1 n=1 Tax=Hevea brasiliensis TaxID=3981 RepID=UPI000B78C2DB	-	-	-	-	-	-
Cannbio_000183	UniRef100_A0A2R6QMC2 Oxygen-dependent coproporphyrinogen-III oxidase n=1 Tax=Actinidia chinensis var. chinensis TaxID=1590841 RepID=A0A2R6QMC2_ACTCH	-	-	-	-	-	-
Cannbio_000184	UniRef100_UPI000CE168D5 G-type lectin S-receptor-like serine/threonine-protein kinase At1g11410 n=1 Tax=Quercus suber TaxID=58331 RepID=UPI000CE168D5	-	-	-	-	-	-
Cannbio_000185	UniRef100_A0A2G2V1S0 Uncharacterized protein n=1 Tax=Capsicum baccatum TaxID=33114 RepID=A0A2G2V1S0_CAPBA	-	-	-	-	-	-
Cannbio_000186	UniRef100_A0A2P5ATQ1 Uncharacterized protein n=1 Tax=Trema orientalis TaxID=63057 RepID=A0A2P5ATQ1_9ROSA	-	-4.0949	-	-	-	-
Cannbio_000187	UniRef100_UPI000CED653A actin-depolymerizing factor n=1 Tax=Morus notabilis TaxID=981085 RepID=UPI000CED653A	-	-	-	-	-	-
Cannbio_000188	UniRef100_A0A2P5BF16 Putative pectin methyltransferase QUA n=1 Tax=Parasponia andersonii TaxID=3476 RepID=A0A2P5BF16_PARAD	-	-	-	-	-	-
Cannbio_000189	UniRef100_A0A2P5ACF2 Development/cell death domain containing protein n=1 Tax=Parasponia andersonii TaxID=3476 RepID=A0A2P5ACF2_PARAD	-	-	-	-	-	-
Cannbio_000190	UniRef100_A0A151S9S6 GTP-binding protein YPTM2 (Fragment) n=2 Tax=Cajanus cajan TaxID=3821 RepID=A0A151S9S6_CAJCA	-	-	-	-	-	-
Cannbio_000191	UniRef100_A0A1V0QSG9 GPPS small subunit (Fragment) n=1 Tax=Cannabis sativa TaxID=3483 RepID=A0A1V0QSG9_CANSA	-	-	-	-	-	-
Cannbio_000192	UniRef100_A0A2P5AYD2 Uncharacterized protein n=1 Tax=Parasponia andersonii TaxID=3476 RepID=A0A2P5AYD2_PARAD	-	-	-	-	-	-
Cannbio_000193	UniRef100_UPI0005119FB1 uncharacterized protein LOC103928158 n=1 Tax=Pyrus x bretschneideri TaxID=225117 RepID=UPI0005119FB1	-	-	-	-	-	-
Cannbio_000194	UniRef100_A0A2P5AUN3 UAA transporter n=1 Tax=Parasponia andersonii TaxID=3476 RepID=A0A2P5AUN3_PARAD	-	-	-	-	-	-
Cannbio_000195	UniRef100_A0A2P5C9S5 AP2/ERF domain containing protein n=1 Tax=Trema orientalis TaxID=63057 RepID=A0A2P5C9S5_9ROSA	-	-	-	-	-	-
Cannbio_000196	UniRef100_W9QF95 Epoxide hydrolase 2 n=1 Tax=Morus notabilis TaxID=981085 RepID=W9QF95_9ROSA	-	-	-	-	-	-
Cannbio_000197	UniRef100_A0A2P5ACT2 Cdk-activating kinase assembly factor n=1 Tax=Parasponia andersonii TaxID=3476 RepID=A0A2P5ACT2_PARAD	-	-	-	-	-	-
Cannbio_000198	UniRef100_UPI000D6280C9 probable disease resistance protein At4g27220 n=1 Tax=Ziziphus jujuba TaxID=326968 RepID=UPI000D6280C9	-	-	-	-	-	-
Cannbio_000199	UniRef100_UPI00053FABD5 uncharacterized protein LOC104881375 isoform X1 n=1 Tax=Vitis vinifera TaxID=29760 RepID=UPI00053FABD5	-	-	-	-	-	-
Cannbio_000200	UniRef100_A0A2P5Q6W7 40S ribosomal protein S27 n=1 Tax=Gossypium barbadense TaxID=3634 RepID=A0A2P5Q6W7_GOSBA	-	-	-	-	-	-
Cannbio_000201	UniRef100_A0A2N9IQK1 Uncharacterized protein n=1 Tax=Fagus sylvatica TaxID=28930 RepID=A0A2N9IQK1_FAGSY	-	-	-	-	-	-
Cannbio_000202	UniRef100_A0A2P5DWS4 Photosynthesis system II assembly factor Ycf48/Hcf136-like domain containing protein n=1 Tax=Parasponia andersonii TaxID=3476 RepID=A0A2P5DWS4_PARAD	-	-	-	-	-	-
Cannbio_000203	UniRef100_A0A2P5CUQ8 Thioredoxin (Fragment) n=1 Tax=Trema orientalis TaxID=63057 RepID=A0A2P5CUQ8_9ROSA	-	-	-	-	-	-
Cannbio_000204	UniRef100_UPI00053F5D51 uncharacterized protein LOC104897301 n=1 Tax=Beta vulgaris subsp. vulgaris TaxID=3555 RepID=UPI00053F5D51	-	-	-	-	-	-
Cannbio_000205	UniRef100_A0A251RIC1 Uncharacterized protein n=1 Tax=Prunus persica TaxID=3760 RepID=A0A251RIC1_PRUPE	-	-	-	-	-	-
Cannbio_000206	UniRef100_A0A2I0IDL3 Uncharacterized protein n=1 Tax=Punica granatum TaxID=22663 RepID=A0A2I0IDL3_PUNGR	-	-	-	-	-	-
Cannbio_000207	UniRef100_UPI00077E6514 paladin-like n=1 Tax=Ziziphus jujuba TaxID=326968 RepID=UPI00077E6514	-	-	-	-	-	-
Cannbio_000208	UniRef100_A0A2P5CCK9 Transmembrane protein n=1 Tax=Trema orientalis TaxID=63057 RepID=A0A2P5CCK9_9ROSA	-2.14259	-2.25256	-2.33649	-	-	-
Cannbio_000209	UniRef100_M4DWZ1 Uncharacterized protein n=1 Tax=Brassica rapa subsp. pekinensis TaxID=51351 RepID=M4DWZ1_BRARP	-	-	-	-	-	-
Cannbio_000210	UniRef100_A0A2P5Q926 Uncharacterized protein n=1 Tax=Gossypium barbadense TaxID=3634 RepID=A0A2P5Q926_GOSBA	-	-	-	-	-	-
Cannbio_000211	UniRef100_A0A2P5A6E8 Mitogen-activated protein kinase kinase kinase n=1 Tax=Parasponia andersonii TaxID=3476 RepID=A0A2P5A6E8_PARAD	-	-	-	-	-	-
Cannbio_000212	UniRef100_A0A2P5B4T7 Octamer-binding transcription factor n=1 Tax=Parasponia andersonii TaxID=3476 RepID=A0A2P5B4T7_PARAD	-	-	-	-	-	-
Cannbio_000213	UniRef100_A0A2P5FM67 Photosynthesis system II assembly factor Ycf48/Hcf136-like domain containing protein n=1 Tax=Trema orientalis TaxID=63057 RepID=A0A2P5FM67_9ROSA	-	-	-	-	-	-
Cannbio_000214	UniRef100_A0A2P5FWN0 Protein TIME FOR COFFEE n=1 Tax=Trema orientalis TaxID=63057 RepID=A0A2P5FWN0_9ROSA	-	-	-	-	-	-
Cannbio_000215	UniRef100_A0A068UST4 Uncharacterized protein n=1 Tax=Coffea canephora TaxID=49390 RepID=A0A068UST4_COFCA	-	-	-	-	-	-
Cannbio_000216	UniRef100_K9JA99 Xyloglucanase inhibitor 2 n=1 Tax=Humulus lupulus TaxID=3486 RepID=K9JA99_HUMLU	-4.34627	-4.96698	-4.53042	-	-	-
Cannbio_000217	UniRef100_A0A2P5F3X5 Bifunctional inhibitor/plant lipid transfer protein/seed storage helical domain containing protein n=1 Tax=Trema orientalis TaxID=63057 RepID=A0A2P5F3X5_9ROSA	-	-	-	-	-	-
Cannbio_000218	UniRef100_A0A2P5DS44 Mitogen-activated protein kinase kinase kinase n=1 Tax=Trema orientalis TaxID=63057 RepID=A0A2P5DS44_9ROSA	-	-	-	-	-	-
Cannbio_000219	UniRef100_UPI00098DA6AE plasma membrane ATPase 1-like n=1 Tax=Cajanus cajan TaxID=3821 RepID=UPI00098DA6AE	-	-	-	-	-	-
Cannbio_000220	UniRef100_A0A2P5DRZ8 Cupredoxin n=1 Tax=Parasponia andersonii TaxID=3476 RepID=A0A2P5DRZ8_PARAD	-	2.87614	2.60446	-	-	-
Cannbio_000221	UniRef100_A0A2P6QEY2 Putative alpha-amyrin synthase n=1 Tax=Rosa chinensis TaxID=74649 RepID=A0A2P6QEY2_ROSCH	-	-	-	-	-	-
Cannbio_000222	UniRef100_A0A067HCY2 Uncharacterized protein n=1 Tax=Citrus sinensis TaxID=2711 RepID=A0A067HCY2_CITSI	-	-	-	-	-	-
Cannbio_000223	UniRef100_UPI000CED5426 nijmegen breakage syndrome 1 protein isoform X1 n=1 Tax=Morus notabilis TaxID=981085 RepID=UPI000CED5426	-	-	-	-	-	-
Cannbio_000224	UniRef100_A0A2G5E0P1 Uncharacterized protein n=1 Tax=Aquilegia coerulea TaxID=218851 RepID=A0A2G5E0P1_AQUCA	-	-	-	-	-	-
Cannbio_000225	UniRef100_A0A2P5E9Q5 T-complex protein 1 subunit delta n=1 Tax=Trema orientalis TaxID=63057 RepID=A0A2P5E9Q5_9ROSA	-	-	-	-	-	-
Cannbio_000226	UniRef100_A0A2P5AXV5 Ferredoxin n=1 Tax=Parasponia andersonii TaxID=3476 RepID=A0A2P5AXV5_PARAD	-	-	-	-	-	-
Cannbio_000227	UniRef100_A0A2K3NAJ6 3-ketoacyl-CoA synthase 11-like protein n=1 Tax=Trifolium pratense TaxID=57577 RepID=A0A2K3NAJ6_TRIPR	-	-	-	-	-	-
Cannbio_000228	UniRef100_UPI000CED1C42 G-type lectin S-receptor-like serine/threonine-protein kinase At1g11410 isoform X2 n=1 Tax=Morus notabilis TaxID=981085 RepID=UPI000CED1C42	-	-	-	-	-	-
Cannbio_000229	UniRef100_A0A2P5D395 Hexosyltransferase n=1 Tax=Trema orientalis TaxID=63057 RepID=A0A2P5D395_9ROSA	-	-	-	-	-	-
Cannbio_000230	UniRef100_UPI00094FADA2 probable serine/threonine-protein kinase WNK9 isoform X1 n=1 Tax=Elaeis guineensis var. tenera TaxID=51953 RepID=UPI00094FADA2	-	-	-	-	-	-
Cannbio_000231	UniRef100_A0A2P5FG05 PB1 domain containing protein n=1 Tax=Trema orientalis TaxID=63057 RepID=A0A2P5FG05_9ROSA	-	-	-	-	-	-
Cannbio_000232	UniRef100_A0A2P5FW15 Rab-GTPase-TBC domain containing protein n=1 Tax=Trema orientalis TaxID=63057 RepID=A0A2P5FW15_9ROSA	-	-	-	-	-	-
Cannbio_000233	UniRef100_A0A2P5EWZ2 Amino acid transporter, transmembrane domain containing protein n=1 Tax=Trema orientalis TaxID=63057 RepID=A0A2P5EWZ2_9ROSA	-	-	-	-	-	-
Cannbio_000234	UniRef100_A0A072UD91 Rubredoxin family protein n=1 Tax=Medicago truncatula TaxID=3880 RepID=A0A072UD91_MEDTR	-	-	-	-	-	-
Cannbio_000235	UniRef100_W9RQM7 Uncharacterized protein n=1 Tax=Morus notabilis TaxID=981085 RepID=W9RQM7_9ROSA	-	-	-	-	-	-
Cannbio_000236	UniRef100_UPI000CED36A6 5-methyltetrahydropteroyltriglutamate-- homocysteine methyltransferase-like n=1 Tax=Morus notabilis TaxID=981085 RepID=UPI000CED36A6	-	-	-	-	-	-
Cannbio_000237	UniRef100_A0A2G2VNI0 Uncharacterized protein n=1 Tax=Capsicum baccatum TaxID=33114 RepID=A0A2G2VNI0_CAPBA	-	-	-	-	-	-
Cannbio_000238	UniRef100_A0A2P5CZD0 EEIG1/EHBP1 N-terminal domain containing protein n=1 Tax=Trema orientalis TaxID=63057 RepID=A0A2P5CZD0_9ROSA	-	-	-	-	-	-
Cannbio_000239	UniRef100_A0A2P6RC52 Putative ribosomal protein L40e n=1 Tax=Rosa chinensis TaxID=74649 RepID=A0A2P6RC52_ROSCH	-	-	-	-	-	-
Cannbio_000240	UniRef100_A0A2I0J4N0 Uncharacterized protein n=1 Tax=Punica granatum TaxID=22663 RepID=A0A2I0J4N0_PUNGR	-	-	-	-	-	-
Cannbio_000241	UniRef100_C9EFJ2 Uncharacterized protein (Fragment) n=1 Tax=Cucumis sativus TaxID=3659 RepID=C9EFJ2_CUCSA	-	-	-	-	-	-
Cannbio_000242	UniRef100_A0A2P5DNU8 Uncharacterized protein n=1 Tax=Parasponia andersonii TaxID=3476 RepID=A0A2P5DNU8_PARAD	-	-	-	-	-	-
Cannbio_000243	UniRef100_A0A2P5B6K3 Uncharacterized protein n=1 Tax=Parasponia andersonii TaxID=3476 RepID=A0A2P5B6K3_PARAD	-	-	-	-	-	-
Cannbio_000244	UniRef100_A0A2P5CIB5 F-box domain containing protein n=1 Tax=Trema orientalis TaxID=63057 RepID=A0A2P5CIB5_9ROSA	-	-	-	-	-	-
Cannbio_000245	UniRef100_UPI000CED23DA serine/threonine-protein kinase SAPK3 n=1 Tax=Morus notabilis TaxID=981085 RepID=UPI000CED23DA	-	-	-	-	-	-
Cannbio_000246	UniRef100_A0A287EZL7 Uncharacterized protein n=1 Tax=Hordeum vulgare subsp. vulgare TaxID=112509 RepID=A0A287EZL7_HORVV	-	-	-	-	-	-
Cannbio_000247	UniRef100_A0A218X757 Sulfurtransferase n=2 Tax=Punica granatum TaxID=22663 RepID=A0A218X757_PUNGR	-	-	-	-	-	-
Cannbio_000248	UniRef100_W9R6D2 Uncharacterized protein n=1 Tax=Morus notabilis TaxID=981085 RepID=W9R6D2_9ROSA	-	-	-	-	-	-
Cannbio_000249	UniRef100_A0A0E4G3X6 Tubulin beta chain (Fragment) n=1 Tax=Camelina microcarpa TaxID=71324 RepID=A0A0E4G3X6_CAMMC	-	-	-	-	-	-
Cannbio_000250	UniRef100_A0A2P5DKQ3 Mitochondrial inner membrane translocase subunit n=1 Tax=Parasponia andersonii TaxID=3476 RepID=A0A2P5DKQ3_PARAD	-	-	-	-	-	-
Cannbio_000251	UniRef100_A0A2P5D2Z3 DNA-3-methyladenine glycosylase I n=1 Tax=Parasponia andersonii TaxID=3476 RepID=A0A2P5D2Z3_PARAD	-	-	-	-	-	-
Cannbio_000252	UniRef100_A0A2P5ARJ5 Xanthine dehydrogenase C subunit n=1 Tax=Parasponia andersonii TaxID=3476 RepID=A0A2P5ARJ5_PARAD	-	-	-	-	-	-
Cannbio_000253	UniRef100_A0A1L1RZQ9 Uncharacterized protein n=1 Tax=Gallus gallus TaxID=9031 RepID=A0A1L1RZQ9_CHICK	-3.49199	-3.33222	-	-	-	-
Cannbio_000254	UniRef100_A0A2P5F960 Protein TIC n=1 Tax=Trema orientalis TaxID=63057 RepID=A0A2P5F960_9ROSA	-	-	-	-	-	-
Cannbio_000255	UniRef100_A0A2P5FRM0 Electron transfer flavoprotein, alpha subunit n=1 Tax=Trema orientalis TaxID=63057 RepID=A0A2P5FRM0_9ROSA	-	-	-	-	-	-
Cannbio_000256	UniRef100_UPI000848BFC9 indole-3-acetaldehyde oxidase n=1 Tax=Theobroma cacao TaxID=3641 RepID=UPI000848BFC9	-	-	-	-	-	-
Cannbio_000257	UniRef100_W9R0Z2 Uncharacterized protein n=1 Tax=Morus notabilis TaxID=981085 RepID=W9R0Z2_9ROSA	-	-	-	-	-	-
Cannbio_000258	UniRef100_A0A2P5FJC2 Ribosomal protein n=1 Tax=Trema orientalis TaxID=63057 RepID=A0A2P5FJC2_9ROSA	-	-	-	-	-	-
Cannbio_000259	UniRef100_W9SG94 Xyloglucan endotransglucosylase/hydrolase n=1 Tax=Morus notabilis TaxID=981085 RepID=W9SG94_9ROSA	-3.1996	-3.93043	-3.92596	-	-	-
Cannbio_000260	UniRef100_A0A2P4J8S8 Putative methyltransferase pmt8 n=1 Tax=Quercus suber TaxID=58331 RepID=A0A2P4J8S8_QUESU	-	-	-	-	-	-
Cannbio_000261	UniRef100_UPI0007876E80 protein CLP1 homolog n=1 Tax=Arachis duranensis TaxID=130453 RepID=UPI0007876E80	-	-	-	-	-	-
Cannbio_000262	UniRef100_A0A287E8U9 Uncharacterized protein n=1 Tax=Hordeum vulgare subsp. vulgare TaxID=112509 RepID=A0A287E8U9_HORVV	-	-	-	-	-	-
Cannbio_000263	UniRef100_W1P2D3 Uncharacterized protein (Fragment) n=1 Tax=Amborella trichopoda TaxID=13333 RepID=W1P2D3_AMBTC	-	-	-	-	-	-
Cannbio_000264	UniRef100_A0A2P5DB33 Propionate-CoA ligase n=1 Tax=Trema orientalis TaxID=63057 RepID=A0A2P5DB33_9ROSA	-3.57775	-3.72332	-3.73289	-	-	-
Cannbio_000265	UniRef100_A0A2P5FIG7 Octamer-binding transcription factor n=1 Tax=Trema orientalis TaxID=63057 RepID=A0A2P5FIG7_9ROSA	-	-	-	-	-	-
Cannbio_000266	UniRef100_A0A2P5DXN7 Purple acid phosphatase n=1 Tax=Trema orientalis TaxID=63057 RepID=A0A2P5DXN7_9ROSA	-	-	-	-	-	-
Cannbio_000267	UniRef100_A0A2P5D9S4 Ribosomal protein n=1 Tax=Trema orientalis TaxID=63057 RepID=A0A2P5D9S4_9ROSA	-	-	-	-	-	-
Cannbio_000268	UniRef100_A0A2P5BJL7 tRNA pseudouridine synthase n=1 Tax=Parasponia andersonii TaxID=3476 RepID=A0A2P5BJL7_PARAD	-	-	-	-	-	-
Cannbio_000269	UniRef100_A0A2P5E7K8 Uncharacterized protein n=1 Tax=Trema orientalis TaxID=63057 RepID=A0A2P5E7K8_9ROSA	-	-	-	-	-	-
Cannbio_000270	UniRef100_UPI000945B098 tubulin beta-1 chain-like n=1 Tax=Rhinolophus sinicus TaxID=89399 RepID=UPI000945B098	-	-	-	-	-	-
Cannbio_000271	UniRef100_A0A2P5FEA3 Ribosomal protein n=2 Tax=Cannabaceae TaxID=3481 RepID=A0A2P5FEA3_9ROSA	-	-	-	-	-	-
Cannbio_000272	UniRef100_A0A1V0QSG4 MPDC (Fragment) n=1 Tax=Cannabis sativa TaxID=3483 RepID=A0A1V0QSG4_CANSA	-	-	-	-	-	-
Cannbio_000273	UniRef100_A0A2P5CKV6 Fungal lipase-like domain containing protein n=1 Tax=Parasponia andersonii TaxID=3476 RepID=A0A2P5CKV6_PARAD	-	-	-	-	-	-
Cannbio_000274	UniRef100_W9S024 Laccase n=1 Tax=Morus notabilis TaxID=981085 RepID=W9S024_9ROSA	-	-	-	-	-	-
Cannbio_000275	UniRef100_M1A1P3 Uncharacterized protein n=2 Tax=Solanum tuberosum TaxID=4113 RepID=M1A1P3_SOLTU	-	-	-	-	-	-
Cannbio_000276	UniRef100_UPI00064DAD47 extensin-like n=1 Tax=Erythranthe guttata TaxID=4155 RepID=UPI00064DAD47	-3.85413	-4.01126	-3.98288	-	-	-
Cannbio_000277	UniRef100_UPI000D59192E fructose-bisphosphate aldolase class I n=1 Tax=Klebsiella pneumoniae TaxID=573 RepID=UPI000D59192E	-	-	-2.6268	-	-	-
Cannbio_000278	UniRef100_A0A0P6A744 Uncharacterized protein n=1 Tax=Daphnia magna TaxID=35525 RepID=A0A0P6A744_9CRUS	-	-	2.03507	-	-	-
Cannbio_000279	UniRef100_A0A2P5BH54 WAS/WASL-interacting family protein n=1 Tax=Parasponia andersonii TaxID=3476 RepID=A0A2P5BH54_PARAD	-	-	-	-	-	-
Cannbio_000280	UniRef100_A0A2P5EX49 Phospholipase D n=1 Tax=Trema orientalis TaxID=63057 RepID=A0A2P5EX49_9ROSA	-	-	-	-	-	-
Cannbio_000281	UniRef100_A0A2P5BTK6 4-hydroxyphenylpyruvate dioxygenase n=1 Tax=Parasponia andersonii TaxID=3476 RepID=A0A2P5BTK6_PARAD	-	3.79752	3.54822	-	2.07914	-
Cannbio_000282	UniRef100_A0A2P5FDP4 Glycoside hydrolase n=1 Tax=Trema orientalis TaxID=63057 RepID=A0A2P5FDP4_9ROSA	-	-	-	-	-	-
Cannbio_000283	UniRef100_A0A2P5DC37 Neutral/alkaline nonlysosomal ceramidase n=1 Tax=Parasponia andersonii TaxID=3476 RepID=A0A2P5DC37_PARAD	-	-	-	-	-	-
Cannbio_000284	UniRef100_UPI000498E5B5 aspartate aminotransferase, cytoplasmic n=1 Tax=Malus domestica TaxID=3750 RepID=UPI000498E5B5	-	-	-	-	-	-
Cannbio_000285	UniRef100_A0A2P5DAM5 Cytochrome P450, E-class, group I n=1 Tax=Trema orientalis TaxID=63057 RepID=A0A2P5DAM5_9ROSA	-	-	-	-	-	-
Cannbio_000286	UniRef100_A0A2P5ELW3 RING-type E3 ubiquitin transferase n=1 Tax=Trema orientalis TaxID=63057 RepID=A0A2P5ELW3_9ROSA	-	-	-	-	-	-
Cannbio_000287	UniRef100_UPI000CED0842 protein FAR-RED ELONGATED HYPOCOTYL 3 isoform X2 n=1 Tax=Morus notabilis TaxID=981085 RepID=UPI000CED0842	-	-	-	-	-	-
Cannbio_000288	UniRef100_A0A2P5EZB5 Homeobox protein n=1 Tax=Trema orientalis TaxID=63057 RepID=A0A2P5EZB5_9ROSA	-	-	-2.01024	-	-	-
Cannbio_000289	UniRef100_A0A2P5EDL5 Uncharacterized protein n=2 Tax=Cannabaceae TaxID=3481 RepID=A0A2P5EDL5_9ROSA	-	-	-	-	-	-
Cannbio_000290	UniRef100_A0A2P5AGJ2 Ribonuclease H-like domain containing protein n=1 Tax=Parasponia andersonii TaxID=3476 RepID=A0A2P5AGJ2_PARAD	-	-	-	-	-	-
Cannbio_000291	UniRef100_A0A2P5FFL6 S-crystallin n=1 Tax=Trema orientalis TaxID=63057 RepID=A0A2P5FFL6_9ROSA	-	-	-	-	-	-
Cannbio_000292	UniRef100_A0A2P5END7 Rubredoxin, iron-binding site n=1 Tax=Trema orientalis TaxID=63057 RepID=A0A2P5END7_9ROSA	-	-	-	-	-	-
Cannbio_000293	UniRef100_W9RUU9 Ribulose bisphosphate carboxylase small chain n=1 Tax=Morus notabilis TaxID=981085 RepID=W9RUU9_9ROSA	-	-	-	-	-	-
Cannbio_000294	UniRef100_E6PDN8 Uncharacterized protein n=1 Tax=mine drainage metagenome TaxID=410659 RepID=E6PDN8_9ZZZZ	-	-	-	-	-	-
Cannbio_000295	UniRef100_Q3LVF3 TO117-23 (Fragment) n=1 Tax=Taraxacum officinale TaxID=50225 RepID=Q3LVF3_TAROF	-	-	-	-	-	-
Cannbio_000296	UniRef100_A0A1V0QSF5 3-hydroxy-3-methylglutaryl coenzyme A reductase (Fragment) n=1 Tax=Cannabis sativa TaxID=3483 RepID=A0A1V0QSF5_CANSA	-	-	2.27529	-	-	-
Cannbio_000297	UniRef100_UPI00077E7793 probable LRR receptor-like serine/threonine-protein kinase At1g56140 n=1 Tax=Ziziphus jujuba TaxID=326968 RepID=UPI00077E7793	-	-	-	-	-	-
Cannbio_000298	UniRef100_UPI0009053128 membrane-anchored ubiquitin-fold protein 2-like n=1 Tax=Nicotiana attenuata TaxID=49451 RepID=UPI0009053128	-	-	-	-	-	-
Cannbio_000299	UniRef100_A0A2P5ET08 Armadillo-type fold containing protein n=1 Tax=Trema orientalis TaxID=63057 RepID=A0A2P5ET08_9ROSA	-	-	-	-	-	-
Cannbio_000300	UniRef100_UPI00077E7793 probable LRR receptor-like serine/threonine-protein kinase At1g56140 n=1 Tax=Ziziphus jujuba TaxID=326968 RepID=UPI00077E7793	-	-	-	-	-	-
Cannbio_000301	UniRef100_A0A2P5AI75 DEAD-box ATP-dependent RNA helicase n=1 Tax=Parasponia andersonii TaxID=3476 RepID=A0A2P5AI75_PARAD	-	-	-	-	-	-
Cannbio_000302	UniRef100_A0A2P5B3H2 Uncharacterized protein n=1 Tax=Parasponia andersonii TaxID=3476 RepID=A0A2P5B3H2_PARAD	-	-	-	-	-	-
Cannbio_000303	UniRef100_A0A2P5ACD9 PB1 domain containing protein n=1 Tax=Parasponia andersonii TaxID=3476 RepID=A0A2P5ACD9_PARAD	-	-	-	-	-	-
Cannbio_000304	UniRef100_F6HW90 Uncharacterized protein n=1 Tax=Vitis vinifera TaxID=29760 RepID=F6HW90_VITVI	-	-	-	-	-	-
Cannbio_000305	UniRef100_A0A2P5FK71 Copper-resistance protein n=1 Tax=Trema orientalis TaxID=63057 RepID=A0A2P5FK71_9ROSA	-	-	-	-	-	-
Cannbio_000306	UniRef100_A0A2P2L1J5 Uncharacterized protein n=1 Tax=Rhizophora mucronata TaxID=61149 RepID=A0A2P2L1J5_RHIMU	-	-	-	-	-	-
Cannbio_000307	UniRef100_A0A2P5FB47 Basic-leucine zipper transcription factor n=1 Tax=Trema orientalis TaxID=63057 RepID=A0A2P5FB47_9ROSA	-	-	-	-	-	-
Cannbio_000308	UniRef100_A0A2P5DNR5 Extensin domain containing protein n=1 Tax=Parasponia andersonii TaxID=3476 RepID=A0A2P5DNR5_PARAD	-2.14401	-2.25032	-2.04988	-	-	-
Cannbio_000309	UniRef100_A0A0L9UP08 Uncharacterized protein n=4 Tax=Phaseoleae TaxID=163735 RepID=A0A0L9UP08_PHAAN	-	-	-	-	-	-
Cannbio_000310	UniRef100_A0A2P5D358 HAD-like domain containing protein n=1 Tax=Parasponia andersonii TaxID=3476 RepID=A0A2P5D358_PARAD	-	-	-	-	-	-
Cannbio_000311	UniRef100_A0A2P5AUK7 Purple acid phosphatase n=1 Tax=Parasponia andersonii TaxID=3476 RepID=A0A2P5AUK7_PARAD	-	-	-	-	-	-
Cannbio_000312	UniRef100_UPI000CECE5AA SEC12-like protein 2 isoform X2 n=1 Tax=Morus notabilis TaxID=981085 RepID=UPI000CECE5AA	-	-	-	-	-	-
Cannbio_000313	UniRef100_UPI00077EC6E9 uncharacterized protein At1g76660 n=1 Tax=Ziziphus jujuba TaxID=326968 RepID=UPI00077EC6E9	-	-	-	-	-	-
Cannbio_000314	UniRef100_A0A2P5AXZ2 P-type ATPase, subfamily IIA, SERCA-type n=1 Tax=Parasponia andersonii TaxID=3476 RepID=A0A2P5AXZ2_PARAD	-	-	-	-	-	-
Cannbio_000315	UniRef100_Q8W531 S-adenosylmethionine synthase (Fragment) n=1 Tax=Zea mays TaxID=4577 RepID=Q8W531_MAIZE	-3.082	-	-	4.3103	-	-
Cannbio_000316	UniRef100_Q8W531 S-adenosylmethionine synthase (Fragment) n=1 Tax=Zea mays TaxID=4577 RepID=Q8W531_MAIZE	-	-	-	-	-	-
Cannbio_000317	UniRef100_A0A2P5F042 Peptidase n=1 Tax=Trema orientalis TaxID=63057 RepID=A0A2P5F042_9ROSA	-	-	-	-	-	-
Cannbio_000318	UniRef100_A0A2P5FFB1 Aspartate aminotransferase n=1 Tax=Trema orientalis TaxID=63057 RepID=A0A2P5FFB1_9ROSA	-	-	-	-	-	-
Cannbio_000319	UniRef100_A0A2P5EIT1 Poly(ADP-ribose) polymerase n=1 Tax=Trema orientalis TaxID=63057 RepID=A0A2P5EIT1_9ROSA	-	-	-	-	-	-
Cannbio_000320	UniRef100_A0A2P5ALZ0 MENTAL domain containing protein n=1 Tax=Parasponia andersonii TaxID=3476 RepID=A0A2P5ALZ0_PARAD	-	-	-	-	-	-
Cannbio_000321	UniRef100_A0A2P5DJ88 Coatomer beta subunit n=1 Tax=Parasponia andersonii TaxID=3476 RepID=A0A2P5DJ88_PARAD	-	-	-	-	-	-
Cannbio_000322	UniRef100_A0A2P5FE40 Glycine cleavage system P protein n=1 Tax=Trema orientalis TaxID=63057 RepID=A0A2P5FE40_9ROSA	-	-	-	-	-	-
Cannbio_000323	UniRef100_A0A2P5D803 Trichome birefringence-like family n=1 Tax=Parasponia andersonii TaxID=3476 RepID=A0A2P5D803_PARAD	-2.22365	-2.4488	-2.73257	-	-	-
Cannbio_000324	UniRef100_A0A2P5BXT7 Methyltransferase FkbM n=1 Tax=Parasponia andersonii TaxID=3476 RepID=A0A2P5BXT7_PARAD	-	-	-	-	-	-
Cannbio_000325	UniRef100_A0A2P5FWS0 ATP-dependent (S)-NAD(P)H-hydrate dehydratase n=1 Tax=Trema orientalis TaxID=63057 RepID=A0A2P5FWS0_9ROSA	-	-	-	-	-	-
Cannbio_000326	UniRef100_A0A2P5C0T9 LRR domain containing protein n=1 Tax=Trema orientalis TaxID=63057 RepID=A0A2P5C0T9_9ROSA	-	-	-	-	-	-
Cannbio_000327	UniRef100_A0A2P5C0T9 LRR domain containing protein n=1 Tax=Trema orientalis TaxID=63057 RepID=A0A2P5C0T9_9ROSA	-	-	-	-	-	-
Cannbio_000328	UniRef100_A0A2P5CEQ7 Sucrose phosphate synthase n=1 Tax=Trema orientalis TaxID=63057 RepID=A0A2P5CEQ7_9ROSA	-	-	2.24108	-	-	-
Cannbio_000329	UniRef100_W9RUQ7 Non-specific serine/threonine protein kinase n=1 Tax=Morus notabilis TaxID=981085 RepID=W9RUQ7_9ROSA	-	-	-	-	-	-
Cannbio_000330	UniRef100_A0A2G9H9D1 RNA helicase n=1 Tax=Handroanthus impetiginosus TaxID=429701 RepID=A0A2G9H9D1_9LAMI	-	-	-	-	-	-
Cannbio_000331	UniRef100_A0A2P5BTZ5 Protein XRP n=1 Tax=Parasponia andersonii TaxID=3476 RepID=A0A2P5BTZ5_PARAD	-	-	-	-	-	-
Cannbio_000332	UniRef100_A0A200Q2V0 Cyclic nucleotide-binding domain n=1 Tax=Macleaya cordata TaxID=56857 RepID=A0A200Q2V0_9MAGN	-	-	-	-	-	-
Cannbio_000333	UniRef100_A0A067HCY2 Uncharacterized protein n=1 Tax=Citrus sinensis TaxID=2711 RepID=A0A067HCY2_CITSI	-	-	-	-	-	-
Cannbio_000334	UniRef100_B1Q2B6 3,5,7-trioxododecanoyl-CoA synthase n=1 Tax=Cannabis sativa TaxID=3483 RepID=OLIS_CANSA	-	-	-	-	-	-
Cannbio_000335	UniRef100_UPI0007EF7AD3 uncharacterized protein LOC108221473 n=1 Tax=Daucus carota subsp. sativus TaxID=79200 RepID=UPI0007EF7AD3	-	-	-	-	-	-
Cannbio_000336	UniRef100_Q70G84 Acetyl-CoA carboxylase (Fragment) n=1 Tax=Brassica juncea TaxID=3707 RepID=Q70G84_BRAJU	-	-	-	-	-	-
Cannbio_000337	UniRef100_A0A2P5F177 Guanine nucleotide-binding protein, beta subunit n=1 Tax=Trema orientalis TaxID=63057 RepID=A0A2P5F177_9ROSA	-	-	-	-	-	-
Cannbio_000338	UniRef100_A0A2P5F177 Guanine nucleotide-binding protein, beta subunit n=1 Tax=Trema orientalis TaxID=63057 RepID=A0A2P5F177_9ROSA	-	-	-	-	-	-
Cannbio_000339	UniRef100_W9QNB3 Uncharacterized protein n=1 Tax=Morus notabilis TaxID=981085 RepID=W9QNB3_9ROSA	-	-	-	-	-	-
Cannbio_000340	UniRef100_A0A2P5E9E7 Amino acid/polyamine transporter n=1 Tax=Trema orientalis TaxID=63057 RepID=A0A2P5E9E7_9ROSA	-	-3.83895	-	-	-	-
Cannbio_000341	UniRef100_A0A2P5CWD2 Uncharacterized protein n=1 Tax=Trema orientalis TaxID=63057 RepID=A0A2P5CWD2_9ROSA	-	-	-	-	-	-
Cannbio_000342	UniRef100_A0A023VWJ9 Chlorophyll a-b binding protein, chloroplastic (Fragment) n=1 Tax=Lathyrus sativus TaxID=3860 RepID=A0A023VWJ9_LATSA	-	-	-	-	-	-
Cannbio_000343	UniRef100_A0A2P5BDQ0 Myc-type, basic helix-loop-helix (BHLH) domain containing protein n=1 Tax=Parasponia andersonii TaxID=3476 RepID=A0A2P5BDQ0_PARAD	-	-	-	-	-	-
Cannbio_000344	UniRef100_W9R7L1 Putative LRR receptor-like serine/threonine-protein kinase n=1 Tax=Morus notabilis TaxID=981085 RepID=W9R7L1_9ROSA	-	-	-	-	-	-
Cannbio_000345	UniRef100_A0A0K9FJX4 Hydrolase (Fragment) n=1 Tax=Lysinibacillus xylanilyticus TaxID=582475 RepID=A0A0K9FJX4_9BACI	-	-	-	-	-	-
Cannbio_000346	UniRef100_A0A2P5S3C6 Uncharacterized protein n=1 Tax=Gossypium barbadense TaxID=3634 RepID=A0A2P5S3C6_GOSBA	-	-	-	-	-	-
Cannbio_000347	UniRef100_A0A2P5C052 Isopenicillin N synthase-like n=1 Tax=Parasponia andersonii TaxID=3476 RepID=A0A2P5C052_PARAD	-	-	-	-	-	-
Cannbio_000348	UniRef100_A4EB58 Uncharacterized protein n=1 Tax=Collinsella aerofaciens ATCC 25986 TaxID=411903 RepID=A4EB58_9ACTN	-	-	-	-	-	-
Cannbio_000349	UniRef100_UPI000772CDCC trihelix transcription factor GTL1 isoform X2 n=1 Tax=Ricinus communis TaxID=3988 RepID=UPI000772CDCC	-	-	-	-	-	-
Cannbio_000350	UniRef100_UPI000CED025C U-box domain-containing protein 32 isoform X3 n=1 Tax=Morus notabilis TaxID=981085 RepID=UPI000CED025C	-	-	-	-	-	-
Cannbio_000351	UniRef100_A0A2P5FDS4 Photosystem II PsbX n=1 Tax=Trema orientalis TaxID=63057 RepID=A0A2P5FDS4_9ROSA	-	-	-	-	-	-
Cannbio_000352	UniRef100_A0A2P5AUK2 LRR domain containing protein n=1 Tax=Trema orientalis TaxID=63057 RepID=A0A2P5AUK2_9ROSA	-	-	-	-	-	-
Cannbio_000353	UniRef100_W9QT99 Auxin response factor n=1 Tax=Morus notabilis TaxID=981085 RepID=W9QT99_9ROSA	-	-	-	-	-	-
Cannbio_000354	UniRef100_A0A061GC07 Transmembrane 9 superfamily member (Fragment) n=2 Tax=Theobroma cacao TaxID=3641 RepID=A0A061GC07_THECC	-	-	-	-	-	-
Cannbio_000355	UniRef100_A0A061GC07 Transmembrane 9 superfamily member (Fragment) n=2 Tax=Theobroma cacao TaxID=3641 RepID=A0A061GC07_THECC	-	-	-	-	-	-
Cannbio_000356	UniRef100_Q6L3Q0 Polyprotein, putative n=1 Tax=Solanum demissum TaxID=50514 RepID=Q6L3Q0_SOLDE	-	-	-	-	-	-
Cannbio_000357	UniRef100_W9S111 Uncharacterized protein n=1 Tax=Morus notabilis TaxID=981085 RepID=W9S111_9ROSA	-	-	-	-	-	-
Cannbio_000358	UniRef100_A0A2P5F2F5 3-ketoacyl-CoA synthase n=1 Tax=Trema orientalis TaxID=63057 RepID=A0A2P5F2F5_9ROSA	-	-	-	-	-	-
Cannbio_000359	UniRef100_A0A2P5AZ36 Uncharacterized protein n=1 Tax=Parasponia andersonii TaxID=3476 RepID=A0A2P5AZ36_PARAD	-	-	-	-	-	-
Cannbio_000360	UniRef100_A0A2P5AQB7 Glycosyltransferase n=1 Tax=Parasponia andersonii TaxID=3476 RepID=A0A2P5AQB7_PARAD	-	-2.40021	-2.98368	-	-	-
Cannbio_000361	UniRef100_A0A2P5CC70 Phosphotransferase KptA/Tpt n=1 Tax=Trema orientalis TaxID=63057 RepID=A0A2P5CC70_9ROSA	-	-	-	-	-	-
Cannbio_000362	UniRef100_A0A2P5EDG4 Subtilase n=1 Tax=Trema orientalis TaxID=63057 RepID=A0A2P5EDG4_9ROSA	-	-	-	-	-	-
Cannbio_000363	UniRef100_A0A2P5EDG4 Subtilase n=1 Tax=Trema orientalis TaxID=63057 RepID=A0A2P5EDG4_9ROSA	-	-	-	-	-	-
Cannbio_000364	UniRef100_A0A2P5DV63 Per1-like n=1 Tax=Parasponia andersonii TaxID=3476 RepID=A0A2P5DV63_PARAD	-	-	-	-	-	-
Cannbio_000365	UniRef100_A0A2P5ATT9 Chlorophyll a-b binding protein, chloroplastic n=1 Tax=Parasponia andersonii TaxID=3476 RepID=A0A2P5ATT9_PARAD	-	-	-	-	-	-
Cannbio_000366	UniRef100_W9SG79 Uncharacterized protein n=1 Tax=Morus notabilis TaxID=981085 RepID=W9SG79_9ROSA	-	-	-	-	-	-
Cannbio_000367	UniRef100_A0A2P5EX24 Ubiquitin system component Cue n=1 Tax=Trema orientalis TaxID=63057 RepID=A0A2P5EX24_9ROSA	-	-	-	-	-	-
Cannbio_000368	UniRef100_A0A1J3G9P2 Elongation factor 1-alpha (Fragment) n=1 Tax=Noccaea caerulescens TaxID=107243 RepID=A0A1J3G9P2_NOCCA	-	-	-	-	-	-
Cannbio_000369	UniRef100_A0A2P4HW87 Fructose-bisphosphate aldolase n=1 Tax=Quercus suber TaxID=58331 RepID=A0A2P4HW87_QUESU	-	-	-	-	-	-
Cannbio_000370	UniRef100_B0TIG6 Uncharacterized protein n=2 Tax=Heliobacterium modesticaldum (strain ATCC 51547 / Ice1) TaxID=498761 RepID=B0TIG6_HELMI	-	-	-	-	-	-
Cannbio_000371	UniRef100_Q84L13 Ferredoxin-dependent glutamate synthase (Fragment) n=1 Tax=Securigera parviflora TaxID=172083 RepID=Q84L13_9FABA	-	-	-	-	-	-
Cannbio_000372	UniRef100_A0A2P5CXT0 Magnesium transporter n=1 Tax=Parasponia andersonii TaxID=3476 RepID=A0A2P5CXT0_PARAD	-	-	-	-	-	-
Cannbio_000373	UniRef100_A0A2P5BJM7 Splicing factor-like protein n=1 Tax=Parasponia andersonii TaxID=3476 RepID=A0A2P5BJM7_PARAD	-	-	-	-	-	-
Cannbio_000374	UniRef100_A0A1Z2THY3 Actin (Fragment) n=1 Tax=Syzygium sp. DIR-2017 TaxID=1936200 RepID=A0A1Z2THY3_9MYRT	-	-	-	-	-	-
Cannbio_000375	UniRef100_A0A2P5B650 Galactose-binding domain-like n=1 Tax=Trema orientalis TaxID=63057 RepID=A0A2P5B650_9ROSA	-	-	-	-	-	-
Cannbio_000376	UniRef100_A0A2J6QR34 Uncharacterized protein n=1 Tax=Meliniomyces variabilis F TaxID=1149755 RepID=A0A2J6QR34_9HELO	-	-	-	-	-	-
Cannbio_000377	UniRef100_UPI000C051C21 50S ribosomal protein L17, chloroplastic-like n=1 Tax=Durio zibethinus TaxID=66656 RepID=UPI000C051C21	-	-	-	-	-	-
Cannbio_000378	UniRef100_A0A251UP62 Putative 60S ribosomal protein L7a n=1 Tax=Helianthus annuus TaxID=4232 RepID=A0A251UP62_HELAN	-	-	-	-	-	-
Cannbio_000379	UniRef100_W9S9Q5 Molybdopterin synthase sulfur carrier subunit n=1 Tax=Morus notabilis TaxID=981085 RepID=W9S9Q5_9ROSA	-	-	-	-	-	-
Cannbio_000380	UniRef100_A0A2P5DJ88 Coatomer beta subunit n=1 Tax=Parasponia andersonii TaxID=3476 RepID=A0A2P5DJ88_PARAD	-	-	-	-	-	-
Cannbio_000381	UniRef100_A0A200R6R8 Cytochrome P450 n=1 Tax=Macleaya cordata TaxID=56857 RepID=A0A200R6R8_9MAGN	-	-	-	-	-	-
Cannbio_000382	UniRef100_A0A2P5F0J1 Spastin n=1 Tax=Trema orientalis TaxID=63057 RepID=A0A2P5F0J1_9ROSA	-	-	-	-	-	-
Cannbio_000383	UniRef100_A0A2P5FHP0 Mitogen-activated protein kinase n=1 Tax=Trema orientalis TaxID=63057 RepID=A0A2P5FHP0_9ROSA	-	-	-	-	-	-
Cannbio_000384	UniRef100_A0A2H3YB47 eukaryotic peptide chain release factor subunit 1-3 n=1 Tax=Phoenix dactylifera TaxID=42345 RepID=A0A2H3YB47_PHODC	-	-	-	-	-	-
Cannbio_000385	UniRef100_A0A2P5CXT2 Sucrose-phosphate synthase, glycosyltransferase domain containing protein n=1 Tax=Parasponia andersonii TaxID=3476 RepID=A0A2P5CXT2_PARAD	-	-	-	-	-	-
Cannbio_000386	UniRef100_A0A2P5F1C7 TRAPP II complex, Trs n=1 Tax=Trema orientalis TaxID=63057 RepID=A0A2P5F1C7_9ROSA	-	-	-	-	-	-
Cannbio_000387	UniRef100_A0A2H5P3R5 Uncharacterized protein n=1 Tax=Citrus unshiu TaxID=55188 RepID=A0A2H5P3R5_CITUN	-	-	-	-	-	-
Cannbio_000388	UniRef100_UPI00077EB94E signal peptide peptidase n=1 Tax=Ziziphus jujuba TaxID=326968 RepID=UPI00077EB94E	-	-	-	-	-	-
Cannbio_000389	UniRef100_W9R497 Uncharacterized protein n=1 Tax=Morus notabilis TaxID=981085 RepID=W9R497_9ROSA	-	-	-	-	-	-
Cannbio_000390	UniRef100_A0A2P5DSE5 Winged helix-turn-helix DNA-binding domain containing protein n=1 Tax=Parasponia andersonii TaxID=3476 RepID=A0A2P5DSE5_PARAD	-	-	-	-	-	-
Cannbio_000391	UniRef100_UPI000C9D8BF6 NADP-dependent glyceraldehyde-3-phosphate dehydrogenase-like n=1 Tax=Cucurbita pepo subsp. pepo TaxID=3664 RepID=UPI000C9D8BF6	-	-	-	-	-	-
Cannbio_000392	UniRef100_A0A2P5FZL1 Translation initiation factor aIF-2, bacterial-like n=1 Tax=Trema orientalis TaxID=63057 RepID=A0A2P5FZL1_9ROSA	-	-	-	-	-	-
Cannbio_000393	UniRef100_UPI000CED559E ubinuclein-1 isoform X4 n=1 Tax=Morus notabilis TaxID=981085 RepID=UPI000CED559E	-	-	-	-	-	-
Cannbio_000394	UniRef100_W9RK56 (R)-mandelonitrile lyase 3 n=1 Tax=Morus notabilis TaxID=981085 RepID=W9RK56_9ROSA	-	-	-	-	-	-
Cannbio_000395	UniRef100_A0A2H5QNJ6 Uncharacterized protein n=1 Tax=Citrus unshiu TaxID=55188 RepID=A0A2H5QNJ6_CITUN	-	-	-	-	-	-
Cannbio_000396	UniRef100_A0A2P5G1R4 ER membrane protein complex subunit n=1 Tax=Trema orientalis TaxID=63057 RepID=A0A2P5G1R4_9ROSA	-	-	-	-	-	-
Cannbio_000397	UniRef100_A0A2H3XTA0 tryptophan--tRNA ligase, cytoplasmic-like n=1 Tax=Phoenix dactylifera TaxID=42345 RepID=A0A2H3XTA0_PHODC	-	-	-	-	-	-
Cannbio_000398	UniRef100_A0A1U8ILR7 aquaporin TIP1-1-like n=1 Tax=Gossypium hirsutum TaxID=3635 RepID=A0A1U8ILR7_GOSHI	-	-	-	-	-	-
Cannbio_000399	UniRef100_UPI00085AA86D phosphoglycerate kinase, cytosolic-like n=1 Tax=Raphanus sativus TaxID=3726 RepID=UPI00085AA86D	-	-	-	-	-	-
Cannbio_000400	UniRef100_A0A2P5EKI3 Alpha-N-acetylglucosaminidase n=1 Tax=Trema orientalis TaxID=63057 RepID=A0A2P5EKI3_9ROSA	-	-	-	-	-	-
Cannbio_000401	UniRef100_A0A2P5BAP8 S-adenosylmethionine decarboxylase proenzyme n=1 Tax=Trema orientalis TaxID=63057 RepID=A0A2P5BAP8_9ROSA	-	-	-	-	-	-
Cannbio_000402	UniRef100_A0A2P5EEW9 LRR domain containing protein n=1 Tax=Trema orientalis TaxID=63057 RepID=A0A2P5EEW9_9ROSA	-	-	-	-	-	-
Cannbio_000403	UniRef100_M5WHN9 Uncharacterized protein n=1 Tax=Prunus persica TaxID=3760 RepID=M5WHN9_PRUPE	-	-	-	-	-	-
Cannbio_000404	UniRef100_M5XFA2 Dihydrolipoamide acetyltransferase component of pyruvate dehydrogenase complex n=1 Tax=Prunus persica TaxID=3760 RepID=M5XFA2_PRUPE	-	-	-	-	-	-
Cannbio_000405	UniRef100_S4TIK6 Non-specific lipid-transfer protein n=1 Tax=Gossypium hirsutum TaxID=3635 RepID=S4TIK6_GOSHI	-	-	-	-	-	-
Cannbio_000406	UniRef100_A0A2P5G0C3 SPX domain containing protein n=1 Tax=Trema orientalis TaxID=63057 RepID=A0A2P5G0C3_9ROSA	-	-	-	-	-	-
Cannbio_000407	UniRef100_D7SQF8 Uncharacterized protein n=1 Tax=Vitis vinifera TaxID=29760 RepID=D7SQF8_VITVI	-	-	-	-	-	-
Cannbio_000408	UniRef100_W9S4X6 ABC transporter G family member 40 n=1 Tax=Morus notabilis TaxID=981085 RepID=W9S4X6_9ROSA	-	-	-	-	-	-
Cannbio_000409	UniRef100_A0A2P5F4X1 Trehalase n=1 Tax=Trema orientalis TaxID=63057 RepID=A0A2P5F4X1_9ROSA	-	-	-	-	-	-
Cannbio_000410	UniRef100_A0A1U8NZB6 uncharacterized mitochondrial protein AtMg00810-like n=1 Tax=Gossypium hirsutum TaxID=3635 RepID=A0A1U8NZB6_GOSHI	-	-	-	-	-	-
Cannbio_000411	UniRef100_B8BFJ3 Uncharacterized protein n=1 Tax=Oryza sativa subsp. indica TaxID=39946 RepID=B8BFJ3_ORYSI	-	-	-	-	-	-
Cannbio_000412	UniRef100_UPI000511AF1E beta-ureidopropionase n=1 Tax=Pyrus x bretschneideri TaxID=225117 RepID=UPI000511AF1E	-	-	-	-	-	-
Cannbio_000413	UniRef100_W9QDB7 Putative disease resistance RPP8-like protein 2 n=1 Tax=Morus notabilis TaxID=981085 RepID=W9QDB7_9ROSA	-	-	3.48846	-	-	-
Cannbio_000414	UniRef100_A0A2P5FCF9 Methionyl-tRNA synthetase n=1 Tax=Trema orientalis TaxID=63057 RepID=A0A2P5FCF9_9ROSA	-	-	-	-	-	-
Cannbio_000415	UniRef100_UPI000B7B2E36 ATP synthase subunit O, mitochondrial-like n=1 Tax=Prunus avium TaxID=42229 RepID=UPI000B7B2E36	-	-	-	-	-	-
Cannbio_000416	UniRef100_UPI000C04DCA5 homeobox protein knotted-1-like 3 isoform X2 n=1 Tax=Durio zibethinus TaxID=66656 RepID=UPI000C04DCA5	-	-	-	-	-	-
Cannbio_000417	UniRef100_A0A2P5AF85 Annexin n=1 Tax=Parasponia andersonii TaxID=3476 RepID=A0A2P5AF85_PARAD	-	-	-	-	-	-
Cannbio_000418	UniRef100_A0A2P5ER50 Mitogen-activated protein kinase kinase kinase n=1 Tax=Trema orientalis TaxID=63057 RepID=A0A2P5ER50_9ROSA	-	-	-	-	-	-
Cannbio_000419	UniRef100_UPI000CECEE1B uncharacterized protein LOC21397028 n=1 Tax=Morus notabilis TaxID=981085 RepID=UPI000CECEE1B	-	-	-	-	-	-
Cannbio_000420	UniRef100_I3SRP4 Proteasome subunit alpha type n=2 Tax=Medicago truncatula TaxID=3880 RepID=I3SRP4_MEDTR	-	-	-	-	-	-
Cannbio_000421	UniRef100_Q9M5X2 Heat-shock protein 80 (Fragment) n=1 Tax=Euphorbia esula TaxID=3993 RepID=Q9M5X2_EUPES	-	-	-	-	-	-
Cannbio_000422	UniRef100_A0A2P5BKM4 Inositol monophosphatase n=1 Tax=Parasponia andersonii TaxID=3476 RepID=A0A2P5BKM4_PARAD	-	-	-	-	-	-
Cannbio_000423	UniRef100_A0A2P5BXC7 Carotenoid oxygenase n=1 Tax=Trema orientalis TaxID=63057 RepID=A0A2P5BXC7_9ROSA	-	-	-	-	-	-
Cannbio_000424	UniRef100_A0A1Q3CPZ0 Epimerase domain-containing protein n=2 Tax=fabids TaxID=91835 RepID=A0A1Q3CPZ0_CEPFO	-	-	-	-	-	-
Cannbio_000425	UniRef100_A0A2P5D057 Major latex protein domain containing protein n=1 Tax=Trema orientalis TaxID=63057 RepID=A0A2P5D057_9ROSA	-	-	-	-	-	-
Cannbio_000426	UniRef100_A0A2P5ET11 GUN4-like n=1 Tax=Trema orientalis TaxID=63057 RepID=A0A2P5ET11_9ROSA	-	-	-	-	-	-
Cannbio_000427	UniRef100_A0A2N9IP69 Uncharacterized protein n=1 Tax=Fagus sylvatica TaxID=28930 RepID=A0A2N9IP69_FAGSY	-	-	-	-	-	-
Cannbio_000428	UniRef100_A0A2P5D1R1 Auxin response factor n=1 Tax=Parasponia andersonii TaxID=3476 RepID=A0A2P5D1R1_PARAD	-	-	-	-	-	-
Cannbio_000429	UniRef100_A0A2P5E8F0 RNA-dependent RNA polymerase n=1 Tax=Trema orientalis TaxID=63057 RepID=A0A2P5E8F0_9ROSA	-	-	-	-	-	-
Cannbio_000430	UniRef100_A0A2K2C7N7 Uncharacterized protein n=1 Tax=Populus trichocarpa TaxID=3694 RepID=A0A2K2C7N7_POPTR	-	-	-	-	-	-
Cannbio_000431	UniRef100_A0A2M4CWH3 Hipothetical protein (Fragment) n=1 Tax=Anopheles darlingi TaxID=43151 RepID=A0A2M4CWH3_ANODA	-	-	-	-	-	-
Cannbio_000432	UniRef100_A0A2P5ELR6 Aspartic peptidase n=1 Tax=Trema orientalis TaxID=63057 RepID=A0A2P5ELR6_9ROSA	-	-	-	-	-	-
Cannbio_000433	UniRef100_A0A1J3CW45 26S protease regulatory subunit 8-like protein A (Fragment) n=1 Tax=Noccaea caerulescens TaxID=107243 RepID=A0A1J3CW45_NOCCA	-	-	-	-	-	-
Cannbio_000434	UniRef100_A0A2P5D485 Peptidase A22B, signal peptide peptidase n=1 Tax=Parasponia andersonii TaxID=3476 RepID=A0A2P5D485_PARAD	-	-	-	-	-	-
Cannbio_000435	UniRef100_A0A2P5G1K7 Uncharacterized protein n=1 Tax=Trema orientalis TaxID=63057 RepID=A0A2P5G1K7_9ROSA	-	-	-2.43395	-	-	-
Cannbio_000436	UniRef100_A0A2G5D3D1 Uncharacterized protein n=1 Tax=Aquilegia coerulea TaxID=218851 RepID=A0A2G5D3D1_AQUCA	-	-	-	-	-	-
Cannbio_000437	UniRef100_A0A2P5F336 TGA transcription factor n=1 Tax=Trema orientalis TaxID=63057 RepID=A0A2P5F336_9ROSA	-	-	-	-	-	-
Cannbio_000438	UniRef100_A0A2K3K728 Beta-galactosidase 7-like protein (Fragment) n=1 Tax=Trifolium pratense TaxID=57577 RepID=A0A2K3K728_TRIPR	-	-	-	-	-	-
Cannbio_000439	UniRef100_UPI000C9D884E thylakoid lumenal 17.4 kDa protein, chloroplastic-like n=1 Tax=Cucurbita pepo subsp. pepo TaxID=3664 RepID=UPI000C9D884E	-	-	-	-	-	-
Cannbio_000440	UniRef100_A0A2P5F7Z3 Synaptotagmin-like mitochondrial-lipid-binding domain containing protein n=1 Tax=Trema orientalis TaxID=63057 RepID=A0A2P5F7Z3_9ROSA	-	-	-	-	-	-
Cannbio_000441	UniRef100_A0A151U1N9 Dihydropyrimidinase n=1 Tax=Cajanus cajan TaxID=3821 RepID=A0A151U1N9_CAJCA	-	-	-	-	-	-
Cannbio_000442	UniRef100_A0A2P5DK08 Transferase n=1 Tax=Trema orientalis TaxID=63057 RepID=A0A2P5DK08_9ROSA	-	-	-	-	-	-
Cannbio_000443	UniRef100_UPI00077E9B9A DNA-(apurinic or apyrimidinic site) lyase 2 n=1 Tax=Ziziphus jujuba TaxID=326968 RepID=UPI00077E9B9A	-	-	-	-	-	-
Cannbio_000444	UniRef100_A0A2P5FCE4 Translocon-associated protein subunit beta n=1 Tax=Trema orientalis TaxID=63057 RepID=A0A2P5FCE4_9ROSA	-	-	-	-	-	-
Cannbio_000445	UniRef100_A0A2P5BB86 TIR-NBS-LRR-like protein n=1 Tax=Trema orientalis TaxID=63057 RepID=A0A2P5BB86_9ROSA	-	-2.06046	-3.15776	-	-	-
Cannbio_000446	UniRef100_UPI000CED1ADE GDSL esterase/lipase At5g62930 isoform X2 n=1 Tax=Morus notabilis TaxID=981085 RepID=UPI000CED1ADE	-	-	-	-	-	-
Cannbio_000447	UniRef100_A0A2P5D468 HAD-like domain containing protein n=1 Tax=Parasponia andersonii TaxID=3476 RepID=A0A2P5D468_PARAD	-	-	-	-	-	-
Cannbio_000448	UniRef100_A0A078I637 BnaCnng13060D protein n=1 Tax=Brassica napus TaxID=3708 RepID=A0A078I637_BRANA	-	-	-	-	-	-
Cannbio_000449	UniRef100_M3A7A3 Uncharacterized protein n=1 Tax=Pseudocercospora fijiensis (strain CIRAD86) TaxID=383855 RepID=M3A7A3_PSEFD	-	-	-	-	-	-
Cannbio_000450	UniRef100_A0A2N9FTY3 Uncharacterized protein n=1 Tax=Fagus sylvatica TaxID=28930 RepID=A0A2N9FTY3_FAGSY	-	-	-	-	-	-
Cannbio_000451	UniRef100_A0A1S4ATW0 uncharacterized protein LOC107801166 n=1 Tax=Nicotiana tabacum TaxID=4097 RepID=A0A1S4ATW0_TOBAC	-	-	-	-	-	-
Cannbio_000452	UniRef100_A0A2P5ER50 Mitogen-activated protein kinase kinase kinase n=1 Tax=Trema orientalis TaxID=63057 RepID=A0A2P5ER50_9ROSA	-	-	-	-	-	-
Cannbio_000453	UniRef100_C0KKW6 Cinnamic acid 4-hydroxylase n=1 Tax=Humulus lupulus TaxID=3486 RepID=C0KKW6_HUMLU	-	-	-	-	-	-
Cannbio_000454	UniRef100_A0A2P5D6A6 DnaJ domain containing protein n=1 Tax=Trema orientalis TaxID=63057 RepID=A0A2P5D6A6_9ROSA	-	-	-	-	-	-
Cannbio_000455	UniRef100_A0A2P5FMN3 Uncharacterized protein (Fragment) n=1 Tax=Trema orientalis TaxID=63057 RepID=A0A2P5FMN3_9ROSA	-	-	-	-	-	-
Cannbio_000456	UniRef100_A0A2P5CBD5 Enhancer of polycomb-like protein n=1 Tax=Trema orientalis TaxID=63057 RepID=A0A2P5CBD5_9ROSA	-	-	-	-	-	-
Cannbio_000457	UniRef100_A0A2P5FGZ7 Kinesin-like protein n=1 Tax=Trema orientalis TaxID=63057 RepID=A0A2P5FGZ7_9ROSA	-	-	-	-	-	-
Cannbio_000458	UniRef100_A0A2P5FGZ7 Kinesin-like protein n=1 Tax=Trema orientalis TaxID=63057 RepID=A0A2P5FGZ7_9ROSA	-	-	-	-	-	-
Cannbio_000459	UniRef100_A0A2P5BXG2 Vacuolar protein sorting-associated protein 35 n=1 Tax=Parasponia andersonii TaxID=3476 RepID=A0A2P5BXG2_PARAD	-	-	-	-	-	-
Cannbio_000460	UniRef100_UPI000B8C9AB0 ATP-citrate synthase alpha chain protein 1 n=1 Tax=Carica papaya TaxID=3649 RepID=UPI000B8C9AB0	-	-	-	-	-	-
Cannbio_000461	UniRef100_A0A2P5EC81 IQ motif, EF-hand binding site n=1 Tax=Trema orientalis TaxID=63057 RepID=A0A2P5EC81_9ROSA	-	-	-	-	-	-
Cannbio_000462	UniRef100_A0A0C3AJ30 Uncharacterized protein n=1 Tax=Serendipita vermifera MAFF 305830 TaxID=933852 RepID=A0A0C3AJ30_9HOMO	-	-2.26704	-	-	-	-
Cannbio_000463	UniRef100_I3T8P4 Uncharacterized protein n=1 Tax=Lotus japonicus TaxID=34305 RepID=I3T8P4_LOTJA	-	-	-	-	-	-
Cannbio_000464	UniRef100_A0A2P5AZA9 Transmembrane protein n=1 Tax=Trema orientalis TaxID=63057 RepID=A0A2P5AZA9_9ROSA	-	-	-	-	-	-
Cannbio_000465	UniRef100_UPI000901307B 40S ribosomal protein S23-like n=1 Tax=Ipomoea nil TaxID=35883 RepID=UPI000901307B	-	-	-	-	-	-
Cannbio_000466	UniRef100_A0A251RNZ4 Alpha-1,4 glucan phosphorylase n=1 Tax=Helianthus annuus TaxID=4232 RepID=A0A251RNZ4_HELAN	-	-	-	-	-	-
Cannbio_000467	UniRef100_A0A2P5FCV5 Aldo/keto reductase/potassium channel subunit beta (Fragment) n=1 Tax=Trema orientalis TaxID=63057 RepID=A0A2P5FCV5_9ROSA	-	-	-	-	-	-
Cannbio_000468	UniRef100_UPI0002C36382 bifunctional purine biosynthesis protein purH-like n=1 Tax=Fragaria vesca subsp. vesca TaxID=101020 RepID=UPI0002C36382	-	-	-	-	-	-
Cannbio_000469	UniRef100_A0A2P5F543 Beta-amylase n=1 Tax=Trema orientalis TaxID=63057 RepID=A0A2P5F543_9ROSA	-	-	-	-	-	-
Cannbio_000470	UniRef100_M5WRE4 Uncharacterized protein (Fragment) n=2 Tax=Prunus persica TaxID=3760 RepID=M5WRE4_PRUPE	-	-	-	-	-	-
Cannbio_000471	UniRef100_UPI000B772184 probable steroid-binding protein 3 n=1 Tax=Hevea brasiliensis TaxID=3981 RepID=UPI000B772184	-	-	-	-	-	-
Cannbio_000472	UniRef100_A0A2P6SBE7 Putative phosphoric monoester hydrolase n=2 Tax=Rosa chinensis TaxID=74649 RepID=A0A2P6SBE7_ROSCH	-	-	-	-	-	-
Cannbio_000473	UniRef100_A0A1U8KSL3 ADP-ribosylation factor 2-B isoform X1 n=1 Tax=Gossypium hirsutum TaxID=3635 RepID=A0A1U8KSL3_GOSHI	-	-	-	-	-	-
Cannbio_000474	UniRef100_A0A2P5CPY1 Pectinesterase n=1 Tax=Parasponia andersonii TaxID=3476 RepID=A0A2P5CPY1_PARAD	-	-	-	-	-	-
Cannbio_000475	UniRef100_A0A2P5FSQ9 RNA-dependent RNA polymerase n=1 Tax=Trema orientalis TaxID=63057 RepID=A0A2P5FSQ9_9ROSA	-	-	-	-	-	-
Cannbio_000476	UniRef100_A7LIT6 Chaperonin (Fragment) n=1 Tax=Corchorus olitorius TaxID=93759 RepID=A7LIT6_9ROSI	-	-	-	-	-	-
Cannbio_000477	UniRef100_H6SIB1 Uncharacterized protein (Fragment) n=1 Tax=Pararhodospirillum photometricum DSM 122 TaxID=1150469 RepID=H6SIB1_PARPM	-	-	-	-	-	-
Cannbio_000478	UniRef100_UPI000CED5D47 uncharacterized protein LOC112095650 n=1 Tax=Citrus clementina TaxID=85681 RepID=UPI000CED5D47	-	-	-	-	-	-
Cannbio_000479	UniRef100_A0A1J7HNV2 Uncharacterized protein n=1 Tax=Lupinus angustifolius TaxID=3871 RepID=A0A1J7HNV2_LUPAN	-	-	-	-	-	-
Cannbio_000480	UniRef100_A0A2P5CPY1 Pectinesterase n=1 Tax=Parasponia andersonii TaxID=3476 RepID=A0A2P5CPY1_PARAD	-	-	-	-	-	-
Cannbio_000481	UniRef100_A0A151R9T1 Uncharacterized protein n=1 Tax=Cajanus cajan TaxID=3821 RepID=A0A151R9T1_CAJCA	-	-	-	-	-	-
Cannbio_000482	UniRef100_A0A2P5E2Z7 Caspase-like domain containing protein n=1 Tax=Trema orientalis TaxID=63057 RepID=A0A2P5E2Z7_9ROSA	-	-	-	-	-	-
Cannbio_000483	UniRef100_A0A151S2J7 Uncharacterized protein n=1 Tax=Cajanus cajan TaxID=3821 RepID=A0A151S2J7_CAJCA	-	-	-	-	-	-
Cannbio_000484	UniRef100_Q8RVK9 Naringenin-chalcone synthase n=1 Tax=Cannabis sativa TaxID=3483 RepID=CHS_CANSA	-	-	-	-	-	-
Cannbio_000485	UniRef100_A0A2P5D3B9 Autoimmune regulator n=1 Tax=Trema orientalis TaxID=63057 RepID=A0A2P5D3B9_9ROSA	-	-	-	-	-	-
Cannbio_000486	UniRef100_G2R7E2 Uncharacterized protein (Fragment) n=1 Tax=Thielavia terrestris (strain ATCC 38088 / NRRL 8126) TaxID=578455 RepID=G2R7E2_THITE	-	-	-	-	-	-
Cannbio_000487	UniRef100_A0A2P5B6V6 Cdk-activating kinase assembly factor n=1 Tax=Parasponia andersonii TaxID=3476 RepID=A0A2P5B6V6_PARAD	-	-	-	-	-	-
Cannbio_000488	UniRef100_A0A2P5FAJ8 Cyanate hydratase n=1 Tax=Trema orientalis TaxID=63057 RepID=A0A2P5FAJ8_9ROSA	-	-	-	-	-	-
Cannbio_000489	UniRef100_A0A2P5BN85 Cation-transporting ATPase n=1 Tax=Trema orientalis TaxID=63057 RepID=A0A2P5BN85_9ROSA	-	-	-	-	-	-
Cannbio_000490	UniRef100_A0A2I4EWX7 serine/threonine-protein kinase STY46-like n=1 Tax=Juglans regia TaxID=51240 RepID=A0A2I4EWX7_9ROSI	-	-	-	-	-	-
Cannbio_000491	UniRef100_UPI0006AABCD2 serine incorporator 3-like n=1 Tax=Brassica napus TaxID=3708 RepID=UPI0006AABCD2	-	-	-	-	-	-
Cannbio_000492	UniRef100_UPI00057A8D7B peroxidase 42 n=1 Tax=Populus euphratica TaxID=75702 RepID=UPI00057A8D7B	-	-	-	-	-	-
Cannbio_000493	UniRef100_A0A2P5C034 Uncharacterized protein n=1 Tax=Parasponia andersonii TaxID=3476 RepID=A0A2P5C034_PARAD	-	-	-	-	-	-
Cannbio_000494	UniRef100_A0A2P5D099 Subtilase n=1 Tax=Parasponia andersonii TaxID=3476 RepID=A0A2P5D099_PARAD	-	-	-	-	-	-
Cannbio_000495	UniRef100_UPI00077E63B9 cytochrome P450 81E8-like n=3 Tax=Ziziphus jujuba TaxID=326968 RepID=UPI00077E63B9	-	-	-	-	-	-
Cannbio_000496	UniRef100_A0A2P5FRI1 Invertebrate colouration protein n=1 Tax=Trema orientalis TaxID=63057 RepID=A0A2P5FRI1_9ROSA	-	-	-	-	-	-
Cannbio_000497	UniRef100_UPI000D6935C9 formate--tetrahydrofolate ligase-like n=1 Tax=Ricinus communis TaxID=3988 RepID=UPI000D6935C9	-	-	-	-	-	-
Cannbio_000498	UniRef100_A0A2P5DQU9 Ribonuclease H-like domain containing protein (Fragment) n=1 Tax=Trema orientalis TaxID=63057 RepID=A0A2P5DQU9_9ROSA	-	-2.24061	-2.33045	-	-	-
Cannbio_000499	UniRef100_A0A2P5CQD0 Tetratricopeptide-like helical domain containing protein n=1 Tax=Parasponia andersonii TaxID=3476 RepID=A0A2P5CQD0_PARAD	-	-	-	-	-	-
Cannbio_000500	UniRef100_A0A2P5C864 Nucleotide sugar epimerase n=1 Tax=Trema orientalis TaxID=63057 RepID=A0A2P5C864_9ROSA	-	-	-	-	-	-
Cannbio_000501	UniRef100_W9QDB7 Putative disease resistance RPP8-like protein 2 n=1 Tax=Morus notabilis TaxID=981085 RepID=W9QDB7_9ROSA	-	-	-	-	-	-
Cannbio_000502	UniRef100_A0A2P5FCV5 Aldo/keto reductase/potassium channel subunit beta (Fragment) n=1 Tax=Trema orientalis TaxID=63057 RepID=A0A2P5FCV5_9ROSA	-	-	-	-	-	-
Cannbio_000503	UniRef100_A0A2P5AUS1 O-methyltransferase COMT-type n=1 Tax=Trema orientalis TaxID=63057 RepID=A0A2P5AUS1_9ROSA	-	-	-	-	-	-
Cannbio_000504	UniRef100_A0A2P5EZ10 Uncharacterized protein n=1 Tax=Trema orientalis TaxID=63057 RepID=A0A2P5EZ10_9ROSA	-	-	-2.24939	-	-	-
Cannbio_000505	UniRef100_A0A151TFC0 L-ascorbate oxidase isogeny n=1 Tax=Cajanus cajan TaxID=3821 RepID=A0A151TFC0_CAJCA	-	-	2.0003	-	-	-
Cannbio_000506	UniRef100_W9S3X6 Uncharacterized protein n=1 Tax=Morus notabilis TaxID=981085 RepID=W9S3X6_9ROSA	-	-	-	-	-	-
Cannbio_000507	UniRef100_W9R3R2 Exonuclease 3'-5' domain-containing protein 1 n=2 Tax=Morus notabilis TaxID=981085 RepID=W9R3R2_9ROSA	-	-	-	-	-	-
Cannbio_000508	UniRef100_A0A078I637 BnaCnng13060D protein n=1 Tax=Brassica napus TaxID=3708 RepID=A0A078I637_BRANA	-	-	-	-	-	-
Cannbio_000509	UniRef100_A0A2P5C456 Squalene cyclase n=1 Tax=Trema orientalis TaxID=63057 RepID=A0A2P5C456_9ROSA	-	-	-	-	-	-
Cannbio_000510	UniRef100_A5BFT3 Uncharacterized protein n=1 Tax=Vitis vinifera TaxID=29760 RepID=A5BFT3_VITVI	-	-	-	-	-	-
Cannbio_000511	UniRef100_A0A2P5FXS3 Dolichyl-diphosphooligosaccharide--protein glycosyltransferase 48 kDa subunit n=1 Tax=Trema orientalis TaxID=63057 RepID=A0A2P5FXS3_9ROSA	-	-	-	-	-	-
Cannbio_000512	UniRef100_UPI00049926EF ERBB-3 BINDING PROTEIN 1-like n=1 Tax=Malus domestica TaxID=3750 RepID=UPI00049926EF	-	-	-	-	-	-
Cannbio_000513	UniRef100_A0A2P5C4J3 TFIIH C1-like domain containing protein n=1 Tax=Parasponia andersonii TaxID=3476 RepID=A0A2P5C4J3_PARAD	-	-	-	-	-	-
Cannbio_000514	UniRef100_A0A2P5FVG4 Splicing factor-like protein n=1 Tax=Trema orientalis TaxID=63057 RepID=A0A2P5FVG4_9ROSA	-	-	-	-	-	-
Cannbio_000515	UniRef100_A0A2P6RH54 Putative serine aminopeptidase, S33, alpha/Beta hydrolase n=1 Tax=Rosa chinensis TaxID=74649 RepID=A0A2P6RH54_ROSCH	-	-	-	-	-	-
Cannbio_000516	UniRef100_A0A2P5B655 Uncharacterized protein n=1 Tax=Trema orientalis TaxID=63057 RepID=A0A2P5B655_9ROSA	-	-	-	-	-	-
Cannbio_000517	UniRef100_A0A2P5AEW3 EamA domain containing protein n=1 Tax=Parasponia andersonii TaxID=3476 RepID=A0A2P5AEW3_PARAD	-	-	-	-	-	-
Cannbio_000518	UniRef100_UPI000B7B5DC8 ruBisCO large subunit-binding protein subunit beta, chloroplastic-like n=1 Tax=Prunus avium TaxID=42229 RepID=UPI000B7B5DC8	-	-	-	-	-	-
Cannbio_000519	UniRef100_A0A1J6IBR9 Non-specific serine/threonine protein kinase n=1 Tax=Nicotiana attenuata TaxID=49451 RepID=A0A1J6IBR9_NICAT	-	-	-	-	-	-
Cannbio_000520	UniRef100_A0A2P5DUI4 Cellulose synthase (Fragment) n=1 Tax=Trema orientalis TaxID=63057 RepID=A0A2P5DUI4_9ROSA	-	-	-	-	-	-
Cannbio_000521	UniRef100_A0A2P5EEV4 Annexin n=1 Tax=Trema orientalis TaxID=63057 RepID=A0A2P5EEV4_9ROSA	-	-	-	-	-	-
Cannbio_000522	UniRef100_S8DGM8 Uncharacterized protein (Fragment) n=1 Tax=Genlisea aurea TaxID=192259 RepID=S8DGM8_9LAMI	-3.87888	-4.0801	-3.03322	-	-	-
Cannbio_000523	UniRef100_A0A2P5DWG7 Uncharacterized protein n=1 Tax=Trema orientalis TaxID=63057 RepID=A0A2P5DWG7_9ROSA	-	-	-	-	-	-
Cannbio_000524	UniRef100_A0A0S3TEN3 Uncharacterized protein n=2 Tax=Vigna angularis var. angularis TaxID=157739 RepID=A0A0S3TEN3_PHAAN	-	-	-	-	-	-
Cannbio_000525	UniRef100_A0A0A0LHB0 Ferredoxin n=1 Tax=Cucumis sativus TaxID=3659 RepID=A0A0A0LHB0_CUCSA	-	-	-	-	-	-
Cannbio_000526	UniRef100_W9QDZ7 Uncharacterized protein n=1 Tax=Morus notabilis TaxID=981085 RepID=W9QDZ7_9ROSA	-	-	-	-	-	-
Cannbio_000527	UniRef100_A0A2P5FNN6 Chlorophyll a-b binding protein, chloroplastic n=1 Tax=Trema orientalis TaxID=63057 RepID=A0A2P5FNN6_9ROSA	-	-	-	-	-	-
Cannbio_000528	UniRef100_A0A2P5EGZ7 Protein BPS n=1 Tax=Trema orientalis TaxID=63057 RepID=A0A2P5EGZ7_9ROSA	-	-	-	-	-	-
Cannbio_000529	UniRef100_B0M0H3 MetE (Fragment) n=1 Tax=Quercus mongolica subsp. crispula TaxID=213178 RepID=B0M0H3_9ROSI	-	-	-	-	-	-
Cannbio_000530	UniRef100_A0A2H5QD12 Uncharacterized protein n=1 Tax=Citrus unshiu TaxID=55188 RepID=A0A2H5QD12_CITUN	-	-	-	-	-	-
Cannbio_000531	UniRef100_A0A161X2Z3 Uncharacterized protein n=1 Tax=Daucus carota subsp. sativus TaxID=79200 RepID=A0A161X2Z3_DAUCA	-	-	-	-	-	-
Cannbio_000532	UniRef100_M0S2Z3 Uncharacterized protein n=1 Tax=Musa acuminata subsp. malaccensis TaxID=214687 RepID=M0S2Z3_MUSAM	-	-	-	-	-	-
Cannbio_000533	UniRef100_UPI000B8CA846 fructose-bisphosphate aldolase 3, chloroplastic n=1 Tax=Carica papaya TaxID=3649 RepID=UPI000B8CA846	-	-	-	-	-	-
Cannbio_000534	UniRef100_UPI0005CAA36F calpain-type cysteine protease DEK1-like n=1 Tax=Fragaria vesca subsp. vesca TaxID=101020 RepID=UPI0005CAA36F	-	-	-	-	-	-
Cannbio_000535	UniRef100_A0A2P5DSG0 Transcription factor, GTP-binding domain containing protein n=1 Tax=Parasponia andersonii TaxID=3476 RepID=A0A2P5DSG0_PARAD	-	-	-	-	-	-
Cannbio_000536	UniRef100_A0A2P5CRZ5 Uncharacterized protein n=1 Tax=Trema orientalis TaxID=63057 RepID=A0A2P5CRZ5_9ROSA	-	-	-	-	-	-
Cannbio_000537	UniRef100_A0A2P5F7P7 Small auxin-up RNA n=1 Tax=Trema orientalis TaxID=63057 RepID=A0A2P5F7P7_9ROSA	-	-	-4.63917	-	-	-
Cannbio_000538	UniRef100_A0A2P5EFI2 LRR domain containing protein n=1 Tax=Trema orientalis TaxID=63057 RepID=A0A2P5EFI2_9ROSA	-	-	-	-	-	-
Cannbio_000539	UniRef100_A0A2V0UNJ6 Elongation factor 1-alpha (Fragment) n=1 Tax=Quercus robur TaxID=38942 RepID=A0A2V0UNJ6_QUERO	-	-	-	-	-	-
Cannbio_000540	UniRef100_A0A0F7G7M6 Chaperonin 60 subunit beta 2 (Fragment) n=1 Tax=Betula luminifera TaxID=312789 RepID=A0A0F7G7M6_9ROSI	-	-	-	-	-	-
Cannbio_000541	UniRef100_A0A2P5AK27 Pectinesterase n=1 Tax=Trema orientalis TaxID=63057 RepID=A0A2P5AK27_9ROSA	-	-	-	-	-	-
Cannbio_000542	UniRef100_A0A2P4KSZ5 Proteasome subunit alpha type n=1 Tax=Quercus suber TaxID=58331 RepID=A0A2P4KSZ5_QUESU	-	-	-	-	-	-
Cannbio_000543	UniRef100_A0A2P5D8M2 NAD(P)-binding domain containing protein n=1 Tax=Parasponia andersonii TaxID=3476 RepID=A0A2P5D8M2_PARAD	-	-	-	-	-	-
Cannbio_000544	UniRef100_A0A2P5DMY0 Sieve element occlusion n=1 Tax=Trema orientalis TaxID=63057 RepID=A0A2P5DMY0_9ROSA	-	-	-	-	-	-
Cannbio_000545	UniRef100_M4ISH1 CCL6 n=1 Tax=Humulus lupulus TaxID=3486 RepID=M4ISH1_HUMLU	-	-	-	-	-	-
Cannbio_000546	UniRef100_A0A2P5CLW8 Crotonase n=1 Tax=Parasponia andersonii TaxID=3476 RepID=A0A2P5CLW8_PARAD	-	-	-	-	-	-
Cannbio_000547	UniRef100_A0A2P5EV50 ABC type transporter protein n=1 Tax=Trema orientalis TaxID=63057 RepID=A0A2P5EV50_9ROSA	-	-	-	-	-	-
Cannbio_000548	UniRef100_A0A2P5EV50 ABC type transporter protein n=1 Tax=Trema orientalis TaxID=63057 RepID=A0A2P5EV50_9ROSA	-	-	-	-	-	-
Cannbio_000549	UniRef100_B5KU60 Chlorophyll a-b binding protein, chloroplastic (Fragment) n=1 Tax=Helianthus annuus TaxID=4232 RepID=B5KU60_HELAN	-	-	-	-	-	-
Cannbio_000550	UniRef100_A0A2P5BAM6 Serine/threonine protein kinase n=1 Tax=Trema orientalis TaxID=63057 RepID=A0A2P5BAM6_9ROSA	-	-	-	-	-	-
Cannbio_000551	UniRef100_A0A2P5D3M2 Vacuolar protein sorting-associated protein n=1 Tax=Trema orientalis TaxID=63057 RepID=A0A2P5D3M2_9ROSA	-	-	-	-	-	-
Cannbio_000552	UniRef100_A0A2P5ENT3 Tetratricopeptide-like helical domain containing protein n=1 Tax=Trema orientalis TaxID=63057 RepID=A0A2P5ENT3_9ROSA	-	-	-	-	-	-
Cannbio_000553	UniRef100_A0A2P5EV91 ABC type transporter protein n=1 Tax=Trema orientalis TaxID=63057 RepID=A0A2P5EV91_9ROSA	-	-	-	-	-	-
Cannbio_000554	UniRef100_W9SIM8 Putative LRR receptor-like serine/threonine-protein kinase RFK1 n=1 Tax=Morus notabilis TaxID=981085 RepID=W9SIM8_9ROSA	-	-	-	-	-	-
Cannbio_000555	UniRef100_A0A068XLN4 Expressed protein n=35 Tax=cellular organisms TaxID=131567 RepID=A0A068XLN4_HYMMI	-	-	-	-	-	-
Cannbio_000556	UniRef100_A0A2P5F692 Major facilitator n=1 Tax=Trema orientalis TaxID=63057 RepID=A0A2P5F692_9ROSA	-	-2.02471	-	-	-	-
Cannbio_000557	UniRef100_A0A2P5B0P9 Hexosyltransferase n=1 Tax=Parasponia andersonii TaxID=3476 RepID=A0A2P5B0P9_PARAD	-	-	-	-	-	-
Cannbio_000558	UniRef100_A0A2P5C5T4 Alcohol dehydrogenase superfamily, zinc-type n=1 Tax=Trema orientalis TaxID=63057 RepID=A0A2P5C5T4_9ROSA	-	-	-	-	-	-
Cannbio_000559	UniRef100_A0A2P5EWT4 Amino acid transporter, transmembrane domain containing protein n=1 Tax=Trema orientalis TaxID=63057 RepID=A0A2P5EWT4_9ROSA	-2.12347	-	-	-	-	-
Cannbio_000560	UniRef100_G7ZLA2 Basic helix-loop-helix transcription factor n=1 Tax=Humulus lupulus TaxID=3486 RepID=G7ZLA2_HUMLU	-	-	-	-	-	-
Cannbio_000561	UniRef100_A0A2P5FA10 Lactoylglutathione lyase n=1 Tax=Trema orientalis TaxID=63057 RepID=A0A2P5FA10_9ROSA	-	-	-	-	-	-
Cannbio_000562	UniRef100_UPI00098E63D9 serine--glyoxylate aminotransferase-like n=1 Tax=Asparagus officinalis TaxID=4686 RepID=UPI00098E63D9	-3.36817	-3.34816	-3.06425	-	-	-
Cannbio_000563	UniRef100_A0A2P5F7P5 DnaJ domain containing protein n=1 Tax=Trema orientalis TaxID=63057 RepID=A0A2P5F7P5_9ROSA	-	-	-	-	-	-
Cannbio_000564	UniRef100_A0A2P5F7P5 DnaJ domain containing protein n=1 Tax=Trema orientalis TaxID=63057 RepID=A0A2P5F7P5_9ROSA	-	-	-	-	-	-
Cannbio_000565	UniRef100_A0A2H5PBQ1 Uncharacterized protein n=1 Tax=Citrus unshiu TaxID=55188 RepID=A0A2H5PBQ1_CITUN	-	-2.1176	-2.69051	-	-	-
Cannbio_000566	UniRef100_UPI0007868B26 uncharacterized protein LOC107462618 n=1 Tax=Arachis duranensis TaxID=130453 RepID=UPI0007868B26	-	-	-	-	-	-
Cannbio_000567	UniRef100_A0A2R6QDI4 Universal stress protein n=1 Tax=Actinidia chinensis var. chinensis TaxID=1590841 RepID=A0A2R6QDI4_ACTCH	-	-	-	-	-	-
Cannbio_000568	UniRef100_A0A0P6A844 Uncharacterized protein n=1 Tax=Daphnia magna TaxID=35525 RepID=A0A0P6A844_9CRUS	-	-	-	-	-	-
Cannbio_000569	UniRef100_A0A2P5ELB6 WEB family n=1 Tax=Trema orientalis TaxID=63057 RepID=A0A2P5ELB6_9ROSA	-	-	-	-	-	-
Cannbio_000570	UniRef100_A0A2P5BDQ0 Myc-type, basic helix-loop-helix (BHLH) domain containing protein n=1 Tax=Parasponia andersonii TaxID=3476 RepID=A0A2P5BDQ0_PARAD	-	-	-	-	-	-
Cannbio_000571	UniRef100_M5VQ92 Uncharacterized protein n=1 Tax=Prunus persica TaxID=3760 RepID=M5VQ92_PRUPE	-	-	-	-	-	-
Cannbio_000572	UniRef100_UPI000B78228B phosphomannomutase-like isoform X3 n=1 Tax=Hevea brasiliensis TaxID=3981 RepID=UPI000B78228B	-	-	-	-	-	-
Cannbio_000573	UniRef100_A8W481 Plasma membrane H(+) ATPase (Fragment) n=1 Tax=Oryza sativa subsp. indica TaxID=39946 RepID=A8W481_ORYSI	-	-	-	-	-	-
Cannbio_000574	UniRef100_A5B7I4 Uncharacterized protein n=1 Tax=Vitis vinifera TaxID=29760 RepID=A5B7I4_VITVI	-	-	-	-	-	-
Cannbio_000575	UniRef100_W9SH10 Phosphotransferase n=1 Tax=Morus notabilis TaxID=981085 RepID=W9SH10_9ROSA	-	-	-	-	-	-
Cannbio_000576	UniRef100_A0A2P5G1D6 Uncharacterized protein n=1 Tax=Trema orientalis TaxID=63057 RepID=A0A2P5G1D6_9ROSA	-	-	-	-	-	-
Cannbio_000577	UniRef100_UPI00077E7B5C zinc finger CCCH domain-containing protein 53 n=1 Tax=Ziziphus jujuba TaxID=326968 RepID=UPI00077E7B5C	-	-	-	-	-	-
Cannbio_000578	UniRef100_A0A087H3E8 60S ribosomal protein L36 n=1 Tax=Arabis alpina TaxID=50452 RepID=A0A087H3E8_ARAAL	-	-	-	-	-	-
Cannbio_000579	UniRef100_W9R8I8 Uncharacterized protein n=1 Tax=Morus notabilis TaxID=981085 RepID=W9R8I8_9ROSA	-4.42181	-	-3.517	-	-	-
Cannbio_000580	UniRef100_A0A2K3KB46 U5 small nuclear ribonucleoprotein 200 kDa helicase-like protein (Fragment) n=1 Tax=Trifolium pratense TaxID=57577 RepID=A0A2K3KB46_TRIPR	-	-	-	-	-	-
Cannbio_000581	UniRef100_A0A2P5F5C3 Proton-dependent oligopeptide transporter n=1 Tax=Trema orientalis TaxID=63057 RepID=A0A2P5F5C3_9ROSA	-	-	-	-	-	-
Cannbio_000582	UniRef100_D1YGT1 Uncharacterized protein n=1 Tax=Lactobacillus gasseri 224-1 TaxID=679196 RepID=D1YGT1_LACGS	-	-	-	-	-	-
Cannbio_000583	UniRef100_A0A2P5B809 Calmodulin-binding family protein n=1 Tax=Parasponia andersonii TaxID=3476 RepID=A0A2P5B809_PARAD	-	-	-	-	-	-
Cannbio_000584	UniRef100_UPI00053F57CE cellulose synthase A catalytic subunit 8 [UDP-forming] n=1 Tax=Beta vulgaris subsp. vulgaris TaxID=3555 RepID=UPI00053F57CE	-	-	-	-	-	-
Cannbio_000585	UniRef100_UPI000579C857 serine/threonine-protein kinase 16-like n=1 Tax=Populus euphratica TaxID=75702 RepID=UPI000579C857	-	-	-	-	-	-
Cannbio_000586	UniRef100_UPI000CECF0FF NADP-dependent malic enzyme n=1 Tax=Morus notabilis TaxID=981085 RepID=UPI000CECF0FF	-	-	-	-	-	-
Cannbio_000587	UniRef100_A0A2P5DZG6 Universal stress protein n=1 Tax=Parasponia andersonii TaxID=3476 RepID=A0A2P5DZG6_PARAD	-	-	-	-	-	-
Cannbio_000588	UniRef100_A0A2P5DQA3 Rho GTPase-activating protein n=1 Tax=Parasponia andersonii TaxID=3476 RepID=A0A2P5DQA3_PARAD	-	-	-	-	-	-
Cannbio_000589	UniRef100_UPI00057AD6D1 RING-H2 finger protein ATL16-like n=1 Tax=Elaeis guineensis var. tenera TaxID=51953 RepID=UPI00057AD6D1	-	-	-	-	-	-
Cannbio_000590	UniRef100_UPI00077E7BC7 protein transport protein Sec24-like At4g32640 n=1 Tax=Ziziphus jujuba TaxID=326968 RepID=UPI00077E7BC7	-	-	-	-	-	-
Cannbio_000591	UniRef100_Q6Q4I0 Glutamate decarboxylase (Fragment) n=1 Tax=Brassica juncea TaxID=3707 RepID=Q6Q4I0_BRAJU	-	-	-	-	-	-
Cannbio_000592	UniRef100_M5XDZ1 Uncharacterized protein n=32 Tax=Mesangiospermae TaxID=1437183 RepID=M5XDZ1_PRUPE	-	-	-	-	-	-
Cannbio_000593	UniRef100_A0A2P5FMM1 F-box domain containing protein n=1 Tax=Trema orientalis TaxID=63057 RepID=A0A2P5FMM1_9ROSA	-	-	-	-	-	-
Cannbio_000594	UniRef100_F2DXB0 Ribosomal protein n=1 Tax=Hordeum vulgare subsp. vulgare TaxID=112509 RepID=F2DXB0_HORVV	-	-	-	-	-	-
Cannbio_000595	UniRef100_A0A2K3NJV0 Copia-type polyprotein n=1 Tax=Trifolium pratense TaxID=57577 RepID=A0A2K3NJV0_TRIPR	-	-	-	-	-	-
Cannbio_000596	UniRef100_W9QQL4 Putative methionine--tRNA ligase n=1 Tax=Morus notabilis TaxID=981085 RepID=W9QQL4_9ROSA	-	-	-	-	-	-
Cannbio_000597	UniRef100_A0A2P5C806 Bidirectional sugar transporter SWEET n=1 Tax=Parasponia andersonii TaxID=3476 RepID=A0A2P5C806_PARAD	-3.27615	-4.46458	-3.95182	-	-	-
Cannbio_000598	UniRef100_A0A2P5DGI3 Peptidase n=1 Tax=Trema orientalis TaxID=63057 RepID=A0A2P5DGI3_9ROSA	-	-	-	-	-	-
Cannbio_000599	UniRef100_A0A2P5FMK3 Serine/threonine protein kinase n=1 Tax=Trema orientalis TaxID=63057 RepID=A0A2P5FMK3_9ROSA	-	-	-	-	-	-
Cannbio_000600	UniRef100_A0A2P6SEQ9 Putative leucine-rich repeat domain, L domain-containing protein n=1 Tax=Rosa chinensis TaxID=74649 RepID=A0A2P6SEQ9_ROSCH	-	-	-	-	-	-
Cannbio_000601	UniRef100_A0A0P6B391 Uncharacterized protein n=1 Tax=Daphnia magna TaxID=35525 RepID=A0A0P6B391_9CRUS	-	-	-	-	-	-
Cannbio_000602	UniRef100_A0A199UTV6 Uncharacterized protein n=2 Tax=Ananas comosus TaxID=4615 RepID=A0A199UTV6_ANACO	-	-	-	-	-	-
Cannbio_000603	UniRef100_M1AWR0 Uncharacterized protein n=1 Tax=Solanum tuberosum TaxID=4113 RepID=M1AWR0_SOLTU	-	-	-	-	-	-
Cannbio_000604	UniRef100_A0A2P5F3H8 Myc-type, basic helix-loop-helix (BHLH) domain containing protein n=1 Tax=Trema orientalis TaxID=63057 RepID=A0A2P5F3H8_9ROSA	-	-	2.58676	-	-	-
Cannbio_000605	UniRef100_A0A2P5B3H3 Uncharacterized protein n=1 Tax=Parasponia andersonii TaxID=3476 RepID=A0A2P5B3H3_PARAD	-	-	-	-	-	-
Cannbio_000606	UniRef100_A0A2P5D2A3 Parvalbumin n=1 Tax=Trema orientalis TaxID=63057 RepID=A0A2P5D2A3_9ROSA	-	-	-	-	-	-
Cannbio_000607	UniRef100_UPI000D627A74 uncharacterized protein LOC112527050 isoform X2 n=1 Tax=Cynara cardunculus var. scolymus TaxID=59895 RepID=UPI000D627A74	-	-	-	-	-	-
Cannbio_000608	UniRef100_A0A2P5FIB0 Nuclease domain-containing protein n=1 Tax=Trema orientalis TaxID=63057 RepID=A0A2P5FIB0_9ROSA	-	-	-	-	-	-
Cannbio_000609	UniRef100_A0A2P5BS28 Non-specific lipid-transfer protein n=1 Tax=Parasponia andersonii TaxID=3476 RepID=A0A2P5BS28_PARAD	-	-	-	-	-	-
Cannbio_000610	UniRef100_W9S7A9 Uncharacterized protein n=1 Tax=Morus notabilis TaxID=981085 RepID=W9S7A9_9ROSA	-	-	-	-	-	-
Cannbio_000611	UniRef100_A0A2P5A621 Transferase n=1 Tax=Parasponia andersonii TaxID=3476 RepID=A0A2P5A621_PARAD	-	-	-	-	-	-
Cannbio_000612	UniRef100_Q9XG90 Chlorophyll a-b binding protein, chloroplastic (Fragment) n=2 Tax=Mesangiospermae TaxID=1437183 RepID=Q9XG90_PETHY	-	-	-	-	-	-
Cannbio_000613	UniRef100_A0A067FFG1 Uncharacterized protein n=1 Tax=Citrus sinensis TaxID=2711 RepID=A0A067FFG1_CITSI	-	-	-	-	-	-
Cannbio_000614	UniRef100_A0A2P5FSV5 Ninja-like protein n=1 Tax=Trema orientalis TaxID=63057 RepID=A0A2P5FSV5_9ROSA	-	-	-	-	-	-
Cannbio_000615	UniRef100_A0A2P5B3D3 Pentatricopeptide repeat n=1 Tax=Parasponia andersonii TaxID=3476 RepID=A0A2P5B3D3_PARAD	-	-	-	-	-	-
Cannbio_000616	UniRef100_G8FGP7 Ketol-acid reductoisomerase (Fragment) n=1 Tax=Elaeis guineensis var. tenera TaxID=51953 RepID=G8FGP7_ELAGV	-	-	-	-	-	-
Cannbio_000617	UniRef100_A0A2K3KB46 U5 small nuclear ribonucleoprotein 200 kDa helicase-like protein (Fragment) n=1 Tax=Trifolium pratense TaxID=57577 RepID=A0A2K3KB46_TRIPR	-	-	-	-	-	-
Cannbio_000618	UniRef100_A0A2P5FCS2 Aldo/keto reductase/potassium channel subunit beta (Fragment) n=1 Tax=Trema orientalis TaxID=63057 RepID=A0A2P5FCS2_9ROSA	-	-	-	-	-	-
Cannbio_000619	UniRef100_A0A1U7ZFN0 Pyrophosphate--fructose 6-phosphate 1-phosphotransferase subunit beta n=1 Tax=Nelumbo nucifera TaxID=4432 RepID=A0A1U7ZFN0_NELNU	-	-	-	-	-	-
Cannbio_000620	UniRef100_A0A2P5FGQ7 ETC complex I subunit n=1 Tax=Trema orientalis TaxID=63057 RepID=A0A2P5FGQ7_9ROSA	-	-	-	-	-	-
Cannbio_000621	UniRef100_A0A0S3TDR8 Uncharacterized protein n=1 Tax=Vigna angularis var. angularis TaxID=157739 RepID=A0A0S3TDR8_PHAAN	-	-	-	-	-	-
Cannbio_000622	UniRef100_UPI0007AF61FD photosystem II core complex proteins psbY, chloroplastic n=1 Tax=Arachis ipaensis TaxID=130454 RepID=UPI0007AF61FD	-	-	-	-	-	-
Cannbio_000623	UniRef100_A0A1J6IC81 Uncharacterized protein (Fragment) n=1 Tax=Nicotiana attenuata TaxID=49451 RepID=A0A1J6IC81_NICAT	-	-	-	-	-	-
Cannbio_000624	UniRef100_A0A061EG46 Transmembrane 9 superfamily member (Fragment) n=1 Tax=Theobroma cacao TaxID=3641 RepID=A0A061EG46_THECC	-	-	-	-	-	-
Cannbio_000625	UniRef100_UPI000CED15D6 oligouridylate-binding protein 1 isoform X2 n=1 Tax=Morus notabilis TaxID=981085 RepID=UPI000CED15D6	-	-	-	-	-	-
Cannbio_000626	UniRef100_A0A2P5ADS9 Succinylglutamate-semialdehyde dehydrogenase n=1 Tax=Parasponia andersonii TaxID=3476 RepID=A0A2P5ADS9_PARAD	-	-	-	-	-	-
Cannbio_000627	UniRef100_A0A2I0B6H1 Retrovirus-related Pol polyprotein from transposon TNT 1-94 n=1 Tax=Apostasia shenzhenica TaxID=1088818 RepID=A0A2I0B6H1_9ASPA	-	-	-	-	-	-
Cannbio_000628	UniRef100_A0A2N9IMV1 Uncharacterized protein n=1 Tax=Fagus sylvatica TaxID=28930 RepID=A0A2N9IMV1_FAGSY	-	-	-	-	-	-
Cannbio_000629	UniRef100_A0A2P5D7F0 Mini-chromosome maintenance protein n=1 Tax=Parasponia andersonii TaxID=3476 RepID=A0A2P5D7F0_PARAD	-	-	-	-	-	-
Cannbio_000630	UniRef100_A0A2P5API2 Tetratricopeptide-like helical domain containing protein n=1 Tax=Trema orientalis TaxID=63057 RepID=A0A2P5API2_9ROSA	-	-	-	-	-	-
Cannbio_000631	UniRef100_A0A2P5BC83 UDP-glucuronosyl/UDP-glucosyltransferase (Fragment) n=1 Tax=Parasponia andersonii TaxID=3476 RepID=A0A2P5BC83_PARAD	-	-	-	-	-	-
Cannbio_000632	UniRef100_A0A2P5FSY2 Sugar/inositol transporter n=1 Tax=Trema orientalis TaxID=63057 RepID=A0A2P5FSY2_9ROSA	-	-	-	-	-	-
Cannbio_000633	UniRef100_A0A067ER06 Uncharacterized protein (Fragment) n=1 Tax=Citrus sinensis TaxID=2711 RepID=A0A067ER06_CITSI	-	-	-	-	-	-
Cannbio_000634	UniRef100_A0A2P5DKU8 Endonuclease/exonuclease/phosphatase n=1 Tax=Parasponia andersonii TaxID=3476 RepID=A0A2P5DKU8_PARAD	-	-	-	-	-	-
Cannbio_000635	UniRef100_A0A2I4FCB5 ubiquitin-conjugating enzyme E2-17 kDa-like n=1 Tax=Juglans regia TaxID=51240 RepID=A0A2I4FCB5_9ROSI	-	-	-	-	-	-
Cannbio_000636	UniRef100_A0A2P5B2L1 Filament-like protein n=1 Tax=Parasponia andersonii TaxID=3476 RepID=A0A2P5B2L1_PARAD	-	-	-	-	-	-
Cannbio_000637	UniRef100_A0A2P5B682 Protein Networked (NET), actin-binding (NAB) domain containing protein n=1 Tax=Parasponia andersonii TaxID=3476 RepID=A0A2P5B682_PARAD	-	-	-	-	-	-
Cannbio_000638	UniRef100_A0A2K3K1E2 Transport protein SEC61 subunit alpha-like n=4 Tax=fabids TaxID=91835 RepID=A0A2K3K1E2_TRIPR	-	-	-	-	-	-
Cannbio_000639	UniRef100_UPI000C0451C3 aconitate hydratase, cytoplasmic-like isoform X1 n=1 Tax=Durio zibethinus TaxID=66656 RepID=UPI000C0451C3	-4.83014	-	-	-	-	-
Cannbio_000640	UniRef100_A0A2P5CX50 Uncharacterized protein n=1 Tax=Parasponia andersonii TaxID=3476 RepID=A0A2P5CX50_PARAD	-	-	-	-	-	-
Cannbio_000641	UniRef100_A0A2P5CX50 Uncharacterized protein n=1 Tax=Parasponia andersonii TaxID=3476 RepID=A0A2P5CX50_PARAD	-	-	-	-	-	-
Cannbio_000642	UniRef100_A0A2C9VBL7 Uncharacterized protein n=1 Tax=Manihot esculenta TaxID=3983 RepID=A0A2C9VBL7_MANES	-	-	-	-	-	-
Cannbio_000643	UniRef100_A0A2P5BCG7 Glycoside hydrolase n=1 Tax=Parasponia andersonii TaxID=3476 RepID=A0A2P5BCG7_PARAD	-	-	-	-	-	-
Cannbio_000644	UniRef100_A0A2P5EXY7 Protein kinase-like domain containing protein n=1 Tax=Trema orientalis TaxID=63057 RepID=A0A2P5EXY7_9ROSA	-	-	-	-	-	-
Cannbio_000645	UniRef100_M1BN49 Uncharacterized protein n=1 Tax=Solanum tuberosum TaxID=4113 RepID=M1BN49_SOLTU	-	-	-	-	-	-
Cannbio_000646	UniRef100_A0A2P5C704 4-coumarate-CoA ligase n=1 Tax=Parasponia andersonii TaxID=3476 RepID=A0A2P5C704_PARAD	-	-	-	-	-	-
Cannbio_000647	UniRef100_A0A0E0FW52 Uncharacterized protein n=2 Tax=Oryza TaxID=4527 RepID=A0A0E0FW52_ORYNI	-	-2.17605	-2.05734	-	-	-
Cannbio_000648	UniRef100_Q05H68 Cytochrome c biogenesis protein n=1 Tax=Helianthus annuus TaxID=4232 RepID=Q05H68_HELAN	-	-	-	-	-	-
Cannbio_000649	UniRef100_A0A2P5C6D1 Methionyl-tRNA synthetase n=1 Tax=Parasponia andersonii TaxID=3476 RepID=A0A2P5C6D1_PARAD	-	-	-	-	-	-
Cannbio_000650	UniRef100_UPI0005FB4B54 uncharacterized protein LOC105636752 n=1 Tax=Jatropha curcas TaxID=180498 RepID=UPI0005FB4B54	-	-	-2.7793	-	-	-
Cannbio_000651	UniRef100_A0A2P5ACT2 Cdk-activating kinase assembly factor n=1 Tax=Parasponia andersonii TaxID=3476 RepID=A0A2P5ACT2_PARAD	-	-	-	-	-	-
Cannbio_000652	UniRef100_A0A2P2KJK3 Uncharacterized protein n=2 Tax=Rhizophora mucronata TaxID=61149 RepID=A0A2P2KJK3_RHIMU	-	-	-	-	-	-
Cannbio_000653	UniRef100_A0A2P5FZK1 Modification methylase HemK n=1 Tax=Trema orientalis TaxID=63057 RepID=A0A2P5FZK1_9ROSA	-	-	-	-	-	-
Cannbio_000654	UniRef100_M5XCC2 Probable tRNA N6-adenosine threonylcarbamoyltransferase, mitochondrial n=1 Tax=Prunus persica TaxID=3760 RepID=M5XCC2_PRUPE	-	-	-	-	-	-
Cannbio_000655	UniRef100_M1BSD0 Uncharacterized protein n=1 Tax=Solanum tuberosum TaxID=4113 RepID=M1BSD0_SOLTU	-	-	-	-	-	-
Cannbio_000656	UniRef100_A0A2P5BPT6 Wall-associated receptor kinase n=1 Tax=Trema orientalis TaxID=63057 RepID=A0A2P5BPT6_9ROSA	-	-	-	-	-	-
Cannbio_000657	UniRef100_A0A0D2LRR6 Uncharacterized protein n=1 Tax=Gossypium raimondii TaxID=29730 RepID=A0A0D2LRR6_GOSRA	-	-	-	-	-	-
Cannbio_000658	UniRef100_A0A2P5AXU1 Pectin acetylesterase n=1 Tax=Trema orientalis TaxID=63057 RepID=A0A2P5AXU1_9ROSA	-	-	-	-	-	-
Cannbio_000659	UniRef100_A0A2P5BS46 Non-specific lipid-transfer protein n=1 Tax=Parasponia andersonii TaxID=3476 RepID=A0A2P5BS46_PARAD	-	-	-	-	-	-
Cannbio_000660	UniRef100_UPI000CED4787 eukaryotic translation initiation factor 2 subunit beta n=1 Tax=Morus notabilis TaxID=981085 RepID=UPI000CED4787	-	-	-	-	-	-
Cannbio_000661	UniRef100_I6XT51 Betv1-like protein n=1 Tax=Cannabis sativa TaxID=3483 RepID=I6XT51_CANSA	-	-	-	-	-	-
Cannbio_000662	UniRef100_W9QWL8 Small ubiquitin-related modifier n=1 Tax=Morus notabilis TaxID=981085 RepID=W9QWL8_9ROSA	-	-	-	-	-	-
Cannbio_000663	UniRef100_A0A067EBQ9 Uncharacterized protein (Fragment) n=1 Tax=Citrus sinensis TaxID=2711 RepID=A0A067EBQ9_CITSI	-	-	-	-	-	-
Cannbio_000664	UniRef100_A0A2P5FH78 Cdk-activating kinase assembly factor n=1 Tax=Trema orientalis TaxID=63057 RepID=A0A2P5FH78_9ROSA	-	-	-	-	-	-
Cannbio_000665	UniRef100_A0A2P5DD67 LRR domain containing protein n=1 Tax=Trema orientalis TaxID=63057 RepID=A0A2P5DD67_9ROSA	-	-	-	-	-	-
Cannbio_000666	UniRef100_A0A2P5DD67 LRR domain containing protein n=1 Tax=Trema orientalis TaxID=63057 RepID=A0A2P5DD67_9ROSA	-	-	-	-	-	-
Cannbio_000667	UniRef100_U5E2Y0 Uncharacterized protein (Fragment) n=1 Tax=Nocardia asteroides NBRC 15531 TaxID=1110697 RepID=U5E2Y0_NOCAS	-	-	-	-	-	-
Cannbio_000668	UniRef100_A0A2P5ARJ5 Xanthine dehydrogenase C subunit n=1 Tax=Parasponia andersonii TaxID=3476 RepID=A0A2P5ARJ5_PARAD	-	-	-	-	-	-
Cannbio_000669	UniRef100_A5BK17 Uncharacterized protein n=1 Tax=Vitis vinifera TaxID=29760 RepID=A5BK17_VITVI	-	-	-	-	-	-
Cannbio_000670	UniRef100_A5BK17 Uncharacterized protein n=1 Tax=Vitis vinifera TaxID=29760 RepID=A5BK17_VITVI	-	-	-	-	-	-
Cannbio_000671	UniRef100_UPI000CED4CAD uncharacterized protein LOC112093922 n=1 Tax=Morus notabilis TaxID=981085 RepID=UPI000CED4CAD	-	-	-	-	-	-
Cannbio_000672	UniRef100_A0A2P5ENM2 Ribose 5-phosphate isomerase, type A n=1 Tax=Trema orientalis TaxID=63057 RepID=A0A2P5ENM2_9ROSA	-	-	-	-	-	-
Cannbio_000673	UniRef100_A0A2P5AW64 HAD-superfamily hydrolase, subfamily IIB n=1 Tax=Trema orientalis TaxID=63057 RepID=A0A2P5AW64_9ROSA	-	-	-	-	-	-
Cannbio_000674	UniRef100_A0A2P5FQS6 Serine/threonine protein kinase n=1 Tax=Trema orientalis TaxID=63057 RepID=A0A2P5FQS6_9ROSA	-	-	-	-	-	-
Cannbio_000675	UniRef100_A0A2P5F9I3 Universal stress protein n=1 Tax=Trema orientalis TaxID=63057 RepID=A0A2P5F9I3_9ROSA	-	-	-	-	-	-
Cannbio_000676	UniRef100_UPI000C1D681F heat shock 70 kDa protein 6, chloroplastic-like n=1 Tax=Olea europaea var. sylvestris TaxID=158386 RepID=UPI000C1D681F	-	-	-	-	-	-
Cannbio_000677	UniRef100_UPI00077E490F protein RER1A-like n=1 Tax=Ziziphus jujuba TaxID=326968 RepID=UPI00077E490F	-	-	-	-	-	-
Cannbio_000678	UniRef100_A0A2N9HGL8 Uncharacterized protein n=1 Tax=Fagus sylvatica TaxID=28930 RepID=A0A2N9HGL8_FAGSY	-	-	-	-	-	-
Cannbio_000679	UniRef100_A0A2P5FWU1 Aspartic peptidase (Fragment) n=1 Tax=Trema orientalis TaxID=63057 RepID=A0A2P5FWU1_9ROSA	-	-	-	-	-	-
Cannbio_000680	UniRef100_A0A2P5EW70 Glycoside hydrolase n=1 Tax=Trema orientalis TaxID=63057 RepID=A0A2P5EW70_9ROSA	-	-	-	-	-	-
Cannbio_000681	UniRef100_A0A2P5DN25 Reticulon-like protein n=1 Tax=Parasponia andersonii TaxID=3476 RepID=A0A2P5DN25_PARAD	-	-	-	-	-	-
Cannbio_000682	UniRef100_A0A2P5E792 TPX2, C-terminal n=1 Tax=Trema orientalis TaxID=63057 RepID=A0A2P5E792_9ROSA	-	-	-	-	-	-
Cannbio_000683	UniRef100_A0A2P5EKS9 NDRG n=1 Tax=Trema orientalis TaxID=63057 RepID=A0A2P5EKS9_9ROSA	-	3.23039	3.24494	-	-	-
Cannbio_000684	UniRef100_M5W4K4 Uncharacterized protein n=2 Tax=Prunus persica TaxID=3760 RepID=M5W4K4_PRUPE	-	-	-	-	-	-
Cannbio_000685	UniRef100_A0A2P5BEH3 Lon protease homolog 2, peroxisomal n=1 Tax=Parasponia andersonii TaxID=3476 RepID=A0A2P5BEH3_PARAD	-	-	-	-	-	-
Cannbio_000686	UniRef100_UPI000CED48D5 serine/threonine-protein phosphatase PP1 isozyme 2 isoform X2 n=1 Tax=Morus notabilis TaxID=981085 RepID=UPI000CED48D5	-	-	-	-	-	-
Cannbio_000687	UniRef100_A0A199VZ01 Asparagine synthetase (Glutamine-hydrolyzing) n=1 Tax=Ananas comosus TaxID=4615 RepID=A0A199VZ01_ANACO	-2.98977	-2.80236	-2.33651	-	-	-
Cannbio_000688	UniRef100_A0A2U1NE90 Uncharacterized protein n=1 Tax=Artemisia annua TaxID=35608 RepID=A0A2U1NE90_ARTAN	-	-	-	-	-	-
Cannbio_000689	UniRef100_A0A118JV08 Ubiquitin-conjugating enzyme, active site-containing protein (Fragment) n=1 Tax=Cynara cardunculus var. scolymus TaxID=59895 RepID=A0A118JV08_CYNCS	-	-	-	-	-	-
Cannbio_000690	UniRef100_A0A2P5EVR1 Splicing factor-like protein n=1 Tax=Trema orientalis TaxID=63057 RepID=A0A2P5EVR1_9ROSA	-	-	-	-	-	-
Cannbio_000691	UniRef100_D7T1C1 Uncharacterized protein n=1 Tax=Vitis vinifera TaxID=29760 RepID=D7T1C1_VITVI	-	-	-	-	-	-
Cannbio_000692	UniRef100_A0A2P5DI03 AP2/ERF transcription factor n=1 Tax=Parasponia andersonii TaxID=3476 RepID=A0A2P5DI03_PARAD	-	-	-	-	-	-
Cannbio_000693	UniRef100_A0A2P5EYD5 GPCR, family 2, CD97 antigen n=1 Tax=Trema orientalis TaxID=63057 RepID=A0A2P5EYD5_9ROSA	-	-	-	-	-	-
Cannbio_000694	UniRef100_UPI000B78C530 RNA polymerase I-specific transcription initiation factor RRN3-like isoform X1 n=2 Tax=Hevea brasiliensis TaxID=3981 RepID=UPI000B78C530	-	-	-	-	-	-
Cannbio_000695	UniRef100_A0A2K1X6M2 Ribulose bisphosphate carboxylase small chain n=1 Tax=Populus trichocarpa TaxID=3694 RepID=A0A2K1X6M2_POPTR	-	-	-	-	-	-
Cannbio_000696	UniRef100_A0A2P5FMU0 IQ motif, EF-hand binding site n=1 Tax=Trema orientalis TaxID=63057 RepID=A0A2P5FMU0_9ROSA	-	-	-	-	-	-
Cannbio_000697	UniRef100_UPI000CED075D ubiquitin-conjugating enzyme E2 10-like n=1 Tax=Morus notabilis TaxID=981085 RepID=UPI000CED075D	-	-	-	-	-	-
Cannbio_000698	UniRef100_A0A2P5A610 Longin domain containing protein n=1 Tax=Parasponia andersonii TaxID=3476 RepID=A0A2P5A610_PARAD	-	-	-	-	-	-
Cannbio_000699	UniRef100_A0A2P5EYE5 Zinc finger transcription factor n=1 Tax=Trema orientalis TaxID=63057 RepID=A0A2P5EYE5_9ROSA	-	-	-	-	-	-
Cannbio_000700	UniRef100_I3S654 Uncharacterized protein n=1 Tax=Lotus japonicus TaxID=34305 RepID=I3S654_LOTJA	-	-	-	-	-	-
Cannbio_000701	UniRef100_A0A2P5CNT0 Aspartic peptidase n=1 Tax=Parasponia andersonii TaxID=3476 RepID=A0A2P5CNT0_PARAD	-	-	-	-	-	-
Cannbio_000702	UniRef100_A0A2P5CJ45 D-ribose-binding periplasmic protein n=1 Tax=Parasponia andersonii TaxID=3476 RepID=A0A2P5CJ45_PARAD	-	-	-	-	-	-
Cannbio_000703	UniRef100_A0A2P5C1K5 Glyoxalase-like domain containing protein n=1 Tax=Trema orientalis TaxID=63057 RepID=A0A2P5C1K5_9ROSA	-	-	-	-	-	-
Cannbio_000704	UniRef100_W9SI76 Magnesium-protoporphyrin IX monomethyl ester [oxidative] cyclase n=1 Tax=Morus notabilis TaxID=981085 RepID=W9SI76_9ROSA	-	-	-	-	-	-
Cannbio_000705	UniRef100_W9S3Z3 Thioredoxin H-type 1 n=2 Tax=Morus notabilis TaxID=981085 RepID=W9S3Z3_9ROSA	-	-	-	-	-	-
Cannbio_000706	UniRef100_A0A151TU83 Omega-6 fatty acid desaturase, endoplasmic reticulum isozyme 2 n=2 Tax=Cajanus cajan TaxID=3821 RepID=A0A151TU83_CAJCA	-	-	-	-	-	-
Cannbio_000707	UniRef100_A5AGY3 Uncharacterized protein n=1 Tax=Vitis vinifera TaxID=29760 RepID=A5AGY3_VITVI	-	-	-	-	-	-
Cannbio_000708	UniRef100_A5AGY3 Uncharacterized protein n=1 Tax=Vitis vinifera TaxID=29760 RepID=A5AGY3_VITVI	-	-	-	-	-	-
Cannbio_000709	UniRef100_F6HD54 Uncharacterized protein (Fragment) n=2 Tax=Vitis vinifera TaxID=29760 RepID=F6HD54_VITVI	-	-	-	-	-	-
Cannbio_000710	UniRef100_A0A2P5FQI9 Tyrosine-protein kinase n=1 Tax=Trema orientalis TaxID=63057 RepID=A0A2P5FQI9_9ROSA	-	-	-	-	-	-
Cannbio_000711	UniRef100_UPI00077E42C5 frataxin, mitochondrial-like n=1 Tax=Ziziphus jujuba TaxID=326968 RepID=UPI00077E42C5	-	-	-	-	-	-
Cannbio_000712	UniRef100_B9RJ25 Protein disulfide-isomerase n=1 Tax=Ricinus communis TaxID=3988 RepID=B9RJ25_RICCO	-	-	-	-	-	-
Cannbio_000713	UniRef100_W6JNP6 Glycosyltransferase n=1 Tax=Humulus lupulus TaxID=3486 RepID=W6JNP6_HUMLU	-	-	-	-	-	-
Cannbio_000714	UniRef100_A0A2N9HUL9 Uncharacterized protein n=1 Tax=Fagus sylvatica TaxID=28930 RepID=A0A2N9HUL9_FAGSY	-	-	-	-	-	-
Cannbio_000715	UniRef100_W9S9J4 Uncharacterized protein n=1 Tax=Morus notabilis TaxID=981085 RepID=W9S9J4_9ROSA	-2.41848	-	-	-	-	-
Cannbio_000716	UniRef100_A0A2R6RJA9 Lecithin retinol acyltransferase n=1 Tax=Actinidia chinensis var. chinensis TaxID=1590841 RepID=A0A2R6RJA9_ACTCH	-	-	-	-	-	-
Cannbio_000717	UniRef100_A0A2P5CDU6 Aldehyde oxidase/xanthine dehydrogenase n=1 Tax=Parasponia andersonii TaxID=3476 RepID=A0A2P5CDU6_PARAD	-	-	-	-	-	-
Cannbio_000718	UniRef100_A0A2P5EUP1 P-type ATPase, subfamily IB n=1 Tax=Trema orientalis TaxID=63057 RepID=A0A2P5EUP1_9ROSA	-	-	-	-	-	-
Cannbio_000719	UniRef100_UPI000CED3EB5 vacuolar protein sorting-associated protein 52 A n=1 Tax=Morus notabilis TaxID=981085 RepID=UPI000CED3EB5	-	-	-	-	-	-
Cannbio_000720	UniRef100_A0A2P5FRX9 Peptidase n=1 Tax=Trema orientalis TaxID=63057 RepID=A0A2P5FRX9_9ROSA	-	-	-	-	-	-
Cannbio_000721	UniRef100_A0A2P5BV71 Protein kinase-like domain containing protein n=1 Tax=Parasponia andersonii TaxID=3476 RepID=A0A2P5BV71_PARAD	-	-	-2.65897	-	-	-
Cannbio_000722	UniRef100_A0A1D1XJE8 Uncharacterized protein C1093.03 (Fragment) n=1 Tax=Anthurium amnicola TaxID=1678845 RepID=A0A1D1XJE8_9ARAE	-	-	-	-	-	-
Cannbio_000723	UniRef100_I3T286 Uncharacterized protein n=1 Tax=Lotus japonicus TaxID=34305 RepID=I3T286_LOTJA	-	-	-	-	-	-
Cannbio_000724	UniRef100_A0A2P5A700 Annexin n=1 Tax=Parasponia andersonii TaxID=3476 RepID=A0A2P5A700_PARAD	-	-	-	-	-	-
Cannbio_000725	UniRef100_A0A2P5AQD6 Glycosyltransferase n=1 Tax=Parasponia andersonii TaxID=3476 RepID=A0A2P5AQD6_PARAD	-	-	-	-	-	-
Cannbio_000726	UniRef100_E7FJ37 Ubiquitin (Fragment) n=1 Tax=Nymphaea hybrid cultivar TaxID=637490 RepID=E7FJ37_9MAGN	-	-	-	-	-	-
Cannbio_000727	UniRef100_F2E5Q3 Predicted protein n=1 Tax=Hordeum vulgare subsp. vulgare TaxID=112509 RepID=F2E5Q3_HORVV	-	-	-	-	-	-
Cannbio_000728	UniRef100_A0A2P5F0G7 Uncharacterized protein n=1 Tax=Trema orientalis TaxID=63057 RepID=A0A2P5F0G7_9ROSA	-	-	-	-	-	-
Cannbio_000729	UniRef100_A0A2P5DZ54 Carboxypeptidase n=1 Tax=Parasponia andersonii TaxID=3476 RepID=A0A2P5DZ54_PARAD	-	-	-	-	-	-
Cannbio_000730	UniRef100_A0A2P5BMV5 Squalene/phytoene synthase n=1 Tax=Trema orientalis TaxID=63057 RepID=A0A2P5BMV5_9ROSA	-	-	-	-	-	-
Cannbio_000731	UniRef100_A0A2P5EL61 NB-ARC domain containing protein n=1 Tax=Trema orientalis TaxID=63057 RepID=A0A2P5EL61_9ROSA	-	-	-	-	-	-
Cannbio_000732	UniRef100_A0A2P5F8X4 Cyseine protease n=1 Tax=Trema orientalis TaxID=63057 RepID=A0A2P5F8X4_9ROSA	-2.50051	-3.28493	-3.52544	-	-	-
Cannbio_000733	UniRef100_A0A2P5AVV1 Peptidase S59, nucleoporin n=1 Tax=Parasponia andersonii TaxID=3476 RepID=A0A2P5AVV1_PARAD	-	-	-	-	-	-
Cannbio_000734	UniRef100_A0A2P5DT61 Helicase and polymerase-containing protein TEBICHI n=1 Tax=Parasponia andersonii TaxID=3476 RepID=A0A2P5DT61_PARAD	-	-	-	-	-	-
Cannbio_000735	UniRef100_A0A2P5F7D6 Oligopeptide transporter n=1 Tax=Trema orientalis TaxID=63057 RepID=A0A2P5F7D6_9ROSA	-	-	-	-	-	-
Cannbio_000736	UniRef100_A0A2P5F7D6 Oligopeptide transporter n=1 Tax=Trema orientalis TaxID=63057 RepID=A0A2P5F7D6_9ROSA	-	-	-	-	-	-
Cannbio_000737	UniRef100_A0A2P5E9U9 Aromatic-L-amino-acid decarboxylase n=1 Tax=Trema orientalis TaxID=63057 RepID=A0A2P5E9U9_9ROSA	-4.86376	-	-4.39556	-	-	-
Cannbio_000738	UniRef100_UPI000B786BB3 kinesin-like protein KIN-4A isoform X3 n=1 Tax=Hevea brasiliensis TaxID=3981 RepID=UPI000B786BB3	-	-	-	-	-	-
Cannbio_000739	UniRef100_A0A2P5CLV9 Fumarylacetoacetase, C-terminal-related n=1 Tax=Parasponia andersonii TaxID=3476 RepID=A0A2P5CLV9_PARAD	-	-	-	-	-	-
Cannbio_000740	UniRef100_A0A2P5CAM5 Nucleolar protein gar2-like protein n=1 Tax=Parasponia andersonii TaxID=3476 RepID=A0A2P5CAM5_PARAD	-	-	-	-	-	-
Cannbio_000741	UniRef100_UPI000B7B203B serine--glyoxylate aminotransferase n=1 Tax=Prunus avium TaxID=42229 RepID=UPI000B7B203B	-	-3.35815	-	-	-	-
Cannbio_000742	UniRef100_A0A2P5D7N8 Splicing factor-like protein n=1 Tax=Parasponia andersonii TaxID=3476 RepID=A0A2P5D7N8_PARAD	-	-	-	-	-	-
Cannbio_000743	UniRef100_A0A1J6ID71 Photosystem ii 10 kDa polypeptide, chloroplastic n=1 Tax=Nicotiana attenuata TaxID=49451 RepID=A0A1J6ID71_NICAT	-	-	-	-	-	-
Cannbio_000744	UniRef100_UPI000510C6E0 remorin-like n=1 Tax=Pyrus x bretschneideri TaxID=225117 RepID=UPI000510C6E0	-3.16055	-2.73008	-2.9573	-	-	-
Cannbio_000745	UniRef100_A0A2P5FGR4 Glutamine cyclotransferase n=1 Tax=Trema orientalis TaxID=63057 RepID=A0A2P5FGR4_9ROSA	-	-	-	-	-	-
Cannbio_000746	UniRef100_A0A1V0QSF9 Terpene synthase n=1 Tax=Cannabis sativa TaxID=3483 RepID=A0A1V0QSF9_CANSA	-	-	-	-	-	-
Cannbio_000747	UniRef100_A0A2P5AF86 Iron-sulfur cluster assembly protein n=1 Tax=Parasponia andersonii TaxID=3476 RepID=A0A2P5AF86_PARAD	-	-	-	-	-	-
Cannbio_000748	UniRef100_A0A2P5EXJ4 CASP-like protein n=1 Tax=Trema orientalis TaxID=63057 RepID=A0A2P5EXJ4_9ROSA	-	-	-	-	-	-
Cannbio_000749	UniRef100_A0A2P5C995 Thiolase n=1 Tax=Parasponia andersonii TaxID=3476 RepID=A0A2P5C995_PARAD	-	-	-	-	-	-
Cannbio_000750	UniRef100_A0A2P4IKE1 Rubisco large subunit-binding protein subunit beta, chloroplastic n=1 Tax=Quercus suber TaxID=58331 RepID=A0A2P4IKE1_QUESU	-	-	-	-	-	-
Cannbio_000751	UniRef100_M8ADQ3 Histone H4 n=1 Tax=Triticum urartu TaxID=4572 RepID=M8ADQ3_TRIUA	-	-	-	-	-	-
Cannbio_000752	UniRef100_A0A2P5B8M1 Phosphoinositide phosphatase SACs n=1 Tax=Parasponia andersonii TaxID=3476 RepID=A0A2P5B8M1_PARAD	-	-	-	-	-	-
Cannbio_000753	UniRef100_M8ADQ3 Histone H4 n=1 Tax=Triticum urartu TaxID=4572 RepID=M8ADQ3_TRIUA	-	-	-	-	-	-
Cannbio_000754	UniRef100_A0A2P5C9G9 Cellulose synthase n=1 Tax=Parasponia andersonii TaxID=3476 RepID=A0A2P5C9G9_PARAD	-3.30451	-4.06692	-4.33923	-	-	-
Cannbio_000755	UniRef100_UPI00053C8A00 transmembrane 9 superfamily member 2-like n=1 Tax=Tarenaya hassleriana TaxID=28532 RepID=UPI00053C8A00	-	-	-	-	-	-
Cannbio_000756	UniRef100_Q8GTY4 Rubisco activase (Fragment) n=1 Tax=Medicago sativa TaxID=3879 RepID=Q8GTY4_MEDSA	-	-	-	-	-	-
Cannbio_000757	UniRef100_UPI000B7994E8 respiratory burst oxidase homolog protein D n=1 Tax=Hevea brasiliensis TaxID=3981 RepID=UPI000B7994E8	-	-	-	-	-	-
Cannbio_000758	UniRef100_UPI000CED075D ubiquitin-conjugating enzyme E2 10-like n=1 Tax=Morus notabilis TaxID=981085 RepID=UPI000CED075D	-	-	-	-	-	-
Cannbio_000759	UniRef100_UPI00046D993F serine/threonine-protein kinase AtPK2/AtPK19-like isoform X2 n=1 Tax=Prunus mume TaxID=102107 RepID=UPI00046D993F	-	-	-	-	-	-
Cannbio_000760	UniRef100_A0A2P5FAF4 Uncharacterized protein n=1 Tax=Trema orientalis TaxID=63057 RepID=A0A2P5FAF4_9ROSA	-	-	-	-	-	-
Cannbio_000761	UniRef100_I6QLE1 Non-specific lipid-transfer protein n=1 Tax=Vitis pseudoreticulata TaxID=231512 RepID=I6QLE1_VITPS	-	-	2.11427	-	-	-
Cannbio_000762	UniRef100_A0A103XFL9 Phosphoribulokinase n=1 Tax=Cynara cardunculus var. scolymus TaxID=59895 RepID=A0A103XFL9_CYNCS	-	-	-	-	-	-
Cannbio_000763	UniRef100_A0A2P5EZ94 PAR n=1 Tax=Trema orientalis TaxID=63057 RepID=A0A2P5EZ94_9ROSA	-	-	-	-	-	-
Cannbio_000764	UniRef100_A0A059CAM0 Uncharacterized protein n=1 Tax=Eucalyptus grandis TaxID=71139 RepID=A0A059CAM0_EUCGR	-	-	-	-	-	-
Cannbio_000765	UniRef100_A0A2P5C963 Fatty acid hydroxylase n=1 Tax=Parasponia andersonii TaxID=3476 RepID=A0A2P5C963_PARAD	-	-	-	-	-	-
Cannbio_000766	UniRef100_A0A0F7CZ95 Photosystem II subunit Q-1 n=1 Tax=Pelargonium tetragonum TaxID=122197 RepID=A0A0F7CZ95_9ROSI	-	-	-	-	-	-
Cannbio_000767	UniRef100_UPI000D0BC9EA hypothetical protein n=1 Tax=Acinetobacter baumannii TaxID=470 RepID=UPI000D0BC9EA	-	-	-	-	-	-
Cannbio_000768	UniRef100_UPI000D62B3F8 lon protease homolog 2, peroxisomal n=1 Tax=Ziziphus jujuba TaxID=326968 RepID=UPI000D62B3F8	-	-	-	-	-	-
Cannbio_000769	UniRef100_A0A2P5ACK0 Uncharacterized protein n=1 Tax=Parasponia andersonii TaxID=3476 RepID=A0A2P5ACK0_PARAD	-	-	-	-	-	-
Cannbio_000770	UniRef100_A0A0A9NSZ6 Pco142662 n=1 Tax=Arundo donax TaxID=35708 RepID=A0A0A9NSZ6_ARUDO	-	-	-	-	-	-
Cannbio_000771	UniRef100_K9JA99 Xyloglucanase inhibitor 2 n=1 Tax=Humulus lupulus TaxID=3486 RepID=K9JA99_HUMLU	-4.63046	-5.20308	-4.90353	-	-	-
Cannbio_000772	UniRef100_C6TJI8 Uncharacterized protein n=1 Tax=Glycine max TaxID=3847 RepID=C6TJI8_SOYBN	-	-	-	-	-	-
Cannbio_000773	UniRef100_C6TJI8 Uncharacterized protein n=1 Tax=Glycine max TaxID=3847 RepID=C6TJI8_SOYBN	-	-	-	-	-	-
Cannbio_000774	UniRef100_A0A2P5BQH3 GINS complex, subunit Psf n=1 Tax=Parasponia andersonii TaxID=3476 RepID=A0A2P5BQH3_PARAD	-	-	-	-	-	-
Cannbio_000775	UniRef100_A0A060QJF7 Uncharacterized protein n=1 Tax=Asaia platycodi SF2.1 TaxID=1382230 RepID=A0A060QJF7_9PROT	-	-	-	-	-	-
Cannbio_000776	UniRef100_A0A2P5BME7 Cytochrome P450, E-class, group I n=1 Tax=Parasponia andersonii TaxID=3476 RepID=A0A2P5BME7_PARAD	-	-	-	-	-	-
Cannbio_000777	UniRef100_A0A2P5FFM1 WD repeat containing protein n=1 Tax=Trema orientalis TaxID=63057 RepID=A0A2P5FFM1_9ROSA	-	-	-	-	-	-
Cannbio_000778	UniRef100_UPI0009009820 uncharacterized protein LOC109155941 n=1 Tax=Ipomoea nil TaxID=35883 RepID=UPI0009009820	-3.02161	-3.45214	-3.83629	-	-	-
Cannbio_000779	UniRef100_A0A2P5DY65 Hexosyltransferase n=1 Tax=Trema orientalis TaxID=63057 RepID=A0A2P5DY65_9ROSA	-	-	-	-	-	-
Cannbio_000780	UniRef100_U5E8T9 Uncharacterized protein n=1 Tax=Nocardia asteroides NBRC 15531 TaxID=1110697 RepID=U5E8T9_NOCAS	-	-	-2.7545	-	-	-
Cannbio_000781	UniRef100_A0A2P5AYH9 Glycosyl hydrolase n=1 Tax=Parasponia andersonii TaxID=3476 RepID=A0A2P5AYH9_PARAD	-	-	-	-	-	-
Cannbio_000782	UniRef100_A0A2P5FCH3 Lysine methyltransferase n=1 Tax=Trema orientalis TaxID=63057 RepID=A0A2P5FCH3_9ROSA	-	-	-	-	-	-
Cannbio_000783	UniRef100_W9QUL8 EH domain-containing protein 1 n=1 Tax=Morus notabilis TaxID=981085 RepID=W9QUL8_9ROSA	-	-	-	-	-	-
Cannbio_000784	UniRef100_A0A2P5B9E6 Cystathionine beta-lyase n=1 Tax=Trema orientalis TaxID=63057 RepID=A0A2P5B9E6_9ROSA	-	-	-	-	-	-
Cannbio_000785	UniRef100_A0A2P5BG06 ATP-dependent zinc metalloprotease n=1 Tax=Parasponia andersonii TaxID=3476 RepID=A0A2P5BG06_PARAD	-	-	-	-	-	-
Cannbio_000786	UniRef100_A0A2P5DJ05 U5 small nuclear ribonucleoprotein 200 kDa helicase n=1 Tax=Trema orientalis TaxID=63057 RepID=A0A2P5DJ05_9ROSA	-	-	-	-	-	-
Cannbio_000787	UniRef100_A0A2P5DJ05 U5 small nuclear ribonucleoprotein 200 kDa helicase n=1 Tax=Trema orientalis TaxID=63057 RepID=A0A2P5DJ05_9ROSA	-	-	-	-	-	-
Cannbio_000788	UniRef100_A0A2K4YF44 Uncharacterized protein (Fragment) n=1 Tax=Mycobacterium ahvazicum TaxID=1964395 RepID=A0A2K4YF44_9MYCO	-	-	-	-	-	-
Cannbio_000789	UniRef100_A0A2P5B6B1 Myb/SANT-like domain containing protein n=1 Tax=Parasponia andersonii TaxID=3476 RepID=A0A2P5B6B1_PARAD	-	-	-	-	-	-
Cannbio_000790	UniRef100_E1CJ65 Dehydration responsive protein (Fragment) n=1 Tax=Corchorus olitorius TaxID=93759 RepID=E1CJ65_9ROSI	-	-	-	-	-	-
Cannbio_000791	UniRef100_A0A2P5AU61 Uncharacterized protein n=1 Tax=Parasponia andersonii TaxID=3476 RepID=A0A2P5AU61_PARAD	-	-	-	-	-	-
Cannbio_000792	UniRef100_A0A0B2QEK8 Eukaryotic translation initiation factor 3 subunit L n=1 Tax=Glycine soja TaxID=3848 RepID=A0A0B2QEK8_GLYSO	-	-	-	-	-	-
Cannbio_000793	UniRef100_A0A2P5BAI5 Formate-tetrahydrofolate ligase, FTHFS n=1 Tax=Trema orientalis TaxID=63057 RepID=A0A2P5BAI5_9ROSA	-	-	-	-	-	-
Cannbio_000794	UniRef100_A0A2P5AX73 Methyl-CpG DNA binding n=1 Tax=Parasponia andersonii TaxID=3476 RepID=A0A2P5AX73_PARAD	-	-	-	-	-	-
Cannbio_000795	UniRef100_A0A2P5XBZ8 Uncharacterized protein n=1 Tax=Gossypium barbadense TaxID=3634 RepID=A0A2P5XBZ8_GOSBA	-	-	-	-	-	-
Cannbio_000796	UniRef100_A0A1V0QSH9 HDR (Fragment) n=1 Tax=Cannabis sativa TaxID=3483 RepID=A0A1V0QSH9_CANSA	-	-	-	-	-	-
Cannbio_000797	UniRef100_A0A2P5CAW5 Cytochrome b245, heavy chain n=1 Tax=Parasponia andersonii TaxID=3476 RepID=A0A2P5CAW5_PARAD	-	-	-	-	-	-
Cannbio_000798	UniRef100_A0A2P5AWV8 Peroxidase n=1 Tax=Parasponia andersonii TaxID=3476 RepID=A0A2P5AWV8_PARAD	-3.71554	-3.58339	-2.86126	-	-	-
Cannbio_000799	UniRef100_A0A2P5AWV8 Peroxidase n=1 Tax=Parasponia andersonii TaxID=3476 RepID=A0A2P5AWV8_PARAD	-3.08538	-3.39785	-3.21105	-	-	-
Cannbio_000800	UniRef100_A0A2P5E258 Oleosin-B3-like protein n=1 Tax=Parasponia andersonii TaxID=3476 RepID=A0A2P5E258_PARAD	-	-	-	-	-	-
Cannbio_000801	UniRef100_A5CAD1 Uncharacterized protein n=1 Tax=Vitis vinifera TaxID=29760 RepID=A5CAD1_VITVI	-	-	-	-	-	-
Cannbio_000802	UniRef100_A0A2P5C941 Zinc/iron permease n=1 Tax=Parasponia andersonii TaxID=3476 RepID=A0A2P5C941_PARAD	-	-	-	-	-	-
Cannbio_000803	UniRef100_A0A2P5EHZ1 Parvalbumin n=1 Tax=Trema orientalis TaxID=63057 RepID=A0A2P5EHZ1_9ROSA	-	-	-	-	-	-
Cannbio_000804	UniRef100_A0A218W404 Uncharacterized protein n=1 Tax=Punica granatum TaxID=22663 RepID=A0A218W404_PUNGR	-	-	-	-	-	-
Cannbio_000805	UniRef100_A0A2R6PB36 6-phosphogluconate dehydrogenase, decarboxylating like n=1 Tax=Actinidia chinensis var. chinensis TaxID=1590841 RepID=A0A2R6PB36_ACTCH	-	-	-	-	-	-
Cannbio_000806	UniRef100_UPI00092EF5A2 probable xyloglucan endotransglucosylase/hydrolase protein 28 n=1 Tax=Lupinus angustifolius TaxID=3871 RepID=UPI00092EF5A2	-2.4203	-2.91191	-3.01893	-	-	-
Cannbio_000807	UniRef100_A0A2G5EF67 Uncharacterized protein n=1 Tax=Aquilegia coerulea TaxID=218851 RepID=A0A2G5EF67_AQUCA	-	-	-	-	-	-
Cannbio_000808	UniRef100_UPI00092EF5A2 probable xyloglucan endotransglucosylase/hydrolase protein 28 n=1 Tax=Lupinus angustifolius TaxID=3871 RepID=UPI00092EF5A2	-	-2.42356	-2.72654	-	-	-
Cannbio_000809	UniRef100_A0A2P5DFK2 IQ motif, EF-hand binding site n=1 Tax=Parasponia andersonii TaxID=3476 RepID=A0A2P5DFK2_PARAD	-	-	-	-	-	-
Cannbio_000810	UniRef100_A0A2P5BWP5 GDP-fucose protein O-fucosyltransferase n=1 Tax=Parasponia andersonii TaxID=3476 RepID=A0A2P5BWP5_PARAD	-	-	-	-	-	-
Cannbio_000811	UniRef100_A0A2P5FR14 Tetratricopeptide-like helical domain containing protein n=1 Tax=Trema orientalis TaxID=63057 RepID=A0A2P5FR14_9ROSA	-	-	-	-	-	-
Cannbio_000812	UniRef100_A0A2P5FR14 Tetratricopeptide-like helical domain containing protein n=1 Tax=Trema orientalis TaxID=63057 RepID=A0A2P5FR14_9ROSA	-	-	-	-	-	-
Cannbio_000813	UniRef100_A0A2P5CYD3 Sucrose synthase n=1 Tax=Parasponia andersonii TaxID=3476 RepID=A0A2P5CYD3_PARAD	-	-	-	-	-	-
Cannbio_000814	UniRef100_A0A2P5G168 Uncharacterized protein n=1 Tax=Trema orientalis TaxID=63057 RepID=A0A2P5G168_9ROSA	-	-	-	-	-	-
Cannbio_000815	UniRef100_A0A2P5D6D9 Short-chain dehydrogenase/reductase n=1 Tax=Trema orientalis TaxID=63057 RepID=A0A2P5D6D9_9ROSA	-	-	-	-	-	-
Cannbio_000816	UniRef100_A0A2P5FJS0 Non-specific lipid-transfer protein n=1 Tax=Trema orientalis TaxID=63057 RepID=A0A2P5FJS0_9ROSA	-6.20621	-5.38605	-5.31768	-	-	-
Cannbio_000817	UniRef100_A0A0R0HH38 Uncharacterized protein n=1 Tax=Glycine max TaxID=3847 RepID=A0A0R0HH38_SOYBN	-	-	-	-	-	-
Cannbio_000818	UniRef100_A0A2P5EV07 Heat shock protein 70 family n=1 Tax=Trema orientalis TaxID=63057 RepID=A0A2P5EV07_9ROSA	-	-2.24532	-2.82732	-	-	-
Cannbio_000819	UniRef100_A0A2P5C4E1 Breast carcinoma amplified sequence n=1 Tax=Trema orientalis TaxID=63057 RepID=A0A2P5C4E1_9ROSA	-	-	-	-	-	-
Cannbio_000820	UniRef100_A0A2P5BE43 Lecithin:cholesterol/phospholipid:diacylglycerol acyltransferase n=1 Tax=Parasponia andersonii TaxID=3476 RepID=A0A2P5BE43_PARAD	-	-	-	-	-	-
Cannbio_000821	UniRef100_UPI00077E9AD7 uncharacterized protein LOC107409343 n=1 Tax=Ziziphus jujuba TaxID=326968 RepID=UPI00077E9AD7	-	-	-	-	-	-
Cannbio_000822	UniRef100_A0A2P5FYV9 U11/U12 small nuclear ribonucleoprotein 48 kDa protein n=1 Tax=Trema orientalis TaxID=63057 RepID=A0A2P5FYV9_9ROSA	-	-	-	-	-	-
Cannbio_000823	UniRef100_A0A2P5FDN8 Transmembrane protein n=1 Tax=Trema orientalis TaxID=63057 RepID=A0A2P5FDN8_9ROSA	-	-	-	-	-	-
Cannbio_000824	UniRef100_A0A2P5FXZ8 Cytochrome P450, E-class, group I n=1 Tax=Trema orientalis TaxID=63057 RepID=A0A2P5FXZ8_9ROSA	-	-	-	-	-	-
Cannbio_000825	UniRef100_A0A287P677 Elongation factor 1-alpha n=1 Tax=Hordeum vulgare subsp. vulgare TaxID=112509 RepID=A0A287P677_HORVV	-	-	-	-	-	-
Cannbio_000826	UniRef100_A0A2P5BHZ4 Tetraspanin/Peripherin n=1 Tax=Parasponia andersonii TaxID=3476 RepID=A0A2P5BHZ4_PARAD	-	-	-	-	-	-
Cannbio_000827	UniRef100_A0A2P5DPR9 Transferase n=1 Tax=Trema orientalis TaxID=63057 RepID=A0A2P5DPR9_9ROSA	-	-	-	-	-	-
Cannbio_000828	UniRef100_A0A2P5CQ61 Phytocyanin domain containing protein n=1 Tax=Parasponia andersonii TaxID=3476 RepID=A0A2P5CQ61_PARAD	-	-	-	-	-	-
Cannbio_000829	UniRef100_A0A126WVX7 Putative LOV domain-containing protein n=1 Tax=Cannabis sativa TaxID=3483 RepID=A0A126WVX7_CANSA	-	-	-	-	-	-
Cannbio_000830	UniRef100_A0A2P5CDT5 L-ascorbate oxidase n=1 Tax=Parasponia andersonii TaxID=3476 RepID=A0A2P5CDT5_PARAD	-	-	-	-	-	-
Cannbio_000831	UniRef100_G9NL02 Uncharacterized protein (Fragment) n=2 Tax=Trichoderma TaxID=5543 RepID=G9NL02_HYPAI	-	-	-	-	-	-
Cannbio_000832	UniRef100_M4EMI8 Uncharacterized protein n=1 Tax=Brassica rapa subsp. pekinensis TaxID=51351 RepID=M4EMI8_BRARP	-	-	-	-	-	-
Cannbio_000833	UniRef100_A0A1J6IGP3 Uncharacterized protein (Fragment) n=1 Tax=Nicotiana attenuata TaxID=49451 RepID=A0A1J6IGP3_NICAT	-	-	-	-	-	-
Cannbio_000834	UniRef100_A0A2P5FQ32 Fructose-bisphosphate aldolase n=1 Tax=Trema orientalis TaxID=63057 RepID=A0A2P5FQ32_9ROSA	-	-	-2.22022	-	-	-
Cannbio_000835	UniRef100_A0A2P5BH75 Uncharacterized protein (Fragment) n=1 Tax=Trema orientalis TaxID=63057 RepID=A0A2P5BH75_9ROSA	-	-	-	-	-	-
Cannbio_000836	UniRef100_A0A2P5EK74 Coatomer subunit delta n=1 Tax=Trema orientalis TaxID=63057 RepID=A0A2P5EK74_9ROSA	-	-	-	-	-	-
Cannbio_000837	UniRef100_B9S2B7 Protein PPLZ12, putative n=1 Tax=Ricinus communis TaxID=3988 RepID=B9S2B7_RICCO	-	-	-	-	-	-
Cannbio_000838	UniRef100_UPI00077E8577 uncharacterized protein LOC107411773 isoform X1 n=1 Tax=Ziziphus jujuba TaxID=326968 RepID=UPI00077E8577	-	-	-	-	-	-
Cannbio_000839	UniRef100_W9R8C4 RING finger and CHY zinc finger domain-containing protein 1 n=1 Tax=Morus notabilis TaxID=981085 RepID=W9R8C4_9ROSA	-	-	-	-	-	-
Cannbio_000840	UniRef100_A0A2P5E3Q1 Aspartic peptidase n=1 Tax=Parasponia andersonii TaxID=3476 RepID=A0A2P5E3Q1_PARAD	-	-	-	-	-	-
Cannbio_000841	UniRef100_A0A2P5AJD2 CASP-like protein n=1 Tax=Parasponia andersonii TaxID=3476 RepID=A0A2P5AJD2_PARAD	-	-	-	-	-	-
Cannbio_000842	UniRef100_A0A2P5EG97 43kDa postsynaptic protein n=1 Tax=Trema orientalis TaxID=63057 RepID=A0A2P5EG97_9ROSA	-	-	-	-	-	-
Cannbio_000843	UniRef100_A0A061GC89 Ribosomal L28e protein family isoform 2 n=1 Tax=Theobroma cacao TaxID=3641 RepID=A0A061GC89_THECC	-	-	-	-	-	-
Cannbio_000844	UniRef100_A0A0L9U2B1 Uncharacterized protein n=1 Tax=Phaseolus angularis TaxID=3914 RepID=A0A0L9U2B1_PHAAN	-	-	-	-	-	-
Cannbio_000845	UniRef100_B0M0H3 MetE (Fragment) n=1 Tax=Quercus mongolica subsp. crispula TaxID=213178 RepID=B0M0H3_9ROSI	-	-	-	-	-	-
Cannbio_000846	UniRef100_UPI0005107EFE uncharacterized protein LOC103961518 n=1 Tax=Pyrus x bretschneideri TaxID=225117 RepID=UPI0005107EFE	-	-	-	-	-	-
Cannbio_000847	UniRef100_A0A2P5DUI7 Ribosomal protein n=1 Tax=Parasponia andersonii TaxID=3476 RepID=A0A2P5DUI7_PARAD	-	-	-	-	-	-
Cannbio_000848	UniRef100_A0A2P5CDC9 Photosystem II 5 kDa protein n=1 Tax=Parasponia andersonii TaxID=3476 RepID=A0A2P5CDC9_PARAD	-	-	-	-	-	-
Cannbio_000849	UniRef100_A0A2P5F5V0 Transmembrane protein n=1 Tax=Trema orientalis TaxID=63057 RepID=A0A2P5F5V0_9ROSA	-	-	-	-	-	-
Cannbio_000850	UniRef100_A0A2P5EUW4 Transferase n=1 Tax=Trema orientalis TaxID=63057 RepID=A0A2P5EUW4_9ROSA	-	-	-	-	-	-
Cannbio_000851	UniRef100_A0A1S3BIU4 Coatomer subunit alpha n=1 Tax=Cucumis melo TaxID=3656 RepID=A0A1S3BIU4_CUCME	-	-	-	-	-	-
Cannbio_000852	UniRef100_A0A2P5FAJ6 Multiple organellar RNA editing factor n=1 Tax=Trema orientalis TaxID=63057 RepID=A0A2P5FAJ6_9ROSA	-	-	-	-	-	-
Cannbio_000853	UniRef100_A0A2P5C1U6 PLAT/LH2 domain containing protein n=1 Tax=Parasponia andersonii TaxID=3476 RepID=A0A2P5C1U6_PARAD	-	-	-	-	-	-
Cannbio_000854	UniRef100_A0A2P5DFF6 Ribosomal protein n=1 Tax=Parasponia andersonii TaxID=3476 RepID=A0A2P5DFF6_PARAD	-	-	-	-	-	-
Cannbio_000855	UniRef100_A0A1D1Z707 Actin, plasmodial isoform (Fragment) n=1 Tax=Anthurium amnicola TaxID=1678845 RepID=A0A1D1Z707_9ARAE	-	-	-	-	-	-
Cannbio_000856	UniRef100_A0A2K3NW09 MAU2 chromatid cohesion factor (Fragment) n=1 Tax=Trifolium pratense TaxID=57577 RepID=A0A2K3NW09_TRIPR	-	-	-	-	-	-
Cannbio_000857	UniRef100_A5BN18 Uncharacterized protein n=1 Tax=Vitis vinifera TaxID=29760 RepID=A5BN18_VITVI	-	-	-	-	-	-
Cannbio_000858	UniRef100_A0A2P5F7E8 Oligopeptide transporter n=1 Tax=Trema orientalis TaxID=63057 RepID=A0A2P5F7E8_9ROSA	-	-	-	-	-	-
Cannbio_000859	UniRef100_A0A2H5NUY2 Uncharacterized protein n=3 Tax=Citrus TaxID=2706 RepID=A0A2H5NUY2_CITUN	-	-	-	-	-	-
Cannbio_000860	UniRef100_A0A2P5C4B5 Terpenoid cyclases/protein prenyltransferase alpha-alpha toroid n=1 Tax=Trema orientalis TaxID=63057 RepID=A0A2P5C4B5_9ROSA	-	-	-	-	-	-
Cannbio_000861	UniRef100_A0A2P5C4B5 Terpenoid cyclases/protein prenyltransferase alpha-alpha toroid n=1 Tax=Trema orientalis TaxID=63057 RepID=A0A2P5C4B5_9ROSA	-	-	-	-	-	-
Cannbio_000862	UniRef100_W9S2B7 Uncharacterized protein n=2 Tax=Morus notabilis TaxID=981085 RepID=W9S2B7_9ROSA	-	-	-	-	-	-
Cannbio_000863	UniRef100_A0A2P5CNG3 DnaJ domain containing protein n=1 Tax=Trema orientalis TaxID=63057 RepID=A0A2P5CNG3_9ROSA	-	-	-	-	-	-
Cannbio_000864	UniRef100_UPI00098D8343 phospholipid-transporting ATPase 3-like isoform X1 n=1 Tax=Cajanus cajan TaxID=3821 RepID=UPI00098D8343	-	-	-	-	-	-
Cannbio_000865	UniRef100_M5XGX9 Uncharacterized protein (Fragment) n=1 Tax=Prunus persica TaxID=3760 RepID=M5XGX9_PRUPE	-	-	-	-	-	-
Cannbio_000866	UniRef100_A0A2P5D796 Mitogen-activated protein kinase kinase kinase n=1 Tax=Trema orientalis TaxID=63057 RepID=A0A2P5D796_9ROSA	-	-	-	-	-	-
Cannbio_000867	UniRef100_A0A2P5ARC9 Small auxin-up RNA n=1 Tax=Parasponia andersonii TaxID=3476 RepID=A0A2P5ARC9_PARAD	-	-	-	-	-	-
Cannbio_000868	UniRef100_A0A2P5AJ51 rRNA-processing protein Fcf1/Utp n=1 Tax=Trema orientalis TaxID=63057 RepID=A0A2P5AJ51_9ROSA	-	-	-	-	-	-
Cannbio_000869	UniRef100_UPI0004989033 zinc finger AN1 domain-containing stress-associated protein 12-like n=1 Tax=Malus domestica TaxID=3750 RepID=UPI0004989033	-	-	-	-	-	-
Cannbio_000870	UniRef100_A0A2P5DMF2 Ribosomal protein n=1 Tax=Trema orientalis TaxID=63057 RepID=A0A2P5DMF2_9ROSA	-	-	-	-	-	-
Cannbio_000871	UniRef100_A0A2P5E4Y9 Mpv17/PMP n=1 Tax=Parasponia andersonii TaxID=3476 RepID=A0A2P5E4Y9_PARAD	-	-	-	-	-	-
Cannbio_000872	UniRef100_UPI000CE1DB55 uncharacterized protein LOC111983095 isoform X1 n=1 Tax=Quercus suber TaxID=58331 RepID=UPI000CE1DB55	-	-	-	-	-	-
Cannbio_000873	UniRef100_A0A287TN84 Uncharacterized protein n=1 Tax=Hordeum vulgare subsp. vulgare TaxID=112509 RepID=A0A287TN84_HORVV	-	-	-	-	-	-
Cannbio_000874	UniRef100_A0A2P5CU63 Phosphoesterase n=1 Tax=Trema orientalis TaxID=63057 RepID=A0A2P5CU63_9ROSA	-	-	-	-	-	-
Cannbio_000875	UniRef100_A0A2P5DPG9 Mitochodrial transcription termination factor n=1 Tax=Parasponia andersonii TaxID=3476 RepID=A0A2P5DPG9_PARAD	-	-	-	-	-	-
Cannbio_000876	UniRef100_UPI000CED296F uncharacterized protein LOC112095655 n=1 Tax=Citrus clementina TaxID=85681 RepID=UPI000CED296F	-	-	-3.87314	-	-	-
Cannbio_000877	UniRef100_A0A142EGM0 Truncated THCA synthase n=1 Tax=Cannabis sativa TaxID=3483 RepID=A0A142EGM0_CANSA	-	-	-	-	-	-
Cannbio_000878	UniRef100_UPI000CED1137 beta-galactosidase 9 isoform X2 n=1 Tax=Morus notabilis TaxID=981085 RepID=UPI000CED1137	-	-	-	-	-	-
Cannbio_000879	UniRef100_A0A2P5DF26 S-crystallin n=1 Tax=Parasponia andersonii TaxID=3476 RepID=A0A2P5DF26_PARAD	-	-	-	-	-	-
Cannbio_000880	UniRef100_A0A2P5CNL5 Dolichyl-diphosphooligosaccharide--protein glycosyltransferase subunit Swp n=1 Tax=Parasponia andersonii TaxID=3476 RepID=A0A2P5CNL5_PARAD	-	-	-	-	-	-
Cannbio_000881	UniRef100_A0A2P5BFT1 HAD hydrolase, subfamily IA n=1 Tax=Parasponia andersonii TaxID=3476 RepID=A0A2P5BFT1_PARAD	-	-	-	-	-	-
Cannbio_000882	UniRef100_I3S1S6 Adenosylhomocysteinase n=1 Tax=Lotus japonicus TaxID=34305 RepID=I3S1S6_LOTJA	-	-	-	-	-	-
Cannbio_000883	UniRef100_A0A2P5EUW2 Uncharacterized protein n=1 Tax=Trema orientalis TaxID=63057 RepID=A0A2P5EUW2_9ROSA	-	-	-	-	-	-
Cannbio_000884	UniRef100_W9R8H9 Uncharacterized protein n=1 Tax=Morus notabilis TaxID=981085 RepID=W9R8H9_9ROSA	-	-	-	-	-	-
Cannbio_000885	UniRef100_A0A2P5C3L9 Mitogen-activated protein kinase kinase kinase n=1 Tax=Parasponia andersonii TaxID=3476 RepID=A0A2P5C3L9_PARAD	-	-	-	-	-	-
Cannbio_000886	UniRef100_A0A1B7SBS2 Uncharacterized protein (Fragment) n=1 Tax=Ogataea polymorpha TaxID=460523 RepID=A0A1B7SBS2_9ASCO	-	-	-	-	-	-
Cannbio_000887	UniRef100_A0A2K3K5K7 Retrotransposon Ty-3/Gypsy protein (Fragment) n=1 Tax=Trifolium pratense TaxID=57577 RepID=A0A2K3K5K7_TRIPR	-	-	-	-	-	-
Cannbio_000888	UniRef100_A0A2P5FXS3 Dolichyl-diphosphooligosaccharide--protein glycosyltransferase 48 kDa subunit n=1 Tax=Trema orientalis TaxID=63057 RepID=A0A2P5FXS3_9ROSA	-	-	-	-	-	-
Cannbio_000889	UniRef100_A0A2P5FTH1 Xanthine dehydrogenase C subunit (Fragment) n=1 Tax=Trema orientalis TaxID=63057 RepID=A0A2P5FTH1_9ROSA	-	-	-	-	-	-
Cannbio_000890	UniRef100_UPI000CED6EDD heat shock factor protein HSF24 n=1 Tax=Morus notabilis TaxID=981085 RepID=UPI000CED6EDD	-	-	-	-	-	-
Cannbio_000891	UniRef100_UPI000CED444E uncharacterized protein LOC21404952 isoform X1 n=1 Tax=Morus notabilis TaxID=981085 RepID=UPI000CED444E	-	-	-	-	-	-
Cannbio_000892	UniRef100_UPI000CED60EF zinc finger CCCH domain-containing protein 18 isoform X1 n=1 Tax=Morus notabilis TaxID=981085 RepID=UPI000CED60EF	-	-	-	-	-	-
Cannbio_000893	UniRef100_A0A2P5DG12 Serine/threonine-protein phosphatase 2A 55 kDa regulatory subunit B n=1 Tax=Parasponia andersonii TaxID=3476 RepID=A0A2P5DG12_PARAD	-	-	-	-	-	-
Cannbio_000894	UniRef100_A0A058ZYH1 Uncharacterized protein n=2 Tax=Eucalyptus grandis TaxID=71139 RepID=A0A058ZYH1_EUCGR	-	-	-	-	-	-
Cannbio_000895	UniRef100_A0A2P5BPH5 Protein Networked (NET), actin-binding (NAB) domain containing protein n=1 Tax=Trema orientalis TaxID=63057 RepID=A0A2P5BPH5_9ROSA	-	-	-	-	-	-
Cannbio_000896	UniRef100_Q944B8 Hevein-like protein n=1 Tax=Sambucus nigra TaxID=4202 RepID=Q944B8_SAMNI	-4.00821	-4.07698	-4.41283	-	-	-
Cannbio_000897	UniRef100_A0A2P5FQ90 Arginine decarboxylase n=1 Tax=Trema orientalis TaxID=63057 RepID=A0A2P5FQ90_9ROSA	-	-	-	-	-	-
Cannbio_000898	UniRef100_A0A1S3C1P8 stomatal closure-related actin-binding protein 2 isoform X1 n=1 Tax=Cucumis melo TaxID=3656 RepID=A0A1S3C1P8_CUCME	-	-	-	-	-	-
Cannbio_000899	UniRef100_UPI000BBE6F72 alanine aminotransferase 1, mitochondrial isoform X1 n=1 Tax=Brassica napus TaxID=3708 RepID=UPI000BBE6F72	-	-	-	-	-	-
Cannbio_000900	UniRef100_A5ACX0 Uncharacterized protein n=1 Tax=Vitis vinifera TaxID=29760 RepID=A5ACX0_VITVI	-	-	-	-	-	-
Cannbio_000901	UniRef100_A0A0R0FRH0 Chlorophyll a-b binding protein, chloroplastic (Fragment) n=1 Tax=Glycine max TaxID=3847 RepID=A0A0R0FRH0_SOYBN	-	-	-	-	-	-
Cannbio_000902	UniRef100_A0A2P5DGI6 INO80 complex, subunit Ies n=1 Tax=Trema orientalis TaxID=63057 RepID=A0A2P5DGI6_9ROSA	-	-	-	-	-	-
Cannbio_000903	UniRef100_A0A2P5F3I9 Tetratricopeptide-like helical domain containing protein n=1 Tax=Trema orientalis TaxID=63057 RepID=A0A2P5F3I9_9ROSA	-	-	-	-	-	-
Cannbio_000904	UniRef100_A0A1U8JEB1 eukaryotic peptide chain release factor GTP-binding subunit ERF3A-like isoform X3 n=1 Tax=Gossypium hirsutum TaxID=3635 RepID=A0A1U8JEB1_GOSHI	-	-	-	-	-	-
Cannbio_000905	UniRef100_E6PDN8 Uncharacterized protein n=1 Tax=mine drainage metagenome TaxID=410659 RepID=E6PDN8_9ZZZZ	-	-	-	-	-	-
Cannbio_000906	UniRef100_A0A2P5CJ59 Ubiquitin-fold modifier-conjugating enzyme n=1 Tax=Parasponia andersonii TaxID=3476 RepID=A0A2P5CJ59_PARAD	-	-	-	-	-	-
Cannbio_000907	UniRef100_A0A2P5B6C4 Tyrosine-protein kinase (Fragment) n=1 Tax=Parasponia andersonii TaxID=3476 RepID=A0A2P5B6C4_PARAD	-	-	-	-	-	-
Cannbio_000908	UniRef100_W9SSG9 Uncharacterized protein n=1 Tax=Morus notabilis TaxID=981085 RepID=W9SSG9_9ROSA	-	-	-	-	-	-
Cannbio_000909	UniRef100_A0A2P5C4L7 Beta-glucanase n=1 Tax=Parasponia andersonii TaxID=3476 RepID=A0A2P5C4L7_PARAD	-	-	-	-	-	-
Cannbio_000910	UniRef100_A0A2I0L6L9 Uncharacterized protein n=1 Tax=Punica granatum TaxID=22663 RepID=A0A2I0L6L9_PUNGR	-	-	-	-	-	-
Cannbio_000911	UniRef100_UPI00053C3A42 tryptophan--tRNA ligase, cytoplasmic n=1 Tax=Tarenaya hassleriana TaxID=28532 RepID=UPI00053C3A42	-	-	-	-	-	-
Cannbio_000912	UniRef100_A0A2P5CNX0 Uncharacterized protein n=1 Tax=Parasponia andersonii TaxID=3476 RepID=A0A2P5CNX0_PARAD	-	-	-	-	-	-
Cannbio_000913	UniRef100_A0A2P5EZ94 PAR n=1 Tax=Trema orientalis TaxID=63057 RepID=A0A2P5EZ94_9ROSA	-	-	-	-	-	-
Cannbio_000914	UniRef100_UPI000B5D11F9 protein tesmin/TSO1-like CXC 2 isoform X1 n=1 Tax=Manihot esculenta TaxID=3983 RepID=UPI000B5D11F9	-	-	-	-	-	-
Cannbio_000915	UniRef100_A0A2P5CTW6 Wall-associated receptor kinase n=1 Tax=Parasponia andersonii TaxID=3476 RepID=A0A2P5CTW6_PARAD	-	-	-	-	-	-
Cannbio_000916	UniRef100_A0A2P5F3P7 NAD kinase/diacylglycerol kinase-like domain containing protein n=1 Tax=Trema orientalis TaxID=63057 RepID=A0A2P5F3P7_9ROSA	-	-	-	-	-	-
Cannbio_000917	UniRef100_A0A2R6R1F9 40S ribosomal protein S24 n=1 Tax=Actinidia chinensis var. chinensis TaxID=1590841 RepID=A0A2R6R1F9_ACTCH	-	-	-	-	-	-
Cannbio_000918	UniRef100_UPI000C20F364 heat shock protein 90-5, chloroplastic-like n=1 Tax=Cucurbita moschata TaxID=3662 RepID=UPI000C20F364	-	-	-	-	-	-
Cannbio_000919	UniRef100_P85894 Non-specific lipid-transfer protein 1 n=1 Tax=Morus nigra TaxID=85232 RepID=LTP1_MORNI	-	-	-	-	-	-
Cannbio_000920	UniRef100_U5CW25 Uncharacterized protein n=1 Tax=Amborella trichopoda TaxID=13333 RepID=U5CW25_AMBTC	-	-	-	-	-	-
Cannbio_000921	UniRef100_A0A2P5ESU7 Malic enzyme n=2 Tax=Mesangiospermae TaxID=1437183 RepID=A0A2P5ESU7_9ROSA	-	-	-	-	-	-
Cannbio_000922	UniRef100_A0A2P5CZF3 Cytochrome b5-like heme/steroid binding domain containing protein n=1 Tax=Trema orientalis TaxID=63057 RepID=A0A2P5CZF3_9ROSA	-	-	-	-	-	-
Cannbio_000923	UniRef100_B0ZB59 O-methyltransferase 5 n=1 Tax=Humulus lupulus TaxID=3486 RepID=B0ZB59_HUMLU	-	-	-	-	-	-
Cannbio_000924	UniRef100_A0A2P5C775 Alpha/Beta hydrolase n=1 Tax=Trema orientalis TaxID=63057 RepID=A0A2P5C775_9ROSA	-	-	-	-	-	-
Cannbio_000925	UniRef100_A0A2P5F5K4 Kinesin-like protein n=1 Tax=Trema orientalis TaxID=63057 RepID=A0A2P5F5K4_9ROSA	-	-	3.71139	-	-	-
Cannbio_000926	UniRef100_A0A2P5FUG4 Small heat shock protein HSP n=1 Tax=Trema orientalis TaxID=63057 RepID=A0A2P5FUG4_9ROSA	-	-	-	-	-	-
Cannbio_000927	UniRef100_R6IML5 Uncharacterized protein n=1 Tax=Azospirillum sp. CAG:260 TaxID=1262706 RepID=R6IML5_9PROT	-	-	-	-	3.0326	-
Cannbio_000928	UniRef100_UPI000CED2432 uncharacterized protein LOC21393384 isoform X2 n=1 Tax=Morus notabilis TaxID=981085 RepID=UPI000CED2432	-	-	-	-	-	-
Cannbio_000929	UniRef100_A0A2P5F2U7 ARID DNA-binding domain containing protein n=1 Tax=Trema orientalis TaxID=63057 RepID=A0A2P5F2U7_9ROSA	-	-	-	-	-	-
Cannbio_000930	UniRef100_N0E094 Uncharacterized protein n=1 Tax=Tetrasphaera elongata Lp2 TaxID=1193181 RepID=N0E094_9MICO	-	-	-	-	-	-
Cannbio_000931	UniRef100_A0A2P5EV38 Lipoamide Acyltransferase n=1 Tax=Trema orientalis TaxID=63057 RepID=A0A2P5EV38_9ROSA	-	-	-	-	-	-
Cannbio_000932	UniRef100_A0A2P5FA09 Rho GTPase activating protein n=1 Tax=Trema orientalis TaxID=63057 RepID=A0A2P5FA09_9ROSA	-	-	-2.2307	-	-	-
Cannbio_000933	UniRef100_A0A2P5BMJ8 Guanine nucleotide-binding protein, beta subunit n=1 Tax=Parasponia andersonii TaxID=3476 RepID=A0A2P5BMJ8_PARAD	-	-	-	-	-	-
Cannbio_000934	UniRef100_A0A2P5FWL3 FRIGIDA-like protein n=1 Tax=Trema orientalis TaxID=63057 RepID=A0A2P5FWL3_9ROSA	-	-	-	-	-	-
Cannbio_000935	UniRef100_A0A1U8KP93 bifunctional purple acid phosphatase 26-like n=1 Tax=Gossypium hirsutum TaxID=3635 RepID=A0A1U8KP93_GOSHI	-	-	-	-	-	-
Cannbio_000936	UniRef100_UPI0005403705 uncharacterized protein LOC104892696 n=1 Tax=Beta vulgaris subsp. vulgaris TaxID=3555 RepID=UPI0005403705	-	-	-	-	-	-
Cannbio_000937	UniRef100_A0A1J6INB2 Udp-galactoseudp-glucose transporter 5 n=2 Tax=Nicotiana attenuata TaxID=49451 RepID=A0A1J6INB2_NICAT	-	-	-	-	-	-
Cannbio_000938	UniRef100_A0A2P5F9V6 S-locus glycoprotein n=1 Tax=Trema orientalis TaxID=63057 RepID=A0A2P5F9V6_9ROSA	-	-	-	-	-	-
Cannbio_000939	UniRef100_A0A0B7NNL7 Uncharacterized protein n=2 Tax=cellular organisms TaxID=131567 RepID=A0A0B7NNL7_9FUNG	-	-	-	-	-	-
Cannbio_000940	UniRef100_A0A1S2XUZ7 triosephosphate isomerase, chloroplastic n=1 Tax=Cicer arietinum TaxID=3827 RepID=A0A1S2XUZ7_CICAR	-	-	-	-	-	-
Cannbio_000941	UniRef100_UPI000B7B01FF probable phospholipid hydroperoxide glutathione peroxidase n=1 Tax=Prunus avium TaxID=42229 RepID=UPI000B7B01FF	-	-	-	-	-	-
Cannbio_000942	UniRef100_UPI000CED65EE cytochrome P450 71D11 n=1 Tax=Morus notabilis TaxID=981085 RepID=UPI000CED65EE	-	-	-	-	-	-
Cannbio_000943	UniRef100_UPI00077E54F6 60S ribosomal protein L15-1-like n=1 Tax=Ziziphus jujuba TaxID=326968 RepID=UPI00077E54F6	-	-	-	-	-	-
Cannbio_000944	UniRef100_A0A2P5ESU1 Late embryogenesis abundant protein n=2 Tax=Trema orientalis TaxID=63057 RepID=A0A2P5ESU1_9ROSA	-	-	-	-	-	-
Cannbio_000945	UniRef100_A0A2P5C8W6 Uncharacterized protein (Fragment) n=1 Tax=Trema orientalis TaxID=63057 RepID=A0A2P5C8W6_9ROSA	-	-	2.53076	-	-	-
Cannbio_000946	UniRef100_J9I0R4 Uncharacterized protein n=1 Tax=Oxytricha trifallax TaxID=1172189 RepID=J9I0R4_9SPIT	-	-	-	-	-	-
Cannbio_000947	UniRef100_A0A2P5DMG8 Thioredoxin n=1 Tax=Parasponia andersonii TaxID=3476 RepID=A0A2P5DMG8_PARAD	-	-	-	-	-	-
Cannbio_000948	UniRef100_A0A2P5EPD7 Oxoglutarate/iron-dependent dioxygenase n=1 Tax=Trema orientalis TaxID=63057 RepID=A0A2P5EPD7_9ROSA	-	-	-	-	-	-
Cannbio_000949	UniRef100_M5XF85 Uncharacterized protein n=1 Tax=Prunus persica TaxID=3760 RepID=M5XF85_PRUPE	-	-	-	-	-	-
Cannbio_000950	UniRef100_A0A2P5B354 Serine/threonine protein kinase n=1 Tax=Parasponia andersonii TaxID=3476 RepID=A0A2P5B354_PARAD	-2.1256	-	-	-	-	-
Cannbio_000951	UniRef100_UPI00053C668A uncharacterized protein LOC104808873 n=1 Tax=Tarenaya hassleriana TaxID=28532 RepID=UPI00053C668A	-	-	-	-	-	-
Cannbio_000952	UniRef100_A0A2P5AIM9 S-crystallin n=1 Tax=Trema orientalis TaxID=63057 RepID=A0A2P5AIM9_9ROSA	-	-	-	-	-	-
Cannbio_000953	UniRef100_A0A0P5CJV8 Uncharacterized protein n=1 Tax=Daphnia magna TaxID=35525 RepID=A0A0P5CJV8_9CRUS	-	-	-	-	-	-
Cannbio_000954	UniRef100_A0A2P5FR14 Tetratricopeptide-like helical domain containing protein n=1 Tax=Trema orientalis TaxID=63057 RepID=A0A2P5FR14_9ROSA	-	-	-	-	-	-
Cannbio_000955	UniRef100_A0A1B2Z6L8 Uncharacterized protein n=1 Tax=uncultured bacterium TaxID=77133 RepID=A0A1B2Z6L8_9BACT	-	-	-	-	-	-
Cannbio_000956	UniRef100_A0A2P5AEL2 DNA helicase (DNA repair), Rad3 type n=1 Tax=Parasponia andersonii TaxID=3476 RepID=A0A2P5AEL2_PARAD	-	-	-	-	-	-
Cannbio_000957	UniRef100_A0A2P5B883 Smr domain containing protein n=1 Tax=Trema orientalis TaxID=63057 RepID=A0A2P5B883_9ROSA	-	-	-	-	-	-
Cannbio_000958	UniRef100_A0A2P5B7Y7 Uncharacterized protein (Fragment) n=1 Tax=Parasponia andersonii TaxID=3476 RepID=A0A2P5B7Y7_PARAD	-	-	-	-	-	-
Cannbio_000959	UniRef100_W9SAW1 Expansin n=1 Tax=Morus notabilis TaxID=981085 RepID=W9SAW1_9ROSA	-	-	-	-	-	-
Cannbio_000960	UniRef100_H9A8L2 Acyl-activating enzyme 13 n=1 Tax=Cannabis sativa TaxID=3483 RepID=H9A8L2_CANSA	-	-	-	-	-	-
Cannbio_000961	UniRef100_A0A0P6CA82 Uncharacterized protein (Fragment) n=1 Tax=Daphnia magna TaxID=35525 RepID=A0A0P6CA82_9CRUS	-	-	-	-	-	-
Cannbio_000962	UniRef100_A0A0D2R5G0 Uncharacterized protein n=1 Tax=Gossypium raimondii TaxID=29730 RepID=A0A0D2R5G0_GOSRA	-	-	-	-	-	-
Cannbio_000963	UniRef100_A0A2P5FUJ1 Somatic embryogenesis receptor-like kinase n=1 Tax=Trema orientalis TaxID=63057 RepID=A0A2P5FUJ1_9ROSA	-	-	-	-	-	-
Cannbio_000964	UniRef100_A0A2P5DSA3 CASP-like protein n=1 Tax=Trema orientalis TaxID=63057 RepID=A0A2P5DSA3_9ROSA	-	-	-	-	-	-
Cannbio_000965	UniRef100_UPI0002C2DCAE 60S ribosomal protein L36-2-like n=1 Tax=Fragaria vesca subsp. vesca TaxID=101020 RepID=UPI0002C2DCAE	-	-	-	-	-	-
Cannbio_000966	UniRef100_Q9FV18 NAD-dependent malic enzyme (Fragment) n=1 Tax=Cucurbita pepo TaxID=3663 RepID=Q9FV18_CUCPE	-	-	-	-	-	-
Cannbio_000967	UniRef100_A0A2P5DV90 Poly A polymerase n=1 Tax=Parasponia andersonii TaxID=3476 RepID=A0A2P5DV90_PARAD	-	-	-	-	-	-
Cannbio_000968	UniRef100_A0A2P5E2T0 Defective in cullin neddylation protein n=1 Tax=Parasponia andersonii TaxID=3476 RepID=A0A2P5E2T0_PARAD	-	-	-	-	-	-
Cannbio_000969	UniRef100_A0A2P5B3Z9 Protein FLOWERING LOCUS T n=1 Tax=Parasponia andersonii TaxID=3476 RepID=A0A2P5B3Z9_PARAD	-	-2.09364	-	-	-	-
Cannbio_000970	UniRef100_UPI00077EAD95 putative disease resistance RPP13-like protein 1 isoform X1 n=1 Tax=Ziziphus jujuba TaxID=326968 RepID=UPI00077EAD95	-	-	-	-	-	-
Cannbio_000971	UniRef100_A0A0V0YZE0 Heat shock protein 81-3 n=2 Tax=Eukaryota TaxID=2759 RepID=A0A0V0YZE0_9BILA	-	-	-	-	-	-
Cannbio_000972	UniRef100_A0A2P5FCI8 Mitogen-activated protein kinase kinase kinase n=1 Tax=Trema orientalis TaxID=63057 RepID=A0A2P5FCI8_9ROSA	-	-	-	-	-	-
Cannbio_000973	UniRef100_A0A2P5EGW5 14-3-3 protein n=1 Tax=Trema orientalis TaxID=63057 RepID=A0A2P5EGW5_9ROSA	-	-	-	-	-	-
Cannbio_000974	UniRef100_A0A2P5CZI4 Octamer-binding transcription factor n=1 Tax=Trema orientalis TaxID=63057 RepID=A0A2P5CZI4_9ROSA	-	-	-	-	-	-
Cannbio_000975	UniRef100_UPI000510CD96 18.1 kDa class I heat shock protein-like n=1 Tax=Pyrus x bretschneideri TaxID=225117 RepID=UPI000510CD96	-	-	-	-	-	-
Cannbio_000976	UniRef100_A0A2P5CRY0 Pectate lyase n=1 Tax=Parasponia andersonii TaxID=3476 RepID=A0A2P5CRY0_PARAD	-	2.08876	-	-	-	-
Cannbio_000977	UniRef100_A0A2P5CEQ7 Sucrose phosphate synthase n=1 Tax=Trema orientalis TaxID=63057 RepID=A0A2P5CEQ7_9ROSA	-	-	-	-	-	-
Cannbio_000978	UniRef100_A0A2P5AF39 GRAS transcription factor n=1 Tax=Parasponia andersonii TaxID=3476 RepID=A0A2P5AF39_PARAD	-	-	-	-	-	-
Cannbio_000979	UniRef100_A0A2P5DS79 Arf GTPase activating protein n=1 Tax=Trema orientalis TaxID=63057 RepID=A0A2P5DS79_9ROSA	-	-	-	-	-	-
Cannbio_000980	UniRef100_UPI000CECF2C8 putative disease resistance protein At1g50180 n=1 Tax=Morus notabilis TaxID=981085 RepID=UPI000CECF2C8	-	-	-	-	-	-
Cannbio_000981	UniRef100_W9RMD4 Uncharacterized protein n=1 Tax=Morus notabilis TaxID=981085 RepID=W9RMD4_9ROSA	-	-	-	-	-	-
Cannbio_000982	UniRef100_A0A2P4M481 Cyclic nucleotide-gated ion channel 2 n=1 Tax=Quercus suber TaxID=58331 RepID=A0A2P4M481_QUESU	-	-	-	-	-	-
Cannbio_000983	UniRef100_A0A2P5B606 Mitogen-activated protein kinase kinase kinase n=1 Tax=Trema orientalis TaxID=63057 RepID=A0A2P5B606_9ROSA	-	-	-	-	-	-
Cannbio_000984	UniRef100_UPI000B77178A caffeic acid 3-O-methyltransferase-like n=1 Tax=Chenopodium quinoa TaxID=63459 RepID=UPI000B77178A	-	-	-	-	-	-
Cannbio_000985	UniRef100_A0A2P5FBN1 60S acidic ribosomal protein P0 n=1 Tax=Trema orientalis TaxID=63057 RepID=A0A2P5FBN1_9ROSA	-	-	-	-	-	-
Cannbio_000986	UniRef100_A0A2P5BVY0 Cysteine alpha-hairpin motif superfamily n=1 Tax=Parasponia andersonii TaxID=3476 RepID=A0A2P5BVY0_PARAD	-	-	-	-	-	-
Cannbio_000987	UniRef100_A0A2P5APD6 SUF system FeS cluster assembly n=1 Tax=Parasponia andersonii TaxID=3476 RepID=A0A2P5APD6_PARAD	-	-	-	-	-	-
Cannbio_000988	UniRef100_UPI00049914BE ketol-acid reductoisomerase, chloroplastic-like n=1 Tax=Malus domestica TaxID=3750 RepID=UPI00049914BE	-	-	-	-	-	-
Cannbio_000989	UniRef100_A0A2P5XC00 Uncharacterized protein n=1 Tax=Gossypium barbadense TaxID=3634 RepID=A0A2P5XC00_GOSBA	-	-	-	-	-	-
Cannbio_000990	UniRef100_A0A2P5A5Q8 BURP domain containing protein n=1 Tax=Parasponia andersonii TaxID=3476 RepID=A0A2P5A5Q8_PARAD	-	-	-	-	-	-
Cannbio_000991	UniRef100_A0A0D3BWC2 Peptidyl-prolyl cis-trans isomerase n=1 Tax=Brassica oleracea var. oleracea TaxID=109376 RepID=A0A0D3BWC2_BRAOL	-	-	-	-	-	-
Cannbio_000992	UniRef100_C5WZ79 Uncharacterized protein n=1 Tax=Sorghum bicolor TaxID=4558 RepID=C5WZ79_SORBI	-	-	-	-	-	-
Cannbio_000993	UniRef100_Q8LP21 Flavanone 3-hydroxylase n=1 Tax=Nierembergia sp. NB17 TaxID=184877 RepID=Q8LP21_9SOLA	-	-	-	-	-	-
Cannbio_000994	UniRef100_A0A0R0FH00 Uncharacterized protein n=1 Tax=Glycine max TaxID=3847 RepID=A0A0R0FH00_SOYBN	-	-	-	-	-	-
Cannbio_000995	UniRef100_A9PC62 Eukaryotic translation initiation factor 3 subunit K n=1 Tax=Populus trichocarpa TaxID=3694 RepID=A9PC62_POPTR	-	-	-	-	-	-
Cannbio_000996	UniRef100_U5CU09 Uncharacterized protein (Fragment) n=1 Tax=Amborella trichopoda TaxID=13333 RepID=U5CU09_AMBTC	-	-	-	-	-	-
Cannbio_000997	UniRef100_A0A2P5EPV4 Fatty acid hydroxylase n=1 Tax=Trema orientalis TaxID=63057 RepID=A0A2P5EPV4_9ROSA	-	-	2.29715	-	-	-
Cannbio_000998	UniRef100_A0A2P5AMZ8 Transferase n=1 Tax=Trema orientalis TaxID=63057 RepID=A0A2P5AMZ8_9ROSA	-	-	-2.14709	-	-	-
Cannbio_000999	UniRef100_B9SA09 DNA binding protein, putative n=1 Tax=Ricinus communis TaxID=3988 RepID=B9SA09_RICCO	-	-	-	-	-	-
Cannbio_001000	UniRef100_A0A2P2MU20 Uncharacterized protein n=1 Tax=Rhizophora mucronata TaxID=61149 RepID=A0A2P2MU20_RHIMU	-	-	-	-	-	-
Cannbio_001001	UniRef100_A0A2P5FKA4 Glycosyltransferase n=1 Tax=Trema orientalis TaxID=63057 RepID=A0A2P5FKA4_9ROSA	-	-	-	-	-	-
Cannbio_001002	UniRef100_A0A2P5CYP2 Sugar phosphate transporter domain containing protein n=1 Tax=Trema orientalis TaxID=63057 RepID=A0A2P5CYP2_9ROSA	-	-	-	-	-	-
Cannbio_001003	UniRef100_A0A2P5AL31 Glycoside hydrolase n=1 Tax=Parasponia andersonii TaxID=3476 RepID=A0A2P5AL31_PARAD	-	-	-	-	-	-
Cannbio_001004	UniRef100_A0A2P5AL31 Glycoside hydrolase n=1 Tax=Parasponia andersonii TaxID=3476 RepID=A0A2P5AL31_PARAD	-	-	-	-	-	-
Cannbio_001005	UniRef100_W9RKN3 Uncharacterized protein n=1 Tax=Morus notabilis TaxID=981085 RepID=W9RKN3_9ROSA	-	-	-	-	-	-
Cannbio_001006	UniRef100_F6HTW5 Uncharacterized protein n=1 Tax=Vitis vinifera TaxID=29760 RepID=F6HTW5_VITVI	-	-	-	-	-	-
Cannbio_001007	UniRef100_W9SC21 Transmembrane 9 superfamily member n=1 Tax=Morus notabilis TaxID=981085 RepID=W9SC21_9ROSA	-	-	-	-	-	-
Cannbio_001008	UniRef100_A0A2P5EEQ1 Peroxidase n=1 Tax=Trema orientalis TaxID=63057 RepID=A0A2P5EEQ1_9ROSA	-	-	-	-	-	-
Cannbio_001009	UniRef100_A0A2P5B549 Peroxidase n=1 Tax=Parasponia andersonii TaxID=3476 RepID=A0A2P5B549_PARAD	-	-	-	-	-	-
Cannbio_001010	UniRef100_A0A2P5DNX0 Glutamate decarboxylase n=1 Tax=Parasponia andersonii TaxID=3476 RepID=A0A2P5DNX0_PARAD	-	-	-	-	-	-
Cannbio_001011	UniRef100_A0A2P5CE21 Leucine-rich repeat domain containing protein n=1 Tax=Parasponia andersonii TaxID=3476 RepID=A0A2P5CE21_PARAD	-	-2.10623	-3.05419	-	-	-
Cannbio_001012	UniRef100_UPI000CED0ADB adenylosuccinate synthetase 2, chloroplastic n=1 Tax=Morus notabilis TaxID=981085 RepID=UPI000CED0ADB	-	-	-	-	-	-
Cannbio_001013	UniRef100_A0A2P5G1D6 Uncharacterized protein n=1 Tax=Trema orientalis TaxID=63057 RepID=A0A2P5G1D6_9ROSA	-	-	-	-	-	-
Cannbio_001014	UniRef100_UPI00077EB53D 60S ribosomal protein L10a n=1 Tax=Ziziphus jujuba TaxID=326968 RepID=UPI00077EB53D	-	-	-	-	-	-
Cannbio_001015	UniRef100_A0A0D2R3J2 Uncharacterized protein n=1 Tax=Gossypium raimondii TaxID=29730 RepID=A0A0D2R3J2_GOSRA	-	-	-	-	-	-
Cannbio_001016	UniRef100_A0A2P5E6Z2 Lipoxygenase n=1 Tax=Trema orientalis TaxID=63057 RepID=A0A2P5E6Z2_9ROSA	-	-	-	-	-	-
Cannbio_001017	UniRef100_A0A2P5CMD6 Aspartic peptidase n=1 Tax=Trema orientalis TaxID=63057 RepID=A0A2P5CMD6_9ROSA	-	-	-	-	-	-
Cannbio_001018	UniRef100_A0A2P5CBA5 Phosphoglycerate kinase n=1 Tax=Trema orientalis TaxID=63057 RepID=A0A2P5CBA5_9ROSA	-	-	-	-	-	-
Cannbio_001019	UniRef100_A0A2P5EAC6 Glyoxalase-like domain containing protein n=1 Tax=Trema orientalis TaxID=63057 RepID=A0A2P5EAC6_9ROSA	-	-	-	-	-	-
Cannbio_001020	UniRef100_A0A2P5FBX5 Glucose-6-phosphate dehydrogenase n=2 Tax=Cannabaceae TaxID=3481 RepID=A0A2P5FBX5_9ROSA	-	-	-	-	-	-
Cannbio_001021	UniRef100_A0A151TJH1 Heat shock protein STI n=1 Tax=Cajanus cajan TaxID=3821 RepID=A0A151TJH1_CAJCA	-	-	-	-	-	-
Cannbio_001022	UniRef100_W9RHK9 L-allo-threonine aldolase n=2 Tax=Morus notabilis TaxID=981085 RepID=W9RHK9_9ROSA	-2.71943	-3.35368	-2.96801	-	-	-
Cannbio_001023	UniRef100_A0A2P5ERM5 Two-component response regulator n=1 Tax=Trema orientalis TaxID=63057 RepID=A0A2P5ERM5_9ROSA	-	-	-	-	-	-
Cannbio_001024	UniRef100_A0A2G3BUH6 Uncharacterized protein n=1 Tax=Capsicum chinense TaxID=80379 RepID=A0A2G3BUH6_CAPCH	-	-	-	-	-	-
Cannbio_001025	UniRef100_S4W5U9 Uncharacterized protein n=1 Tax=uncultured bacterium 125003-E23 TaxID=1343839 RepID=S4W5U9_9BACT	-	-	-	-	-	-
Cannbio_001026	UniRef100_A0A2P5FH39 GPCR kinase (Fragment) n=1 Tax=Trema orientalis TaxID=63057 RepID=A0A2P5FH39_9ROSA	-	-	-	-	-	-
Cannbio_001027	UniRef100_A0A251N294 Uncharacterized protein n=1 Tax=Prunus persica TaxID=3760 RepID=A0A251N294_PRUPE	-	-	-	-	-	-
Cannbio_001028	UniRef100_UPI000C20ED8A 40S ribosomal protein S8-like n=1 Tax=Cucurbita moschata TaxID=3662 RepID=UPI000C20ED8A	-	-	-	-	-	-
Cannbio_001029	UniRef100_A0A255PRF1 Uncharacterized protein n=1 Tax=Streptomyces sp. FBKL.4005 TaxID=2015515 RepID=A0A255PRF1_9ACTN	-	-	-	-	-	-
Cannbio_001030	UniRef100_A0A2P5E6C5 Lipase n=1 Tax=Trema orientalis TaxID=63057 RepID=A0A2P5E6C5_9ROSA	-	-	2.3515	-	-	-
Cannbio_001031	UniRef100_A0A2P5F351 43kDa postsynaptic protein n=1 Tax=Trema orientalis TaxID=63057 RepID=A0A2P5F351_9ROSA	-	-	-	-	-	-
Cannbio_001032	UniRef100_A0A2P5DZJ9 START-like domain containing protein n=1 Tax=Trema orientalis TaxID=63057 RepID=A0A2P5DZJ9_9ROSA	-	-	3.13735	-	-	-
Cannbio_001033	UniRef100_UPI00057B3CF8 uncharacterized protein LOC105123318 n=1 Tax=Populus euphratica TaxID=75702 RepID=UPI00057B3CF8	-	-	-	-	-	-
Cannbio_001034	UniRef100_A0A2P5EZG0 HAD hydrolase, subfamily IA n=1 Tax=Trema orientalis TaxID=63057 RepID=A0A2P5EZG0_9ROSA	-	-	-	-	-	-
Cannbio_001035	UniRef100_A0A2P5EWU1 Subtilase n=1 Tax=Trema orientalis TaxID=63057 RepID=A0A2P5EWU1_9ROSA	-	-	-	-	-	-
Cannbio_001036	UniRef100_G7J2E8 DUF399 family protein n=2 Tax=Medicago truncatula TaxID=3880 RepID=G7J2E8_MEDTR	-	-	-	-	-	-
Cannbio_001037	UniRef100_Q9M5X2 Heat-shock protein 80 (Fragment) n=1 Tax=Euphorbia esula TaxID=3993 RepID=Q9M5X2_EUPES	-	-	-	-	-	-
Cannbio_001038	UniRef100_A0A2P5F629 Acyl-CoA oxidase n=1 Tax=Trema orientalis TaxID=63057 RepID=A0A2P5F629_9ROSA	-	-	-	-	-	-
Cannbio_001039	UniRef100_A0A2P5DID0 WRKY domain containing protein n=1 Tax=Parasponia andersonii TaxID=3476 RepID=A0A2P5DID0_PARAD	-	-	-	-	-	-
Cannbio_001040	UniRef100_A0A2P5G1B8 Translation elongation factor n=1 Tax=Trema orientalis TaxID=63057 RepID=A0A2P5G1B8_9ROSA	-	-	-2.11018	-	-	-
Cannbio_001041	UniRef100_A0A2N0NGR7 Uncharacterized protein (Fragment) n=1 Tax=Rhizophagus irregularis TaxID=588596 RepID=A0A2N0NGR7_9GLOM	-	-	-	-	-	-
Cannbio_001042	UniRef100_K3YM51 Uncharacterized protein n=1 Tax=Setaria italica TaxID=4555 RepID=K3YM51_SETIT	-	-	-	-	-	-
Cannbio_001043	UniRef100_C6TLK6 Uncharacterized protein n=1 Tax=Glycine max TaxID=3847 RepID=C6TLK6_SOYBN	-	-	-	-	-	-
Cannbio_001044	UniRef100_E7CD77 Ferredoxin-NADP reductase (Fragment) n=2 Tax=Lycopersicon TaxID=49274 RepID=E7CD77_9SOLN	-	-	-	-	-	-
Cannbio_001045	UniRef100_M5XDZ1 Uncharacterized protein n=32 Tax=Mesangiospermae TaxID=1437183 RepID=M5XDZ1_PRUPE	-	-	-	-	-	-
Cannbio_001046	UniRef100_A0A2P5BXI4 Transcriptional repressor poly-beta-hydroxybutyrate-responsive n=1 Tax=Parasponia andersonii TaxID=3476 RepID=A0A2P5BXI4_PARAD	-	-	-	-	-	-
Cannbio_001047	UniRef100_B7FIX5 Uncharacterized protein n=1 Tax=Medicago truncatula TaxID=3880 RepID=B7FIX5_MEDTR	-	-	-	-	-	-
Cannbio_001048	UniRef100_A0A2P5FPJ5 LIM-domain binding protein/SEUSS n=1 Tax=Trema orientalis TaxID=63057 RepID=A0A2P5FPJ5_9ROSA	-	-	-	-	-	-
Cannbio_001049	UniRef100_A0A1D6A1Q0 Uncharacterized protein n=4 Tax=Triticeae TaxID=147389 RepID=A0A1D6A1Q0_WHEAT	-	-	-	-	-	-
Cannbio_001050	UniRef100_UPI000C1D522D uncharacterized protein LOC111395290 n=1 Tax=Olea europaea var. sylvestris TaxID=158386 RepID=UPI000C1D522D	-3.34571	-	-3.87754	-	-	-
Cannbio_001051	UniRef100_A0A1V0QSF8 Terpene synthase n=1 Tax=Cannabis sativa TaxID=3483 RepID=A0A1V0QSF8_CANSA	-	-	-	-	-	-
Cannbio_001052	UniRef100_A0A2P2M3T8 Uncharacterized protein n=1 Tax=Rhizophora mucronata TaxID=61149 RepID=A0A2P2M3T8_RHIMU	-	-	-	-	-	-
Cannbio_001053	UniRef100_A0A2P5ETW8 Heat shock protein DnaJ, cysteine-rich domain containing protein n=1 Tax=Trema orientalis TaxID=63057 RepID=A0A2P5ETW8_9ROSA	-	-	-	-	-	-
Cannbio_001054	UniRef100_A0A2U1Q1X2 ATP synthase subunit beta n=1 Tax=Artemisia annua TaxID=35608 RepID=A0A2U1Q1X2_ARTAN	-	-	-	-	-	-
Cannbio_001055	UniRef100_A0A2P5C6H4 NAD(P)-binding domain containing protein n=1 Tax=Parasponia andersonii TaxID=3476 RepID=A0A2P5C6H4_PARAD	-	-	-	-	-	-
Cannbio_001056	UniRef100_G7JVL6 Uncharacterized protein n=1 Tax=Medicago truncatula TaxID=3880 RepID=G7JVL6_MEDTR	-	-	-	-	-	-
Cannbio_001057	UniRef100_A0A2P5FFL6 S-crystallin n=1 Tax=Trema orientalis TaxID=63057 RepID=A0A2P5FFL6_9ROSA	-	-	-	-	-	-
Cannbio_001058	UniRef100_A0A0A9HMC4 Uncharacterized protein n=1 Tax=Arundo donax TaxID=35708 RepID=A0A0A9HMC4_ARUDO	-	-	-	-	-	-
Cannbio_001059	UniRef100_UPI000CED503A uncharacterized protein LOC21406716 n=1 Tax=Morus notabilis TaxID=981085 RepID=UPI000CED503A	-	-	-	-	-	-
Cannbio_001060	UniRef100_UPI000D629963 LOW QUALITY PROTEIN: uncharacterized protein LOC112489936 n=1 Tax=Ziziphus jujuba TaxID=326968 RepID=UPI000D629963	-	-	-	-	-	-
Cannbio_001061	UniRef100_A0A2P5FNB0 Enoyl-CoA hydratase/isomerase, HIBYL-CoA-H type n=1 Tax=Trema orientalis TaxID=63057 RepID=A0A2P5FNB0_9ROSA	-	-	-	-	-	-
Cannbio_001062	UniRef100_UPI000498B2C4 LOW QUALITY PROTEIN: auxilin-related protein 1-like n=1 Tax=Malus domestica TaxID=3750 RepID=UPI000498B2C4	-	-	-	-	-	-
Cannbio_001063	UniRef100_A0A2P5DQA8 SS18 family n=1 Tax=Parasponia andersonii TaxID=3476 RepID=A0A2P5DQA8_PARAD	-	-	-	-	-	-
Cannbio_001064	UniRef100_A0A2P5CZ78 F-box domain containing protein n=1 Tax=Parasponia andersonii TaxID=3476 RepID=A0A2P5CZ78_PARAD	-	-	-	-	-	-
Cannbio_001065	UniRef100_UPI000499182B protein ECERIFERUM 1-like n=1 Tax=Malus domestica TaxID=3750 RepID=UPI000499182B	-	2.22533	3.74179	-	2.25817	-
Cannbio_001066	UniRef100_A0A2P5FB64 Photosystem II PsbW, class n=1 Tax=Trema orientalis TaxID=63057 RepID=A0A2P5FB64_9ROSA	-	-	-	-	-	-
Cannbio_001067	UniRef100_A0A2P5D177 Putative methyltransferase PMT n=1 Tax=Trema orientalis TaxID=63057 RepID=A0A2P5D177_9ROSA	-	-	-	-	-	-
Cannbio_001068	UniRef100_A0A2P5FL62 B-box-type zinc finger n=1 Tax=Trema orientalis TaxID=63057 RepID=A0A2P5FL62_9ROSA	-	-	-	-	-	-
Cannbio_001069	UniRef100_A0A2P5A8L4 Tyrosine-protein kinase (Fragment) n=1 Tax=Parasponia andersonii TaxID=3476 RepID=A0A2P5A8L4_PARAD	-	-	-	-	-	-
Cannbio_001070	UniRef100_A0A2P5E748 RmlC-like cupins superfamily protein n=1 Tax=Trema orientalis TaxID=63057 RepID=A0A2P5E748_9ROSA	-	-	-	-	-	-
Cannbio_001071	UniRef100_A0A2P5EQB4 Uncharacterized protein (Fragment) n=1 Tax=Trema orientalis TaxID=63057 RepID=A0A2P5EQB4_9ROSA	-	-	-	-	-	-
Cannbio_001072	UniRef100_A0A2P5FP19 Zinc finger, CCHC-type (Fragment) n=1 Tax=Trema orientalis TaxID=63057 RepID=A0A2P5FP19_9ROSA	-	-	-	-	-	-
Cannbio_001073	UniRef100_A0A2R6R4Z5 Protein ECERIFERUM like n=1 Tax=Actinidia chinensis var. chinensis TaxID=1590841 RepID=A0A2R6R4Z5_ACTCH	-	-	-	-	-	-
Cannbio_001074	UniRef100_A0A2P5FC42 Development/cell death domain containing protein n=1 Tax=Trema orientalis TaxID=63057 RepID=A0A2P5FC42_9ROSA	-	3.00766	-	-	-	-
Cannbio_001075	UniRef100_A0A2P5FUP6 Cysteine proteinase inhibitor n=1 Tax=Trema orientalis TaxID=63057 RepID=A0A2P5FUP6_9ROSA	-	-	-	-	-	-
Cannbio_001076	UniRef100_UPI000D62E5B2 uncharacterized protein LOC107418848 n=1 Tax=Ziziphus jujuba TaxID=326968 RepID=UPI000D62E5B2	-	-	-	-	-	-
Cannbio_001077	UniRef100_Q8RVK9 Naringenin-chalcone synthase n=1 Tax=Cannabis sativa TaxID=3483 RepID=CHS_CANSA	-	-	-	-	-	-
Cannbio_001078	UniRef100_A0A2P5ECW9 Tunicamycin induced protein n=1 Tax=Trema orientalis TaxID=63057 RepID=A0A2P5ECW9_9ROSA	-	-	-	-	-	-
Cannbio_001079	UniRef100_D2D313 Catalase n=1 Tax=Gossypium hirsutum TaxID=3635 RepID=D2D313_GOSHI	-2.49657	-	-	-	-	-
Cannbio_001080	UniRef100_A5C4E1 Uncharacterized protein n=1 Tax=Vitis vinifera TaxID=29760 RepID=A5C4E1_VITVI	-2.16435	-2.97443	-2.85387	-	-	-
Cannbio_001081	UniRef100_A0A2P5D1M7 AP2/ERF transcription factor n=1 Tax=Parasponia andersonii TaxID=3476 RepID=A0A2P5D1M7_PARAD	-	-	-	-	-	-
Cannbio_001082	UniRef100_A0A2P5EV91 ABC type transporter protein n=1 Tax=Trema orientalis TaxID=63057 RepID=A0A2P5EV91_9ROSA	-	-	-	-	-	-
Cannbio_001083	UniRef100_A0A0K9QTB8 Uncharacterized protein n=1 Tax=Spinacia oleracea TaxID=3562 RepID=A0A0K9QTB8_SPIOL	-	-	-	-	-	-
Cannbio_001084	UniRef100_A0A1B7SBK3 Uncharacterized protein (Fragment) n=1 Tax=Ogataea polymorpha TaxID=460523 RepID=A0A1B7SBK3_9ASCO	-	-	-	-	-	-
Cannbio_001085	UniRef100_A0A2P5EVJ9 E3 UFM1-protein ligase n=1 Tax=Trema orientalis TaxID=63057 RepID=A0A2P5EVJ9_9ROSA	-	-	-	-	-	-
Cannbio_001086	UniRef100_F2YL83 Actin 1 (Fragment) n=1 Tax=Gypsophila vaccaria TaxID=39387 RepID=F2YL83_9CARY	-	-	-	-	-	-
Cannbio_001087	UniRef100_UPI0002C33BA7 60S ribosomal protein L36-2-like n=1 Tax=Fragaria vesca subsp. vesca TaxID=101020 RepID=UPI0002C33BA7	-	-	-	-	-	-
Cannbio_001088	UniRef100_A0A2P5AFM1 MYB transcription factor n=1 Tax=Parasponia andersonii TaxID=3476 RepID=A0A2P5AFM1_PARAD	-	-	-	-	-	-
Cannbio_001089	UniRef100_UPI000CED0982 probable leucine-rich repeat receptor-like serine/threonine-protein kinase At3g14840 n=1 Tax=Morus notabilis TaxID=981085 RepID=UPI000CED0982	-2.28253	-2.20702	-2.03974	-	-	-
Cannbio_001090	UniRef100_A0A2P5F7K4 Small auxin-up RNA n=1 Tax=Trema orientalis TaxID=63057 RepID=A0A2P5F7K4_9ROSA	-	-	2.01408	-	-	-
Cannbio_001091	UniRef100_A4EB57 Uncharacterized protein n=1 Tax=Collinsella aerofaciens ATCC 25986 TaxID=411903 RepID=A4EB57_9ACTN	4.09891	3.22532	4.44832	-	-	-
Cannbio_001092	UniRef100_A0A2P5CSL6 Glycosyltransferase n=1 Tax=Parasponia andersonii TaxID=3476 RepID=A0A2P5CSL6_PARAD	-	-	-2.07823	-	-	-
Cannbio_001093	UniRef100_A0A2P5C311 Cytochrome P n=1 Tax=Parasponia andersonii TaxID=3476 RepID=A0A2P5C311_PARAD	-	-	-2.24805	-	-	-
Cannbio_001094	UniRef100_A0A2P5CK53 Peptidase S1C n=1 Tax=Trema orientalis TaxID=63057 RepID=A0A2P5CK53_9ROSA	-	-	-	-	-	-
Cannbio_001095	UniRef100_W9R0N4 Uncharacterized protein n=2 Tax=Morus notabilis TaxID=981085 RepID=W9R0N4_9ROSA	-	-	-	-	-	-
Cannbio_001096	UniRef100_A0A0M4RVN1 Cytochrome c biogenesis FC n=1 Tax=Cannabis sativa TaxID=3483 RepID=A0A0M4RVN1_CANSA	-	-	-	-	-	-
Cannbio_001097	UniRef100_A0A2P5FPP5 Thioredoxin n=1 Tax=Trema orientalis TaxID=63057 RepID=A0A2P5FPP5_9ROSA	-	-	-	-	-	-
Cannbio_001098	UniRef100_A5ALV3 Uncharacterized protein n=1 Tax=Vitis vinifera TaxID=29760 RepID=A5ALV3_VITVI	-	-	-	-	-	-
Cannbio_001099	UniRef100_UPI000C20F15C probable sugar phosphate/phosphate translocator At3g11320 n=1 Tax=Cucurbita moschata TaxID=3662 RepID=UPI000C20F15C	-	-	-	-	-	-
Cannbio_001100	UniRef100_A0A2P5E4S0 Aromatic-L-amino-acid decarboxylase n=1 Tax=Parasponia andersonii TaxID=3476 RepID=A0A2P5E4S0_PARAD	-	-	-	-	-	-
Cannbio_001101	UniRef100_A0A166IVP0 Thiamine thiazole synthase, chloroplastic n=2 Tax=Daucus carota subsp. sativus TaxID=79200 RepID=A0A166IVP0_DAUCA	-	-	-2.83764	-	-	-
Cannbio_001102	UniRef100_A0A2P5CVT6 Golgi apparatus membrane protein TVP23 n=1 Tax=Trema orientalis TaxID=63057 RepID=A0A2P5CVT6_9ROSA	-	-	-	-	-	-
Cannbio_001103	UniRef100_W9QPK5 60S ribosomal protein L23 n=2 Tax=fabids TaxID=91835 RepID=W9QPK5_9ROSA	-	-	-	-	-	-
Cannbio_001104	UniRef100_UPI00077E5B70 protein FAR1-RELATED SEQUENCE 5-like n=1 Tax=Ziziphus jujuba TaxID=326968 RepID=UPI00077E5B70	-	-	-	-	-	-
Cannbio_001105	UniRef100_X5FEJ0 Chalcone synthase (Fragment) n=1 Tax=Morus alba var. atropurpurea TaxID=1453101 RepID=X5FEJ0_MORAL	-	-	-	-	-	-
Cannbio_001106	UniRef100_A0A061GLK9 RHO-related protein from plants 9 n=1 Tax=Theobroma cacao TaxID=3641 RepID=A0A061GLK9_THECC	-	-	-	-	-	-
Cannbio_001107	UniRef100_B5KU60 Chlorophyll a-b binding protein, chloroplastic (Fragment) n=1 Tax=Helianthus annuus TaxID=4232 RepID=B5KU60_HELAN	-	-	-	-	-	-
Cannbio_001108	UniRef100_A0A2P5G193 Uncharacterized protein n=1 Tax=Trema orientalis TaxID=63057 RepID=A0A2P5G193_9ROSA	-	-	2.18401	-	-	-
Cannbio_001109	UniRef100_A0A2P5DY41 Zinc finger, CCCH-type n=1 Tax=Parasponia andersonii TaxID=3476 RepID=A0A2P5DY41_PARAD	-	-	-	-	-	-
Cannbio_001110	UniRef100_A0A2P5AXD9 Phospholipase D family n=1 Tax=Parasponia andersonii TaxID=3476 RepID=A0A2P5AXD9_PARAD	-	-	-	-	-	-
Cannbio_001111	UniRef100_A0A2P5FVG4 Splicing factor-like protein n=1 Tax=Trema orientalis TaxID=63057 RepID=A0A2P5FVG4_9ROSA	-	-	-	-	-	-
Cannbio_001112	UniRef100_A0A270R744 Uncharacterized protein (Fragment) n=1 Tax=Panicum hallii TaxID=206008 RepID=A0A270R744_9POAL	-	-	-	-	-	-
Cannbio_001113	UniRef100_A0A2P5C4L7 Beta-glucanase n=1 Tax=Parasponia andersonii TaxID=3476 RepID=A0A2P5C4L7_PARAD	-	-	-	-	-	-
Cannbio_001114	UniRef100_A0A2P5ATI4 Cyclin-dependent kinase inhibitor n=1 Tax=Parasponia andersonii TaxID=3476 RepID=A0A2P5ATI4_PARAD	-	-	-	-	-	-
Cannbio_001115	UniRef100_A0A2P5EH61 Uncharacterized protein (Fragment) n=1 Tax=Trema orientalis TaxID=63057 RepID=A0A2P5EH61_9ROSA	-	-	-	-	-	-
Cannbio_001116	UniRef100_A0A2P5BZG3 Anaphase-promoting complex subunit n=1 Tax=Parasponia andersonii TaxID=3476 RepID=A0A2P5BZG3_PARAD	-	-	-	-	-	-
Cannbio_001117	UniRef100_A0A2P5BPF9 YTH domain containing protein n=1 Tax=Parasponia andersonii TaxID=3476 RepID=A0A2P5BPF9_PARAD	-	-	-	-	-	-
Cannbio_001118	UniRef100_G3BG28 Putative rubisco activase (Fragment) n=1 Tax=Rhododendron hyperythrum TaxID=134445 RepID=G3BG28_RHOHY	-	-	-2.10145	-	-	-
Cannbio_001119	UniRef100_M4SKS9 Actin (Fragment) n=1 Tax=Atropa belladonna TaxID=33113 RepID=M4SKS9_ATRBE	-	-	-	-	-	-
Cannbio_001120	UniRef100_A0A2P6REU1 Putative RNA-directed DNA polymerase n=1 Tax=Rosa chinensis TaxID=74649 RepID=A0A2P6REU1_ROSCH	-	-	-	-	-	-
Cannbio_001121	UniRef100_A0A287XMB3 Uncharacterized protein n=1 Tax=Hordeum vulgare subsp. vulgare TaxID=112509 RepID=A0A287XMB3_HORVV	-	-	-	-	-	-
Cannbio_001122	UniRef100_UPI00053C0CD8 60S ribosomal protein L24-like n=1 Tax=Tarenaya hassleriana TaxID=28532 RepID=UPI00053C0CD8	-	-	-	-	-	-
Cannbio_001123	UniRef100_A0A1V0QSH0 FPPS1 (Fragment) n=1 Tax=Cannabis sativa TaxID=3483 RepID=A0A1V0QSH0_CANSA	-	-	-	-	-	-
Cannbio_001124	UniRef100_A0A2P5F3I9 Tetratricopeptide-like helical domain containing protein n=1 Tax=Trema orientalis TaxID=63057 RepID=A0A2P5F3I9_9ROSA	-	-	-	-	-	-
Cannbio_001125	UniRef100_H9A1V4 Acyl-activating enzyme 2 n=1 Tax=Cannabis sativa TaxID=3483 RepID=H9A1V4_CANSA	-	-	-	-	-	-
Cannbio_001126	UniRef100_A0A2P5EUD5 NAD(P)-binding domain containing protein n=1 Tax=Trema orientalis TaxID=63057 RepID=A0A2P5EUD5_9ROSA	-	-	-	-	-	-
Cannbio_001127	UniRef100_A0A097ZMQ0 GDP-mannose 3,5-epimerase (Fragment) n=1 Tax=Moringa oleifera TaxID=3735 RepID=A0A097ZMQ0_MOROL	-	-	-	-	-	-
Cannbio_001128	UniRef100_E3PQH4 WD-repeat protein n=1 Tax=Humulus lupulus TaxID=3486 RepID=E3PQH4_HUMLU	-	-	-	-	-	-
Cannbio_001129	UniRef100_UPI000CED4E83 uncharacterized protein LOC21394731 n=1 Tax=Morus notabilis TaxID=981085 RepID=UPI000CED4E83	-	-	-	-	-	-
Cannbio_001130	UniRef100_A0A072TKF4 Uncharacterized protein n=2 Tax=rosids TaxID=71275 RepID=A0A072TKF4_MEDTR	-	-	-	-	-	-
Cannbio_001131	UniRef100_A0A2P5E2Y5 Pyruvate carboxylase n=1 Tax=Trema orientalis TaxID=63057 RepID=A0A2P5E2Y5_9ROSA	-	-	-	-	-	-
Cannbio_001132	UniRef100_A0A1R3JN78 Auxin-responsive protein n=1 Tax=Corchorus olitorius TaxID=93759 RepID=A0A1R3JN78_9ROSI	-	-	-	-	-	-
Cannbio_001133	UniRef100_UPI0007EF7AD3 uncharacterized protein LOC108221473 n=1 Tax=Daucus carota subsp. sativus TaxID=79200 RepID=UPI0007EF7AD3	-	-	-	-	-	-
Cannbio_001134	UniRef100_UPI000CED518D delta(3,5)-Delta(2,4)-dienoyl-CoA isomerase, peroxisomal isoform X2 n=1 Tax=Morus notabilis TaxID=981085 RepID=UPI000CED518D	-	-	-	-	-	-
Cannbio_001135	UniRef100_A0A2P5DMG8 Thioredoxin n=1 Tax=Parasponia andersonii TaxID=3476 RepID=A0A2P5DMG8_PARAD	-	-	-	-	-	-
Cannbio_001136	UniRef100_UPI000C9D8DC3 cytochrome P450 78A5-like n=1 Tax=Cucurbita pepo subsp. pepo TaxID=3664 RepID=UPI000C9D8DC3	-	2.02988	2.51926	-	-	-
Cannbio_001137	UniRef100_A0A2P5EVJ9 E3 UFM1-protein ligase n=1 Tax=Trema orientalis TaxID=63057 RepID=A0A2P5EVJ9_9ROSA	-	-	-	-	-	-
Cannbio_001138	UniRef100_A0A2P5F7U0 1,4-alpha-glucan-branching enzyme n=1 Tax=Trema orientalis TaxID=63057 RepID=A0A2P5F7U0_9ROSA	-	-	-	-	-	-
Cannbio_001139	UniRef100_A0A2P5A796 Non-specific serine/threonine protein kinase n=1 Tax=Parasponia andersonii TaxID=3476 RepID=A0A2P5A796_PARAD	-	-	-	-	-	-
Cannbio_001140	UniRef100_A0A0V0GQD1 Putative ovule protein (Fragment) n=1 Tax=Solanum chacoense TaxID=4108 RepID=A0A0V0GQD1_SOLCH	-	-	-	-	-	-
Cannbio_001141	UniRef100_A0A0P5US69 Uncharacterized protein n=1 Tax=Daphnia magna TaxID=35525 RepID=A0A0P5US69_9CRUS	-	-	-	-	-	-
Cannbio_001142	UniRef100_A0A2P5FVJ8 Glycosyltransferase n=1 Tax=Trema orientalis TaxID=63057 RepID=A0A2P5FVJ8_9ROSA	-	-	-	-	-	-
Cannbio_001143	UniRef100_A0A2G2UVB0 Uncharacterized protein n=1 Tax=Capsicum baccatum TaxID=33114 RepID=A0A2G2UVB0_CAPBA	-	-	-	-	-	-
Cannbio_001144	UniRef100_A0A0U2DW64 30S ribosomal protein S7, chloroplastic n=2 Tax=Cannabis sativa TaxID=3483 RepID=A0A0U2DW64_CANSA	-	-	-	-	-	-
Cannbio_001145	UniRef100_A0A2P5AJ12 Root phototropism protein n=1 Tax=Trema orientalis TaxID=63057 RepID=A0A2P5AJ12_9ROSA	-	-2.37854	-	-	-	-
Cannbio_001146	UniRef100_A0A2P5EX49 Phospholipase D n=1 Tax=Trema orientalis TaxID=63057 RepID=A0A2P5EX49_9ROSA	-	-	-	-	-	-
Cannbio_001147	UniRef100_A0A2U1KVC4 Pyrophosphate-energized vacuolar membrane proton pump n=1 Tax=Artemisia annua TaxID=35608 RepID=A0A2U1KVC4_ARTAN	-	-	-	-	-	-
Cannbio_001148	UniRef100_UPI000498BDA5 3-ketoacyl-CoA synthase 10-like n=1 Tax=Malus domestica TaxID=3750 RepID=UPI000498BDA5	-	-	-	-	-	-
Cannbio_001149	UniRef100_A0A2P5CSW4 Mediator of RNA polymerase II transcription subunit 13 n=1 Tax=Parasponia andersonii TaxID=3476 RepID=A0A2P5CSW4_PARAD	-	-	-	-	-	-
Cannbio_001150	UniRef100_A0A2P5E4Y3 Cell wall protein n=1 Tax=Parasponia andersonii TaxID=3476 RepID=A0A2P5E4Y3_PARAD	-	-	-	6.95616	-	-
Cannbio_001151	UniRef100_A0A151TN26 Putative serine/threonine-protein kinase RLCKVII n=1 Tax=Cajanus cajan TaxID=3821 RepID=A0A151TN26_CAJCA	-	-	-	-	-	-
Cannbio_001152	UniRef100_A0A0V0INI2 Putative ABC transporter F family member 1-like n=1 Tax=Solanum chacoense TaxID=4108 RepID=A0A0V0INI2_SOLCH	-	-	-	-	-	-
Cannbio_001153	UniRef100_A0A2P5F2F5 3-ketoacyl-CoA synthase n=1 Tax=Trema orientalis TaxID=63057 RepID=A0A2P5F2F5_9ROSA	-	-	2.09357	-	-	-
Cannbio_001154	UniRef100_A0A2P5E8J7 Dynein light chain n=1 Tax=Trema orientalis TaxID=63057 RepID=A0A2P5E8J7_9ROSA	-	-	-	-	-	-
Cannbio_001155	UniRef100_A0A2P5FNN6 Chlorophyll a-b binding protein, chloroplastic n=1 Tax=Trema orientalis TaxID=63057 RepID=A0A2P5FNN6_9ROSA	-	-	-	-	-	-
Cannbio_001156	UniRef100_A0A2P5B8R4 ABC transporter n=1 Tax=Parasponia andersonii TaxID=3476 RepID=A0A2P5B8R4_PARAD	-	-	-	-	-	-
Cannbio_001157	UniRef100_A0A2P5CRZ5 Uncharacterized protein n=1 Tax=Trema orientalis TaxID=63057 RepID=A0A2P5CRZ5_9ROSA	-4.68748	-	-	-	-	-
Cannbio_001158	UniRef100_J3SDF5 Ty3/gypsy retrotransposon protein n=1 Tax=Beta vulgaris subsp. vulgaris TaxID=3555 RepID=J3SDF5_BETVU	-	-	-	-	-	-
Cannbio_001159	UniRef100_R6IML5 Uncharacterized protein n=1 Tax=Azospirillum sp. CAG:260 TaxID=1262706 RepID=R6IML5_9PROT	-	-	-	-	-	-
Cannbio_001160	UniRef100_A0A288W7D2 Orf187 n=2 Tax=Pentapetalae TaxID=1437201 RepID=A0A288W7D2_BUPFA	-	-	-	-	-	-
Cannbio_001161	UniRef100_A0A2I0J616 Chlorophyll a-b binding protein, chloroplastic n=2 Tax=malvids TaxID=91836 RepID=A0A2I0J616_PUNGR	-	-	-	-	-	-
Cannbio_001162	UniRef100_A0A2P5AFV2 IQ motif, EF-hand binding site n=1 Tax=Parasponia andersonii TaxID=3476 RepID=A0A2P5AFV2_PARAD	-	-	-	-	-	-
Cannbio_001163	UniRef100_A0A2P5F4X1 Trehalase n=1 Tax=Trema orientalis TaxID=63057 RepID=A0A2P5F4X1_9ROSA	-	-2.35	-2.22562	-	-	-
Cannbio_001164	UniRef100_A0A2P5BNG0 Phosphate-induced protein n=1 Tax=Trema orientalis TaxID=63057 RepID=A0A2P5BNG0_9ROSA	-	-	-	-	-	-
Cannbio_001165	UniRef100_A0A2P5DNY4 Voltage-dependent L-type calcium channel subunit n=1 Tax=Parasponia andersonii TaxID=3476 RepID=A0A2P5DNY4_PARAD	-	-	-	-	-	-
Cannbio_001166	UniRef100_UPI00057B791A eukaryotic translation initiation factor 5-like n=1 Tax=Populus euphratica TaxID=75702 RepID=UPI00057B791A	-	-	-	-	-	-
Cannbio_001167	UniRef100_A0A2I0BF48 Guanine nucleotide-binding protein subunit beta-1 n=1 Tax=Apostasia shenzhenica TaxID=1088818 RepID=A0A2I0BF48_9ASPA	-	-	-	-	-	-
Cannbio_001168	UniRef100_M7YUG8 Uncharacterized protein n=1 Tax=Methylobacterium mesophilicum SR1.6/6 TaxID=908290 RepID=M7YUG8_9RHIZ	-	-	-	-	-	-
Cannbio_001169	UniRef100_A0A2P5EDA8 WAT1-related protein n=1 Tax=Trema orientalis TaxID=63057 RepID=A0A2P5EDA8_9ROSA	-	-	-2.12535	-	-	-
Cannbio_001170	UniRef100_A0A2P5DQ04 Ankyrin repeat protein n=1 Tax=Parasponia andersonii TaxID=3476 RepID=A0A2P5DQ04_PARAD	-	-	-	-	-	-
Cannbio_001171	UniRef100_A0A2K1ZEY4 Uncharacterized protein n=1 Tax=Populus trichocarpa TaxID=3694 RepID=A0A2K1ZEY4_POPTR	-	-	-	-	-	-
Cannbio_001172	UniRef100_M5VZY6 Uncharacterized protein n=1 Tax=Prunus persica TaxID=3760 RepID=M5VZY6_PRUPE	-	-	-	-	-	-
Cannbio_001173	UniRef100_A0A2P5BYJ0 Subtilase (Fragment) n=1 Tax=Trema orientalis TaxID=63057 RepID=A0A2P5BYJ0_9ROSA	-	-2.62412	-3.54104	-	-	-
Cannbio_001174	UniRef100_A0A2P5Q3H9 Uncharacterized protein n=1 Tax=Gossypium barbadense TaxID=3634 RepID=A0A2P5Q3H9_GOSBA	-	-	-	-	-	-
Cannbio_001175	UniRef100_A0A2P5FEA3 Ribosomal protein n=2 Tax=Cannabaceae TaxID=3481 RepID=A0A2P5FEA3_9ROSA	-	-	-	-	-	-
Cannbio_001176	UniRef100_A0A2P5EWW6 Cold shock protein n=1 Tax=Trema orientalis TaxID=63057 RepID=A0A2P5EWW6_9ROSA	-	-	-	-	-	-
Cannbio_001177	UniRef100_A0A0B2F0X8 Uncharacterized protein (Fragment) n=1 Tax=Paenibacillus sp. IHB B 3415 TaxID=867080 RepID=A0A0B2F0X8_9BACL	-	-	-	-	-	-
Cannbio_001178	UniRef100_A0A2P6SAN8 Putative methionyl aminopeptidase n=2 Tax=Rosa chinensis TaxID=74649 RepID=A0A2P6SAN8_ROSCH	-	-	-	-	-	-
Cannbio_001179	UniRef100_A0A0B2F0X8 Uncharacterized protein (Fragment) n=1 Tax=Paenibacillus sp. IHB B 3415 TaxID=867080 RepID=A0A0B2F0X8_9BACL	-	-	-	-	2.02627	-
Cannbio_001180	UniRef100_UPI000510DBFC 50S ribosomal protein L27, chloroplastic n=1 Tax=Pyrus x bretschneideri TaxID=225117 RepID=UPI000510DBFC	-	-	-	-	-	-
Cannbio_001181	UniRef100_A0A2P5F3J9 Ulp1 protease family, C-terminal catalytic domain containing protein n=1 Tax=Trema orientalis TaxID=63057 RepID=A0A2P5F3J9_9ROSA	-	-	-	-	-	-
Cannbio_001182	UniRef100_A0A2P5C9G9 Cellulose synthase n=1 Tax=Parasponia andersonii TaxID=3476 RepID=A0A2P5C9G9_PARAD	-	-	-	-	-	-
Cannbio_001183	UniRef100_A0A2P5C3R9 DYW domain containing protein n=1 Tax=Parasponia andersonii TaxID=3476 RepID=A0A2P5C3R9_PARAD	-	-	-	-	-	-
Cannbio_001184	UniRef100_A0A2P5D2D6 S-crystallin n=1 Tax=Parasponia andersonii TaxID=3476 RepID=A0A2P5D2D6_PARAD	-	-	-3.06337	-	-	-
Cannbio_001185	UniRef100_A0A2R6Q7D9 Elongation factor 2 like n=1 Tax=Actinidia chinensis var. chinensis TaxID=1590841 RepID=A0A2R6Q7D9_ACTCH	-	-	-	-	-	-
Cannbio_001186	UniRef100_A0A2P5BKQ3 Uncharacterized protein (Fragment) n=1 Tax=Parasponia andersonii TaxID=3476 RepID=A0A2P5BKQ3_PARAD	-2.35706	-2.09464	-	-	-	-
Cannbio_001187	UniRef100_A0A2P5FQS6 Serine/threonine protein kinase n=1 Tax=Trema orientalis TaxID=63057 RepID=A0A2P5FQS6_9ROSA	-	-	-	-	-	-
Cannbio_001188	UniRef100_A0A2K3JTH6 Putative mitochondrial-processing peptidase subunit beta-like protein (Fragment) n=1 Tax=Trifolium pratense TaxID=57577 RepID=A0A2K3JTH6_TRIPR	-	-	-	-	-	-
Cannbio_001189	UniRef100_UPI0009D787CF uncharacterized protein LOC110008813 n=1 Tax=Jatropha curcas TaxID=180498 RepID=UPI0009D787CF	-3.32972	-2.33814	-	-	-	-
Cannbio_001190	UniRef100_UPI000B78AF67 DUF21 domain-containing protein At1g47330 n=1 Tax=Hevea brasiliensis TaxID=3981 RepID=UPI000B78AF67	-3.35335	-3.02716	-2.24085	-	-	-
Cannbio_001191	UniRef100_A0A1V0QSH9 HDR (Fragment) n=1 Tax=Cannabis sativa TaxID=3483 RepID=A0A1V0QSH9_CANSA	-	-	-	-	-	-
Cannbio_001192	UniRef100_A0A2P5A807 Squalene/phytoene synthase n=1 Tax=Parasponia andersonii TaxID=3476 RepID=A0A2P5A807_PARAD	3.00451	2.51916	2.69639	-	-	-
Cannbio_001193	UniRef100_A0A2P5G1M1 Transmembrane protein TauE-like n=1 Tax=Trema orientalis TaxID=63057 RepID=A0A2P5G1M1_9ROSA	-	-	-	-	-	-
Cannbio_001194	UniRef100_A0A2P5DDG9 AP180 N-terminal domain containing protein n=1 Tax=Parasponia andersonii TaxID=3476 RepID=A0A2P5DDG9_PARAD	-	-	-	-	-	-
Cannbio_001195	UniRef100_A0A2P5EYE6 ATP-dependent Clp protease proteolytic subunit n=1 Tax=Trema orientalis TaxID=63057 RepID=A0A2P5EYE6_9ROSA	-	-	-	-	-	-
Cannbio_001196	UniRef100_A0A2P5EZ58 Short-chain dehydrogenase/reductase n=1 Tax=Trema orientalis TaxID=63057 RepID=A0A2P5EZ58_9ROSA	-	-	-	-	-	-
Cannbio_001197	UniRef100_A0A2P5BFQ8 Vesicle tethering protein p115-like n=1 Tax=Trema orientalis TaxID=63057 RepID=A0A2P5BFQ8_9ROSA	-	-	-	-	-	-
Cannbio_001198	UniRef100_A0A2P5EYK1 TIP41-like protein n=1 Tax=Trema orientalis TaxID=63057 RepID=A0A2P5EYK1_9ROSA	-	-	-	-	-	-
Cannbio_001199	UniRef100_A0A1R3L6I6 Uncharacterized protein n=2 Tax=Asparagus officinalis TaxID=4686 RepID=A0A1R3L6I6_ASPOF	-	-	-	-	-	-
Cannbio_001200	UniRef100_Q8RVK9 Naringenin-chalcone synthase n=1 Tax=Cannabis sativa TaxID=3483 RepID=CHS_CANSA	-	-	-	-	-	-
Cannbio_001201	UniRef100_A0A2C9VYZ6 Uncharacterized protein n=1 Tax=Manihot esculenta TaxID=3983 RepID=A0A2C9VYZ6_MANES	-	-	-	-	-	-
Cannbio_001202	UniRef100_A0A200PP66 Uncharacterized protein n=2 Tax=Macleaya cordata TaxID=56857 RepID=A0A200PP66_9MAGN	-	-	-	-	-	-
Cannbio_001203	UniRef100_A0A2P5AAE2 Concanavalin A-like lectin/glucanase domain containing protein n=1 Tax=Parasponia andersonii TaxID=3476 RepID=A0A2P5AAE2_PARAD	-	-	-	-	-	-
Cannbio_001204	UniRef100_A0A2P5BEA7 Transcription factor IIIB subunit n=1 Tax=Trema orientalis TaxID=63057 RepID=A0A2P5BEA7_9ROSA	-	-	-	-	-	-
Cannbio_001205	UniRef100_A0A2P5DAH4 Hemerythrin-like n=1 Tax=Parasponia andersonii TaxID=3476 RepID=A0A2P5DAH4_PARAD	-	-	-	-	-	-
Cannbio_001206	UniRef100_A0A2P5B5U4 Transmembrane protein n=1 Tax=Parasponia andersonii TaxID=3476 RepID=A0A2P5B5U4_PARAD	-	-	-	-	-	-
Cannbio_001207	UniRef100_UPI000D8FFE34 hypothetical protein n=1 Tax=Aspergillus heteromorphus CBS 117.55 TaxID=1448321 RepID=UPI000D8FFE34	-	-	-	-	-	-
Cannbio_001208	UniRef100_A0A2P5ECP1 START domain containing protein n=1 Tax=Trema orientalis TaxID=63057 RepID=A0A2P5ECP1_9ROSA	-	-	-	-	-	-
Cannbio_001209	UniRef100_W9RHZ1 Methylcrotonoyl-CoA carboxylase subunit alpha n=2 Tax=Morus notabilis TaxID=981085 RepID=W9RHZ1_9ROSA	-2.00413	-2.10175	-	-	-	-
Cannbio_001210	UniRef100_A0A2P5ETN1 Photosystem I PsaG n=1 Tax=Trema orientalis TaxID=63057 RepID=A0A2P5ETN1_9ROSA	-	-	-	-	-	-
Cannbio_001211	UniRef100_A0A218VSE2 Uncharacterized protein n=1 Tax=Punica granatum TaxID=22663 RepID=A0A218VSE2_PUNGR	-	-	-	-	-	-
Cannbio_001212	UniRef100_A0A2I0I401 Uncharacterized protein n=1 Tax=Punica granatum TaxID=22663 RepID=A0A2I0I401_PUNGR	-	-	-	-	-	-
Cannbio_001213	UniRef100_A0A2P5WJH4 Uncharacterized protein n=1 Tax=Gossypium barbadense TaxID=3634 RepID=A0A2P5WJH4_GOSBA	-	-	-	-	-	-
Cannbio_001214	UniRef100_A0A2P5A807 Squalene/phytoene synthase n=1 Tax=Parasponia andersonii TaxID=3476 RepID=A0A2P5A807_PARAD	-	-	-	-	-	-
Cannbio_001215	UniRef100_Q8LP21 Flavanone 3-hydroxylase n=1 Tax=Nierembergia sp. NB17 TaxID=184877 RepID=Q8LP21_9SOLA	-	-	-	-	-	-
Cannbio_001216	UniRef100_UPI00077E4586 LIM domain-containing protein WLIM2b isoform X2 n=1 Tax=Ziziphus jujuba TaxID=326968 RepID=UPI00077E4586	-	-	-	-	-	-
Cannbio_001217	UniRef100_UPI000BA72EA4 hypothetical protein n=1 Tax=Acinetobacter baumannii TaxID=470 RepID=UPI000BA72EA4	-	-	-	-	-	-
Cannbio_001218	UniRef100_A0A2P5ES92 Photosystem I PsaH, reaction centre subunit VI n=1 Tax=Trema orientalis TaxID=63057 RepID=A0A2P5ES92_9ROSA	-	-	-	-	-	-
Cannbio_001219	UniRef100_A0A2P5C0C3 Lipase n=1 Tax=Parasponia andersonii TaxID=3476 RepID=A0A2P5C0C3_PARAD	-	-	2.37146	-	-	-
Cannbio_001220	UniRef100_A0A2P5FWU1 Aspartic peptidase (Fragment) n=1 Tax=Trema orientalis TaxID=63057 RepID=A0A2P5FWU1_9ROSA	-2.10967	-	-	-	-	-
Cannbio_001221	UniRef100_A0A2P5EG30 Glycoside hydrolase n=1 Tax=Trema orientalis TaxID=63057 RepID=A0A2P5EG30_9ROSA	-	-	-	-	-	-
Cannbio_001222	UniRef100_A0A2P5FJV7 Mitochondrial substrate/solute carrier n=1 Tax=Trema orientalis TaxID=63057 RepID=A0A2P5FJV7_9ROSA	-	-	-	-	-	-
Cannbio_001223	UniRef100_A0A2P5FHX2 Aspartic peptidase n=1 Tax=Trema orientalis TaxID=63057 RepID=A0A2P5FHX2_9ROSA	-	-	-	-	-	-
Cannbio_001224	UniRef100_A0A2T7C7G7 Uncharacterized protein n=1 Tax=Panicum hallii var. hallii TaxID=1504633 RepID=A0A2T7C7G7_9POAL	-	-	-	-	-	-
Cannbio_001225	UniRef100_A0A2K1WTF7 Uncharacterized protein n=1 Tax=Populus trichocarpa TaxID=3694 RepID=A0A2K1WTF7_POPTR	-	-	-	-	-	-
Cannbio_001226	UniRef100_A0A2I4DPC0 RBR-type E3 ubiquitin transferase n=1 Tax=Juglans regia TaxID=51240 RepID=A0A2I4DPC0_9ROSI	-	-	-	-	-	-
Cannbio_001227	UniRef100_A0A2P5RC77 Uncharacterized protein n=1 Tax=Gossypium barbadense TaxID=3634 RepID=A0A2P5RC77_GOSBA	-	-	-	-	-	-
Cannbio_001228	UniRef100_A0A2P5BXB6 Amino acid/polyamine transporter n=1 Tax=Trema orientalis TaxID=63057 RepID=A0A2P5BXB6_9ROSA	-	-	-	-	-	-
Cannbio_001229	UniRef100_A0A2P5EYE6 ATP-dependent Clp protease proteolytic subunit n=1 Tax=Trema orientalis TaxID=63057 RepID=A0A2P5EYE6_9ROSA	-	-	-	-	-	-
Cannbio_001230	UniRef100_W9R2K4 Uncharacterized protein n=1 Tax=Morus notabilis TaxID=981085 RepID=W9R2K4_9ROSA	-	-	-	-	-	-
Cannbio_001231	UniRef100_UPI00077E61C7 rho GTPase-activating protein 7 n=1 Tax=Ziziphus jujuba TaxID=326968 RepID=UPI00077E61C7	-	-	-	-	-	-
Cannbio_001232	UniRef100_A0A2P5RDQ5 Uncharacterized protein n=5 Tax=Pentapetalae TaxID=1437201 RepID=A0A2P5RDQ5_GOSBA	-	-	-	-	-	-
Cannbio_001233	UniRef100_A0A2P5AA16 NB-ARC domain, LRR domain containing protein (Fragment) n=1 Tax=Parasponia andersonii TaxID=3476 RepID=A0A2P5AA16_PARAD	-	-	2.37706	-	2.07908	-
Cannbio_001234	UniRef100_A0A2P5DHZ5 Ubiquitin system component Cue n=1 Tax=Parasponia andersonii TaxID=3476 RepID=A0A2P5DHZ5_PARAD	-	-	-	-	-	-
Cannbio_001235	UniRef100_UPI00077E936C THO complex subunit 5B n=1 Tax=Ziziphus jujuba TaxID=326968 RepID=UPI00077E936C	-	-	-	-	-	-
Cannbio_001236	UniRef100_A0A2P5CEN1 Purple acid phosphatase n=1 Tax=Trema orientalis TaxID=63057 RepID=A0A2P5CEN1_9ROSA	-	-	-	-	-	-
Cannbio_001237	UniRef100_S8BVE7 Uncharacterized protein (Fragment) n=1 Tax=Genlisea aurea TaxID=192259 RepID=S8BVE7_9LAMI	-	-	-	-	-	-
Cannbio_001238	UniRef100_UPI00077283FC probable histone H2A.1 n=1 Tax=Ricinus communis TaxID=3988 RepID=UPI00077283FC	-	-	-	-	-	-
Cannbio_001239	UniRef100_A0A2P5EX13 N-terminal acetyltransferase A, auxiliary subunit n=1 Tax=Trema orientalis TaxID=63057 RepID=A0A2P5EX13_9ROSA	-	-	-	-	-	-
Cannbio_001240	UniRef100_A0A2P5EVS0 Phosphate-induced protein n=1 Tax=Trema orientalis TaxID=63057 RepID=A0A2P5EVS0_9ROSA	-	-	-	-	-	-
Cannbio_001241	UniRef100_A0A2P5BU71 Pyrroline-5-carboxylate reductase n=1 Tax=Parasponia andersonii TaxID=3476 RepID=A0A2P5BU71_PARAD	-	-	-	-	-	-
Cannbio_001242	UniRef100_UPI000905B7FE uncharacterized protein LOC109214058 n=1 Tax=Nicotiana attenuata TaxID=49451 RepID=UPI000905B7FE	-	-	-	-	-	-
Cannbio_001243	UniRef100_W9SGA8 Uncharacterized protein n=2 Tax=Morus notabilis TaxID=981085 RepID=W9SGA8_9ROSA	-	-	-	-	-	-
Cannbio_001244	UniRef100_A0A1D6JI13 Pyruvate kinase n=1 Tax=Zea mays TaxID=4577 RepID=A0A1D6JI13_MAIZE	-	-	-	-	-	-
Cannbio_001245	UniRef100_A0A2P5WJH4 Uncharacterized protein n=1 Tax=Gossypium barbadense TaxID=3634 RepID=A0A2P5WJH4_GOSBA	-	-	-3.10628	-	-	-
Cannbio_001246	UniRef100_A0A2P5BC79 Mitogen-activated protein kinase kinase kinase n=1 Tax=Trema orientalis TaxID=63057 RepID=A0A2P5BC79_9ROSA	-	-	-	-	-	-
Cannbio_001247	UniRef100_W9RJB9 ABC transporter G family member 32 n=1 Tax=Morus notabilis TaxID=981085 RepID=W9RJB9_9ROSA	-	-	-	-	-	-
Cannbio_001248	UniRef100_A0A2P5BPK0 Polyphenol oxidase n=1 Tax=Parasponia andersonii TaxID=3476 RepID=A0A2P5BPK0_PARAD	-3.8739	-3.68998	-3.67298	-	-	-
Cannbio_001249	UniRef100_A0A2N9EB15 Uncharacterized protein n=1 Tax=Fagus sylvatica TaxID=28930 RepID=A0A2N9EB15_FAGSY	-	-	-	-	-	-
Cannbio_001250	UniRef100_UPI0009D71F41 uncharacterized protein LOC110009400 n=1 Tax=Jatropha curcas TaxID=180498 RepID=UPI0009D71F41	-	-	-	-	-	-
Cannbio_001251	UniRef100_A0A2P5E0C2 Transmembrane protein n=1 Tax=Parasponia andersonii TaxID=3476 RepID=A0A2P5E0C2_PARAD	-	-	-	-	-	-
Cannbio_001252	UniRef100_UPI000D628B6F uncharacterized protein LOC112527050 isoform X1 n=1 Tax=Cynara cardunculus var. scolymus TaxID=59895 RepID=UPI000D628B6F	-	-	-	-	-	-
Cannbio_001253	UniRef100_A0A2P5B4E8 4-hydroxy-3-methylbut-2-enyl diphosphate reductase n=1 Tax=Trema orientalis TaxID=63057 RepID=A0A2P5B4E8_9ROSA	-	-	-	-	-	-
Cannbio_001254	UniRef100_UPI000C21BC48 uncharacterized membrane protein At1g16860-like n=1 Tax=Cucurbita maxima TaxID=3661 RepID=UPI000C21BC48	-	-	-	-	-	-
Cannbio_001255	UniRef100_UPI000CED264D probable protein phosphatase 2C 51 isoform X2 n=1 Tax=Morus notabilis TaxID=981085 RepID=UPI000CED264D	-	-	-	-	-	-
Cannbio_001256	UniRef100_A0A2P5ABA8 Peroxidase n=1 Tax=Trema orientalis TaxID=63057 RepID=A0A2P5ABA8_9ROSA	-	-	-	-	-	-
Cannbio_001257	UniRef100_A0A0D2N1S7 Uncharacterized protein (Fragment) n=1 Tax=Gossypium raimondii TaxID=29730 RepID=A0A0D2N1S7_GOSRA	-	-	-	-	-	-
Cannbio_001258	UniRef100_G9JLQ6 Ribosomal protein S4 n=1 Tax=Millettia pinnata TaxID=56065 RepID=G9JLQ6_MILPI	-	-	-	-	-	-
Cannbio_001259	UniRef100_A0A2P5BPG1 Histidine kinase n=1 Tax=Parasponia andersonii TaxID=3476 RepID=A0A2P5BPG1_PARAD	-	-	-	-	-	-
Cannbio_001260	UniRef100_A0A2P5BPG1 Histidine kinase n=1 Tax=Parasponia andersonii TaxID=3476 RepID=A0A2P5BPG1_PARAD	-	-	-	-	-	-
Cannbio_001261	UniRef100_UPI000B7B8BCC uncharacterized acetyltransferase At3g50280-like n=1 Tax=Prunus avium TaxID=42229 RepID=UPI000B7B8BCC	2.08664	3.65594	-	-	-	-
Cannbio_001262	UniRef100_UPI000C1D85B2 chlorophyll a-b binding protein 7, chloroplastic-like n=1 Tax=Olea europaea var. sylvestris TaxID=158386 RepID=UPI000C1D85B2	-	-	-	-	-	-
Cannbio_001263	UniRef100_A0A2P5BLD8 Tetrapyrrole biosynthesis, uroporphyrinogen III synthase n=1 Tax=Trema orientalis TaxID=63057 RepID=A0A2P5BLD8_9ROSA	-	-	-	-	-	-
Cannbio_001264	UniRef100_A0A2K3NV45 Pyruvate kinase n=1 Tax=Trifolium pratense TaxID=57577 RepID=A0A2K3NV45_TRIPR	-	-	-	-	-	-
Cannbio_001265	UniRef100_A0A2P5B4E8 4-hydroxy-3-methylbut-2-enyl diphosphate reductase n=1 Tax=Trema orientalis TaxID=63057 RepID=A0A2P5B4E8_9ROSA	-	-	-	-	-	-
Cannbio_001266	UniRef100_A0A0V0GHP3 Putative ovule protein n=1 Tax=Solanum chacoense TaxID=4108 RepID=A0A0V0GHP3_SOLCH	-	-	-	-	-	-
Cannbio_001267	UniRef100_A0A2P5CCM1 F-box domain containing protein n=1 Tax=Trema orientalis TaxID=63057 RepID=A0A2P5CCM1_9ROSA	-	-	-	-	-	-
Cannbio_001268	UniRef100_A0A2P5D105 Aromatic-L-amino-acid decarboxylase n=1 Tax=Trema orientalis TaxID=63057 RepID=A0A2P5D105_9ROSA	-	3.92748	4.27638	2.86951	3.21842	-
Cannbio_001269	UniRef100_A0A2P5F8G3 LRR domain containing protein n=1 Tax=Trema orientalis TaxID=63057 RepID=A0A2P5F8G3_9ROSA	-	-	-	-	-	-
Cannbio_001270	UniRef100_UPI0005113D0D 60S ribosomal protein L23a n=1 Tax=Pyrus x bretschneideri TaxID=225117 RepID=UPI0005113D0D	-	-	-	-	-	-
Cannbio_001271	UniRef100_A0A0V0IFT2 Putative trans-cinnamate 4-monooxygenase-like n=1 Tax=Solanum chacoense TaxID=4108 RepID=A0A0V0IFT2_SOLCH	-	-	-	-	-	-
Cannbio_001272	UniRef100_W1P2D3 Uncharacterized protein (Fragment) n=1 Tax=Amborella trichopoda TaxID=13333 RepID=W1P2D3_AMBTC	-	-	-3.26209	-	-	-
Cannbio_001273	UniRef100_A0A2P5E9S2 Translation elongation factor n=1 Tax=Trema orientalis TaxID=63057 RepID=A0A2P5E9S2_9ROSA	-	-	-	-	-	-
Cannbio_001274	UniRef100_A0A2P5DXU2 Sieve element occlusion n=1 Tax=Trema orientalis TaxID=63057 RepID=A0A2P5DXU2_9ROSA	-	-	-	-	-	-
Cannbio_001275	UniRef100_A0A2P5EKV5 Annexin n=1 Tax=Trema orientalis TaxID=63057 RepID=A0A2P5EKV5_9ROSA	-	-	-	-	-	-
Cannbio_001276	UniRef100_A0A2G5CX33 Uncharacterized protein n=1 Tax=Aquilegia coerulea TaxID=218851 RepID=A0A2G5CX33_AQUCA	-3.99445	-	-	-	-	-
Cannbio_001277	UniRef100_A0A2P5D6R6 Development/cell death domain containing protein n=1 Tax=Trema orientalis TaxID=63057 RepID=A0A2P5D6R6_9ROSA	-	-	-	-	-	-
Cannbio_001278	UniRef100_A0A2P5QT12 Uncharacterized protein n=1 Tax=Gossypium barbadense TaxID=3634 RepID=A0A2P5QT12_GOSBA	-	-	-	-	-	-
Cannbio_001279	UniRef100_A0A059D4J5 Uncharacterized protein n=3 Tax=Eucalyptus grandis TaxID=71139 RepID=A0A059D4J5_EUCGR	-	-	-	-	-	-
Cannbio_001280	UniRef100_A0A2P5CD24 Terminal organelle assembly protein n=1 Tax=Trema orientalis TaxID=63057 RepID=A0A2P5CD24_9ROSA	-	-	-	-	-	-
Cannbio_001281	UniRef100_A0A2P5B7F5 Propionate-CoA ligase n=1 Tax=Trema orientalis TaxID=63057 RepID=A0A2P5B7F5_9ROSA	-	-	-	-	-	-
Cannbio_001282	UniRef100_A0A0D2S9P0 Uncharacterized protein n=1 Tax=Gossypium raimondii TaxID=29730 RepID=A0A0D2S9P0_GOSRA	-	-	-	-	-	-
Cannbio_001283	UniRef100_A0A1U8FKI1 protein CHUP1, chloroplastic isoform X2 n=1 Tax=Capsicum annuum TaxID=4072 RepID=A0A1U8FKI1_CAPAN	-	-	-	-	-	-
Cannbio_001284	UniRef100_A0A0K9Q829 Uncharacterized protein (Fragment) n=2 Tax=Spinacia oleracea TaxID=3562 RepID=A0A0K9Q829_SPIOL	-	-	-	-	-	-
Cannbio_001285	UniRef100_UPI000D69B2D7 putative 12-oxophytodienoate reductase 11 n=1 Tax=Ricinus communis TaxID=3988 RepID=UPI000D69B2D7	-	-	-	-	-	-
Cannbio_001286	UniRef100_W9QQD5 Acyl-CoA dehydrogenase family member 10 n=1 Tax=Morus notabilis TaxID=981085 RepID=W9QQD5_9ROSA	-2.26406	-	-	-	-	-
Cannbio_001287	UniRef100_A0A2P5CBH7 Spastin n=1 Tax=Parasponia andersonii TaxID=3476 RepID=A0A2P5CBH7_PARAD	-	-	-	-	-	-
Cannbio_001288	UniRef100_A5BB21 Uncharacterized protein n=1 Tax=Vitis vinifera TaxID=29760 RepID=A5BB21_VITVI	-	-3.40917	-	-	-	-
Cannbio_001289	UniRef100_A0A2P5ACK6 Uncharacterized protein n=1 Tax=Parasponia andersonii TaxID=3476 RepID=A0A2P5ACK6_PARAD	-	-	-	-	-	-
Cannbio_001290	UniRef100_UPI00057AEBE6 polyadenylate-binding protein 2-like n=1 Tax=Populus euphratica TaxID=75702 RepID=UPI00057AEBE6	-	-	-	-	-	-
Cannbio_001291	UniRef100_A0A2P5DKN6 Ribose 5-phosphate isomerase, type A n=1 Tax=Parasponia andersonii TaxID=3476 RepID=A0A2P5DKN6_PARAD	-	-	-	-	-	-
Cannbio_001292	UniRef100_A0A2P5E2H1 MADS-box transcription factor n=1 Tax=Parasponia andersonii TaxID=3476 RepID=A0A2P5E2H1_PARAD	-	-	-	-	-	-
Cannbio_001293	UniRef100_A0A0R0GR39 Uncharacterized protein n=1 Tax=Glycine max TaxID=3847 RepID=A0A0R0GR39_SOYBN	-	-	-	-	-	-
Cannbio_001294	UniRef100_A0A126X0M1 Putative LOV domain-containing protein n=1 Tax=Cannabis sativa TaxID=3483 RepID=A0A126X0M1_CANSA	-	-	-	-	-	-
Cannbio_001295	UniRef100_W1P2D3 Uncharacterized protein (Fragment) n=1 Tax=Amborella trichopoda TaxID=13333 RepID=W1P2D3_AMBTC	-	-	-	-	-	-
Cannbio_001296	UniRef100_A0A2P5AD11 NB-ARC domain, LRR domain containing protein n=1 Tax=Parasponia andersonii TaxID=3476 RepID=A0A2P5AD11_PARAD	-	-	-	-	-	-
Cannbio_001297	UniRef100_A0A2P5CFW8 TIP41-like protein n=1 Tax=Parasponia andersonii TaxID=3476 RepID=A0A2P5CFW8_PARAD	-	-	-	-	-	-
Cannbio_001298	UniRef100_UPI000CD92AE4 40S ribosomal protein S8-2 n=1 Tax=Lactuca sativa TaxID=4236 RepID=UPI000CD92AE4	-	-	-	-	-	-
Cannbio_001299	UniRef100_A0A2P5AAJ3 Calmodulin-binding domain (Fragment) n=1 Tax=Trema orientalis TaxID=63057 RepID=A0A2P5AAJ3_9ROSA	-	-	-	-	-	-
Cannbio_001300	UniRef100_A0A2P5AAJ3 Calmodulin-binding domain (Fragment) n=1 Tax=Trema orientalis TaxID=63057 RepID=A0A2P5AAJ3_9ROSA	-	-	-	-	-	-
Cannbio_001301	UniRef100_A0A2P5B4E8 4-hydroxy-3-methylbut-2-enyl diphosphate reductase n=1 Tax=Trema orientalis TaxID=63057 RepID=A0A2P5B4E8_9ROSA	-	-	-	-	-	-
Cannbio_001302	UniRef100_UPI00057B07D8 uncharacterized protein LOC105121628 isoform X2 n=1 Tax=Populus euphratica TaxID=75702 RepID=UPI00057B07D8	-	-2.89444	-	-	-	-
Cannbio_001303	UniRef100_Q8RVK9 Naringenin-chalcone synthase n=1 Tax=Cannabis sativa TaxID=3483 RepID=CHS_CANSA	-	-	-	-	-	-
Cannbio_001304	UniRef100_A0A2P5ASL2 Glycoside hydrolase n=1 Tax=Parasponia andersonii TaxID=3476 RepID=A0A2P5ASL2_PARAD	-	-	-	-	-	-
Cannbio_001305	UniRef100_A0A2P5ASL2 Glycoside hydrolase n=1 Tax=Parasponia andersonii TaxID=3476 RepID=A0A2P5ASL2_PARAD	-2.08567	-	-2.15017	-	-	-
Cannbio_001306	UniRef100_A0A2P5CIU8 Squalene cyclase, N-terminal n=2 Tax=Parasponia andersonii TaxID=3476 RepID=A0A2P5CIU8_PARAD	-	-	-	-	-	-
Cannbio_001307	UniRef100_A0A2P5CKQ2 Allergen Ole e 1, conserved site n=1 Tax=Parasponia andersonii TaxID=3476 RepID=A0A2P5CKQ2_PARAD	-	-	-	-	-	-
Cannbio_001308	UniRef100_A0A1R3HZ74 Ribosomal protein S25 n=1 Tax=Corchorus olitorius TaxID=93759 RepID=A0A1R3HZ74_9ROSI	2.10492	2.4508	-	-	-	-
Cannbio_001309	UniRef100_A0A2P5ACQ9 Mono-functional heme-containing catalase n=1 Tax=Parasponia andersonii TaxID=3476 RepID=A0A2P5ACQ9_PARAD	-	-	-	-	-	-
Cannbio_001310	UniRef100_A0A2P5FQ61 Basic-leucine zipper transcription factor n=1 Tax=Trema orientalis TaxID=63057 RepID=A0A2P5FQ61_9ROSA	-	-	-	-	-	-
Cannbio_001311	UniRef100_A0A2P5FQ61 Basic-leucine zipper transcription factor n=1 Tax=Trema orientalis TaxID=63057 RepID=A0A2P5FQ61_9ROSA	-	-	-	-	-	-
Cannbio_001312	UniRef100_U5CWT0 Uncharacterized protein (Fragment) n=1 Tax=Amborella trichopoda TaxID=13333 RepID=U5CWT0_AMBTC	-2.47856	-2.16174	-2.10711	-	-	-
Cannbio_001313	UniRef100_A0A2P5DSC4 Ribosomal protein n=1 Tax=Parasponia andersonii TaxID=3476 RepID=A0A2P5DSC4_PARAD	-	-	-	-	-	-
Cannbio_001314	UniRef100_A0A2P5B8M1 Phosphoinositide phosphatase SACs n=1 Tax=Parasponia andersonii TaxID=3476 RepID=A0A2P5B8M1_PARAD	-	-	-	-	-	-
Cannbio_001315	UniRef100_UPI0009017257 actin-depolymerizing factor 2-like n=1 Tax=Ipomoea nil TaxID=35883 RepID=UPI0009017257	-	-	-	-	-	-
Cannbio_001316	UniRef100_A5B9Q7 Uncharacterized protein n=1 Tax=Vitis vinifera TaxID=29760 RepID=A5B9Q7_VITVI	-	-	-	-	-	-
Cannbio_001317	UniRef100_A0A2P5BHZ4 Tetraspanin/Peripherin n=1 Tax=Parasponia andersonii TaxID=3476 RepID=A0A2P5BHZ4_PARAD	-	-	-	-	-	-
Cannbio_001318	UniRef100_C0KKW6 Cinnamic acid 4-hydroxylase n=1 Tax=Humulus lupulus TaxID=3486 RepID=C0KKW6_HUMLU	-	-	-	-	-	-
Cannbio_001319	UniRef100_A0A2P5FPJ5 LIM-domain binding protein/SEUSS n=1 Tax=Trema orientalis TaxID=63057 RepID=A0A2P5FPJ5_9ROSA	-	-	-	-	-	-
Cannbio_001320	UniRef100_A0A2P5FGJ6 Treslin n=1 Tax=Trema orientalis TaxID=63057 RepID=A0A2P5FGJ6_9ROSA	2.75066	-	-	-	-	-
Cannbio_001321	UniRef100_A0A2P5ETC0 Mlo-related protein n=1 Tax=Trema orientalis TaxID=63057 RepID=A0A2P5ETC0_9ROSA	-	-	-	-	-	-
Cannbio_001322	UniRef100_A0A2P5EX49 Phospholipase D n=1 Tax=Trema orientalis TaxID=63057 RepID=A0A2P5EX49_9ROSA	-	-	-	-	-	-
Cannbio_001323	UniRef100_A0A2P5BEH3 Lon protease homolog 2, peroxisomal n=1 Tax=Parasponia andersonii TaxID=3476 RepID=A0A2P5BEH3_PARAD	-	-	-	-	-	-
Cannbio_001324	UniRef100_A0A2P5ESU7 Malic enzyme n=2 Tax=Mesangiospermae TaxID=1437183 RepID=A0A2P5ESU7_9ROSA	-	-	-	-	-	-
Cannbio_001325	UniRef100_D7L1K8 Predicted protein n=1 Tax=Arabidopsis lyrata subsp. lyrata TaxID=81972 RepID=D7L1K8_ARALL	-	-	-2.00142	-	-	-
Cannbio_001326	UniRef100_Q8RVK9 Naringenin-chalcone synthase n=1 Tax=Cannabis sativa TaxID=3483 RepID=CHS_CANSA	-	-	-	-	-	-
Cannbio_001327	UniRef100_A0A2P5EYE6 ATP-dependent Clp protease proteolytic subunit n=1 Tax=Trema orientalis TaxID=63057 RepID=A0A2P5EYE6_9ROSA	-	-	-	-	-	-
Cannbio_001328	UniRef100_A0A2P5ESU8 Aromatic-L-amino-acid decarboxylase n=1 Tax=Trema orientalis TaxID=63057 RepID=A0A2P5ESU8_9ROSA	-	5.03949	3.05023	4.15284	2.16358	-
Cannbio_001329	UniRef100_UPI000905B7FE uncharacterized protein LOC109214058 n=1 Tax=Nicotiana attenuata TaxID=49451 RepID=UPI000905B7FE	-	-	-	-	-	-
Cannbio_001330	UniRef100_A0A2P5BR60 Proton-dependent oligopeptide transporter family n=1 Tax=Parasponia andersonii TaxID=3476 RepID=A0A2P5BR60_PARAD	-	-	-	-	-	-
Cannbio_001331	UniRef100_A0A200QVA9 Transmembrane 9 superfamily member n=1 Tax=Macleaya cordata TaxID=56857 RepID=A0A200QVA9_9MAGN	-	-	-	-	-	-
Cannbio_001332	UniRef100_U5CUZ1 Uncharacterized protein (Fragment) n=1 Tax=Amborella trichopoda TaxID=13333 RepID=U5CUZ1_AMBTC	-	-	-	-	-	-
Cannbio_001333	UniRef100_A0A2P5EGW5 14-3-3 protein n=1 Tax=Trema orientalis TaxID=63057 RepID=A0A2P5EGW5_9ROSA	-	-	-	-	-	-
Cannbio_001334	UniRef100_UPI000B7B8D76 non-specific lipid-transfer protein 1-like n=1 Tax=Prunus avium TaxID=42229 RepID=UPI000B7B8D76	-	-	-	-	-	-
Cannbio_001335	UniRef100_Q8VX73 Peptidyl-prolyl cis-trans isomerase n=1 Tax=Ricinus communis TaxID=3988 RepID=Q8VX73_RICCO	-	-	-	-	-	-
Cannbio_001336	UniRef100_A0A2P5DXU2 Sieve element occlusion n=1 Tax=Trema orientalis TaxID=63057 RepID=A0A2P5DXU2_9ROSA	-	3.00762	-	3.18715	-	-
Cannbio_001337	UniRef100_A0A2P5D5K4 Pectin acetylesterase n=1 Tax=Parasponia andersonii TaxID=3476 RepID=A0A2P5D5K4_PARAD	-	-	-	-	-	-
Cannbio_001338	UniRef100_A0A1D1YW98 60S ribosomal protein L28 n=1 Tax=Anthurium amnicola TaxID=1678845 RepID=A0A1D1YW98_9ARAE	-	-	5.08437	-	-	-
Cannbio_001339	UniRef100_UPI000CED74C0 protein IQ-DOMAIN 14-like n=1 Tax=Morus notabilis TaxID=981085 RepID=UPI000CED74C0	-	-	-2.00527	-	-	-
Cannbio_001340	UniRef100_A0A2P5F9L0 Major latex protein domain containing protein n=1 Tax=Trema orientalis TaxID=63057 RepID=A0A2P5F9L0_9ROSA	-3.64747	-3.20867	-2.98399	-	-	-
Cannbio_001341	UniRef100_UPI00057A0D47 uncharacterized protein LOC105122593 n=1 Tax=Populus euphratica TaxID=75702 RepID=UPI00057A0D47	-	-	-	-	-	-
Cannbio_001342	UniRef100_A0A1S3B4U7 triosephosphate isomerase, cytosolic n=1 Tax=Cucumis melo TaxID=3656 RepID=A0A1S3B4U7_CUCME	-	-	-	-	-	-
Cannbio_001343	UniRef100_A0A0V0INU7 Putative ovule protein n=1 Tax=Solanum chacoense TaxID=4108 RepID=A0A0V0INU7_SOLCH	-	-	-	-	-	-
Cannbio_001344	UniRef100_UPI000D9AD71F hypothetical protein n=3 Tax=Aspergillus heteromorphus CBS 117.55 TaxID=1448321 RepID=UPI000D9AD71F	-	-	-	-	-	-
Cannbio_001345	UniRef100_UPI000C0446D5 uncharacterized protein LOC111289175 n=1 Tax=Durio zibethinus TaxID=66656 RepID=UPI000C0446D5	-	-	-	-	-	-
Cannbio_001346	UniRef100_UPI000901F2A6 uncharacterized protein LOC109155154 n=1 Tax=Ipomoea nil TaxID=35883 RepID=UPI000901F2A6	-	-	-	-	-	-
Cannbio_001347	UniRef100_A0A2P5DCA4 Wound-responsive family protein (Fragment) n=1 Tax=Parasponia andersonii TaxID=3476 RepID=A0A2P5DCA4_PARAD	-	-	-	-	-	-
Cannbio_001348	UniRef100_A0A2P5EB85 ATP-binding cassette containing protein n=1 Tax=Trema orientalis TaxID=63057 RepID=A0A2P5EB85_9ROSA	-	-	-	-	-	-
Cannbio_001349	UniRef100_A0A2P5FNS1 GPCR kinase n=1 Tax=Trema orientalis TaxID=63057 RepID=A0A2P5FNS1_9ROSA	-	-	-	-	-	-
Cannbio_001350	UniRef100_A0A2P5EP53 Proton-dependent oligopeptide transporter n=1 Tax=Trema orientalis TaxID=63057 RepID=A0A2P5EP53_9ROSA	-	-	-	-	-	-
Cannbio_001351	UniRef100_A0A2P5C2L9 Sodium/calcium exchanger membrane region n=1 Tax=Trema orientalis TaxID=63057 RepID=A0A2P5C2L9_9ROSA	-	-	-	-	-	-
Cannbio_001352	UniRef100_F6HZS6 Uncharacterized protein n=1 Tax=Vitis vinifera TaxID=29760 RepID=F6HZS6_VITVI	-	-	-	-	-	-
Cannbio_001353	UniRef100_A0A2P5FW67 Pyruvate kinase n=1 Tax=Trema orientalis TaxID=63057 RepID=A0A2P5FW67_9ROSA	-	-	-	-	-	-
Cannbio_001354	UniRef100_A0A1R3GYC9 Uncharacterized protein n=1 Tax=Corchorus olitorius TaxID=93759 RepID=A0A1R3GYC9_9ROSI	-	-	-	-	-	-
Cannbio_001355	UniRef100_F6GVT4 Uncharacterized protein n=1 Tax=Vitis vinifera TaxID=29760 RepID=F6GVT4_VITVI	-	-	-	-	-	-
Cannbio_001356	UniRef100_A0A2P5AEB2 PLAT/LH2 domain containing protein n=1 Tax=Trema orientalis TaxID=63057 RepID=A0A2P5AEB2_9ROSA	-	-	-	-	-	-
Cannbio_001357	UniRef100_A0A2P5FIA3 Tyrosyl-DNA phosphodiesterase I n=1 Tax=Trema orientalis TaxID=63057 RepID=A0A2P5FIA3_9ROSA	-	-	-	-	-	-
Cannbio_001358	UniRef100_A0A0J8BHP9 Uncharacterized protein (Fragment) n=1 Tax=Beta vulgaris subsp. vulgaris TaxID=3555 RepID=A0A0J8BHP9_BETVU	-	-	-	-	-	-
Cannbio_001359	UniRef100_A0A2P5DK03 Transferase n=1 Tax=Trema orientalis TaxID=63057 RepID=A0A2P5DK03_9ROSA	-	-	-	-	-	-
Cannbio_001360	UniRef100_A0A176WFF8 Uncharacterized protein n=1 Tax=Marchantia polymorpha subsp. ruderalis TaxID=1480154 RepID=A0A176WFF8_MARPO	-	-	-	-	-	-
Cannbio_001361	UniRef100_UPI000CED3285 putative disease resistance protein RGA3 n=1 Tax=Morus notabilis TaxID=981085 RepID=UPI000CED3285	-	-	-	-	-	-
Cannbio_001362	UniRef100_A0A2P5B6E1 Fanconi anemia group F protein (FANCF) n=1 Tax=Parasponia andersonii TaxID=3476 RepID=A0A2P5B6E1_PARAD	-	-	-	-	-	-
Cannbio_001363	UniRef100_A0A2P5EJC3 Leucine-rich repeat receptor kinase n=1 Tax=Trema orientalis TaxID=63057 RepID=A0A2P5EJC3_9ROSA	-	-	-	-	-	-
Cannbio_001364	UniRef100_A0A2P5C520 DEAD-box ATP-dependent RNA helicase n=1 Tax=Parasponia andersonii TaxID=3476 RepID=A0A2P5C520_PARAD	-	-	-	-	-	-
Cannbio_001365	UniRef100_J3MFF9 Uncharacterized protein n=1 Tax=Oryza brachyantha TaxID=4533 RepID=J3MFF9_ORYBR	-	-	-	-	-	-
Cannbio_001366	UniRef100_A0A2P5FTP5 AAA ATPase, CDC48 family n=1 Tax=Trema orientalis TaxID=63057 RepID=A0A2P5FTP5_9ROSA	-	-	-	-	-	-
Cannbio_001367	UniRef100_A0A2P5FEA6 Clathrin light chain n=1 Tax=Trema orientalis TaxID=63057 RepID=A0A2P5FEA6_9ROSA	-	-	-	-	-	-
Cannbio_001368	UniRef100_A0A2K3LMI9 Sodium/calcium exchanger family protein (Fragment) n=1 Tax=Trifolium pratense TaxID=57577 RepID=A0A2K3LMI9_TRIPR	-	-	-	-	-	-
Cannbio_001369	UniRef100_A0A2P5DRA9 Pectin acetylesterase n=1 Tax=Trema orientalis TaxID=63057 RepID=A0A2P5DRA9_9ROSA	-	-	-	-	-	-
Cannbio_001370	UniRef100_A0A1Q3D650 Uncharacterized protein n=1 Tax=Cephalotus follicularis TaxID=3775 RepID=A0A1Q3D650_CEPFO	-	-	-	-	-	-
Cannbio_001371	UniRef100_A0A2P5CE67 Alcohol dehydrogenase superfamily, zinc-type (Fragment) n=1 Tax=Trema orientalis TaxID=63057 RepID=A0A2P5CE67_9ROSA	-	-	-	-	-	-
Cannbio_001372	UniRef100_UPI000CECF9FC uncharacterized protein LOC112090970 n=1 Tax=Morus notabilis TaxID=981085 RepID=UPI000CECF9FC	-	-2.21037	-2.65451	-	-	-
Cannbio_001373	UniRef100_UPI00053C0CD8 60S ribosomal protein L24-like n=1 Tax=Tarenaya hassleriana TaxID=28532 RepID=UPI00053C0CD8	-	-	-	-	-	-
Cannbio_001374	UniRef100_A0A2P5CE67 Alcohol dehydrogenase superfamily, zinc-type (Fragment) n=1 Tax=Trema orientalis TaxID=63057 RepID=A0A2P5CE67_9ROSA	-	-	-	-	-	-
Cannbio_001375	UniRef100_A0A1V0QSG2 Terpene synthase n=1 Tax=Cannabis sativa TaxID=3483 RepID=A0A1V0QSG2_CANSA	-	-	-	-	-	-
Cannbio_001376	UniRef100_UPI000B93166E geranylgeranyl diphosphate reductase, chloroplastic n=1 Tax=Momordica charantia TaxID=3673 RepID=UPI000B93166E	-	-	-	-	-	-
Cannbio_001377	UniRef100_A0A2N9HWH6 Uncharacterized protein n=1 Tax=Fagus sylvatica TaxID=28930 RepID=A0A2N9HWH6_FAGSY	-	-	-	-	-	-
Cannbio_001378	UniRef100_UPI000C049B90 phosphatidylinositol N-acetylglucosaminyltransferase subunit C n=1 Tax=Durio zibethinus TaxID=66656 RepID=UPI000C049B90	-	-	-	-	-	-
Cannbio_001379	UniRef100_UPI000B939F32 uncharacterized protein LOC111004557 n=1 Tax=Momordica charantia TaxID=3673 RepID=UPI000B939F32	-	-	-	-	-	-
Cannbio_001380	UniRef100_A0A2P5D7N8 Splicing factor-like protein n=1 Tax=Parasponia andersonii TaxID=3476 RepID=A0A2P5D7N8_PARAD	-	-	-	-	-	-
Cannbio_001381	UniRef100_A0A2P5E2B1 Protein KTI12/L-seryl-tRNA(Sec) kinase n=1 Tax=Parasponia andersonii TaxID=3476 RepID=A0A2P5E2B1_PARAD	-	-	-	-	-	-
Cannbio_001382	UniRef100_Q9AVH2 Putative senescence-associated protein (Fragment) n=1 Tax=Pisum sativum TaxID=3888 RepID=Q9AVH2_PEA	-	-	-	-	-	-
Cannbio_001383	UniRef100_A0A2P5E258 Oleosin-B3-like protein n=1 Tax=Parasponia andersonii TaxID=3476 RepID=A0A2P5E258_PARAD	-	-	-	-	-	-
Cannbio_001384	UniRef100_A0A2P5AA32 NB-ARC domain, LRR domain containing protein n=1 Tax=Parasponia andersonii TaxID=3476 RepID=A0A2P5AA32_PARAD	-	-	-	-	-	-
Cannbio_001385	UniRef100_UPI000788DF41 glyceraldehyde-3-phosphate dehydrogenase A, chloroplastic n=1 Tax=Arachis duranensis TaxID=130453 RepID=UPI000788DF41	-	-	-	-	-	-
Cannbio_001386	UniRef100_A0A2P5FZK2 Uncharacterized protein (Fragment) n=1 Tax=Trema orientalis TaxID=63057 RepID=A0A2P5FZK2_9ROSA	-	-	-	-	-	-
Cannbio_001387	UniRef100_A0A067GHH8 Uncharacterized protein n=1 Tax=Citrus sinensis TaxID=2711 RepID=A0A067GHH8_CITSI	-	-	-	-	-	-
Cannbio_001388	UniRef100_A0A200QMF6 CBS domain n=1 Tax=Macleaya cordata TaxID=56857 RepID=A0A200QMF6_9MAGN	-	-	-	-	-	-
Cannbio_001389	UniRef100_A0A2P5D9B5 TNF receptor-associated factor n=1 Tax=Trema orientalis TaxID=63057 RepID=A0A2P5D9B5_9ROSA	-	-	-	-	-	-
Cannbio_001390	UniRef100_A0A2P5DXU2 Sieve element occlusion n=1 Tax=Trema orientalis TaxID=63057 RepID=A0A2P5DXU2_9ROSA	-	-	-	-	-	-
Cannbio_001391	UniRef100_A0A2P5CFM2 Peroxidase n=1 Tax=Parasponia andersonii TaxID=3476 RepID=A0A2P5CFM2_PARAD	-	-	-	-	-	-
Cannbio_001392	UniRef100_A0A2P5BNZ9 Beta-galactosidase n=1 Tax=Parasponia andersonii TaxID=3476 RepID=A0A2P5BNZ9_PARAD	-4.14809	-4.63724	-4.21664	-	-	-
Cannbio_001393	UniRef100_A0A2P5FAL2 S-adenosyl-L-methionine-dependent methyltransferase n=1 Tax=Trema orientalis TaxID=63057 RepID=A0A2P5FAL2_9ROSA	-	-2.14361	-2.54437	-	-	-
Cannbio_001394	UniRef100_A0A2P5EZ74 Beta-catenin n=1 Tax=Trema orientalis TaxID=63057 RepID=A0A2P5EZ74_9ROSA	-	-	-	-	-	-
Cannbio_001395	UniRef100_A0A2P4M1D6 Beta-galactosidase n=1 Tax=Quercus suber TaxID=58331 RepID=A0A2P4M1D6_QUESU	-	-	-	-	-	-
Cannbio_001396	UniRef100_A0A2P5AMK1 TSC-22 / Dip / Bun n=1 Tax=Trema orientalis TaxID=63057 RepID=A0A2P5AMK1_9ROSA	-	-	-	-	-	-
Cannbio_001397	UniRef100_A0A067GGC0 Uncharacterized protein (Fragment) n=1 Tax=Citrus sinensis TaxID=2711 RepID=A0A067GGC0_CITSI	-	-	-	-	-	-
Cannbio_001398	UniRef100_A0A2U1NRB0 Uncharacterized protein n=1 Tax=Artemisia annua TaxID=35608 RepID=A0A2U1NRB0_ARTAN	-	-	-	-	-	-
Cannbio_001399	UniRef100_A0A2P5EX64 Glyoxalase-like domain containing protein n=1 Tax=Trema orientalis TaxID=63057 RepID=A0A2P5EX64_9ROSA	-	-	-	-	-	-
Cannbio_001400	UniRef100_A0A2P5DIV7 DnaJ-like n=1 Tax=Parasponia andersonii TaxID=3476 RepID=A0A2P5DIV7_PARAD	-	-	-	-	-	-
Cannbio_001401	UniRef100_A0A2I4HL91 beta-amyrin synthase-like n=1 Tax=Juglans regia TaxID=51240 RepID=A0A2I4HL91_9ROSI	-	2.1981	3.00697	-	-	-
Cannbio_001402	UniRef100_A0A2P5CB06 Glycosyltransferase n=1 Tax=Parasponia andersonii TaxID=3476 RepID=A0A2P5CB06_PARAD	-	-	-	-	-	-
Cannbio_001403	UniRef100_UPI000CED7974 patatin-like protein 2 n=1 Tax=Morus notabilis TaxID=981085 RepID=UPI000CED7974	-	-	-	-	-	-
Cannbio_001404	UniRef100_A0A0D2V4L7 ATP synthase subunit beta n=1 Tax=Gossypium raimondii TaxID=29730 RepID=A0A0D2V4L7_GOSRA	-	-	-	-	-	-
Cannbio_001405	UniRef100_I3SIX2 Uncharacterized protein n=1 Tax=Lotus japonicus TaxID=34305 RepID=I3SIX2_LOTJA	-	-	-	-	-	-
Cannbio_001406	UniRef100_A0A2P5W4P8 Uncharacterized protein n=1 Tax=Gossypium barbadense TaxID=3634 RepID=A0A2P5W4P8_GOSBA	-	-	-	-	-	-
Cannbio_001407	UniRef100_A0A1S4CNX9 cellulose synthase-like protein D3 n=1 Tax=Nicotiana tabacum TaxID=4097 RepID=A0A1S4CNX9_TOBAC	-	-	-	-	-	-
Cannbio_001408	UniRef100_A0A2P5CZ60 AAA+ ATPase n=1 Tax=Parasponia andersonii TaxID=3476 RepID=A0A2P5CZ60_PARAD	-	-	-	-	-	-
Cannbio_001409	UniRef100_B1Q2B6 3,5,7-trioxododecanoyl-CoA synthase n=1 Tax=Cannabis sativa TaxID=3483 RepID=OLIS_CANSA	-	-	-	-	-	-
Cannbio_001410	UniRef100_A0A2P5FHK8 MYB transcription factor n=1 Tax=Trema orientalis TaxID=63057 RepID=A0A2P5FHK8_9ROSA	-2.65298	-2.49048	-	-	-	-
Cannbio_001411	UniRef100_A0A2P5CG20 DNA helicase, ATP-dependent n=1 Tax=Trema orientalis TaxID=63057 RepID=A0A2P5CG20_9ROSA	-	-	-	-	-	-
Cannbio_001412	UniRef100_A0A2P5FWR3 Chloride channel protein n=1 Tax=Trema orientalis TaxID=63057 RepID=A0A2P5FWR3_9ROSA	-	-	-	-	-	-
Cannbio_001413	UniRef100_B2BGS1 Putative glycolate oxidase-like FMN-binding domain protein (Fragment) n=1 Tax=Olea europaea TaxID=4146 RepID=B2BGS1_OLEEU	-	-	-	-	-	-
Cannbio_001414	UniRef100_W9SBV7 Metal transporter Nramp5 n=1 Tax=Morus notabilis TaxID=981085 RepID=W9SBV7_9ROSA	-	-	-	-	-	-
Cannbio_001415	UniRef100_I6WU39 Olivetolic acid cyclase n=2 Tax=Cannabis sativa TaxID=3483 RepID=OLIAC_CANSA	-	-	-	-	-	-
Cannbio_001416	UniRef100_A0A2P5B0H8 1,4-alpha-glucan-branching enzyme n=1 Tax=Parasponia andersonii TaxID=3476 RepID=A0A2P5B0H8_PARAD	-	-	-	-	-	-
Cannbio_001417	UniRef100_A0A2P5BC90 Cytochrome P450, E-class, group I n=1 Tax=Trema orientalis TaxID=63057 RepID=A0A2P5BC90_9ROSA	-	-	-	-	-	-
Cannbio_001418	UniRef100_W9RUU9 Ribulose bisphosphate carboxylase small chain n=1 Tax=Morus notabilis TaxID=981085 RepID=W9RUU9_9ROSA	-	-	-	-	-	-
Cannbio_001419	UniRef100_W9R9I9 60S ribosome subunit biogenesis protein NIP7 homolog n=1 Tax=Morus notabilis TaxID=981085 RepID=W9R9I9_9ROSA	-	-	-	-	-	-
Cannbio_001420	UniRef100_UPI00077E9C90 non-specific lipid-transfer protein 1-like n=1 Tax=Ziziphus jujuba TaxID=326968 RepID=UPI00077E9C90	-	-	-	-	-	-
Cannbio_001421	UniRef100_A0A2P5C0W7 3-oxo-5-alpha-steroid 4-dehydrogenase, C-terminal n=1 Tax=Parasponia andersonii TaxID=3476 RepID=A0A2P5C0W7_PARAD	-	-	-	-	-	-
Cannbio_001422	UniRef100_A0A2P5EJS1 PB1 domain containing protein n=1 Tax=Trema orientalis TaxID=63057 RepID=A0A2P5EJS1_9ROSA	-	-	-	-	-	-
Cannbio_001423	UniRef100_A0A2P5ATH8 Early endosome antigen n=1 Tax=Parasponia andersonii TaxID=3476 RepID=A0A2P5ATH8_PARAD	-	-	-	-	-	-
Cannbio_001424	UniRef100_A0A2P5DXU2 Sieve element occlusion n=1 Tax=Trema orientalis TaxID=63057 RepID=A0A2P5DXU2_9ROSA	-	-	2.68598	-	-	-
Cannbio_001425	UniRef100_A0A2P5EEQ1 Peroxidase n=1 Tax=Trema orientalis TaxID=63057 RepID=A0A2P5EEQ1_9ROSA	-	-	-	-	-	-
Cannbio_001426	UniRef100_A0A2P5E0F1 Uncharacterized protein n=1 Tax=Parasponia andersonii TaxID=3476 RepID=A0A2P5E0F1_PARAD	-	-	-	-	-	-
Cannbio_001427	UniRef100_UPI000787DBF5 adenine nucleotide transporter BT1, chloroplastic/mitochondrial n=1 Tax=Arachis duranensis TaxID=130453 RepID=UPI000787DBF5	-	-	-	-	-	-
Cannbio_001428	UniRef100_W9QTV3 Bidirectional sugar transporter SWEET n=1 Tax=Morus notabilis TaxID=981085 RepID=W9QTV3_9ROSA	-	-	-	-	-	-
Cannbio_001429	UniRef100_A0A0D2N1S7 Uncharacterized protein (Fragment) n=1 Tax=Gossypium raimondii TaxID=29730 RepID=A0A0D2N1S7_GOSRA	-	-	-	-	-	-
Cannbio_001430	UniRef100_A0A2P5DWL2 IQ motif, EF-hand binding site n=1 Tax=Parasponia andersonii TaxID=3476 RepID=A0A2P5DWL2_PARAD	-	-	-	-	-	-
Cannbio_001431	UniRef100_UPI000233B7D9 uncharacterized protein LOC106795708 n=1 Tax=Glycine max TaxID=3847 RepID=UPI000233B7D9	-	-	-	-	-	-
Cannbio_001432	UniRef100_W9R118 4-hydroxy-3-methylbut-2-enyl diphosphate reductase n=1 Tax=Morus notabilis TaxID=981085 RepID=W9R118_9ROSA	-2.72611	-	-2.56089	-	-	-
Cannbio_001433	UniRef100_A0A2P5F6B7 Calmodulin-binding protein n=1 Tax=Trema orientalis TaxID=63057 RepID=A0A2P5F6B7_9ROSA	-	-	-	-	-	-
Cannbio_001434	UniRef100_A0A2P5CNT0 Aspartic peptidase n=1 Tax=Parasponia andersonii TaxID=3476 RepID=A0A2P5CNT0_PARAD	-	-	-	-	-	-
Cannbio_001435	UniRef100_A0A2P5CXE1 S-crystallin n=1 Tax=Parasponia andersonii TaxID=3476 RepID=A0A2P5CXE1_PARAD	-	-	-	-	-	-
Cannbio_001436	UniRef100_W9SX88 Formate dehydrogenase, mitochondrial n=1 Tax=Morus notabilis TaxID=981085 RepID=W9SX88_9ROSA	-	-	-	-	-	-
Cannbio_001437	UniRef100_B4UWD8 NADP-dependent malic protein (Fragment) n=1 Tax=Arachis hypogaea TaxID=3818 RepID=B4UWD8_ARAHY	-	-	-	-	-	-
Cannbio_001438	UniRef100_A0A2P5E8V5 Polyadenylate-binding protein 1-B-binding protein n=1 Tax=Trema orientalis TaxID=63057 RepID=A0A2P5E8V5_9ROSA	-	-	-	-	-	-
Cannbio_001439	UniRef100_A0A2P5AMU1 Dormancyauxin associated n=1 Tax=Parasponia andersonii TaxID=3476 RepID=A0A2P5AMU1_PARAD	-	-	-	-	-	-
Cannbio_001440	UniRef100_A0A2P5D409 Adenosine kinase n=1 Tax=Trema orientalis TaxID=63057 RepID=A0A2P5D409_9ROSA	-	-	-	-	-	-
Cannbio_001441	UniRef100_UPI00098E58F7 chlorophyll a-b binding protein CP24 10A, chloroplastic n=1 Tax=Asparagus officinalis TaxID=4686 RepID=UPI00098E58F7	-	-	-	-	-	-
Cannbio_001442	UniRef100_A5AF49 Uncharacterized protein n=1 Tax=Vitis vinifera TaxID=29760 RepID=A5AF49_VITVI	-	-	-	-	-	-
Cannbio_001443	UniRef100_A0A2P5B9R0 Uncharacterized protein n=1 Tax=Parasponia andersonii TaxID=3476 RepID=A0A2P5B9R0_PARAD	-	-	-	-	-	-
Cannbio_001444	UniRef100_A5ALV3 Uncharacterized protein n=1 Tax=Vitis vinifera TaxID=29760 RepID=A5ALV3_VITVI	-	-	-	-	-	-
Cannbio_001445	UniRef100_A0A2U1NRB0 Uncharacterized protein n=1 Tax=Artemisia annua TaxID=35608 RepID=A0A2U1NRB0_ARTAN	-	-	-	-	-	-
Cannbio_001446	UniRef100_A0A2J6L3N0 Uncharacterized protein n=1 Tax=Lactuca sativa TaxID=4236 RepID=A0A2J6L3N0_LACSA	-	-	-	-	-	-
Cannbio_001447	UniRef100_A0A067GU47 Uncharacterized protein n=1 Tax=Citrus sinensis TaxID=2711 RepID=A0A067GU47_CITSI	-	-	-	-	-	-
Cannbio_001448	UniRef100_A0A0R0GS37 Uncharacterized protein n=1 Tax=Glycine max TaxID=3847 RepID=A0A0R0GS37_SOYBN	-	-	-	-	-	-
Cannbio_001449	UniRef100_A0A2P5E6Z2 Lipoxygenase n=1 Tax=Trema orientalis TaxID=63057 RepID=A0A2P5E6Z2_9ROSA	-	-	-	-	-	-
Cannbio_001450	UniRef100_A0A2P5AQG6 O-fucosyltransferase n=1 Tax=Parasponia andersonii TaxID=3476 RepID=A0A2P5AQG6_PARAD	-	-	-	-	-	-
Cannbio_001451	UniRef100_UPI00098B3BEA polyubiquitin 11-like n=1 Tax=Aegilops tauschii subsp. tauschii TaxID=169297 RepID=UPI00098B3BEA	-	-	-	-	-	-
Cannbio_001452	UniRef100_A0A2U1LFA3 Ubiquitin n=1 Tax=Artemisia annua TaxID=35608 RepID=A0A2U1LFA3_ARTAN	-	-	-	-	-	-
Cannbio_001453	UniRef100_A0A0F7CZ08 Chlorophyll a-b binding protein, chloroplastic n=1 Tax=Erodium trifolium TaxID=337410 RepID=A0A0F7CZ08_9ROSI	-	-	-	-	-	-
Cannbio_001454	UniRef100_A0A2P5BSA4 Lipoxygenase n=1 Tax=Trema orientalis TaxID=63057 RepID=A0A2P5BSA4_9ROSA	-	-	-	-	-	-
Cannbio_001455	UniRef100_A0A200PR05 Catalase n=1 Tax=Macleaya cordata TaxID=56857 RepID=A0A200PR05_9MAGN	-	-	-2.62383	-	-	-
Cannbio_001456	UniRef100_UPI000C1D611F uncharacterized protein LOC111365701 n=1 Tax=Olea europaea var. sylvestris TaxID=158386 RepID=UPI000C1D611F	-	-	-	-	-	-
Cannbio_001457	UniRef100_A0A2P5EBV5 Cytochrome P450, E-class, group I n=1 Tax=Trema orientalis TaxID=63057 RepID=A0A2P5EBV5_9ROSA	-	-	-	-	-	-
Cannbio_001458	UniRef100_A0A2I0KBR4 Uncharacterized protein n=1 Tax=Punica granatum TaxID=22663 RepID=A0A2I0KBR4_PUNGR	-	-	-	-	-	-
Cannbio_001459	UniRef100_A0A251N0Z1 Chlorophyll a-b binding protein, chloroplastic n=1 Tax=Prunus persica TaxID=3760 RepID=A0A251N0Z1_PRUPE	-	-	-	-	-	-
Cannbio_001460	UniRef100_UPI0009014696 60S ribosomal protein L8-1-like n=1 Tax=Camelina sativa TaxID=90675 RepID=UPI0009014696	-	-	-	-	-	-
Cannbio_001461	UniRef100_A0A2P5APM8 Phosphoglycerate kinase n=1 Tax=Parasponia andersonii TaxID=3476 RepID=A0A2P5APM8_PARAD	-	-	-	-	-	-
Cannbio_001462	UniRef100_UPI0005115765 primary amine oxidase-like n=1 Tax=Pyrus x bretschneideri TaxID=225117 RepID=UPI0005115765	-2.64495	-	-	-	-	-
Cannbio_001463	UniRef100_A0A2J6LFT8 Uncharacterized protein n=1 Tax=Lactuca sativa TaxID=4236 RepID=A0A2J6LFT8_LACSA	-	-	-	-	-	-
Cannbio_001464	UniRef100_P34783 Glyceraldehyde-3-phosphate dehydrogenase n=1 Tax=Atriplex nummularia TaxID=3553 RepID=G3P_ATRNU	-	-	-	-	-	-
Cannbio_001465	UniRef100_UPI0004EDDF66 zinc finger protein ZAT11-like n=1 Tax=Brassica napus TaxID=3708 RepID=UPI0004EDDF66	-	-	-	-	-	-
Cannbio_001466	UniRef100_A0A2G9HNQ6 Tripeptidyl-peptidase II n=1 Tax=Handroanthus impetiginosus TaxID=429701 RepID=A0A2G9HNQ6_9LAMI	-	-	-	-	-	-
Cannbio_001467	UniRef100_A0A2P5F5Q0 Stress responsive alpha-beta barrel n=1 Tax=Trema orientalis TaxID=63057 RepID=A0A2P5F5Q0_9ROSA	-	-	-	-	-	-
Cannbio_001468	UniRef100_A0A0V0YXS0 Elongation factor 1-alpha (Fragment) n=4 Tax=Eukaryota TaxID=2759 RepID=A0A0V0YXS0_9BILA	-	-	-	-	-	-
Cannbio_001469	UniRef100_A0A1S2YZK3 60S ribosomal protein L35a-1 n=1 Tax=Cicer arietinum TaxID=3827 RepID=A0A1S2YZK3_CICAR	-	-	-	-	-	-
Cannbio_001470	UniRef100_W9R6C1 Malic enzyme n=1 Tax=Morus notabilis TaxID=981085 RepID=W9R6C1_9ROSA	-	-	-2.00833	-	-	-
Cannbio_001471	UniRef100_A0A2P5DXU2 Sieve element occlusion n=1 Tax=Trema orientalis TaxID=63057 RepID=A0A2P5DXU2_9ROSA	-	-	-	-	-	-
Cannbio_001472	UniRef100_A0A2P5EWG6 HMW glutenin n=1 Tax=Trema orientalis TaxID=63057 RepID=A0A2P5EWG6_9ROSA	-	-	-	-	-	-
Cannbio_001473	UniRef100_A0A2P5BAP8 S-adenosylmethionine decarboxylase proenzyme n=1 Tax=Trema orientalis TaxID=63057 RepID=A0A2P5BAP8_9ROSA	-	-	-	-	-	-
Cannbio_001474	UniRef100_UPI000CED11D8 VAMP-like protein YKT61 n=1 Tax=Morus notabilis TaxID=981085 RepID=UPI000CED11D8	-	-	-	-	-	-
Cannbio_001475	UniRef100_A0A1U8GKI1 cryptochrome-1 isoform X1 n=2 Tax=Capsicum annuum TaxID=4072 RepID=A0A1U8GKI1_CAPAN	-	-	-	-	-	-
Cannbio_001476	UniRef100_B9TQF4 Mobilization protein mbeC n=19 Tax=cellular organisms TaxID=131567 RepID=B9TQF4_RICCO	-	-	-	-	-	-
Cannbio_001477	UniRef100_A0A2P5BAP8 S-adenosylmethionine decarboxylase proenzyme n=1 Tax=Trema orientalis TaxID=63057 RepID=A0A2P5BAP8_9ROSA	-	-	-	-	-	-
Cannbio_001478	UniRef100_E7FJ37 Ubiquitin (Fragment) n=1 Tax=Nymphaea hybrid cultivar TaxID=637490 RepID=E7FJ37_9MAGN	-	-	-	-	-	-
Cannbio_001479	UniRef100_A0A2P5FZW8 UDP-glucuronosyl/UDP-glucosyltransferase n=1 Tax=Trema orientalis TaxID=63057 RepID=A0A2P5FZW8_9ROSA	-	-	-	-	-	-
Cannbio_001480	UniRef100_A0A2P5FAL3 Arp2/3 complex 34 kDa subunit n=1 Tax=Trema orientalis TaxID=63057 RepID=A0A2P5FAL3_9ROSA	-	-	-	-	-	-
Cannbio_001481	UniRef100_A0A2P5ESU7 Malic enzyme n=2 Tax=Mesangiospermae TaxID=1437183 RepID=A0A2P5ESU7_9ROSA	-	-	-	-	-	-
Cannbio_001482	UniRef100_A0A1V0QSH9 HDR (Fragment) n=1 Tax=Cannabis sativa TaxID=3483 RepID=A0A1V0QSH9_CANSA	-	-	-	-	-	-
Cannbio_001483	UniRef100_A0A2K3PLT5 Uncharacterized protein n=1 Tax=Trifolium pratense TaxID=57577 RepID=A0A2K3PLT5_TRIPR	-	-	-	-	-	-
Cannbio_001484	UniRef100_UPI000CECF5F2 enoyl-CoA hydratase 2, peroxisomal n=1 Tax=Morus notabilis TaxID=981085 RepID=UPI000CECF5F2	-	-	-	-	-	-
Cannbio_001485	UniRef100_A0A2P5C0F6 Acid phosphatase n=1 Tax=Parasponia andersonii TaxID=3476 RepID=A0A2P5C0F6_PARAD	-	-	-	-	-	-
Cannbio_001486	UniRef100_A0A166GUX6 Uncharacterized protein n=1 Tax=Daucus carota subsp. sativus TaxID=79200 RepID=A0A166GUX6_DAUCA	-	-	-	-	-	-
Cannbio_001487	UniRef100_A0A2P5AP47 Lung seven transmembrane receptor-like n=1 Tax=Trema orientalis TaxID=63057 RepID=A0A2P5AP47_9ROSA	-	-	-	-	-	-
Cannbio_001488	UniRef100_A0A061GZ09 Ubiquitin carrier protein n=1 Tax=Theobroma cacao TaxID=3641 RepID=A0A061GZ09_THECC	-	-	-	-	-	-
Cannbio_001489	UniRef100_D0FZ37 Plastid fusion and/or translation factor (Fragment) n=1 Tax=Ipomoea sp. Kenyan TaxID=641442 RepID=D0FZ37_9ASTE	-	-	-	-	-	-
Cannbio_001490	UniRef100_A0A2P5BU73 Mitogen-activated protein kinase kinase kinase n=1 Tax=Trema orientalis TaxID=63057 RepID=A0A2P5BU73_9ROSA	-	-	-	-	-	-
Cannbio_001491	UniRef100_A0A2P5BHZ4 Tetraspanin/Peripherin n=1 Tax=Parasponia andersonii TaxID=3476 RepID=A0A2P5BHZ4_PARAD	-	-	-	-	-	-
Cannbio_001492	UniRef100_A0A2P5EBV5 Cytochrome P450, E-class, group I n=1 Tax=Trema orientalis TaxID=63057 RepID=A0A2P5EBV5_9ROSA	-	-	-	-	-	-
Cannbio_001493	UniRef100_A0A2J6LFT8 Uncharacterized protein n=1 Tax=Lactuca sativa TaxID=4236 RepID=A0A2J6LFT8_LACSA	-	-	-	-	-	-
Cannbio_001494	UniRef100_A0A1D2M2V9 Histone H2B.3 (Fragment) n=1 Tax=Orchesella cincta TaxID=48709 RepID=A0A1D2M2V9_ORCCI	-	-	-	-	-	-
Cannbio_001495	UniRef100_B7TYA7 Alpha tubulin (Fragment) n=1 Tax=Garcinia mangostana TaxID=58228 RepID=B7TYA7_GARMA	-	-	-	-	-	-
Cannbio_001496	UniRef100_A0A0D2USP4 T-complex protein 1 subunit gamma n=1 Tax=Gossypium raimondii TaxID=29730 RepID=A0A0D2USP4_GOSRA	-	-	-	-	-	-
Cannbio_001497	UniRef100_A0A2P5D6R6 Development/cell death domain containing protein n=1 Tax=Trema orientalis TaxID=63057 RepID=A0A2P5D6R6_9ROSA	-	-	-	-	-	-
Cannbio_001498	UniRef100_B9TJS6 Elongation factor 1-alpha, putative n=1 Tax=Ricinus communis TaxID=3988 RepID=B9TJS6_RICCO	-	-	-	-	-	-
Cannbio_001499	UniRef100_A0A2P5S7C1 Peptidyl-prolyl cis-trans isomerase n=1 Tax=Gossypium barbadense TaxID=3634 RepID=A0A2P5S7C1_GOSBA	-	-	-	-	-	-
Cannbio_001500	UniRef100_A0A2P5E6Z2 Lipoxygenase n=1 Tax=Trema orientalis TaxID=63057 RepID=A0A2P5E6Z2_9ROSA	-	-	-	-	-	-
Cannbio_001501	UniRef100_I1R803 Uncharacterized protein n=1 Tax=Oryza glaberrima TaxID=4538 RepID=I1R803_ORYGL	-	-	-	-	-	-
Cannbio_001502	UniRef100_A0A2P5FE69 Polyphenol oxidase n=1 Tax=Trema orientalis TaxID=63057 RepID=A0A2P5FE69_9ROSA	-	-	-	-	-	-
Cannbio_001503	UniRef100_A0A2P5FWS6 Nucleophile aminohydrolase, N-terminal n=1 Tax=Trema orientalis TaxID=63057 RepID=A0A2P5FWS6_9ROSA	-	-	-	-	-	-
Cannbio_001504	UniRef100_A0A2P5BZ64 Photosystem II PsbO, manganese-stabilising n=1 Tax=Parasponia andersonii TaxID=3476 RepID=A0A2P5BZ64_PARAD	-	-	-	-	-	-
Cannbio_001505	UniRef100_F9GLT8 Putative cell wall-associated hydrolase n=1 Tax=Haemophilus haemolyticus M19501 TaxID=1028803 RepID=F9GLT8_HAEHA	-	-	-	-	-	-
Cannbio_001506	UniRef100_A0A2P5DZ67 3-ketoacyl-CoA synthase n=1 Tax=Parasponia andersonii TaxID=3476 RepID=A0A2P5DZ67_PARAD	-	-	2.34082	-	-	-
Cannbio_001507	UniRef100_A0A2N9HM86 Uncharacterized protein n=1 Tax=Fagus sylvatica TaxID=28930 RepID=A0A2N9HM86_FAGSY	-	-	-	-	-	-
Cannbio_001508	UniRef100_S8D439 Uncharacterized protein (Fragment) n=1 Tax=Genlisea aurea TaxID=192259 RepID=S8D439_9LAMI	-	-	-	-	-	-
Cannbio_001509	UniRef100_UPI0009017257 actin-depolymerizing factor 2-like n=1 Tax=Ipomoea nil TaxID=35883 RepID=UPI0009017257	-	-	-	-	-	-
Cannbio_001510	UniRef100_UPI00087852A1 transmembrane 9 superfamily member 3-like n=1 Tax=Nicotiana tomentosiformis TaxID=4098 RepID=UPI00087852A1	-	-	-	-	-	-
Cannbio_001511	UniRef100_A0A2I0HIY1 Uncharacterized protein n=1 Tax=Punica granatum TaxID=22663 RepID=A0A2I0HIY1_PUNGR	-	-	-	-	-	-
Cannbio_001512	UniRef100_A0A2P5B211 Superoxide dismutase [Cu-Zn] n=1 Tax=Trema orientalis TaxID=63057 RepID=A0A2P5B211_9ROSA	-	-	-	-	-	-
Cannbio_001513	UniRef100_A0A218XST5 Uncharacterized protein n=1 Tax=Punica granatum TaxID=22663 RepID=A0A218XST5_PUNGR	-	-	-	-	-	-
Cannbio_001514	UniRef100_M5W2I7 Uncharacterized protein n=1 Tax=Prunus persica TaxID=3760 RepID=M5W2I7_PRUPE	-	-	-	-	-	-
Cannbio_001515	UniRef100_A0A2P5BS89 Non-specific lipid-transfer protein n=1 Tax=Parasponia andersonii TaxID=3476 RepID=A0A2P5BS89_PARAD	-	-	2.13044	-	-	-
Cannbio_001516	UniRef100_A0A2P5DZT5 Tetratricopeptide-like helical domain containing protein n=1 Tax=Parasponia andersonii TaxID=3476 RepID=A0A2P5DZT5_PARAD	-	-	-	-	-	-
Cannbio_001517	UniRef100_A0A0L9UBG5 Eukaryotic translation initiation factor 5A n=2 Tax=Phaseolus angularis TaxID=3914 RepID=A0A0L9UBG5_PHAAN	-	-	-	-	-	-
Cannbio_001518	UniRef100_A0A2J6JWD3 Uncharacterized protein n=1 Tax=Lactuca sativa TaxID=4236 RepID=A0A2J6JWD3_LACSA	-	-	-	-	-	-
Cannbio_001519	UniRef100_A0A2P5EQB9 Glycoside hydrolase n=1 Tax=Trema orientalis TaxID=63057 RepID=A0A2P5EQB9_9ROSA	-3.4663	-3.71818	-4.42053	-	-	-
Cannbio_001520	UniRef100_A0A2P5FI61 Stress up-regulated Nod n=1 Tax=Trema orientalis TaxID=63057 RepID=A0A2P5FI61_9ROSA	-	-	-	-	-	-
Cannbio_001521	UniRef100_E3NYH0 Asparagine synthetase (Fragment) n=1 Tax=Arachis diogoi TaxID=170720 RepID=E3NYH0_9FABA	-2.38755	-	-2.19802	-	-	-
Cannbio_001522	UniRef100_A0A2P5EP53 Proton-dependent oligopeptide transporter n=1 Tax=Trema orientalis TaxID=63057 RepID=A0A2P5EP53_9ROSA	-	-	-	-	-	-
Cannbio_001523	UniRef100_A0A2N9IV85 Uncharacterized protein n=1 Tax=Fagus sylvatica TaxID=28930 RepID=A0A2N9IV85_FAGSY	-	-	-	-	-	-
Cannbio_001524	UniRef100_H2KWJ8 Ribulose bisphosphate carboxylase/oxygenase activase, chloroplast, putative, expressed n=1 Tax=Oryza sativa subsp. japonica TaxID=39947 RepID=H2KWJ8_ORYSJ	-	-	-	-	-	-
Cannbio_001525	UniRef100_Q8GTY4 Rubisco activase (Fragment) n=1 Tax=Medicago sativa TaxID=3879 RepID=Q8GTY4_MEDSA	-	-	-	-	-	-
Cannbio_001526	UniRef100_A0A2I0HNM3 Uncharacterized protein n=1 Tax=Punica granatum TaxID=22663 RepID=A0A2I0HNM3_PUNGR	-	-	-	-	-	-
Cannbio_001527	UniRef100_A0A0R0GHD3 Uncharacterized protein n=1 Tax=Glycine max TaxID=3847 RepID=A0A0R0GHD3_SOYBN	-	-	-	-	-	-
Cannbio_001528	UniRef100_A0A2P5ERZ7 Cullin, N-terminal n=1 Tax=Trema orientalis TaxID=63057 RepID=A0A2P5ERZ7_9ROSA	-	-	-	-	-	-
Cannbio_001529	UniRef100_A0A2P5EB08 Rhodanese-like domain containing protein n=1 Tax=Trema orientalis TaxID=63057 RepID=A0A2P5EB08_9ROSA	-	-	-	-	-	-
Cannbio_001530	UniRef100_O22077 Ribulose bisphosphate carboxylase small chain, chloroplastic n=1 Tax=Fagus crenata TaxID=28929 RepID=RBS_FAGCR	-	-	-	-	-	-
Cannbio_001531	UniRef100_A0A2P5AZW4 t-SNARE n=1 Tax=Parasponia andersonii TaxID=3476 RepID=A0A2P5AZW4_PARAD	-	-	-	-	-	-
Cannbio_001532	UniRef100_A0A2G2V0X6 Uncharacterized protein n=1 Tax=Capsicum baccatum TaxID=33114 RepID=A0A2G2V0X6_CAPBA	-	-	-	-	-	-
Cannbio_001533	UniRef100_R4IV41 Uncharacterized protein n=1 Tax=Vicia faba TaxID=3906 RepID=R4IV41_VICFA	-	-	-	-	-	-
Cannbio_001534	UniRef100_Q9FEQ4 Catalase (Fragment) n=1 Tax=Digitalis lanata TaxID=49450 RepID=Q9FEQ4_DIGLA	-	-	-	-	-	-
Cannbio_001535	UniRef100_UPI0005813421 60S ribosomal protein L5 n=1 Tax=Sesamum indicum TaxID=4182 RepID=UPI0005813421	-	-	-	-	-	-
Cannbio_001536	UniRef100_V4L1I6 Uncharacterized protein n=1 Tax=Eutrema salsugineum TaxID=72664 RepID=V4L1I6_EUTSA	-	-	-	-	-	-
Cannbio_001537	UniRef100_A0A2P5YNP4 Uncharacterized protein n=1 Tax=Gossypium barbadense TaxID=3634 RepID=A0A2P5YNP4_GOSBA	-	-	-	-	-	-
Cannbio_001538	UniRef100_R4ITV4 Uncharacterized protein n=2 Tax=Hologalegina TaxID=2233838 RepID=R4ITV4_VICFA	-	-	-	-	-	-
Cannbio_001539	UniRef100_A0A288W7D2 Orf187 n=2 Tax=Pentapetalae TaxID=1437201 RepID=A0A288W7D2_BUPFA	-	-	-	-	-	-
Cannbio_001540	UniRef100_I3VF83 Tubulin alpha chain (Fragment) n=1 Tax=Moringa oleifera TaxID=3735 RepID=I3VF83_MOROL	-	-	-	-	-	-
Cannbio_001541	UniRef100_A0A2P5CG69 Peptide methionine sulfoxide reductase n=1 Tax=Parasponia andersonii TaxID=3476 RepID=A0A2P5CG69_PARAD	-	-	-	-	-	-
Cannbio_001542	UniRef100_A0A2K2BDY6 Uncharacterized protein n=1 Tax=Populus trichocarpa TaxID=3694 RepID=A0A2K2BDY6_POPTR	-	-	-	-	-	-
Cannbio_001543	UniRef100_UPI000901E393 40S ribosomal protein S24-1 n=1 Tax=Ipomoea nil TaxID=35883 RepID=UPI000901E393	-	-	-	-	-	-
Cannbio_001544	UniRef100_Q8RVK9 Naringenin-chalcone synthase n=1 Tax=Cannabis sativa TaxID=3483 RepID=CHS_CANSA	-	-	-	-	-	-
Cannbio_001545	UniRef100_A0A2P5E0C2 Transmembrane protein n=1 Tax=Parasponia andersonii TaxID=3476 RepID=A0A2P5E0C2_PARAD	-	-	-	-	-	-
Cannbio_001546	UniRef100_A0A151T0M7 Chlorophyll a-b binding protein, chloroplastic n=1 Tax=Cajanus cajan TaxID=3821 RepID=A0A151T0M7_CAJCA	-	-	-	-	-	-
Cannbio_001547	UniRef100_UPI000C1CF9CF V-type proton ATPase subunit d1-like n=1 Tax=Olea europaea var. sylvestris TaxID=158386 RepID=UPI000C1CF9CF	-	-	-	-	-	-
Cannbio_001548	UniRef100_UPI000CED6B2E non-specific lipid-transfer protein 1 n=1 Tax=Morus notabilis TaxID=981085 RepID=UPI000CED6B2E	-	-	-	-	-	-
Cannbio_001549	UniRef100_H2KWJ8 Ribulose bisphosphate carboxylase/oxygenase activase, chloroplast, putative, expressed n=1 Tax=Oryza sativa subsp. japonica TaxID=39947 RepID=H2KWJ8_ORYSJ	-	-	-	-	-	-
Cannbio_001550	UniRef100_A0A2P5DZ03 Glycoside hydrolase n=1 Tax=Parasponia andersonii TaxID=3476 RepID=A0A2P5DZ03_PARAD	-2.12332	-2.49099	-2.98077	-	-	-
Cannbio_001551	UniRef100_W9SPT4 Serine/arginine-rich splicing factor 12 n=1 Tax=Morus notabilis TaxID=981085 RepID=W9SPT4_9ROSA	-	-	-	-	-	-
Cannbio_001552	UniRef100_A0A1R3HEZ8 Peptidase C14, caspase catalytic n=1 Tax=Corchorus capsularis TaxID=210143 RepID=A0A1R3HEZ8_COCAP	-	-	-	-	-	-
Cannbio_001553	UniRef100_A0A200QBP1 Photosystem II PsbP n=1 Tax=Macleaya cordata TaxID=56857 RepID=A0A200QBP1_9MAGN	-	-	-	-	-	-
Cannbio_001554	UniRef100_A0A2P5EVW7 PsbP family n=1 Tax=Trema orientalis TaxID=63057 RepID=A0A2P5EVW7_9ROSA	-	-	-	-	-	-
Cannbio_001555	UniRef100_A0A2P5F0D6 Aminomethyltransferase n=1 Tax=Trema orientalis TaxID=63057 RepID=A0A2P5F0D6_9ROSA	-	-	-	-	-	-
Cannbio_001556	UniRef100_A0A2P5G2E2 T-complex n=1 Tax=Trema orientalis TaxID=63057 RepID=A0A2P5G2E2_9ROSA	-	-	-	-	-	-
Cannbio_001557	UniRef100_W9QTV3 Bidirectional sugar transporter SWEET n=1 Tax=Morus notabilis TaxID=981085 RepID=W9QTV3_9ROSA	-	-	-	-	-	-
Cannbio_001558	UniRef100_A0A2P5C1D0 Photosystem II PsbX n=1 Tax=Parasponia andersonii TaxID=3476 RepID=A0A2P5C1D0_PARAD	-	-	-	-	-	-
Cannbio_001559	UniRef100_A0A2P5BJ90 MYB transcription factor n=1 Tax=Parasponia andersonii TaxID=3476 RepID=A0A2P5BJ90_PARAD	-	-	-	-	-	-
Cannbio_001560	UniRef100_A0A2P5EW87 Serine incorporator/TMS membrane protein n=1 Tax=Trema orientalis TaxID=63057 RepID=A0A2P5EW87_9ROSA	-	-	-	-	-	-
Cannbio_001561	UniRef100_A0A2P5FWA3 Nucleophile aminohydrolase, N-terminal n=1 Tax=Trema orientalis TaxID=63057 RepID=A0A2P5FWA3_9ROSA	-	-	-	-	-	-
Cannbio_001562	UniRef100_UPI000CE289CD heat shock 70 kDa protein-like n=1 Tax=Quercus suber TaxID=58331 RepID=UPI000CE289CD	-	-2.79273	-3.51869	-	-	-
Cannbio_001563	UniRef100_UPI000CECF99B bifunctional 3-dehydroquinate dehydratase/shikimate dehydrogenase, chloroplastic-like isoform X1 n=1 Tax=Morus notabilis TaxID=981085 RepID=UPI000CECF99B	-	-	-	-	-	-
Cannbio_001564	UniRef100_A0A2P5FM69 WAT1-related protein n=1 Tax=Trema orientalis TaxID=63057 RepID=A0A2P5FM69_9ROSA	-	-	-	-	-	-
Cannbio_001565	UniRef100_UPI000CED1C86 BURP domain protein RD22 n=1 Tax=Morus notabilis TaxID=981085 RepID=UPI000CED1C86	-	-	-2.23721	-	-	-
Cannbio_001566	UniRef100_A0A2P5EB31 Epimerase family protein SDR39U n=1 Tax=Trema orientalis TaxID=63057 RepID=A0A2P5EB31_9ROSA	-	-	-	-	-	-
Cannbio_001567	UniRef100_Q64LH3 Profilin n=1 Tax=Humulus scandens TaxID=228586 RepID=Q64LH3_HUMSC	-	-	-	-	-	-
Cannbio_001568	UniRef100_A0A2P5B8D9 Protein CHAPERONE-LIKE PROTEIN OF POR1-like n=1 Tax=Parasponia andersonii TaxID=3476 RepID=A0A2P5B8D9_PARAD	-	-	-	-	-	-
Cannbio_001569	UniRef100_A0A1V0QSH9 HDR (Fragment) n=1 Tax=Cannabis sativa TaxID=3483 RepID=A0A1V0QSH9_CANSA	-	-	-	-	-	-
Cannbio_001570	UniRef100_V5PZM8 Nascent polypeptide-associated complex subunit beta n=1 Tax=Suaeda glauca TaxID=397272 RepID=V5PZM8_9CARY	-	-	-	-	-	-
Cannbio_001571	UniRef100_S8D439 Uncharacterized protein (Fragment) n=1 Tax=Genlisea aurea TaxID=192259 RepID=S8D439_9LAMI	-	-	-	-	-	-
Cannbio_001572	UniRef100_A0A2P5FRQ4 Thiazole biosynthetic enzyme n=1 Tax=Trema orientalis TaxID=63057 RepID=A0A2P5FRQ4_9ROSA	-	-	-	-	-	-
Cannbio_001573	UniRef100_A0A2P5DZ03 Glycoside hydrolase n=1 Tax=Parasponia andersonii TaxID=3476 RepID=A0A2P5DZ03_PARAD	-	-2.01697	-2.50358	-	-	-
Cannbio_001574	UniRef100_Q9AVH2 Putative senescence-associated protein (Fragment) n=1 Tax=Pisum sativum TaxID=3888 RepID=Q9AVH2_PEA	-	-	-	-	-	-
Cannbio_001575	UniRef100_A0A1S3XQ62 Fructose-bisphosphate aldolase n=1 Tax=Nicotiana tabacum TaxID=4097 RepID=A0A1S3XQ62_TOBAC	-	-2.40295	-2.91053	-	-	-
Cannbio_001576	UniRef100_M5VPE4 Uncharacterized protein n=1 Tax=Prunus persica TaxID=3760 RepID=M5VPE4_PRUPE	-	-	-	-	-	-
Cannbio_001577	UniRef100_A0A2P5FIN8 F-box domain containing protein n=1 Tax=Trema orientalis TaxID=63057 RepID=A0A2P5FIN8_9ROSA	-	-	-	-	-	-
Cannbio_001578	UniRef100_W9QDZ7 Uncharacterized protein n=1 Tax=Morus notabilis TaxID=981085 RepID=W9QDZ7_9ROSA	-	-	-	-	-	-
Cannbio_001579	UniRef100_A0A2C9WHX2 Uncharacterized protein n=1 Tax=Manihot esculenta TaxID=3983 RepID=A0A2C9WHX2_MANES	-	-	-	-	-	-
Cannbio_001580	UniRef100_A0A2P4JP48 Burp domain protein rd22 n=1 Tax=Quercus suber TaxID=58331 RepID=A0A2P4JP48_QUESU	-	-2.48318	-3.54246	-	-	-
Cannbio_001581	UniRef100_A7M6H2 Uncharacterized protein n=1 Tax=Malus domestica TaxID=3750 RepID=A7M6H2_MALDO	-	-	-	-	-	-
Cannbio_001582	UniRef100_A0A2I0KMU2 Uncharacterized protein n=1 Tax=Punica granatum TaxID=22663 RepID=A0A2I0KMU2_PUNGR	-	-	-	-	-	-
Cannbio_001583	UniRef100_A0A2P5DZN3 Endoglucanase n=1 Tax=Trema orientalis TaxID=63057 RepID=A0A2P5DZN3_9ROSA	-	-	-	-	-	-
Cannbio_001584	UniRef100_UPI0005263CAC calreticulin-like n=1 Tax=Eucalyptus grandis TaxID=71139 RepID=UPI0005263CAC	-	-	-	-	-	-
Cannbio_001585	UniRef100_A0A2P5F8S0 WEB family n=1 Tax=Trema orientalis TaxID=63057 RepID=A0A2P5F8S0_9ROSA	-	-	-	-	-	-
Cannbio_001586	UniRef100_I1V1V2 Fructose-bisphosphate aldolase (Fragment) n=1 Tax=Moringa oleifera TaxID=3735 RepID=I1V1V2_MOROL	-	-	-	-	-	-
Cannbio_001587	UniRef100_W9S092 Uncharacterized protein n=7 Tax=Mesangiospermae TaxID=1437183 RepID=W9S092_9ROSA	-	-	-	-	-	-
Cannbio_001588	UniRef100_A0A2P5G149 Branched-chain-amino-acid aminotransferase n=1 Tax=Trema orientalis TaxID=63057 RepID=A0A2P5G149_9ROSA	-2.84056	-3.40983	-3.04168	-	-	-
Cannbio_001589	UniRef100_W9RQJ3 Glyoxysomal fatty acid beta-oxidation multifunctional protein MFP-a n=1 Tax=Morus notabilis TaxID=981085 RepID=W9RQJ3_9ROSA	-	-	-	-	-	-
Cannbio_001590	UniRef100_A0A2P5FBX7 Transmembrane protein n=1 Tax=Trema orientalis TaxID=63057 RepID=A0A2P5FBX7_9ROSA	-	-	2.0188	-	2.24013	-
Cannbio_001591	UniRef100_A0A2P5BPK0 Polyphenol oxidase n=1 Tax=Parasponia andersonii TaxID=3476 RepID=A0A2P5BPK0_PARAD	-	-3.69157	-	-	-	-
Cannbio_001592	UniRef100_R4ITV4 Uncharacterized protein n=2 Tax=Hologalegina TaxID=2233838 RepID=R4ITV4_VICFA	-	-	-	-	-	-
Cannbio_001593	UniRef100_A0A0B4ZWL9 Cysteine proteinase inhibitor n=1 Tax=Morus alba var. atropurpurea TaxID=1453101 RepID=A0A0B4ZWL9_MORAL	-	-	-	-	-	-
Cannbio_001594	UniRef100_A0A2I4DTM0 ribulose bisphosphate carboxylase/oxygenase activase, chloroplastic-like n=1 Tax=Juglans regia TaxID=51240 RepID=A0A2I4DTM0_9ROSI	-	-	-	-	-	-
Cannbio_001595	UniRef100_A0A287P653 Uncharacterized protein n=1 Tax=Hordeum vulgare subsp. vulgare TaxID=112509 RepID=A0A287P653_HORVV	-	-	-	-	-	-
Cannbio_001596	UniRef100_A0A2K2AJR1 Uncharacterized protein n=1 Tax=Populus trichocarpa TaxID=3694 RepID=A0A2K2AJR1_POPTR	-	-	-	-	-	-
Cannbio_001597	UniRef100_A0A061G4T4 Flavonoid 3'-hydroxylase isoform 2 n=2 Tax=Theobroma cacao TaxID=3641 RepID=A0A061G4T4_THECC	-	-	-	-	-	-
Cannbio_001598	UniRef100_A0A2P5ESU7 Malic enzyme n=2 Tax=Mesangiospermae TaxID=1437183 RepID=A0A2P5ESU7_9ROSA	-	-	-	-	-	-
Cannbio_001599	UniRef100_A0A2P5CUF9 Cytochrome b5-like heme/steroid binding domain containing protein n=1 Tax=Parasponia andersonii TaxID=3476 RepID=A0A2P5CUF9_PARAD	-	-	-	-	-	-
Cannbio_001600	UniRef100_A5ALV3 Uncharacterized protein n=1 Tax=Vitis vinifera TaxID=29760 RepID=A5ALV3_VITVI	-	-	-	-	-	-
Cannbio_001601	UniRef100_A0A2P5APM8 Phosphoglycerate kinase n=1 Tax=Parasponia andersonii TaxID=3476 RepID=A0A2P5APM8_PARAD	-	-	-	-	-	-
Cannbio_001602	UniRef100_A0A2R6Q7D9 Elongation factor 2 like n=1 Tax=Actinidia chinensis var. chinensis TaxID=1590841 RepID=A0A2R6Q7D9_ACTCH	-	-	-	-	-	-
Cannbio_001603	UniRef100_A0A288W7D2 Orf187 n=2 Tax=Pentapetalae TaxID=1437201 RepID=A0A288W7D2_BUPFA	-	-	-	-	-	-
Cannbio_001604	UniRef100_A0A2P5B735 Methyladenine glycosylase n=1 Tax=Parasponia andersonii TaxID=3476 RepID=A0A2P5B735_PARAD	-	-	-	-	-	-
Cannbio_001605	UniRef100_A0A2P5BA67 NAC domain containing protein n=1 Tax=Trema orientalis TaxID=63057 RepID=A0A2P5BA67_9ROSA	-	-	-	-	-	-
Cannbio_001606	UniRef100_A0A2P5FXW3 Cysteine-rich secretory protein, allergen V5/Tpx-1-related n=1 Tax=Trema orientalis TaxID=63057 RepID=A0A2P5FXW3_9ROSA	-	-	-	-	-	-
Cannbio_001607	UniRef100_A0A0B2F0U4 Uncharacterized protein (Fragment) n=1 Tax=Paenibacillus sp. IHB B 3415 TaxID=867080 RepID=A0A0B2F0U4_9BACL	-	-	-	-	-	-
Cannbio_001608	UniRef100_A0A2P5CKQ2 Allergen Ole e 1, conserved site n=1 Tax=Parasponia andersonii TaxID=3476 RepID=A0A2P5CKQ2_PARAD	-	-	-	-	-	-
Cannbio_001609	UniRef100_A0A2P5DGF4 Basic-leucine zipper transcription factor n=1 Tax=Trema orientalis TaxID=63057 RepID=A0A2P5DGF4_9ROSA	-	-	-	-	-	-
Cannbio_001610	UniRef100_A0A2I8ANK1 Omega-6 fatty acid desaturase n=1 Tax=Idesia polycarpa TaxID=77057 RepID=A0A2I8ANK1_IDEPO	-2.18032	-2.3625	-3.33346	-	-	-
Cannbio_001611	UniRef100_Q6DLS9 Plasma membrane intrinsic protein PIP1-1 n=1 Tax=Fraxinus excelsior TaxID=38873 RepID=Q6DLS9_FRAEX	-	-	-	-	-	-
Cannbio_001612	UniRef100_D7RWP9 Peroxiredoxin n=1 Tax=Panax ginseng TaxID=4054 RepID=D7RWP9_PANGI	-	-	-	-	-	-
Cannbio_001613	UniRef100_A0A2P5AVR2 S-adenosylmethionine decarboxylase proenzyme n=1 Tax=Parasponia andersonii TaxID=3476 RepID=A0A2P5AVR2_PARAD	-	-	-	-	-	-
Cannbio_001614	UniRef100_A0A2P5DXU2 Sieve element occlusion n=1 Tax=Trema orientalis TaxID=63057 RepID=A0A2P5DXU2_9ROSA	-	-	2.05858	-	2.17147	-
Cannbio_001615	UniRef100_A0A229ARK4 Uncharacterized protein (Fragment) n=1 Tax=Escherichia coli TaxID=562 RepID=A0A229ARK4_ECOLX	-	-	-	-	-	-
Cannbio_001616	UniRef100_UPI000498A3D3 glutamate decarboxylase 1-like n=1 Tax=Malus domestica TaxID=3750 RepID=UPI000498A3D3	-	-	-	-	-	-
Cannbio_001617	UniRef100_A0A2P5DGA1 Cytochrome P450, E-class, group I (Fragment) n=1 Tax=Parasponia andersonii TaxID=3476 RepID=A0A2P5DGA1_PARAD	-	-3.93433	-	-	-	-
Cannbio_001618	UniRef100_A0A2G9GPQ5 Xyloglucan endotransglucosylase/hydrolase n=1 Tax=Handroanthus impetiginosus TaxID=429701 RepID=A0A2G9GPQ5_9LAMI	-2.23145	-3.0007	-3.56317	-	-	-
Cannbio_001619	UniRef100_A0A2P5AVR2 S-adenosylmethionine decarboxylase proenzyme n=1 Tax=Parasponia andersonii TaxID=3476 RepID=A0A2P5AVR2_PARAD	-	-	-	-	-	-
Cannbio_001620	UniRef100_A0A2I0IIY8 Uncharacterized protein n=1 Tax=Punica granatum TaxID=22663 RepID=A0A2I0IIY8_PUNGR	-3.7737	-4.24313	-3.12122	-	-	-
Cannbio_001621	UniRef100_A0A2J6L3N0 Uncharacterized protein n=1 Tax=Lactuca sativa TaxID=4236 RepID=A0A2J6L3N0_LACSA	-	-	-	-	-	-
Cannbio_001622	UniRef100_A0A2I4FA26 ubiquitin-conjugating enzyme E2-17 kDa-like n=1 Tax=Juglans regia TaxID=51240 RepID=A0A2I4FA26_9ROSI	-	-	-	-	-	-
Cannbio_001623	UniRef100_A0A2P5BV71 Protein kinase-like domain containing protein n=1 Tax=Parasponia andersonii TaxID=3476 RepID=A0A2P5BV71_PARAD	-	-	-	-	-	-
Cannbio_001624	UniRef100_A0A2P5ESU7 Malic enzyme n=2 Tax=Mesangiospermae TaxID=1437183 RepID=A0A2P5ESU7_9ROSA	-	-	-	-	-	-
Cannbio_001625	UniRef100_A0A2P5E3P0 Nucleophile aminohydrolase, N-terminal n=1 Tax=Parasponia andersonii TaxID=3476 RepID=A0A2P5E3P0_PARAD	-	-	-	-	-	-
Cannbio_001626	UniRef100_A0A1V0QSH9 HDR (Fragment) n=1 Tax=Cannabis sativa TaxID=3483 RepID=A0A1V0QSH9_CANSA	-	-	-	-	-	-
Cannbio_001627	UniRef100_A0A2P5DHX8 Uncharacterized protein n=1 Tax=Trema orientalis TaxID=63057 RepID=A0A2P5DHX8_9ROSA	-	-	-	-	-	-
Cannbio_001628	UniRef100_F1LKH8 Polyketide synthase 4 n=1 Tax=Cannabis sativa TaxID=3483 RepID=PKSG4_CANSA	-	-	-	-	-	-
Cannbio_001629	UniRef100_W9SM65 Ferredoxin--NADP reductase, embryo isozyme n=1 Tax=Morus notabilis TaxID=981085 RepID=W9SM65_9ROSA	-	-	-	-	-	-
Cannbio_001630	UniRef100_A0A2P5FGW3 GRAS transcription factor n=1 Tax=Trema orientalis TaxID=63057 RepID=A0A2P5FGW3_9ROSA	-	-	-	-	-	-
Cannbio_001631	UniRef100_A0A2P5ACQ9 Mono-functional heme-containing catalase n=1 Tax=Parasponia andersonii TaxID=3476 RepID=A0A2P5ACQ9_PARAD	-	-	-	-	-	-
Cannbio_001632	UniRef100_A0A2P5C8N1 Nucleosome assembly protein (NAP) n=1 Tax=Parasponia andersonii TaxID=3476 RepID=A0A2P5C8N1_PARAD	-	-	3.31649	-	-	-
Cannbio_001633	UniRef100_M1DI68 Uncharacterized protein n=2 Tax=Solanum tuberosum TaxID=4113 RepID=M1DI68_SOLTU	-	-	-	-	-	-
Cannbio_001634	UniRef100_Q8RVK9 Naringenin-chalcone synthase n=1 Tax=Cannabis sativa TaxID=3483 RepID=CHS_CANSA	-	-	-	-	-	-
Cannbio_001635	UniRef100_A0A1V0QSF5 3-hydroxy-3-methylglutaryl coenzyme A reductase (Fragment) n=1 Tax=Cannabis sativa TaxID=3483 RepID=A0A1V0QSF5_CANSA	-	-	-	-	-	-
Cannbio_001636	UniRef100_J7FI05 Elongation factor 1A (Fragment) n=1 Tax=Anthurium andraeanum TaxID=226677 RepID=J7FI05_ANTAD	-	-	-	-	-	-
Cannbio_001637	UniRef100_A0A2P5EZM5 Thioredoxin n=1 Tax=Trema orientalis TaxID=63057 RepID=A0A2P5EZM5_9ROSA	-	-	-	-	-	-
Cannbio_001638	UniRef100_A0A2P5DBN6 S-crystallin n=1 Tax=Parasponia andersonii TaxID=3476 RepID=A0A2P5DBN6_PARAD	-	-	-	-	-	-
Cannbio_001639	UniRef100_A0A2P5A804 Chlorophyll a-b binding protein, chloroplastic n=2 Tax=rosids TaxID=71275 RepID=A0A2P5A804_9ROSA	-	-	-	-	-	-
Cannbio_001640	UniRef100_A0A2P5EPV4 Fatty acid hydroxylase n=1 Tax=Trema orientalis TaxID=63057 RepID=A0A2P5EPV4_9ROSA	-	-	2.31135	-	-	-
Cannbio_001641	UniRef100_A0A2P5CJZ6 AP2/ERF transcription factor n=1 Tax=Trema orientalis TaxID=63057 RepID=A0A2P5CJZ6_9ROSA	-	-	-	-	-	-
Cannbio_001642	UniRef100_A0A2P5DAE4 FAD/NAD(P)-binding domain containing protein n=1 Tax=Parasponia andersonii TaxID=3476 RepID=A0A2P5DAE4_PARAD	-	-	-	-	-	-
Cannbio_001643	UniRef100_A0A2P5ES92 Photosystem I PsaH, reaction centre subunit VI n=1 Tax=Trema orientalis TaxID=63057 RepID=A0A2P5ES92_9ROSA	-	-	-	-	-	-
Cannbio_001644	UniRef100_A0A2P5EVW7 PsbP family n=1 Tax=Trema orientalis TaxID=63057 RepID=A0A2P5EVW7_9ROSA	-	-	-	-	-	-
Cannbio_001645	UniRef100_A0A2P5EQB9 Glycoside hydrolase n=1 Tax=Trema orientalis TaxID=63057 RepID=A0A2P5EQB9_9ROSA	-2.28712	-2.61775	-3.02969	-	-	-
Cannbio_001646	UniRef100_Q45NL6 Sucrose synthase (Fragment) n=1 Tax=Medicago sativa TaxID=3879 RepID=Q45NL6_MEDSA	-	-	-	-	-	-
Cannbio_001647	UniRef100_M0U8X4 Nascent polypeptide-associated complex subunit beta n=1 Tax=Musa acuminata subsp. malaccensis TaxID=214687 RepID=M0U8X4_MUSAM	-	-	-	-	-	-
Cannbio_001648	UniRef100_A0A2P5E7K8 Uncharacterized protein n=1 Tax=Trema orientalis TaxID=63057 RepID=A0A2P5E7K8_9ROSA	-	-2.32769	-	-	-	-
Cannbio_001649	UniRef100_A0A2P5EBU5 COBRA-like protein n=1 Tax=Trema orientalis TaxID=63057 RepID=A0A2P5EBU5_9ROSA	-	-	-	-	-	-
Cannbio_001650	UniRef100_Q8RVK9 Naringenin-chalcone synthase n=1 Tax=Cannabis sativa TaxID=3483 RepID=CHS_CANSA	-	-	-	-	-	-
Cannbio_001651	UniRef100_A0A078IJP0 BnaA09g03340D protein n=1 Tax=Brassica napus TaxID=3708 RepID=A0A078IJP0_BRANA	-	-	-	-	-	-
Cannbio_001652	UniRef100_Q8GTY4 Rubisco activase (Fragment) n=1 Tax=Medicago sativa TaxID=3879 RepID=Q8GTY4_MEDSA	-	-	-2.75096	-	-	-
Cannbio_001653	UniRef100_B9DFF8 Tubulin alpha chain n=1 Tax=Arabidopsis thaliana TaxID=3702 RepID=B9DFF8_ARATH	-	-	-	-	-	-
Cannbio_001654	UniRef100_A0A2P5B962 Fatty acid desaturase n=1 Tax=Trema orientalis TaxID=63057 RepID=A0A2P5B962_9ROSA	-	-	-	-	-	-
Cannbio_001655	UniRef100_A0A0V0GJC4 Putative ovule protein (Fragment) n=2 Tax=cellular organisms TaxID=131567 RepID=A0A0V0GJC4_SOLCH	-	-	-	-	-	-
Cannbio_001656	UniRef100_A0A2P5B1T7 40S ribosomal protein S7 n=1 Tax=Parasponia andersonii TaxID=3476 RepID=A0A2P5B1T7_PARAD	-	-	-	-	-	-
Cannbio_001657	UniRef100_A0A2P5DSA3 CASP-like protein n=1 Tax=Trema orientalis TaxID=63057 RepID=A0A2P5DSA3_9ROSA	-	-	-	-	-	-
Cannbio_001658	UniRef100_A0A2P5CNI9 Myosin (Fragment) n=1 Tax=Parasponia andersonii TaxID=3476 RepID=A0A2P5CNI9_PARAD	-	-	-	-	-	-
Cannbio_001659	UniRef100_UPI000D62A7B8 bidirectional sugar transporter SWEET15-like isoform X2 n=1 Tax=Ziziphus jujuba TaxID=326968 RepID=UPI000D62A7B8	-	-	2.18746	-	-	-
Cannbio_001660	UniRef100_A0A2P5ACQ9 Mono-functional heme-containing catalase n=1 Tax=Parasponia andersonii TaxID=3476 RepID=A0A2P5ACQ9_PARAD	-2.39356	-	-2.15536	-	-	-
Cannbio_001661	UniRef100_A0A2P5FLD3 RNA polymerase Rpb n=1 Tax=Trema orientalis TaxID=63057 RepID=A0A2P5FLD3_9ROSA	-	-	-	-	-	-
Cannbio_001662	UniRef100_A0A2P5ALZ1 Peptidyl-prolyl cis-trans isomerase n=1 Tax=Parasponia andersonii TaxID=3476 RepID=A0A2P5ALZ1_PARAD	-	-	-	-	-	-
Cannbio_001663	UniRef100_A0A1V0QSH9 HDR (Fragment) n=1 Tax=Cannabis sativa TaxID=3483 RepID=A0A1V0QSH9_CANSA	-	-	-	-	-	-
Cannbio_001664	UniRef100_G8HI67 Aconitase (Fragment) n=1 Tax=Citrus sinensis TaxID=2711 RepID=G8HI67_CITSI	-	-	-	-	-	-
Cannbio_001665	UniRef100_A0A2P5ET93 X8 domain containing protein n=1 Tax=Trema orientalis TaxID=63057 RepID=A0A2P5ET93_9ROSA	-	-	-	-	-	-
Cannbio_001666	UniRef100_A0A2N9G3L9 Uncharacterized protein n=1 Tax=Fagus sylvatica TaxID=28930 RepID=A0A2N9G3L9_FAGSY	-	-	-	-	-	-
Cannbio_001667	UniRef100_A0A1V0QSH9 HDR (Fragment) n=1 Tax=Cannabis sativa TaxID=3483 RepID=A0A1V0QSH9_CANSA	-	-	-	-	-	-
Cannbio_001668	UniRef100_UPI000CED1C86 BURP domain protein RD22 n=1 Tax=Morus notabilis TaxID=981085 RepID=UPI000CED1C86	-2.06203	-2.40932	-3.34418	-	-	-
Cannbio_001669	UniRef100_A0A1D1Y375 Cell division cycle protein 48 (Fragment) n=1 Tax=Anthurium amnicola TaxID=1678845 RepID=A0A1D1Y375_9ARAE	-	-	-	-	-	-
Cannbio_001670	UniRef100_A0A2P5FXX0 N-terminal acetyltransferase A, auxiliary subunit n=1 Tax=Trema orientalis TaxID=63057 RepID=A0A2P5FXX0_9ROSA	-	-	-	-	-	-
Cannbio_001671	UniRef100_A0A2P5QFC6 Uncharacterized protein n=1 Tax=Gossypium barbadense TaxID=3634 RepID=A0A2P5QFC6_GOSBA	-	-	-	-	-	-
Cannbio_001672	UniRef100_H6SIB1 Uncharacterized protein (Fragment) n=1 Tax=Pararhodospirillum photometricum DSM 122 TaxID=1150469 RepID=H6SIB1_PARPM	-	-	-	-	-	-
Cannbio_001673	UniRef100_A0A2P5DT79 Uncharacterized protein n=1 Tax=Parasponia andersonii TaxID=3476 RepID=A0A2P5DT79_PARAD	-	-	-2.44873	-	-	-
Cannbio_001674	UniRef100_A0A2P5BC06 Ferredoxin n=1 Tax=Parasponia andersonii TaxID=3476 RepID=A0A2P5BC06_PARAD	-	-	-	-	-	-
Cannbio_001675	UniRef100_B7TYA7 Alpha tubulin (Fragment) n=1 Tax=Garcinia mangostana TaxID=58228 RepID=B7TYA7_GARMA	-	-	-	-	-	-
Cannbio_001676	UniRef100_Q8RVK9 Naringenin-chalcone synthase n=1 Tax=Cannabis sativa TaxID=3483 RepID=CHS_CANSA	-	-	-	-	-	-
Cannbio_001677	UniRef100_A0A2P5CXU2 Epoxide hydrolase-like n=1 Tax=Parasponia andersonii TaxID=3476 RepID=A0A2P5CXU2_PARAD	-	-	-	-	-	-
Cannbio_001678	UniRef100_A0A2P5DXU2 Sieve element occlusion n=1 Tax=Trema orientalis TaxID=63057 RepID=A0A2P5DXU2_9ROSA	-	-	2.28719	-	-	-
Cannbio_001679	UniRef100_A0A2P5C0C3 Lipase n=1 Tax=Parasponia andersonii TaxID=3476 RepID=A0A2P5C0C3_PARAD	-	-	-	-	-	-
Cannbio_001680	UniRef100_A0A2P5G2E2 T-complex n=1 Tax=Trema orientalis TaxID=63057 RepID=A0A2P5G2E2_9ROSA	-3.03783	-3.27728	-	-	-	-
Cannbio_001681	UniRef100_UPI0007AF873E uncharacterized protein LOC107643668 n=1 Tax=Arachis ipaensis TaxID=130454 RepID=UPI0007AF873E	-	-	-	-	-	-
Cannbio_001682	UniRef100_A0A0A0LR16 30S ribosomal protein S12-B n=1 Tax=Cucumis sativus TaxID=3659 RepID=A0A0A0LR16_CUCSA	-	-	-	-	-	-
Cannbio_001683	UniRef100_A2A245 Dihydroflavonol 4-reductase n=1 Tax=Humulus lupulus TaxID=3486 RepID=A2A245_HUMLU	-	-	2.64903	-	-	-
Cannbio_001684	UniRef100_A0A251RNK6 Putative small GTPase superfamily, Rab type n=1 Tax=Helianthus annuus TaxID=4232 RepID=A0A251RNK6_HELAN	-	-	-	-	-	-
Cannbio_001685	UniRef100_D0UU71 Glycolate oxidase n=1 Tax=Panax ginseng TaxID=4054 RepID=D0UU71_PANGI	-	2.38859	-	-	-	-
Cannbio_001686	UniRef100_A0A2P5CVE6 Cysteine Protease n=1 Tax=Parasponia andersonii TaxID=3476 RepID=A0A2P5CVE6_PARAD	-	-	-	-	-	-
Cannbio_001687	UniRef100_A0A1U8MCD4 Glutamine synthetase n=1 Tax=Gossypium hirsutum TaxID=3635 RepID=A0A1U8MCD4_GOSHI	-	-	-	-	-	-
Cannbio_001688	UniRef100_A0A2P5AG41 Leucine rich receptor kinase n=1 Tax=Parasponia andersonii TaxID=3476 RepID=A0A2P5AG41_PARAD	-	-	-	-	-	-
Cannbio_001689	UniRef100_I6XT51 Betv1-like protein n=1 Tax=Cannabis sativa TaxID=3483 RepID=I6XT51_CANSA	-	-	-	-	-	-
Cannbio_001690	UniRef100_A0A2J6MBX5 Uncharacterized protein n=1 Tax=Lactuca sativa TaxID=4236 RepID=A0A2J6MBX5_LACSA	-	-	-	-	-	-
Cannbio_001691	UniRef100_UPI000B937055 photosystem I reaction center subunit III, chloroplastic n=1 Tax=Momordica charantia TaxID=3673 RepID=UPI000B937055	-	-	-	-	-	-
Cannbio_001692	UniRef100_A0A1V0QSH9 HDR (Fragment) n=1 Tax=Cannabis sativa TaxID=3483 RepID=A0A1V0QSH9_CANSA	-	-	-	-	-	-
Cannbio_001693	UniRef100_A0A2P5FWT2 Uncharacterized protein n=1 Tax=Trema orientalis TaxID=63057 RepID=A0A2P5FWT2_9ROSA	-	-2.19719	-3.04296	-	-	-
Cannbio_001694	UniRef100_V4SX21 Uncharacterized protein n=2 Tax=Citrus TaxID=2706 RepID=V4SX21_9ROSI	-	-	-	-	-	-
Cannbio_001695	UniRef100_A0A2P5EVS0 Phosphate-induced protein n=1 Tax=Trema orientalis TaxID=63057 RepID=A0A2P5EVS0_9ROSA	-	-	-	-	-	-
Cannbio_001696	UniRef100_A0A2P5D054 Major latex protein domain containing protein n=1 Tax=Trema orientalis TaxID=63057 RepID=A0A2P5D054_9ROSA	-	-	2.46225	-	-	-
Cannbio_001697	UniRef100_A0A2P5BIY1 NB-ARC domain containing protein n=1 Tax=Parasponia andersonii TaxID=3476 RepID=A0A2P5BIY1_PARAD	-	-	-	-	-	-
Cannbio_001698	UniRef100_A0A2P5B3F8 Splicing factor-like protein n=1 Tax=Parasponia andersonii TaxID=3476 RepID=A0A2P5B3F8_PARAD	-	-	-	-	-	-
Cannbio_001699	UniRef100_A0A2P5ESD6 Ribosomal protein L37 n=2 Tax=Cannabaceae TaxID=3481 RepID=A0A2P5ESD6_9ROSA	-	-	-	-	-	-
Cannbio_001700	UniRef100_A0A2P5EG95 Major intrinsic protein n=2 Tax=Cannabaceae TaxID=3481 RepID=A0A2P5EG95_9ROSA	-	-	-	-	-	-
Cannbio_001701	UniRef100_A0A2P5DXU2 Sieve element occlusion n=1 Tax=Trema orientalis TaxID=63057 RepID=A0A2P5DXU2_9ROSA	-	-	-	-	-	-
Cannbio_001702	UniRef100_A0A2G9GE83 Peptidyl-prolyl cis-trans isomerase n=1 Tax=Handroanthus impetiginosus TaxID=429701 RepID=A0A2G9GE83_9LAMI	-	-	-	-	-	-
Cannbio_001703	UniRef100_Q84YC5 Chalcone synthase (Fragment) n=1 Tax=Camellia grijsii TaxID=212650 RepID=Q84YC5_9ERIC	-	-	-	-	-	-
Cannbio_001704	UniRef100_A0A2P5DL12 Acyl carrier protein n=1 Tax=Parasponia andersonii TaxID=3476 RepID=A0A2P5DL12_PARAD	-	-	-	-	-	-
Cannbio_001705	UniRef100_A0A2P5DXU2 Sieve element occlusion n=1 Tax=Trema orientalis TaxID=63057 RepID=A0A2P5DXU2_9ROSA	-	-	-	-	-	-
Cannbio_001706	UniRef100_A0A2P5C706 Golgin candidate n=1 Tax=Trema orientalis TaxID=63057 RepID=A0A2P5C706_9ROSA	-	-	-	-	-	-
Cannbio_001707	UniRef100_A0A2P5AL59 Cys/Met metabolism, pyridoxal phosphate-dependent enzyme n=1 Tax=Parasponia andersonii TaxID=3476 RepID=A0A2P5AL59_PARAD	-	-	-	-	-	-
Cannbio_001708	UniRef100_UPI000C1D45C1 uncharacterized protein LOC111398794 n=1 Tax=Olea europaea var. sylvestris TaxID=158386 RepID=UPI000C1D45C1	-	-	-	-	-	-
Cannbio_001709	UniRef100_UPI00090D6990 omega-6 fatty acid desaturase, endoplasmic reticulum isozyme 1-like n=1 Tax=Lupinus angustifolius TaxID=3871 RepID=UPI00090D6990	-	-	-	-	-	-
Cannbio_001710	UniRef100_A0A2P5DXU2 Sieve element occlusion n=1 Tax=Trema orientalis TaxID=63057 RepID=A0A2P5DXU2_9ROSA	-	-	-	-	-	-
Cannbio_001711	UniRef100_A0A2P5E8P8 Protein Thf n=1 Tax=Trema orientalis TaxID=63057 RepID=A0A2P5E8P8_9ROSA	-	-	-	-	-	-
Cannbio_001712	UniRef100_A0A288W7D2 Orf187 n=2 Tax=Pentapetalae TaxID=1437201 RepID=A0A288W7D2_BUPFA	-	-	-	-	-	-
Cannbio_001713	UniRef100_I1NGD2 Uncharacterized protein n=1 Tax=Glycine max TaxID=3847 RepID=I1NGD2_SOYBN	-	-	-	-	-	-
Cannbio_001714	UniRef100_A0A2P5E0T0 Phosphoethanolamine N-methyltransferase n=1 Tax=Trema orientalis TaxID=63057 RepID=A0A2P5E0T0_9ROSA	-	-	-	-	-	-
Cannbio_001715	UniRef100_A0A2P5BM13 Loricrin-like protein (Fragment) n=1 Tax=Parasponia andersonii TaxID=3476 RepID=A0A2P5BM13_PARAD	-	-	-	-	-	-
Cannbio_001716	UniRef100_A0A2P5FWE3 Neurogenic locus notch-like protein n=1 Tax=Trema orientalis TaxID=63057 RepID=A0A2P5FWE3_9ROSA	-	-	-	-	-	-
Cannbio_001717	UniRef100_A0A2P5DZ03 Glycoside hydrolase n=1 Tax=Parasponia andersonii TaxID=3476 RepID=A0A2P5DZ03_PARAD	-2.30648	-2.67462	-2.86511	-	-	-
Cannbio_001718	UniRef100_A0A2P5DZN3 Endoglucanase n=1 Tax=Trema orientalis TaxID=63057 RepID=A0A2P5DZN3_9ROSA	-	-	-	-	-	-
Cannbio_001719	UniRef100_A0A2P5DXU2 Sieve element occlusion n=1 Tax=Trema orientalis TaxID=63057 RepID=A0A2P5DXU2_9ROSA	-	-	2.10868	-	-	-
Cannbio_001720	UniRef100_UPI000C1CEF48 60S ribosomal protein L8-like n=1 Tax=Olea europaea var. sylvestris TaxID=158386 RepID=UPI000C1CEF48	-	-	-	-	-	-
Cannbio_001721	UniRef100_A0A2P5FX41 Isopenicillin N synthase n=1 Tax=Trema orientalis TaxID=63057 RepID=A0A2P5FX41_9ROSA	-	-	-	-	-	-
Cannbio_001722	UniRef100_A0A2P5EXA8 Beta-tubulin n=2 Tax=Cannabaceae TaxID=3481 RepID=A0A2P5EXA8_9ROSA	-	-	-	-	-	-
Cannbio_001723	UniRef100_A0A2P2JA78 Callose synthase 3 n=2 Tax=Rhizophora mucronata TaxID=61149 RepID=A0A2P2JA78_RHIMU	-	-	-	-	-	-
Cannbio_001724	UniRef100_A0A2P5A549 Bet v I type allergen n=1 Tax=Parasponia andersonii TaxID=3476 RepID=A0A2P5A549_PARAD	-	-	-	-	-	-
Cannbio_001725	UniRef100_A0A2P5DEF4 ATP-binding cassette containing protein n=1 Tax=Parasponia andersonii TaxID=3476 RepID=A0A2P5DEF4_PARAD	-	-	-	-	-	-
Cannbio_001726	UniRef100_A0A059A242 Uncharacterized protein (Fragment) n=3 Tax=Eucalyptus grandis TaxID=71139 RepID=A0A059A242_EUCGR	-	-	-	-	-	-
Cannbio_001727	UniRef100_F2DXK9 Predicted protein n=1 Tax=Hordeum vulgare subsp. vulgare TaxID=112509 RepID=F2DXK9_HORVV	-	-	-	-	-	-
Cannbio_001728	UniRef100_UPI00051195ED protochlorophyllide reductase, chloroplastic n=1 Tax=Pyrus x bretschneideri TaxID=225117 RepID=UPI00051195ED	-	-	-	-	-	-
Cannbio_001729	UniRef100_A0A2P5BMY1 Cytochrome P450, E-class, group I n=1 Tax=Parasponia andersonii TaxID=3476 RepID=A0A2P5BMY1_PARAD	-	-	-	-	-	-
Cannbio_001730	UniRef100_A0A2P5AX40 Lipoxygenase n=1 Tax=Parasponia andersonii TaxID=3476 RepID=A0A2P5AX40_PARAD	-	-	-	-	-	-
Cannbio_001731	UniRef100_A0A288W7D2 Orf187 n=2 Tax=Pentapetalae TaxID=1437201 RepID=A0A288W7D2_BUPFA	-	-	-	-	-	-
Cannbio_001732	UniRef100_UPI000C200CF1 cycloartenol-C-24-methyltransferase-like isoform X1 n=3 Tax=Cucurbita TaxID=3660 RepID=UPI000C200CF1	-	-	-	-	-	-
Cannbio_001733	UniRef100_A0A2P5AX93 GDP-L-galactose/GDP-D-glucose phosphorylase n=1 Tax=Parasponia andersonii TaxID=3476 RepID=A0A2P5AX93_PARAD	-	-	-	-	-	-
Cannbio_001734	UniRef100_A0A2G5CYS7 Malate dehydrogenase n=1 Tax=Aquilegia coerulea TaxID=218851 RepID=A0A2G5CYS7_AQUCA	-	-	-	-	-	-
Cannbio_001735	UniRef100_A0A1R3JA34 Uncharacterized protein n=1 Tax=Corchorus olitorius TaxID=93759 RepID=A0A1R3JA34_9ROSI	-5.80448	-5.70012	-5.60473	-	-	-
Cannbio_001736	UniRef100_A0A0V0GJC4 Putative ovule protein (Fragment) n=2 Tax=cellular organisms TaxID=131567 RepID=A0A0V0GJC4_SOLCH	-	-	-	-	-	-
Cannbio_001737	UniRef100_UPI00063AA558 photosystem I reaction center subunit XI, chloroplastic-like n=1 Tax=Gossypium raimondii TaxID=29730 RepID=UPI00063AA558	-	-	-	-	-	-
Cannbio_001738	UniRef100_A0A0N7KGJ7 Os03g0139100 protein (Fragment) n=1 Tax=Oryza sativa subsp. japonica TaxID=39947 RepID=A0A0N7KGJ7_ORYSJ	-	-	-	-	-	-
Cannbio_001739	UniRef100_A0A2P5RZI6 Uncharacterized protein n=1 Tax=Gossypium barbadense TaxID=3634 RepID=A0A2P5RZI6_GOSBA	-	-	-	-	-	-
Cannbio_001740	UniRef100_UPI0002C2E262 60S ribosomal protein L17-2 n=1 Tax=Fragaria vesca subsp. vesca TaxID=101020 RepID=UPI0002C2E262	-	-	-	-	-	-
Cannbio_001741	UniRef100_A0A1C0WVI9 Uncharacterized protein n=2 Tax=cellular organisms TaxID=131567 RepID=A0A1C0WVI9_BACFG	-	-	-	-	-	-
Cannbio_001742	UniRef100_A0A2P6PPQ1 Putative cathepsin F n=1 Tax=Rosa chinensis TaxID=74649 RepID=A0A2P6PPQ1_ROSCH	-	-	-	-	-	-
Cannbio_001743	UniRef100_A0A1R3HI63 Geranylgeranyl diphosphate reductase, chloroplastic-like protein n=2 Tax=Corchorus TaxID=93758 RepID=A0A1R3HI63_COCAP	-	-	-	-	-	-
Cannbio_001744	UniRef100_A0A2P5EZE4 Phospho-2-dehydro-3-deoxyheptonate aldolase n=1 Tax=Trema orientalis TaxID=63057 RepID=A0A2P5EZE4_9ROSA	-	-	-	-	-	-
Cannbio_001745	UniRef100_A0A0R3QDU2 Uncharacterized protein n=1 Tax=Brugia timori TaxID=42155 RepID=A0A0R3QDU2_9BILA	-	-	-	-	-	-
Cannbio_001746	UniRef100_A0A2P5CGL7 NB-ARC domain, LRR domain containing protein n=1 Tax=Trema orientalis TaxID=63057 RepID=A0A2P5CGL7_9ROSA	-	-	-	-	-	-
Cannbio_001747	UniRef100_A0A1S2YR15 dnaJ homolog subfamily C GRV2 isoform X1 n=1 Tax=Cicer arietinum TaxID=3827 RepID=A0A1S2YR15_CICAR	-	-	-	-	-	-
Cannbio_001748	UniRef100_UPI000CED4E0C dnaJ homolog subfamily C GRV2 isoform X2 n=1 Tax=Morus notabilis TaxID=981085 RepID=UPI000CED4E0C	-	-	-	-	-	-
Cannbio_001749	UniRef100_A0A1V0QSH9 HDR (Fragment) n=1 Tax=Cannabis sativa TaxID=3483 RepID=A0A1V0QSH9_CANSA	-	-	-	-	-	-
Cannbio_001750	UniRef100_A0A0A0KWL1 Uncharacterized protein n=1 Tax=Cucumis sativus TaxID=3659 RepID=A0A0A0KWL1_CUCSA	-	-	-	-	-	-
Cannbio_001751	UniRef100_A0A2P5FI61 Stress up-regulated Nod n=1 Tax=Trema orientalis TaxID=63057 RepID=A0A2P5FI61_9ROSA	-	-	-	-	-	-
Cannbio_001752	UniRef100_A0A2P5B9U5 Synaptobrevin n=1 Tax=Parasponia andersonii TaxID=3476 RepID=A0A2P5B9U5_PARAD	-	-	-	-	-	-
Cannbio_001753	UniRef100_A0A2P5S430 Uncharacterized protein n=1 Tax=Gossypium barbadense TaxID=3634 RepID=A0A2P5S430_GOSBA	-	-	-	-	-	-
Cannbio_001754	UniRef100_A0A2J6LFT8 Uncharacterized protein n=1 Tax=Lactuca sativa TaxID=4236 RepID=A0A2J6LFT8_LACSA	-	-	-	-	-	-
Cannbio_001755	UniRef100_UPI000CED6FBB nucleosome assembly protein 1;3 isoform X1 n=1 Tax=Morus notabilis TaxID=981085 RepID=UPI000CED6FBB	-	-	-	-	-	-
Cannbio_001756	UniRef100_M5XDZ1 Uncharacterized protein n=32 Tax=Mesangiospermae TaxID=1437183 RepID=M5XDZ1_PRUPE	-	-	-	-	-	-
Cannbio_001757	UniRef100_F1LKH7 Polyketide synthase 2 n=1 Tax=Cannabis sativa TaxID=3483 RepID=PKSG2_CANSA	-	-	-	-	-	-
Cannbio_001758	UniRef100_Q8RVK9 Naringenin-chalcone synthase n=1 Tax=Cannabis sativa TaxID=3483 RepID=CHS_CANSA	-	-	-	-	-	-
Cannbio_001759	UniRef100_A0A2P5CMP5 DNA-directed RNA polymerase RPB5 subunit, eukaryote/virus n=1 Tax=Parasponia andersonii TaxID=3476 RepID=A0A2P5CMP5_PARAD	-	-	-	-	-	-
Cannbio_001760	UniRef100_A0A2P5ACQ9 Mono-functional heme-containing catalase n=1 Tax=Parasponia andersonii TaxID=3476 RepID=A0A2P5ACQ9_PARAD	-2.22781	-	-	-	-	-
Cannbio_001761	UniRef100_UPI000CED640E catalase n=1 Tax=Morus notabilis TaxID=981085 RepID=UPI000CED640E	-	-	-2.26122	-	-	-
Cannbio_001762	UniRef100_A0A2P5BAP8 S-adenosylmethionine decarboxylase proenzyme n=1 Tax=Trema orientalis TaxID=63057 RepID=A0A2P5BAP8_9ROSA	-	-	-	-	-	-
Cannbio_001763	UniRef100_UPI000B786C2D tyrosine-sulfated glycopeptide receptor 1-like n=1 Tax=Hevea brasiliensis TaxID=3981 RepID=UPI000B786C2D	-	-	-	-	-	-
Cannbio_001764	UniRef100_A0A2P5BS46 Non-specific lipid-transfer protein n=1 Tax=Parasponia andersonii TaxID=3476 RepID=A0A2P5BS46_PARAD	-	-	-	-	-	-
Cannbio_001765	UniRef100_A0A2P5E1B0 Arylacetamide deacetylase n=1 Tax=Trema orientalis TaxID=63057 RepID=A0A2P5E1B0_9ROSA	-	-	-	-	-	-
Cannbio_001766	UniRef100_A0A151T068 Signal recognition particle receptor subunit alpha isogeny n=1 Tax=Cajanus cajan TaxID=3821 RepID=A0A151T068_CAJCA	-	-	-	-	-	-
Cannbio_001767	UniRef100_A0A0D2ZQ56 Uncharacterized protein n=1 Tax=Brassica oleracea var. oleracea TaxID=109376 RepID=A0A0D2ZQ56_BRAOL	-	-	-	-	-	-
Cannbio_001768	UniRef100_UPI000CE1AD61 probable methyltransferase PMT14 n=1 Tax=Quercus suber TaxID=58331 RepID=UPI000CE1AD61	-	-	-	-	-	-
Cannbio_001769	UniRef100_UPI000B90768A calreticulin isoform X2 n=1 Tax=Helianthus annuus TaxID=4232 RepID=UPI000B90768A	-	-	-	-	-	-
Cannbio_001770	UniRef100_A0A2P5AKR0 Cytochrome P450, E-class, group I n=1 Tax=Trema orientalis TaxID=63057 RepID=A0A2P5AKR0_9ROSA	-2.21011	-2.11726	-3.29219	-	-	-
Cannbio_001771	UniRef100_A0A2P5BMY1 Cytochrome P450, E-class, group I n=1 Tax=Parasponia andersonii TaxID=3476 RepID=A0A2P5BMY1_PARAD	-	-	2.14596	-	-	-
Cannbio_001772	UniRef100_A0A2P2MI97 AP complex subunit sigma n=1 Tax=Rhizophora mucronata TaxID=61149 RepID=A0A2P2MI97_RHIMU	-	-	-	-	-	-
Cannbio_001773	UniRef100_A0A2P5SQD7 Uncharacterized protein n=1 Tax=Gossypium barbadense TaxID=3634 RepID=A0A2P5SQD7_GOSBA	-	-	-	-	-	-
Cannbio_001774	UniRef100_Q8RVK9 Naringenin-chalcone synthase n=1 Tax=Cannabis sativa TaxID=3483 RepID=CHS_CANSA	-	-	-	-	-	-
Cannbio_001775	UniRef100_UPI0002C2E262 60S ribosomal protein L17-2 n=1 Tax=Fragaria vesca subsp. vesca TaxID=101020 RepID=UPI0002C2E262	-	-	-	-	-	-
Cannbio_001776	UniRef100_UPI000CED6B2E non-specific lipid-transfer protein 1 n=1 Tax=Morus notabilis TaxID=981085 RepID=UPI000CED6B2E	-	-	-	-	-	-
Cannbio_001777	UniRef100_A0A2I0I8I4 Uncharacterized protein n=2 Tax=rosids TaxID=71275 RepID=A0A2I0I8I4_PUNGR	-	-	-	-	-	-
Cannbio_001778	UniRef100_A0A2P5FHZ9 Late embryogenesis abundant protein n=2 Tax=Cannabaceae TaxID=3481 RepID=A0A2P5FHZ9_9ROSA	-	-	-	-	-	-
Cannbio_001779	UniRef100_A2A245 Dihydroflavonol 4-reductase n=1 Tax=Humulus lupulus TaxID=3486 RepID=A2A245_HUMLU	-	-	-	-	2.0109	-
Cannbio_001780	UniRef100_UPI000CED6B2E non-specific lipid-transfer protein 1 n=1 Tax=Morus notabilis TaxID=981085 RepID=UPI000CED6B2E	-	-	-	-	-	-
Cannbio_001781	UniRef100_A0A2P5ESU7 Malic enzyme n=2 Tax=Mesangiospermae TaxID=1437183 RepID=A0A2P5ESU7_9ROSA	-	-	-	-	-	-
Cannbio_001782	UniRef100_A0A2P5BHZ4 Tetraspanin/Peripherin n=1 Tax=Parasponia andersonii TaxID=3476 RepID=A0A2P5BHZ4_PARAD	-	-	-	-	-	-
Cannbio_001783	UniRef100_W9QJ01 Mitochondrial-processing peptidase subunit alpha n=1 Tax=Morus notabilis TaxID=981085 RepID=W9QJ01_9ROSA	-	-	-	-	-	-
Cannbio_001784	UniRef100_A0A068TV19 Uncharacterized protein n=1 Tax=Coffea canephora TaxID=49390 RepID=A0A068TV19_COFCA	-	-	-	-	-	-
Cannbio_001785	UniRef100_A0A2P5D043 Major latex protein domain containing protein n=1 Tax=Trema orientalis TaxID=63057 RepID=A0A2P5D043_9ROSA	-	-	2.518	-	-	-
Cannbio_001786	UniRef100_I6QLE1 Non-specific lipid-transfer protein n=1 Tax=Vitis pseudoreticulata TaxID=231512 RepID=I6QLE1_VITPS	-	-	2.06213	-	-	-
Cannbio_001787	UniRef100_A0A2H3XZ97 Chlorophyll a-b binding protein, chloroplastic n=1 Tax=Phoenix dactylifera TaxID=42345 RepID=A0A2H3XZ97_PHODC	-	-	-2.6369	-	-	-
Cannbio_001788	UniRef100_A5ALV3 Uncharacterized protein n=1 Tax=Vitis vinifera TaxID=29760 RepID=A5ALV3_VITVI	-	-	-	-	-	-
Cannbio_001789	UniRef100_UPI00053B83D8 glyceraldehyde-3-phosphate dehydrogenase GAPA1, chloroplastic isoform X1 n=1 Tax=Camelina sativa TaxID=90675 RepID=UPI00053B83D8	-	-	-	-	-	-
Cannbio_001790	UniRef100_A0A2V0UNJ8 Elongation factor 1-alpha (Fragment) n=1 Tax=Quercus robur TaxID=38942 RepID=A0A2V0UNJ8_QUERO	-	-	-	-	-	-
Cannbio_001791	UniRef100_A0A2P5F4E7 High mobility group box domain containing protein n=1 Tax=Trema orientalis TaxID=63057 RepID=A0A2P5F4E7_9ROSA	-	-	-	-	-	-
Cannbio_001792	UniRef100_A0A1S3B4U7 triosephosphate isomerase, cytosolic n=1 Tax=Cucumis melo TaxID=3656 RepID=A0A1S3B4U7_CUCME	-	-	-	-	-	-
Cannbio_001793	UniRef100_A0A2P5EEQ1 Peroxidase n=1 Tax=Trema orientalis TaxID=63057 RepID=A0A2P5EEQ1_9ROSA	-	-	-	-	-	-
Cannbio_001794	UniRef100_UPI000B7BA402 methylmalonate-semialdehyde dehydrogenase [acylating], mitochondrial-like n=1 Tax=Prunus avium TaxID=42229 RepID=UPI000B7BA402	-	-	-	-	-	-
Cannbio_001795	UniRef100_A0A2P5FUZ2 Protamine P1 family protein n=1 Tax=Trema orientalis TaxID=63057 RepID=A0A2P5FUZ2_9ROSA	-	-	-	-	-	-
Cannbio_001796	UniRef100_A0A2J6MBX5 Uncharacterized protein n=1 Tax=Lactuca sativa TaxID=4236 RepID=A0A2J6MBX5_LACSA	-	-	-	-	-	-
Cannbio_001797	UniRef100_A0A2P5C125 SIT4 phosphatase-associated protein family n=1 Tax=Parasponia andersonii TaxID=3476 RepID=A0A2P5C125_PARAD	-	-	-	-	-	-
Cannbio_001798	UniRef100_A0A2P5BS17 Non-specific lipid-transfer protein n=1 Tax=Parasponia andersonii TaxID=3476 RepID=A0A2P5BS17_PARAD	-	-	-	-	-	-
Cannbio_001799	UniRef100_A0A2P5DXU2 Sieve element occlusion n=1 Tax=Trema orientalis TaxID=63057 RepID=A0A2P5DXU2_9ROSA	-	-	-	-	-	-
Cannbio_001800	UniRef100_A0A2P5EPV4 Fatty acid hydroxylase n=1 Tax=Trema orientalis TaxID=63057 RepID=A0A2P5EPV4_9ROSA	-	-	2.33264	-	-	-
Cannbio_001801	UniRef100_W9RIV2 Aquaporin TIP1-1 n=1 Tax=Morus notabilis TaxID=981085 RepID=W9RIV2_9ROSA	-	-	-	-	-	-
Cannbio_001802	UniRef100_A0A2P5VZH3 Uncharacterized protein n=1 Tax=Gossypium barbadense TaxID=3634 RepID=A0A2P5VZH3_GOSBA	-	-	-	-	-	-
Cannbio_001803	UniRef100_G8HI69 Vacuolar H+-ATPase (Fragment) n=1 Tax=Citrus sinensis TaxID=2711 RepID=G8HI69_CITSI	-	-	-	-	-	-
Cannbio_001804	UniRef100_A0A2P5F0F9 WRKY domain containing protein n=1 Tax=Trema orientalis TaxID=63057 RepID=A0A2P5F0F9_9ROSA	-	-	-2.00308	-	-	-
Cannbio_001805	UniRef100_A0A2P5DD74 Stress up-regulated Nod n=1 Tax=Parasponia andersonii TaxID=3476 RepID=A0A2P5DD74_PARAD	-	-	-	-	-	-
Cannbio_001806	UniRef100_UPI00077E3B75 peroxidase 31-like isoform X1 n=1 Tax=Ziziphus jujuba TaxID=326968 RepID=UPI00077E3B75	-	-	-	-	-	-
Cannbio_001807	UniRef100_A2A245 Dihydroflavonol 4-reductase n=1 Tax=Humulus lupulus TaxID=3486 RepID=A2A245_HUMLU	-	-	-	-	-	-
Cannbio_001808	UniRef100_A0A0V0GQD1 Putative ovule protein (Fragment) n=1 Tax=Solanum chacoense TaxID=4108 RepID=A0A0V0GQD1_SOLCH	-	-	-	-	-	-
Cannbio_001809	UniRef100_I1V1V2 Fructose-bisphosphate aldolase (Fragment) n=1 Tax=Moringa oleifera TaxID=3735 RepID=I1V1V2_MOROL	-	-	-	-	-	-
Cannbio_001810	UniRef100_A0A2P5BTM5 Rubber elongation factor n=1 Tax=Trema orientalis TaxID=63057 RepID=A0A2P5BTM5_9ROSA	-	-	-	-	-	-
Cannbio_001811	UniRef100_A0A2P5DZ03 Glycoside hydrolase n=1 Tax=Parasponia andersonii TaxID=3476 RepID=A0A2P5DZ03_PARAD	-	-	-2.32652	-	-	-
Cannbio_001812	UniRef100_UPI000904B983 BURP domain protein RD22 n=1 Tax=Nicotiana attenuata TaxID=49451 RepID=UPI000904B983	-	-	-2.52015	-	-	-
Cannbio_001813	UniRef100_A0A2K3LVY4 Chlorophyll a-b binding protein, chloroplastic n=3 Tax=Trifolium pratense TaxID=57577 RepID=A0A2K3LVY4_TRIPR	-	-	-	-	-	-
Cannbio_001814	UniRef100_A0A2P5D9S6 Cytochrome c oxidase, subunit VIb n=1 Tax=Trema orientalis TaxID=63057 RepID=A0A2P5D9S6_9ROSA	-	-	-	-	-	-
Cannbio_001815	UniRef100_A0A2G5CCH7 Uncharacterized protein n=1 Tax=Aquilegia coerulea TaxID=218851 RepID=A0A2G5CCH7_AQUCA	-	-	-	-	-	-
Cannbio_001816	UniRef100_A0A2P5FR74 ATPase, OSCP/delta subunit n=1 Tax=Trema orientalis TaxID=63057 RepID=A0A2P5FR74_9ROSA	-	-	-	-	-	-
Cannbio_001817	UniRef100_R0GXM4 Uncharacterized protein n=1 Tax=Capsella rubella TaxID=81985 RepID=R0GXM4_9BRAS	-	-	-	-	-	-
Cannbio_001818	UniRef100_A0A2P5EEQ1 Peroxidase n=1 Tax=Trema orientalis TaxID=63057 RepID=A0A2P5EEQ1_9ROSA	-	-	-	-	-	-
Cannbio_001819	UniRef100_A0A2P5FST8 cAMP-dependent protein kinase regulatory subunit n=1 Tax=Trema orientalis TaxID=63057 RepID=A0A2P5FST8_9ROSA	-	-	-	-	-	-
Cannbio_001820	UniRef100_A0A2P5F8M3 Glycerophosphoryl diester phosphodiesterase n=1 Tax=Trema orientalis TaxID=63057 RepID=A0A2P5F8M3_9ROSA	-	-	-	-	-	-
Cannbio_001821	UniRef100_UPI0009017257 actin-depolymerizing factor 2-like n=1 Tax=Ipomoea nil TaxID=35883 RepID=UPI0009017257	-	-	-	-	-	-
Cannbio_001822	UniRef100_A0A2P5DTB6 Aspartate aminotransferase n=1 Tax=Parasponia andersonii TaxID=3476 RepID=A0A2P5DTB6_PARAD	-	-	-	-	-	-
Cannbio_001823	UniRef100_A0A2P5DZ03 Glycoside hydrolase n=1 Tax=Parasponia andersonii TaxID=3476 RepID=A0A2P5DZ03_PARAD	-2.52295	-2.83317	-3.53834	-	-	-
Cannbio_001824	UniRef100_A0A0H5Q398 Uncharacterized protein n=2 Tax=root TaxID=1 RepID=A0A0H5Q398_9ZZZZ	-	-	-	-	-	-
Cannbio_001825	UniRef100_A0A2P2J9C4 Uncharacterized protein n=1 Tax=Rhizophora mucronata TaxID=61149 RepID=A0A2P2J9C4_RHIMU	-	-	-	-	-	-
Cannbio_001826	UniRef100_I1V1V2 Fructose-bisphosphate aldolase (Fragment) n=1 Tax=Moringa oleifera TaxID=3735 RepID=I1V1V2_MOROL	-	-2.64458	-2.62911	-	-	-
Cannbio_001827	UniRef100_A0A2P5FNN6 Chlorophyll a-b binding protein, chloroplastic n=1 Tax=Trema orientalis TaxID=63057 RepID=A0A2P5FNN6_9ROSA	-	-	-	-	-	-
Cannbio_001828	UniRef100_A0A1Q3C8R6 Uncharacterized protein (Fragment) n=1 Tax=Cephalotus follicularis TaxID=3775 RepID=A0A1Q3C8R6_CEPFO	-	-	-	-	-	-
Cannbio_001829	UniRef100_A0A2P5QFC6 Uncharacterized protein n=1 Tax=Gossypium barbadense TaxID=3634 RepID=A0A2P5QFC6_GOSBA	-	-	-	-	-	-
Cannbio_001830	UniRef100_A0A2G2V0N3 Uncharacterized protein n=1 Tax=Capsicum baccatum TaxID=33114 RepID=A0A2G2V0N3_CAPBA	-	-	-	-	-	-
Cannbio_001831	UniRef100_V4UWB0 Ribulose bisphosphate carboxylase small chain n=1 Tax=Citrus clementina TaxID=85681 RepID=V4UWB0_9ROSI	-	-	-	-	-	-
Cannbio_001832	UniRef100_A0A2I0I5A0 Ferredoxin--NADP reductase, chloroplastic n=1 Tax=Punica granatum TaxID=22663 RepID=A0A2I0I5A0_PUNGR	-	-	-	-	-	-
Cannbio_001833	UniRef100_A0A2P5EGF2 Splicing factor-like protein n=1 Tax=Trema orientalis TaxID=63057 RepID=A0A2P5EGF2_9ROSA	-	-	-	-	-	-
Cannbio_001834	UniRef100_A0A2U8U2I0 Translationally-controlled tumor protein n=13 Tax=Eukaryota TaxID=2759 RepID=A0A2U8U2I0_9HOMO	-	-	-	-	-	-
Cannbio_001835	UniRef100_A0A2P5DZ03 Glycoside hydrolase n=1 Tax=Parasponia andersonii TaxID=3476 RepID=A0A2P5DZ03_PARAD	-	-2.25876	-2.8511	-	-	-
Cannbio_001836	UniRef100_A0A2V0UNJ8 Elongation factor 1-alpha (Fragment) n=1 Tax=Quercus robur TaxID=38942 RepID=A0A2V0UNJ8_QUERO	-	-	-	-	-	-
Cannbio_001837	UniRef100_A0A2P5ACQ9 Mono-functional heme-containing catalase n=1 Tax=Parasponia andersonii TaxID=3476 RepID=A0A2P5ACQ9_PARAD	-	-	-	-	-	-
Cannbio_001838	UniRef100_A0A2P2L5B1 Uncharacterized protein MANES_16G095100 n=1 Tax=Rhizophora mucronata TaxID=61149 RepID=A0A2P2L5B1_RHIMU	-	-	-	-	-	-
Cannbio_001839	UniRef100_A0A2P5FIR8 Agenet domain containing protein n=1 Tax=Trema orientalis TaxID=63057 RepID=A0A2P5FIR8_9ROSA	-	-	-	-	-	-
Cannbio_001840	UniRef100_A0A2P5FQ90 Arginine decarboxylase n=1 Tax=Trema orientalis TaxID=63057 RepID=A0A2P5FQ90_9ROSA	-	-	-	-	-	-
Cannbio_001841	UniRef100_UPI000B7B203B serine--glyoxylate aminotransferase n=1 Tax=Prunus avium TaxID=42229 RepID=UPI000B7B203B	-	-2.07067	-2.05422	-	-	-
Cannbio_001842	UniRef100_UPI00053C0C9E 5-methyltetrahydropteroyltriglutamate-- homocysteine methyltransferase 1-like n=1 Tax=Tarenaya hassleriana TaxID=28532 RepID=UPI00053C0C9E	-	-	-	-	-	-
Cannbio_001843	UniRef100_I1NGD2 Uncharacterized protein n=1 Tax=Glycine max TaxID=3847 RepID=I1NGD2_SOYBN	-	-	-	-	-	-
Cannbio_001844	UniRef100_B2BJH1 Photosystem I reaction center subunit XI (Fragment) n=2 Tax=Olea europaea TaxID=4146 RepID=B2BJH1_OLEEU	-	-	-	-	-	-
Cannbio_001845	UniRef100_A0A2P5ESU7 Malic enzyme n=2 Tax=Mesangiospermae TaxID=1437183 RepID=A0A2P5ESU7_9ROSA	-	-	-	-	-	-
Cannbio_001846	UniRef100_A0A022RWJ5 Uncharacterized protein n=1 Tax=Erythranthe guttata TaxID=4155 RepID=A0A022RWJ5_ERYGU	-	-	-	-	-	-
Cannbio_001847	UniRef100_A5ALV3 Uncharacterized protein n=1 Tax=Vitis vinifera TaxID=29760 RepID=A5ALV3_VITVI	-	-	-	-	-	-
Cannbio_001848	UniRef100_W9SVH5 Photosystem I reaction center subunit XI n=1 Tax=Morus notabilis TaxID=981085 RepID=W9SVH5_9ROSA	-	-	-	-	-	-
Cannbio_001849	UniRef100_A0A2K3JWV0 BURP domain-containing protein n=1 Tax=Trifolium pratense TaxID=57577 RepID=A0A2K3JWV0_TRIPR	-	-	-2.16742	-	-	-
Cannbio_001850	UniRef100_A0A2P5F0K6 Plastid lipid-associated protein/fibrillin conserved domain containing protein n=1 Tax=Trema orientalis TaxID=63057 RepID=A0A2P5F0K6_9ROSA	-	-	-	-	-	-
Cannbio_001851	UniRef100_A0A2P5BAP8 S-adenosylmethionine decarboxylase proenzyme n=1 Tax=Trema orientalis TaxID=63057 RepID=A0A2P5BAP8_9ROSA	-	-	-	-	-	-
Cannbio_001852	UniRef100_A0A251UDT9 Putative ribulose bisphosphate carboxylase/oxygenase activase protein n=2 Tax=Helianthus annuus TaxID=4232 RepID=A0A251UDT9_HELAN	-	-	-	-	-	-
Cannbio_001853	UniRef100_A0A2P5FX55 CASP-like protein n=1 Tax=Trema orientalis TaxID=63057 RepID=A0A2P5FX55_9ROSA	-3.67104	-4.21641	-3.75168	-	-	-
Cannbio_001854	UniRef100_W9S2E9 Thiamine thiazole synthase, chloroplastic n=2 Tax=Morus notabilis TaxID=981085 RepID=W9S2E9_9ROSA	-	-	-3.11637	-	-	-
Cannbio_001855	UniRef100_A0A2P5C7J5 Calreticulin/calnexin n=1 Tax=Parasponia andersonii TaxID=3476 RepID=A0A2P5C7J5_PARAD	-	-	-	-	-	-
Cannbio_001856	UniRef100_A0A2P5B8G9 Subtilase n=1 Tax=Parasponia andersonii TaxID=3476 RepID=A0A2P5B8G9_PARAD	-	-	-	-	-	-
Cannbio_001857	UniRef100_A0A1R3GQQ0 Peroxidase n=1 Tax=Corchorus olitorius TaxID=93759 RepID=A0A1R3GQQ0_9ROSI	-3.47161	-4.22025	-5.10839	-	-	-
Cannbio_001858	UniRef100_UPI000D6294A1 uncharacterized protein LOC112489922 n=1 Tax=Ziziphus jujuba TaxID=326968 RepID=UPI000D6294A1	-	-	-	-	-	-
Cannbio_001859	UniRef100_A0A076V8K8 Chalcone synthase (Fragment) n=1 Tax=Camellia sinensis TaxID=4442 RepID=A0A076V8K8_CAMSI	-	-	-	-	-	-
Cannbio_001860	UniRef100_A0A1V0QSH9 HDR (Fragment) n=1 Tax=Cannabis sativa TaxID=3483 RepID=A0A1V0QSH9_CANSA	-	-	-	-	-	-
Cannbio_001861	UniRef100_A0A2P5FXW4 Photosystem II PsbO, manganese-stabilising n=1 Tax=Trema orientalis TaxID=63057 RepID=A0A2P5FXW4_9ROSA	-	-	-	-	-	-
Cannbio_001862	UniRef100_A5ALV3 Uncharacterized protein n=1 Tax=Vitis vinifera TaxID=29760 RepID=A5ALV3_VITVI	-	-2.26748	-	-	-	-
Cannbio_001863	UniRef100_A0A0P6AT55 Uncharacterized protein (Fragment) n=1 Tax=Daphnia magna TaxID=35525 RepID=A0A0P6AT55_9CRUS	-	-	-	-	-	-
Cannbio_001864	UniRef100_A0A2P5CUV3 NAD(P)-binding domain containing protein n=1 Tax=Trema orientalis TaxID=63057 RepID=A0A2P5CUV3_9ROSA	-	-	-	-	-	-
Cannbio_001865	UniRef100_M1DI68 Uncharacterized protein n=2 Tax=Solanum tuberosum TaxID=4113 RepID=M1DI68_SOLTU	-	-	-	-	-	-
Cannbio_001866	UniRef100_A0A2P5EP81 Uncharacterized protein n=1 Tax=Trema orientalis TaxID=63057 RepID=A0A2P5EP81_9ROSA	-	-	-	-	-	-
Cannbio_001867	UniRef100_A0A2J6MBX5 Uncharacterized protein n=1 Tax=Lactuca sativa TaxID=4236 RepID=A0A2J6MBX5_LACSA	-	-	-	-	-	-
Cannbio_001868	UniRef100_A0A251N0Z1 Chlorophyll a-b binding protein, chloroplastic n=1 Tax=Prunus persica TaxID=3760 RepID=A0A251N0Z1_PRUPE	-	-	-	-	-	-
Cannbio_001869	UniRef100_UPI00077E560B OBERON-like protein n=1 Tax=Ziziphus jujuba TaxID=326968 RepID=UPI00077E560B	-	-	-	-	-	-
Cannbio_001870	UniRef100_A0A0B4ULT6 SAHH1 (Fragment) n=1 Tax=Matthiola fruticulosa subsp. valesiaca TaxID=1533211 RepID=A0A0B4ULT6_9BRAS	-	-	-	-	-	-
Cannbio_001871	UniRef100_A0A2P5E8K7 Phospholipase/carboxylesterase/thioesterase n=1 Tax=Trema orientalis TaxID=63057 RepID=A0A2P5E8K7_9ROSA	-	-	-	-	-	-
Cannbio_001872	UniRef100_A0A2G5C0C0 Uncharacterized protein (Fragment) n=1 Tax=Aquilegia coerulea TaxID=218851 RepID=A0A2G5C0C0_AQUCA	-	-	-	-	-	-
Cannbio_001873	UniRef100_A0A0R0F4H2 Uncharacterized protein (Fragment) n=2 Tax=Glycine max TaxID=3847 RepID=A0A0R0F4H2_SOYBN	-	-	-	-	-	-
Cannbio_001874	UniRef100_A0A2P5EDZ9 Transmembrane 9 superfamily member n=1 Tax=Trema orientalis TaxID=63057 RepID=A0A2P5EDZ9_9ROSA	-	-	-	-	-	-
Cannbio_001875	UniRef100_A0A1R3GJR9 Profilin n=1 Tax=Corchorus olitorius TaxID=93759 RepID=A0A1R3GJR9_9ROSI	-	-	-	-	-	-
Cannbio_001876	UniRef100_A0A2P5FHY2 Late embryogenesis abundant protein n=1 Tax=Trema orientalis TaxID=63057 RepID=A0A2P5FHY2_9ROSA	-	-	-	-	-	-
Cannbio_001877	UniRef100_A9PEC9 Uncharacterized protein n=1 Tax=Populus trichocarpa TaxID=3694 RepID=A9PEC9_POPTR	-	-	-	-	-	-
Cannbio_001878	UniRef100_UPI000C22909D chlorophyll a-b binding protein 151, chloroplastic n=1 Tax=Cucurbita maxima TaxID=3661 RepID=UPI000C22909D	-	-	-	-	-	-
Cannbio_001879	UniRef100_A0A2P5B0G9 NADPH--cytochrome P450 reductase n=1 Tax=Trema orientalis TaxID=63057 RepID=A0A2P5B0G9_9ROSA	-	-	-2.29868	-	-	-
Cannbio_001880	UniRef100_A0A2P5DBN6 S-crystallin n=1 Tax=Parasponia andersonii TaxID=3476 RepID=A0A2P5DBN6_PARAD	-	-	-	-	-	-
Cannbio_001881	UniRef100_UPI000D187F8C 60S ribosomal protein L18a-2 n=1 Tax=Populus trichocarpa TaxID=3694 RepID=UPI000D187F8C	-	-	-	-	-	-
Cannbio_001882	UniRef100_Q9M5X2 Heat-shock protein 80 (Fragment) n=1 Tax=Euphorbia esula TaxID=3993 RepID=Q9M5X2_EUPES	-	-	-	-	-	-
Cannbio_001883	UniRef100_Q1EMR1 Nucleoside-diphopshate-sugar dehydratase (Fragment) n=1 Tax=Plantago major TaxID=29818 RepID=Q1EMR1_PLAMJ	-	-	-	-	-	-
Cannbio_001884	UniRef100_A0A2P5FM91 Bet v I type allergen n=1 Tax=Trema orientalis TaxID=63057 RepID=A0A2P5FM91_9ROSA	-	-	-	-	-	-
Cannbio_001885	UniRef100_A0A1S2YNA5 fructokinase-2 n=2 Tax=Cicer arietinum TaxID=3827 RepID=A0A1S2YNA5_CICAR	-	-	-	-	-	-
Cannbio_001886	UniRef100_A5ALV3 Uncharacterized protein n=1 Tax=Vitis vinifera TaxID=29760 RepID=A5ALV3_VITVI	-	-	-2.22589	-	-	-
Cannbio_001887	UniRef100_UPI0007AF873E uncharacterized protein LOC107643668 n=1 Tax=Arachis ipaensis TaxID=130454 RepID=UPI0007AF873E	-	-	-	-	-	-
Cannbio_001888	UniRef100_UPI000D6294A1 uncharacterized protein LOC112489922 n=1 Tax=Ziziphus jujuba TaxID=326968 RepID=UPI000D6294A1	-	-	-	-	-	-
Cannbio_001889	UniRef100_A0A0R0GS37 Uncharacterized protein n=1 Tax=Glycine max TaxID=3847 RepID=A0A0R0GS37_SOYBN	-	-	-	-	-	-
Cannbio_001890	UniRef100_Q8RVK9 Naringenin-chalcone synthase n=1 Tax=Cannabis sativa TaxID=3483 RepID=CHS_CANSA	-	-	-	-	-	-
Cannbio_001891	UniRef100_A0A2P5B224 FAD/NAD-linked reductase n=1 Tax=Parasponia andersonii TaxID=3476 RepID=A0A2P5B224_PARAD	-	-	-	-	-	-
Cannbio_001892	UniRef100_A0A2P5E3S7 Glutamine synthetase n=1 Tax=Parasponia andersonii TaxID=3476 RepID=A0A2P5E3S7_PARAD	-	-	-	-	-	-
Cannbio_001893	UniRef100_A0A2P5F2S1 Major intrinsic protein n=1 Tax=Trema orientalis TaxID=63057 RepID=A0A2P5F2S1_9ROSA	-	-	-	-	-	-
Cannbio_001894	UniRef100_A0A2P5EGI0 Uncharacterized protein n=1 Tax=Trema orientalis TaxID=63057 RepID=A0A2P5EGI0_9ROSA	-	-	-	-	-	-
Cannbio_001895	UniRef100_A5ALV3 Uncharacterized protein n=1 Tax=Vitis vinifera TaxID=29760 RepID=A5ALV3_VITVI	-	-	-	-	-	-
Cannbio_001896	UniRef100_A0A2P5EZM5 Thioredoxin n=1 Tax=Trema orientalis TaxID=63057 RepID=A0A2P5EZM5_9ROSA	-	-	-	-	-	-
Cannbio_001897	UniRef100_A0A2P5AG44 Alpha-mannosidase n=1 Tax=Parasponia andersonii TaxID=3476 RepID=A0A2P5AG44_PARAD	-	-	-	-	-	-
Cannbio_001898	UniRef100_A0A2P5FHY2 Late embryogenesis abundant protein n=1 Tax=Trema orientalis TaxID=63057 RepID=A0A2P5FHY2_9ROSA	-	-	-	-	-	-
Cannbio_001899	UniRef100_A2A245 Dihydroflavonol 4-reductase n=1 Tax=Humulus lupulus TaxID=3486 RepID=A2A245_HUMLU	-	-	-	-	-	-
Cannbio_001900	UniRef100_A0A0A0LNL7 Ribosomal protein L17 n=2 Tax=Cucumis TaxID=3655 RepID=A0A0A0LNL7_CUCSA	-	-	-	-	-	-
Cannbio_001901	UniRef100_A0A2P5FQN8 Chlorophyll A-B binding protein n=1 Tax=Trema orientalis TaxID=63057 RepID=A0A2P5FQN8_9ROSA	-	-	-	-	-	-
Cannbio_001902	UniRef100_W9R7D8 Photosystem I reaction center subunit III n=1 Tax=Morus notabilis TaxID=981085 RepID=W9R7D8_9ROSA	-	-	-	-	-	-
Cannbio_001903	UniRef100_UPI0009012567 protein argonaute 1 n=1 Tax=Ipomoea nil TaxID=35883 RepID=UPI0009012567	-	-	-	-	-	-
Cannbio_001904	UniRef100_A0A2J6LFT8 Uncharacterized protein n=1 Tax=Lactuca sativa TaxID=4236 RepID=A0A2J6LFT8_LACSA	-	-	-	-	-	-
Cannbio_001905	UniRef100_UPI000BBE3E65 cell division control protein 48 homolog D-like n=1 Tax=Brassica napus TaxID=3708 RepID=UPI000BBE3E65	-	-	-2.77944	-	-	-
Cannbio_001906	UniRef100_A0A2P5E3N3 Uncharacterized protein n=1 Tax=Parasponia andersonii TaxID=3476 RepID=A0A2P5E3N3_PARAD	-	-2.03196	-2.73284	-	-	-
Cannbio_001907	UniRef100_A0A2P5E723 Lipoxygenase n=1 Tax=Trema orientalis TaxID=63057 RepID=A0A2P5E723_9ROSA	-	-	-	-	-	-
Cannbio_001908	UniRef100_UPI000498720D photosystem I chlorophyll a/b-binding protein 3-1, chloroplastic n=1 Tax=Malus domestica TaxID=3750 RepID=UPI000498720D	-	-	-	-	-	-
Cannbio_001909	UniRef100_W9RQX1 Polyadenylate-binding protein RBP45B n=2 Tax=Morus notabilis TaxID=981085 RepID=W9RQX1_9ROSA	-	-	-	-	-	-
Cannbio_001910	UniRef100_A0A2P5RZI6 Uncharacterized protein n=1 Tax=Gossypium barbadense TaxID=3634 RepID=A0A2P5RZI6_GOSBA	-	-	-	-	-	-
Cannbio_001911	UniRef100_A0A2P5CYA0 Succinylglutamate-semialdehyde dehydrogenase n=1 Tax=Parasponia andersonii TaxID=3476 RepID=A0A2P5CYA0_PARAD	-	-	-	-	-	-
Cannbio_001912	UniRef100_UPI00053FB3FA pyrophosphate-energized vacuolar membrane proton pump 1-like n=1 Tax=Vitis vinifera TaxID=29760 RepID=UPI00053FB3FA	-	-	-	-	-	-
Cannbio_001913	UniRef100_W9R5R7 Uncharacterized protein n=1 Tax=Morus notabilis TaxID=981085 RepID=W9R5R7_9ROSA	-	-	-	-	-	-
Cannbio_001914	UniRef100_G1E6K5 Carbonic anhydrase n=1 Tax=Dimocarpus longan TaxID=128017 RepID=G1E6K5_9ROSI	-	-	-	-	-	-
Cannbio_001915	UniRef100_G3LML3 AT3G08530-like protein (Fragment) n=2 Tax=Capsella TaxID=183499 RepID=G3LML3_9BRAS	-	-	-	-	-	-
Cannbio_001916	UniRef100_A0A2P5BTM5 Rubber elongation factor n=1 Tax=Trema orientalis TaxID=63057 RepID=A0A2P5BTM5_9ROSA	-	-	-	-	-	-
Cannbio_001917	UniRef100_A0A1R3IEW7 Plastocyanin-like protein n=1 Tax=Corchorus capsularis TaxID=210143 RepID=A0A1R3IEW7_COCAP	-	-	-	-	-	-
Cannbio_001918	UniRef100_A0A2P5BBE0 Auxin-responsive protein n=1 Tax=Parasponia andersonii TaxID=3476 RepID=A0A2P5BBE0_PARAD	-	-	-	-	-	-
Cannbio_001919	UniRef100_A0A2P5BAM1 ATPase, AAA-type, core n=1 Tax=Parasponia andersonii TaxID=3476 RepID=A0A2P5BAM1_PARAD	-	-	-	-	-	-
Cannbio_001920	UniRef100_A0A2P5FPZ5 GroES chaperonin family n=1 Tax=Trema orientalis TaxID=63057 RepID=A0A2P5FPZ5_9ROSA	-	-	-	-	-	-
Cannbio_001921	UniRef100_UPI00053C68C9 ADP,ATP carrier protein 2, mitochondrial-like n=1 Tax=Tarenaya hassleriana TaxID=28532 RepID=UPI00053C68C9	-	-	-	-	-	-
Cannbio_001922	UniRef100_A0A059A242 Uncharacterized protein (Fragment) n=3 Tax=Eucalyptus grandis TaxID=71139 RepID=A0A059A242_EUCGR	-	-	-	-	-	-
Cannbio_001923	UniRef100_A0A2P5WJH4 Uncharacterized protein n=1 Tax=Gossypium barbadense TaxID=3634 RepID=A0A2P5WJH4_GOSBA	-	-	-	-	-	-
Cannbio_001924	UniRef100_P03850 Uncharacterized 10.0 kDa protein n=7 Tax=cellular organisms TaxID=131567 RepID=YPB2_ECOLX	-	-	-	-	-	-
Cannbio_001925	UniRef100_A0A2K3MTX8 Oxygen-evolving enhancer protein chloroplastic-like n=1 Tax=Trifolium pratense TaxID=57577 RepID=A0A2K3MTX8_TRIPR	-	-	-	-	-	-
Cannbio_001926	UniRef100_Q9FEL3 Elongation factor 2 (Fragment) n=1 Tax=Nicotiana tabacum TaxID=4097 RepID=Q9FEL3_TOBAC	-	-	-	-	-	-
Cannbio_001927	UniRef100_E2DZJ7 Uncharacterized protein (Fragment) n=1 Tax=Arachis diogoi TaxID=170720 RepID=E2DZJ7_9FABA	-	-	-	-	-	-
Cannbio_001928	UniRef100_A0A2P5BPB3 O-methyltransferase n=1 Tax=Parasponia andersonii TaxID=3476 RepID=A0A2P5BPB3_PARAD	-	-	-	-	-	-
Cannbio_001929	UniRef100_A0A2I0IAB4 Non-specific lipid-transfer protein n=2 Tax=Punica granatum TaxID=22663 RepID=A0A2I0IAB4_PUNGR	-	-	2.03138	-	-	-
Cannbio_001930	UniRef100_UPI000B9304AD actin-depolymerizing factor 2 n=1 Tax=Momordica charantia TaxID=3673 RepID=UPI000B9304AD	-	-	-	-	-	-
Cannbio_001931	UniRef100_A0A2P5C9W4 AP2/ERF domain containing protein n=1 Tax=Trema orientalis TaxID=63057 RepID=A0A2P5C9W4_9ROSA	-	-	-	-	-	-
Cannbio_001932	UniRef100_A0A2J6L3N0 Uncharacterized protein n=1 Tax=Lactuca sativa TaxID=4236 RepID=A0A2J6L3N0_LACSA	-	-	-	-	-	-
Cannbio_001933	UniRef100_F2YL83 Actin 1 (Fragment) n=1 Tax=Gypsophila vaccaria TaxID=39387 RepID=F2YL83_9CARY	-	-	-	-	-	-
Cannbio_001934	UniRef100_W9QDZ7 Uncharacterized protein n=1 Tax=Morus notabilis TaxID=981085 RepID=W9QDZ7_9ROSA	-	-	-	-	-	-
Cannbio_001935	UniRef100_A0A2P5E6Z2 Lipoxygenase n=1 Tax=Trema orientalis TaxID=63057 RepID=A0A2P5E6Z2_9ROSA	-	-	-	-	-	-
Cannbio_001936	UniRef100_A0A2P5DD74 Stress up-regulated Nod n=1 Tax=Parasponia andersonii TaxID=3476 RepID=A0A2P5DD74_PARAD	-	-	-	-	-	-
Cannbio_001937	UniRef100_W9R9Z9 Glycogen synthase kinase-3-MsK-3-like protein n=1 Tax=Morus notabilis TaxID=981085 RepID=W9R9Z9_9ROSA	-	-	-	-	-	-
Cannbio_001938	UniRef100_A0A2P5WJW0 Uncharacterized protein n=1 Tax=Gossypium barbadense TaxID=3634 RepID=A0A2P5WJW0_GOSBA	-	-	-	-	-	-
Cannbio_001939	UniRef100_UPI000A2C31DE uncharacterized protein LOC110281477 n=1 Tax=Arachis duranensis TaxID=130453 RepID=UPI000A2C31DE	-	-	-	-	-	-
Cannbio_001940	UniRef100_A0A251P003 Uncharacterized protein n=1 Tax=Prunus persica TaxID=3760 RepID=A0A251P003_PRUPE	-3.32775	-3.71363	-3.30469	-	-	-
Cannbio_001941	UniRef100_A0A218PLI6 Uncharacterized protein n=1 Tax=Hyphomicrobium sp. GJ21 TaxID=113574 RepID=A0A218PLI6_9RHIZ	-	-	-	-	-	-
Cannbio_001942	UniRef100_A0A2I4FKH6 ribulose bisphosphate carboxylase/oxygenase activase 2, chloroplastic-like n=1 Tax=Juglans regia TaxID=51240 RepID=A0A2I4FKH6_9ROSI	-	-	-	-	-	-
Cannbio_001943	UniRef100_A0A2P5E6Z2 Lipoxygenase n=1 Tax=Trema orientalis TaxID=63057 RepID=A0A2P5E6Z2_9ROSA	-	-	-	-	-	-
Cannbio_001944	UniRef100_A0A1U8GM67 Glyceraldehyde-3-phosphate dehydrogenase n=1 Tax=Capsicum annuum TaxID=4072 RepID=A0A1U8GM67_CAPAN	-	-3.06842	-3.44153	-	-	-
Cannbio_001945	UniRef100_A0A2P5F6S9 14-3-3 protein n=1 Tax=Trema orientalis TaxID=63057 RepID=A0A2P5F6S9_9ROSA	-	-	-	-	-	-
Cannbio_001946	UniRef100_A0A2K3PLT5 Uncharacterized protein n=1 Tax=Trifolium pratense TaxID=57577 RepID=A0A2K3PLT5_TRIPR	-	-	-	-	-	-
Cannbio_001947	UniRef100_A0A2P5ESU7 Malic enzyme n=2 Tax=Mesangiospermae TaxID=1437183 RepID=A0A2P5ESU7_9ROSA	-	-	-	-	-	-
Cannbio_001948	UniRef100_A0A2P5ACQ9 Mono-functional heme-containing catalase n=1 Tax=Parasponia andersonii TaxID=3476 RepID=A0A2P5ACQ9_PARAD	-3.95378	-3.53197	-3.72712	-	-	-
Cannbio_001949	UniRef100_A0A2P5CJ52 Xanthine/uracil/vitamin C permease n=1 Tax=Parasponia andersonii TaxID=3476 RepID=A0A2P5CJ52_PARAD	-	-	-	-	-	-
Cannbio_001950	UniRef100_W9SZU4 Chlorophyll a-b binding protein, chloroplastic n=1 Tax=Morus notabilis TaxID=981085 RepID=W9SZU4_9ROSA	-	-	-	-	-	-
Cannbio_001951	UniRef100_A0A2P5FR04 Ribosomal protein n=1 Tax=Trema orientalis TaxID=63057 RepID=A0A2P5FR04_9ROSA	-	-	-	-	-	-
Cannbio_001952	UniRef100_A0A2P5FQN8 Chlorophyll A-B binding protein n=1 Tax=Trema orientalis TaxID=63057 RepID=A0A2P5FQN8_9ROSA	-	-	-	-	-	-
Cannbio_001953	UniRef100_A0A1J3H3X6 Uncharacterized protein (Fragment) n=1 Tax=Noccaea caerulescens TaxID=107243 RepID=A0A1J3H3X6_NOCCA	-2.59091	-2.67127	-2.38851	-	-	-
Cannbio_001954	UniRef100_A0A0D3D556 Uncharacterized protein n=1 Tax=Brassica oleracea var. oleracea TaxID=109376 RepID=A0A0D3D556_BRAOL	-	-	-	-	-	-
Cannbio_001955	UniRef100_A0A0R0CRP7 Uncharacterized protein n=1 Tax=Glycine max TaxID=3847 RepID=A0A0R0CRP7_SOYBN	-	-	-	-	-	-
Cannbio_001956	UniRef100_I3S628 Uncharacterized protein n=1 Tax=Medicago truncatula TaxID=3880 RepID=I3S628_MEDTR	-	-	-	-	-	-
Cannbio_001957	UniRef100_A0A2P5FQ90 Arginine decarboxylase n=1 Tax=Trema orientalis TaxID=63057 RepID=A0A2P5FQ90_9ROSA	-	-	-	-	-	-
Cannbio_001958	UniRef100_UPI000870A6FC uncharacterized protein LOC108867875 n=1 Tax=Pyrus x bretschneideri TaxID=225117 RepID=UPI000870A6FC	-	-	-	-	-	-
Cannbio_001959	UniRef100_A5B2U7 Glycine cleavage system P protein n=1 Tax=Vitis vinifera TaxID=29760 RepID=A5B2U7_VITVI	-	-	-	-	-	-
Cannbio_001960	UniRef100_A0A2G2V1S0 Uncharacterized protein n=1 Tax=Capsicum baccatum TaxID=33114 RepID=A0A2G2V1S0_CAPBA	-	-	-	-	-	-
Cannbio_001961	UniRef100_A0A2P5D5L8 CASP-like protein n=1 Tax=Parasponia andersonii TaxID=3476 RepID=A0A2P5D5L8_PARAD	-	-	-	-	-	-
Cannbio_001962	UniRef100_A0A2P5EBV5 Cytochrome P450, E-class, group I n=1 Tax=Trema orientalis TaxID=63057 RepID=A0A2P5EBV5_9ROSA	-	2.74491	-	-	-	-
Cannbio_001963	UniRef100_A0A2P5FNH2 Cyseine protease n=1 Tax=Trema orientalis TaxID=63057 RepID=A0A2P5FNH2_9ROSA	-	-	-	-	-	-
Cannbio_001964	UniRef100_B6EBE6 S-adenosyl homocysteine hydrolase (Fragment) n=1 Tax=Nicotiana benthamiana TaxID=4100 RepID=B6EBE6_NICBE	-	-	-	-	-	-
Cannbio_001965	UniRef100_A0A2P5BS17 Non-specific lipid-transfer protein n=1 Tax=Parasponia andersonii TaxID=3476 RepID=A0A2P5BS17_PARAD	-	-	-	-	-	-
Cannbio_001966	UniRef100_A0A2N9J2N0 Uncharacterized protein n=1 Tax=Fagus sylvatica TaxID=28930 RepID=A0A2N9J2N0_FAGSY	-	-	-	-	-	-
Cannbio_001967	UniRef100_A0A2P5F4J6 Protein CHAPERONE-LIKE PROTEIN OF POR1-like n=1 Tax=Trema orientalis TaxID=63057 RepID=A0A2P5F4J6_9ROSA	-	-	-	-	-	-
Cannbio_001968	UniRef100_A0A2P5D8Z6 Xyloglucan endotransglucosylase/hydrolase n=1 Tax=Parasponia andersonii TaxID=3476 RepID=A0A2P5D8Z6_PARAD	-	-	-	-	-	-
Cannbio_001969	UniRef100_A0A140C5S4 Chlorophyll a-b binding protein, chloroplastic (Fragment) n=2 Tax=Beta TaxID=3554 RepID=A0A140C5S4_BETMA	-	-	-	-	-	-
Cannbio_001970	UniRef100_A0A2P5CVQ5 SAM dependent carboxyl methyltransferase (Fragment) n=1 Tax=Parasponia andersonii TaxID=3476 RepID=A0A2P5CVQ5_PARAD	-	-	-	-	-	-
Cannbio_001971	UniRef100_A0A2P5DUQ6 Cysteine Protease n=1 Tax=Parasponia andersonii TaxID=3476 RepID=A0A2P5DUQ6_PARAD	-	-	-	-	-	-
Cannbio_001972	UniRef100_A0A2P5EHY7 Uncharacterized protein (Fragment) n=1 Tax=Trema orientalis TaxID=63057 RepID=A0A2P5EHY7_9ROSA	-	-	-	-	-	-
Cannbio_001973	UniRef100_W9RUU9 Ribulose bisphosphate carboxylase small chain n=1 Tax=Morus notabilis TaxID=981085 RepID=W9RUU9_9ROSA	-	-	-	-	-	-
Cannbio_001974	UniRef100_UPI00077E4784 probable alkaline/neutral invertase D n=1 Tax=Ziziphus jujuba TaxID=326968 RepID=UPI00077E4784	-	-	-	-	-	-
Cannbio_001975	UniRef100_A0A2P5FHZ9 Late embryogenesis abundant protein n=2 Tax=Cannabaceae TaxID=3481 RepID=A0A2P5FHZ9_9ROSA	-	-	-	-	-	-
Cannbio_001976	UniRef100_UPI0007EF7AD3 uncharacterized protein LOC108221473 n=1 Tax=Daucus carota subsp. sativus TaxID=79200 RepID=UPI0007EF7AD3	-	-	-	-	-	-
Cannbio_001977	UniRef100_A0A2P5EDE1 Glyceraldehyde-3-phosphate dehydrogenase n=1 Tax=Trema orientalis TaxID=63057 RepID=A0A2P5EDE1_9ROSA	-	-	-	-	-	-
Cannbio_001978	UniRef100_M1BMM2 Uncharacterized protein n=1 Tax=Solanum tuberosum TaxID=4113 RepID=M1BMM2_SOLTU	-	-	-	-	-	-
Cannbio_001979	UniRef100_UPI000CED3468 nijmegen breakage syndrome 1 protein isoform X3 n=1 Tax=Morus notabilis TaxID=981085 RepID=UPI000CED3468	-	-	-	-	-	-
Cannbio_001980	UniRef100_UPI000CED3468 nijmegen breakage syndrome 1 protein isoform X3 n=1 Tax=Morus notabilis TaxID=981085 RepID=UPI000CED3468	-	-	-	-	-	-
Cannbio_001981	UniRef100_A0A2P5ACS6 Mo25-like n=1 Tax=Parasponia andersonii TaxID=3476 RepID=A0A2P5ACS6_PARAD	-	-	-	-	-	-
Cannbio_001982	UniRef100_A0A2P5AN53 Basic-leucine zipper transcription factor n=1 Tax=Trema orientalis TaxID=63057 RepID=A0A2P5AN53_9ROSA	-	-	-	-	-	-
Cannbio_001983	UniRef100_A0A2P5C5J0 Pectinesterase inhibitor domain containing protein n=1 Tax=Parasponia andersonii TaxID=3476 RepID=A0A2P5C5J0_PARAD	-	-	-	-	-	-
Cannbio_001984	UniRef100_A0A2R6PCY6 Dolichyl-diphosphooligosaccharide--protein glycosyltransferase subunit DAD1 n=1 Tax=Actinidia chinensis var. chinensis TaxID=1590841 RepID=A0A2R6PCY6_ACTCH	-	-	-	-	-	-
Cannbio_001985	UniRef100_A0A2P4JMU7 Puromycin-sensitive aminopeptidase n=1 Tax=Quercus suber TaxID=58331 RepID=A0A2P4JMU7_QUESU	-	-	-	-	-	-
Cannbio_001986	UniRef100_A0A2P5FBX7 Transmembrane protein n=1 Tax=Trema orientalis TaxID=63057 RepID=A0A2P5FBX7_9ROSA	-	-	2.288	-	-	-
Cannbio_001987	UniRef100_A0A2P5EBE2 DNA helicase, ATP-dependent n=1 Tax=Trema orientalis TaxID=63057 RepID=A0A2P5EBE2_9ROSA	-	-	-	-	-	-
Cannbio_001988	UniRef100_A0A212LM72 Uncharacterized protein n=1 Tax=uncultured Pleomorphomonas sp. TaxID=442121 RepID=A0A212LM72_9RHIZ	-	-	-	-	-	-
Cannbio_001989	UniRef100_UPI000D7F5D88 hypothetical protein n=1 Tax=Acaromyces ingoldii TaxID=215250 RepID=UPI000D7F5D88	-3.50234	-	-	-	-	-
Cannbio_001990	UniRef100_A0A0P6BQY2 Uncharacterized protein n=1 Tax=Daphnia magna TaxID=35525 RepID=A0A0P6BQY2_9CRUS	-	-	-	-	-	-
Cannbio_001991	UniRef100_A0A2P5D015 Tricorn protease n=1 Tax=Parasponia andersonii TaxID=3476 RepID=A0A2P5D015_PARAD	-	-	-	-	-	-
Cannbio_001992	UniRef100_A0A2P5BA02 26S proteasome regulatory subunit Rpn7/COP9 signalosome complex subunit n=1 Tax=Parasponia andersonii TaxID=3476 RepID=A0A2P5BA02_PARAD	-	-	-	-	-	-
Cannbio_001993	UniRef100_A0A1B2Z6L8 Uncharacterized protein n=1 Tax=uncultured bacterium TaxID=77133 RepID=A0A1B2Z6L8_9BACT	-	-	-	-	-	-
Cannbio_001994	UniRef100_A0A2P5AUK2 LRR domain containing protein n=1 Tax=Trema orientalis TaxID=63057 RepID=A0A2P5AUK2_9ROSA	-	-	-	-	-	-
Cannbio_001995	UniRef100_A0A2P5AUK2 LRR domain containing protein n=1 Tax=Trema orientalis TaxID=63057 RepID=A0A2P5AUK2_9ROSA	-	-	-	-	-	-
Cannbio_001996	UniRef100_A0A2P5BT58 Low temperature viability protein n=1 Tax=Parasponia andersonii TaxID=3476 RepID=A0A2P5BT58_PARAD	-	-	-	-	-	-
Cannbio_001997	UniRef100_A0A2P5ACQ9 Mono-functional heme-containing catalase n=1 Tax=Parasponia andersonii TaxID=3476 RepID=A0A2P5ACQ9_PARAD	-	-	-	-	-	-
Cannbio_001998	UniRef100_A0A2P5BUI1 TFIIH C1-like domain containing protein n=1 Tax=Trema orientalis TaxID=63057 RepID=A0A2P5BUI1_9ROSA	-	-	-	-	-	-
[truncated: 62,729 more rows]

## Sheet: Table S6(b)
Supplementary Table S6b: Differentially expressed genes across developmental stages in Female Flowers with log2FoldChange and UniRef100 annotation.
Cannbio Transcript	UniRef100 Annotation	Stage1 versus Stage2 log2FoldChange	Stage1 versus Stage3 log2FoldChange	Stage1 versus Stage4 log2FoldChange	Stage2 versus Stage3 log2FoldChange	Stage2 versus Stage4 log2FoldChange	Stage3 versus Stage4 log2FoldChange
Cannbio_000001	UniRef100_A0A2K3NYU5 UDP-glucuronic acid decarboxylase 2-like protein n=3 Tax=NPAAA clade TaxID=2231382 RepID=A0A2K3NYU5_TRIPR	-	-	-	-	-	-
Cannbio_000002	UniRef100_Q41970 ADP,ATP carrier protein (Fragment) n=1 Tax=Arabidopsis thaliana TaxID=3702 RepID=Q41970_ARATH	-	-	-	-	-	-
Cannbio_000003	UniRef100_B9SDG4 Delta DNA polymerase, putative n=1 Tax=Ricinus communis TaxID=3988 RepID=B9SDG4_RICCO	-	-	-	-	-	-
Cannbio_000004	UniRef100_A0A2P5E4V9 Lipoyl synthase, mitochondrial n=1 Tax=Parasponia andersonii TaxID=3476 RepID=A0A2P5E4V9_PARAD	-	-	-	-	-	-
Cannbio_000005	UniRef100_UPI000C223D54 ras-related protein Rab7 n=1 Tax=Cucurbita pepo subsp. pepo TaxID=3664 RepID=UPI000C223D54	-	-	-	-	-	-
Cannbio_000006	UniRef100_A0A2P5EQA8 Glycoside hydrolase n=1 Tax=Trema orientalis TaxID=63057 RepID=A0A2P5EQA8_9ROSA	-2.0436	-2.22979	-4.48087	-	-2.43727	-2.25109
Cannbio_000007	UniRef100_V4TWT0 Protein DETOXIFICATION n=2 Tax=Citrus clementina TaxID=85681 RepID=V4TWT0_9ROSI	-	-	-	-	-	-
Cannbio_000008	UniRef100_A0A2P5AG44 Alpha-mannosidase n=1 Tax=Parasponia andersonii TaxID=3476 RepID=A0A2P5AG44_PARAD	-	-	-	-	-	-
Cannbio_000009	UniRef100_A0A2P5BRI3 Putative methyltransferase PMT n=1 Tax=Parasponia andersonii TaxID=3476 RepID=A0A2P5BRI3_PARAD	-	-	-	-	-	-
Cannbio_000010	UniRef100_A0A2P5B2E6 Uncharacterized protein n=1 Tax=Trema orientalis TaxID=63057 RepID=A0A2P5B2E6_9ROSA	-	-	-	-	-	-
Cannbio_000011	UniRef100_A0A2P5DHQ9 Afadin n=1 Tax=Parasponia andersonii TaxID=3476 RepID=A0A2P5DHQ9_PARAD	-	-	-	-	-	-
Cannbio_000012	UniRef100_A0A2P5EER4 Uncharacterized protein (Fragment) n=1 Tax=Trema orientalis TaxID=63057 RepID=A0A2P5EER4_9ROSA	-	-	-	-	-	-
Cannbio_000013	UniRef100_A0A2N9F1E9 Uncharacterized protein n=1 Tax=Fagus sylvatica TaxID=28930 RepID=A0A2N9F1E9_FAGSY	-	-	-	-	-	-
Cannbio_000014	UniRef100_A0A2P5F285 GDP-L-galactose/GDP-D-glucose phosphorylase n=1 Tax=Trema orientalis TaxID=63057 RepID=A0A2P5F285_9ROSA	-	-	-	-	-	-
Cannbio_000015	UniRef100_A0A2P5C0N3 Fatty acid desaturase domain containing protein n=1 Tax=Parasponia andersonii TaxID=3476 RepID=A0A2P5C0N3_PARAD	-	-	-	-	-	-
Cannbio_000016	UniRef100_A0A2P5F0V3 TGN-related, localized SYP41 interacting protein n=1 Tax=Trema orientalis TaxID=63057 RepID=A0A2P5F0V3_9ROSA	-	-	-	-	-	-
Cannbio_000017	UniRef100_A0A2P5BQS1 WD repeat containing protein n=1 Tax=Parasponia andersonii TaxID=3476 RepID=A0A2P5BQS1_PARAD	-	-	-	-	-	-
Cannbio_000018	UniRef100_UPI000C1D85B2 chlorophyll a-b binding protein 7, chloroplastic-like n=1 Tax=Olea europaea var. sylvestris TaxID=158386 RepID=UPI000C1D85B2	-	-	-	-	-	-
Cannbio_000019	UniRef100_A0A2P5FGW3 GRAS transcription factor n=1 Tax=Trema orientalis TaxID=63057 RepID=A0A2P5FGW3_9ROSA	-	-	-	-	-	-
Cannbio_000020	UniRef100_UPI00077E66D9 translocon-associated protein subunit alpha n=1 Tax=Ziziphus jujuba TaxID=326968 RepID=UPI00077E66D9	-	-	-	-	-	-
Cannbio_000021	UniRef100_W9QWI2 Uncharacterized protein n=1 Tax=Morus notabilis TaxID=981085 RepID=W9QWI2_9ROSA	-	-	-	-	-	-
Cannbio_000022	UniRef100_A0A2P5CE38 Spermidine/spermine synthase n=1 Tax=Parasponia andersonii TaxID=3476 RepID=A0A2P5CE38_PARAD	-	-	-	-	-	-
Cannbio_000023	UniRef100_A0A2P5E258 Oleosin-B3-like protein n=1 Tax=Parasponia andersonii TaxID=3476 RepID=A0A2P5E258_PARAD	-	-	-	-	-	-
Cannbio_000024	UniRef100_A0A1R3KRM8 Oxoglutarate/iron-dependent dioxygenase n=1 Tax=Corchorus olitorius TaxID=93759 RepID=A0A1R3KRM8_9ROSI	-2.95196	-2.60275	-2.62814	-	-	-
Cannbio_000025	UniRef100_A0A2P5B667 Coatomer beta subunit n=1 Tax=Parasponia andersonii TaxID=3476 RepID=A0A2P5B667_PARAD	-	-	-	-	-	-
Cannbio_000026	UniRef100_A0A2P5BFP9 Cytochrome P450, E-class, group I n=1 Tax=Trema orientalis TaxID=63057 RepID=A0A2P5BFP9_9ROSA	-	-	-	-	-	-
Cannbio_000027	UniRef100_A8S9X3 Uncharacterized protein n=1 Tax=Faecalibacterium prausnitzii M21/2 TaxID=411485 RepID=A8S9X3_9FIRM	-	-	-	-	-	-
Cannbio_000028	UniRef100_UPI00064DBDFF uncharacterized protein LOC105976150 n=1 Tax=Erythranthe guttata TaxID=4155 RepID=UPI00064DBDFF	-	-	-	-	-	-
Cannbio_000029	UniRef100_A0A2P5CV03 RUN/FYVE domain protein n=1 Tax=Parasponia andersonii TaxID=3476 RepID=A0A2P5CV03_PARAD	-	-	-	-	-	-
Cannbio_000030	UniRef100_A0A2P5CY30 Meiosis specific protein Spo22/ZIP4/TEX n=1 Tax=Trema orientalis TaxID=63057 RepID=A0A2P5CY30_9ROSA	-	-	-	-	-	-
Cannbio_000031	UniRef100_A0A251RFA9 Uncharacterized protein n=1 Tax=Prunus persica TaxID=3760 RepID=A0A251RFA9_PRUPE	-	-	-	-	-	-
Cannbio_000032	UniRef100_A0A2H5NNC5 Tubulin beta chain n=1 Tax=Citrus unshiu TaxID=55188 RepID=A0A2H5NNC5_CITUN	-	-	-	-	-	-
Cannbio_000033	UniRef100_UPI000CED48D5 serine/threonine-protein phosphatase PP1 isozyme 2 isoform X2 n=1 Tax=Morus notabilis TaxID=981085 RepID=UPI000CED48D5	-	-	-	-	-	-
Cannbio_000034	UniRef100_A0A2P5EK26 Tyrosine-protein kinase n=1 Tax=Trema orientalis TaxID=63057 RepID=A0A2P5EK26_9ROSA	-	-	-	-	-	-
Cannbio_000035	UniRef100_A0A2K2C2D7 Uncharacterized protein n=1 Tax=Populus trichocarpa TaxID=3694 RepID=A0A2K2C2D7_POPTR	-	-	-	-	-	-
Cannbio_000036	UniRef100_A0A2P5F384 Fatty acid desaturase n=1 Tax=Trema orientalis TaxID=63057 RepID=A0A2P5F384_9ROSA	-	-	-	-	-	-
Cannbio_000037	UniRef100_A0A2K1X1Q0 Uncharacterized protein n=1 Tax=Populus trichocarpa TaxID=3694 RepID=A0A2K1X1Q0_POPTR	-	-	3.01049	-	-	-
Cannbio_000038	UniRef100_F2DLU2 Predicted protein n=1 Tax=Hordeum vulgare subsp. vulgare TaxID=112509 RepID=F2DLU2_HORVV	-	-	-	-	-	-
Cannbio_000039	UniRef100_A0A061EHP0 ENTH/VHS/GAT family protein n=1 Tax=Theobroma cacao TaxID=3641 RepID=A0A061EHP0_THECC	-	-	-	-	-	-
Cannbio_000040	UniRef100_A0A2P5CI47 cGMP-dependent kinase n=1 Tax=Trema orientalis TaxID=63057 RepID=A0A2P5CI47_9ROSA	-	-	-	-	-	-
Cannbio_000041	UniRef100_UPI000848AB7E malate dehydrogenase [NADP], chloroplastic isoform X1 n=1 Tax=Theobroma cacao TaxID=3641 RepID=UPI000848AB7E	-	-	-	-	-	-
Cannbio_000042	UniRef100_A0A2P5EW65 RmlC-type cupin n=1 Tax=Trema orientalis TaxID=63057 RepID=A0A2P5EW65_9ROSA	-	-	-	-	-	-
Cannbio_000043	UniRef100_A0A2P5EXA3 Transcription elongation factor n=1 Tax=Trema orientalis TaxID=63057 RepID=A0A2P5EXA3_9ROSA	-	-	-	-	-	-
Cannbio_000044	UniRef100_A0A2N3QPY5 Cell wall-associated hydrolase (Fragment) n=1 Tax=Bifidobacterium pseudolongum subsp. globosum TaxID=1690 RepID=A0A2N3QPY5_9BIFI	-	-	-	-	-	-
Cannbio_000045	UniRef100_UPI000C9D9A66 dynamin-related protein 1E-like n=1 Tax=Cucurbita pepo subsp. pepo TaxID=3664 RepID=UPI000C9D9A66	-	-	-	-	-	-
Cannbio_000046	UniRef100_A0A2R6Q650 Serine/threonine-protein kinase TOR n=1 Tax=Actinidia chinensis var. chinensis TaxID=1590841 RepID=A0A2R6Q650_ACTCH	-	-	-	-	-	-
Cannbio_000047	UniRef100_UPI000CED41D1 E3 ubiquitin-protein ligase At4g11680 n=1 Tax=Morus notabilis TaxID=981085 RepID=UPI000CED41D1	-	-	-	-	-	-
Cannbio_000048	UniRef100_UPI000CED0728 putative DEAD-box ATP-dependent RNA helicase 29 isoform X2 n=1 Tax=Morus notabilis TaxID=981085 RepID=UPI000CED0728	-	-	-	-	-	-
Cannbio_000049	UniRef100_A0A176WDS0 Uncharacterized protein n=1 Tax=Marchantia polymorpha subsp. ruderalis TaxID=1480154 RepID=A0A176WDS0_MARPO	-	-	-	-	-	-
Cannbio_000050	UniRef100_A0A0R3R948 Uncharacterized protein n=1 Tax=Brugia timori TaxID=42155 RepID=A0A0R3R948_9BILA	-	-	-	-	-	-
Cannbio_000051	UniRef100_A0A2K3KVD8 Elongation factor 2-like protein (Fragment) n=1 Tax=Trifolium pratense TaxID=57577 RepID=A0A2K3KVD8_TRIPR	-	-	-	-	-	-
Cannbio_000052	UniRef100_K9JA99 Xyloglucanase inhibitor 2 n=1 Tax=Humulus lupulus TaxID=3486 RepID=K9JA99_HUMLU	-3.35741	-3.19625	-4.51309	-	-	-
Cannbio_000053	UniRef100_A0A2P5CEE1 Uncharacterized protein n=1 Tax=Parasponia andersonii TaxID=3476 RepID=A0A2P5CEE1_PARAD	-	-	-	-	-	-
Cannbio_000054	UniRef100_A0A2P5FUC3 IQ motif, EF-hand binding site n=1 Tax=Trema orientalis TaxID=63057 RepID=A0A2P5FUC3_9ROSA	-	-	-	-	-	-
Cannbio_000055	UniRef100_A0A2P5BVM1 LRR domain containing protein n=1 Tax=Parasponia andersonii TaxID=3476 RepID=A0A2P5BVM1_PARAD	-	-	-	-	-	-
Cannbio_000056	UniRef100_UPI000CED7070 uncharacterized protein LOC112093781 n=1 Tax=Morus notabilis TaxID=981085 RepID=UPI000CED7070	-	-	-	-	-	-
Cannbio_000057	UniRef100_A0A2P5AVT6 COPII coat assembly protein, Sec n=1 Tax=Parasponia andersonii TaxID=3476 RepID=A0A2P5AVT6_PARAD	-	-	-	-	-	-
Cannbio_000058	UniRef100_A0A2P5B3H3 Uncharacterized protein n=1 Tax=Parasponia andersonii TaxID=3476 RepID=A0A2P5B3H3_PARAD	-	-	-	-	-	-
Cannbio_000059	UniRef100_A0A2P5B3S6 Cytochrome P450, E-class, group I n=1 Tax=Parasponia andersonii TaxID=3476 RepID=A0A2P5B3S6_PARAD	-	-	-	-	-	-
Cannbio_000060	UniRef100_A0A0V0I892 Putative ovule protein n=1 Tax=Solanum chacoense TaxID=4108 RepID=A0A0V0I892_SOLCH	-	-	-	-	-	-
Cannbio_000061	UniRef100_A0A2P5FYL1 Glycosyl hydrolase n=1 Tax=Trema orientalis TaxID=63057 RepID=A0A2P5FYL1_9ROSA	-	-	-	-	-	-
Cannbio_000062	UniRef100_A0A0D2SZI4 Uncharacterized protein n=1 Tax=Gossypium raimondii TaxID=29730 RepID=A0A0D2SZI4_GOSRA	-	-	-	-	-	-
Cannbio_000063	UniRef100_UPI000D2F3526 ABC transporter C family member 10 isoform X1 n=1 Tax=Medicago truncatula TaxID=3880 RepID=UPI000D2F3526	-	-	-	-	-	-
Cannbio_000064	UniRef100_A0A2P5F1X6 Acetoacetate decarboxylase beta barrel domain containing protein n=1 Tax=Trema orientalis TaxID=63057 RepID=A0A2P5F1X6_9ROSA	-	-	-	-	-	-
Cannbio_000065	UniRef100_UPI000B3F2945 LOW QUALITY PROTEIN: probable mitochondrial-processing peptidase subunit beta, mitochondrial n=1 Tax=Herrania umbratica TaxID=108875 RepID=UPI000B3F2945	-	-	-	-	-	-
Cannbio_000066	UniRef100_A0A2P5FXZ8 Cytochrome P450, E-class, group I n=1 Tax=Trema orientalis TaxID=63057 RepID=A0A2P5FXZ8_9ROSA	-3.50384	-3.84147	-2.9711	-	-	-
Cannbio_000067	UniRef100_A0A2P5AUI3 Hemimethylated DNA-binding domain containing protein n=1 Tax=Trema orientalis TaxID=63057 RepID=A0A2P5AUI3_9ROSA	-	-	-	-	-	-
Cannbio_000068	UniRef100_A0A0L9UPX6 Uncharacterized protein n=3 Tax=Vigna TaxID=3913 RepID=A0A0L9UPX6_PHAAN	-	-	-	-	-	-
Cannbio_000069	UniRef100_UPI000B7B1B9B ubiquitin-conjugating enzyme E2 34 n=1 Tax=Prunus avium TaxID=42229 RepID=UPI000B7B1B9B	-	-	-	-	-	-
Cannbio_000070	UniRef100_A0A2P5EQ59 Oxoglutarate/iron-dependent dioxygenase n=1 Tax=Trema orientalis TaxID=63057 RepID=A0A2P5EQ59_9ROSA	-	-	-	-	-	-
Cannbio_000071	UniRef100_W9R7F2 U-box domain-containing protein 4 n=1 Tax=Morus notabilis TaxID=981085 RepID=W9R7F2_9ROSA	-	-	-	-	-	-
Cannbio_000072	UniRef100_A0A2P5BD32 Voltage dependent potassium channel n=1 Tax=Parasponia andersonii TaxID=3476 RepID=A0A2P5BD32_PARAD	-	-	-	-	-	-
Cannbio_000073	UniRef100_UPI000C21D8BF eukaryotic translation initiation factor 3 subunit M-like isoform X1 n=1 Tax=Cucurbita maxima TaxID=3661 RepID=UPI000C21D8BF	-	-	-	-	-	-
Cannbio_000074	UniRef100_A0A2P5DD50 Exonuclease/helicase-like n=1 Tax=Trema orientalis TaxID=63057 RepID=A0A2P5DD50_9ROSA	-	-	-	-	-	-
Cannbio_000075	UniRef100_A0A077ZK65 GntP permease domain containing protein n=5 Tax=cellular organisms TaxID=131567 RepID=A0A077ZK65_TRITR	-	-	-	-	-	-
Cannbio_000076	UniRef100_A0A2P5AH92 Hydroxyproline-rich glycoprotein family protein n=1 Tax=Parasponia andersonii TaxID=3476 RepID=A0A2P5AH92_PARAD	-	-	-	-	-	-
Cannbio_000077	UniRef100_UPI0009012BA2 ribonucleoside-diphosphate reductase large subunit-like isoform X2 n=1 Tax=Ipomoea nil TaxID=35883 RepID=UPI0009012BA2	-	-	-	-	-	-
Cannbio_000078	UniRef100_UPI0009012BA2 ribonucleoside-diphosphate reductase large subunit-like isoform X2 n=1 Tax=Ipomoea nil TaxID=35883 RepID=UPI0009012BA2	-	-	2.26275	-	-	-
Cannbio_000079	UniRef100_A0A2P5DGD8 Glycosyl hydrolase n=1 Tax=Parasponia andersonii TaxID=3476 RepID=A0A2P5DGD8_PARAD	-	-	-	-	-	-
Cannbio_000080	UniRef100_A0A2P5CCQ3 Per1-like n=1 Tax=Trema orientalis TaxID=63057 RepID=A0A2P5CCQ3_9ROSA	-	-	-	-	-	-
Cannbio_000081	UniRef100_A0A2P5D9Q1 Microtubule-associated protein, MAP65/Ase1/PRC n=1 Tax=Parasponia andersonii TaxID=3476 RepID=A0A2P5D9Q1_PARAD	-	-	-	-	-	-
Cannbio_000082	UniRef100_UPI00077E82B3 zinc finger protein CONSTANS-LIKE 5 n=1 Tax=Ziziphus jujuba TaxID=326968 RepID=UPI00077E82B3	-	-	-	-	-	-
Cannbio_000083	UniRef100_A0A2P5EQB4 Uncharacterized protein (Fragment) n=1 Tax=Trema orientalis TaxID=63057 RepID=A0A2P5EQB4_9ROSA	-	-	-	-	-	-
Cannbio_000084	UniRef100_A0A200QUC1 Glutathione peroxidase n=1 Tax=Macleaya cordata TaxID=56857 RepID=A0A200QUC1_9MAGN	-	-	-	-	-	-
Cannbio_000085	UniRef100_UPI000D62EB13 LOW QUALITY PROTEIN: pleiotropic drug resistance protein 1 n=1 Tax=Ziziphus jujuba TaxID=326968 RepID=UPI000D62EB13	-	-	-	-	-	-
Cannbio_000086	UniRef100_K6Z7B2 Uncharacterized protein (Fragment) n=1 Tax=Phleum pratense TaxID=15957 RepID=K6Z7B2_PHLPR	-	-	-	-	-	-
Cannbio_000087	UniRef100_A0A2P5D1A8 Uncharacterized protein n=1 Tax=Trema orientalis TaxID=63057 RepID=A0A2P5D1A8_9ROSA	-	-	-	-	-	-
Cannbio_000088	UniRef100_A0A2P5E174 Uncharacterized protein n=1 Tax=Parasponia andersonii TaxID=3476 RepID=A0A2P5E174_PARAD	-	-	-	-	-	-
Cannbio_000089	UniRef100_A0A103XYP4 General substrate transporter n=1 Tax=Cynara cardunculus var. scolymus TaxID=59895 RepID=A0A103XYP4_CYNCS	-	-	-	-	-	-
Cannbio_000090	UniRef100_E7FJ37 Ubiquitin (Fragment) n=1 Tax=Nymphaea hybrid cultivar TaxID=637490 RepID=E7FJ37_9MAGN	-	-	-	-	-	-
Cannbio_000091	UniRef100_A0A2P5EZJ8 Chloroplast protein import component n=1 Tax=Trema orientalis TaxID=63057 RepID=A0A2P5EZJ8_9ROSA	-	-	-	-	-	-
Cannbio_000092	UniRef100_A0A1J7GS24 Uncharacterized protein n=1 Tax=Lupinus angustifolius TaxID=3871 RepID=A0A1J7GS24_LUPAN	-	-	-	-	-	-
Cannbio_000093	UniRef100_A0A2P5D6K6 Formin-like protein (Fragment) n=1 Tax=Parasponia andersonii TaxID=3476 RepID=A0A2P5D6K6_PARAD	-	-	-	-	-	-
Cannbio_000094	UniRef100_A0A2P5FQK3 Uncharacterized protein n=1 Tax=Trema orientalis TaxID=63057 RepID=A0A2P5FQK3_9ROSA	-	-	-	-	-	-
Cannbio_000095	UniRef100_Q8RVK9 Naringenin-chalcone synthase n=1 Tax=Cannabis sativa TaxID=3483 RepID=CHS_CANSA	-	-	-	-	-	-
Cannbio_000096	UniRef100_A0A2P5FHL2 Phosphatidylinositol 3-kinase, Vps34 type n=1 Tax=Trema orientalis TaxID=63057 RepID=A0A2P5FHL2_9ROSA	-	-	-	-	-	-
Cannbio_000097	UniRef100_A0A2P5FM82 Six-bladed beta-propeller n=1 Tax=Trema orientalis TaxID=63057 RepID=A0A2P5FM82_9ROSA	-	-	-	-	-	-
Cannbio_000098	UniRef100_A0A2P5AQ55 NB-ARC domain, LRR domain containing protein n=1 Tax=Parasponia andersonii TaxID=3476 RepID=A0A2P5AQ55_PARAD	-	-	-	-	-	-
Cannbio_000099	UniRef100_A0A1R3J6T9 Uncharacterized protein n=1 Tax=Corchorus olitorius TaxID=93759 RepID=A0A1R3J6T9_9ROSI	-	-	-	-	-	-
Cannbio_000100	UniRef100_A0A2I4DV23 shaggy-related protein kinase kappa isoform X1 n=2 Tax=Juglans regia TaxID=51240 RepID=A0A2I4DV23_9ROSI	-	-	-	-	-	-
Cannbio_000101	UniRef100_F1LKH8 Polyketide synthase 4 n=1 Tax=Cannabis sativa TaxID=3483 RepID=PKSG4_CANSA	-	-	-	-	-	-
Cannbio_000102	UniRef100_A0A2P5BP88 Tyrosine-protein kinase n=1 Tax=Parasponia andersonii TaxID=3476 RepID=A0A2P5BP88_PARAD	-	-	-	-	-	-
Cannbio_000103	UniRef100_A0A0R0GZ48 Uncharacterized protein n=1 Tax=Glycine max TaxID=3847 RepID=A0A0R0GZ48_SOYBN	-	-	-	-	-	-
Cannbio_000104	UniRef100_A0A2I0VBL5 Uncharacterized protein n=1 Tax=Dendrobium catenatum TaxID=906689 RepID=A0A2I0VBL5_9ASPA	-	-	-	-	-	-
Cannbio_000105	UniRef100_W9SCU2 Uncharacterized protein n=1 Tax=Morus notabilis TaxID=981085 RepID=W9SCU2_9ROSA	-	-	-	-	-	-
Cannbio_000106	UniRef100_UPI000498D2D0 LOW QUALITY PROTEIN: probable sodium/metabolite cotransporter BASS1, chloroplastic n=1 Tax=Malus domestica TaxID=3750 RepID=UPI000498D2D0	-	-	-	-	-	-
Cannbio_000107	UniRef100_UPI0005C9ECF3 patellin-3-like isoform X2 n=1 Tax=Fragaria vesca subsp. vesca TaxID=101020 RepID=UPI0005C9ECF3	-	-	-	-	-	-
Cannbio_000108	UniRef100_W9R4J2 Uncharacterized transporter n=1 Tax=Morus notabilis TaxID=981085 RepID=W9R4J2_9ROSA	-	-	-	-	-	-
Cannbio_000109	UniRef100_UPI000CD9A1A1 zinc finger BED domain-containing protein RICESLEEPER 2-like n=1 Tax=Lactuca sativa TaxID=4236 RepID=UPI000CD9A1A1	-	-	-	-	-	-
Cannbio_000110	UniRef100_A0A2G9H8L9 Lysine-ketoglutarate reductase/saccharopine dehydrogenase n=1 Tax=Handroanthus impetiginosus TaxID=429701 RepID=A0A2G9H8L9_9LAMI	-	-	-4.60884	-	-	-
Cannbio_000111	UniRef100_W9QYX1 Uncharacterized protein n=2 Tax=Morus notabilis TaxID=981085 RepID=W9QYX1_9ROSA	-	-	-	-	-	-
Cannbio_000112	UniRef100_UPI000CED4A7A agamous-like MADS-box protein AGL9 homolog isoform X1 n=1 Tax=Morus notabilis TaxID=981085 RepID=UPI000CED4A7A	-	-	-	-	-	-
Cannbio_000113	UniRef100_W9SHK1 50S ribosomal protein L35 n=1 Tax=Morus notabilis TaxID=981085 RepID=W9SHK1_9ROSA	-	-	-	-	-	-
Cannbio_000114	UniRef100_UPI000510DAE3 LOW QUALITY PROTEIN: protein tesmin/TSO1-like CXC 2 n=1 Tax=Pyrus x bretschneideri TaxID=225117 RepID=UPI000510DAE3	-	-	-	-	-	-
Cannbio_000115	UniRef100_A0A2P5B651 Lupus La protein n=1 Tax=Trema orientalis TaxID=63057 RepID=A0A2P5B651_9ROSA	-	-	-	-	-	-
Cannbio_000116	UniRef100_A4UTR8 ADP,ATP carrier protein (Fragment) n=1 Tax=Pisum sativum TaxID=3888 RepID=A4UTR8_PEA	-	-	-	-	-	-
Cannbio_000117	UniRef100_A0A2P5D105 Aromatic-L-amino-acid decarboxylase n=1 Tax=Trema orientalis TaxID=63057 RepID=A0A2P5D105_9ROSA	-	2.27916	3.54742	-	-	-
Cannbio_000118	UniRef100_A0A2P5FMF6 DnaJ-like n=1 Tax=Trema orientalis TaxID=63057 RepID=A0A2P5FMF6_9ROSA	-	-	-	-	-	-
Cannbio_000119	UniRef100_A0A2P5CEU7 Exonuclease/helicase-like n=1 Tax=Trema orientalis TaxID=63057 RepID=A0A2P5CEU7_9ROSA	-	-	-	-	-	-
Cannbio_000120	UniRef100_A0A2P5BZY3 Malic oxidoreductase n=1 Tax=Parasponia andersonii TaxID=3476 RepID=A0A2P5BZY3_PARAD	-	-	-	-	-	-
Cannbio_000121	UniRef100_W9QPK0 Putative LRR receptor-like serine/threonine-protein kinase n=1 Tax=Morus notabilis TaxID=981085 RepID=W9QPK0_9ROSA	-	-	-	-	-	-
Cannbio_000122	UniRef100_A0A2P5FKU8 Serine/threonine protein kinase n=1 Tax=Trema orientalis TaxID=63057 RepID=A0A2P5FKU8_9ROSA	-	-	-	-	-	-
Cannbio_000123	UniRef100_A0A1B2Z0F3 Cell wall-associated hydrolase n=1 Tax=uncultured bacterium TaxID=77133 RepID=A0A1B2Z0F3_9BACT	-	-	-	-	-	-
Cannbio_000124	UniRef100_W9R956 Uncharacterized protein n=1 Tax=Morus notabilis TaxID=981085 RepID=W9R956_9ROSA	-	-	-	-	-	-
Cannbio_000125	UniRef100_A0A2P5CXT2 Sucrose-phosphate synthase, glycosyltransferase domain containing protein n=1 Tax=Parasponia andersonii TaxID=3476 RepID=A0A2P5CXT2_PARAD	-	-	-	-	-	-
Cannbio_000126	UniRef100_A0A061FSL3 Nitrate transporter 1.5 n=1 Tax=Theobroma cacao TaxID=3641 RepID=A0A061FSL3_THECC	-	-	-	-	-	-
Cannbio_000127	UniRef100_A0A2P5FDY3 Rho-associated protein kinase n=1 Tax=Trema orientalis TaxID=63057 RepID=A0A2P5FDY3_9ROSA	-	-	-	-	-	-
Cannbio_000128	UniRef100_A0A2P5FDY3 Rho-associated protein kinase n=1 Tax=Trema orientalis TaxID=63057 RepID=A0A2P5FDY3_9ROSA	-	-	-	-	-	-
Cannbio_000129	UniRef100_A0A2P5FUL6 Basic-leucine zipper transcription factor n=1 Tax=Trema orientalis TaxID=63057 RepID=A0A2P5FUL6_9ROSA	-	-	-	-	-	-
Cannbio_000130	UniRef100_A0A2P5FUL6 Basic-leucine zipper transcription factor n=1 Tax=Trema orientalis TaxID=63057 RepID=A0A2P5FUL6_9ROSA	-	-	-	-	-	-
Cannbio_000131	UniRef100_A0A1R3GAR9 Reverse transcriptase n=1 Tax=Corchorus capsularis TaxID=210143 RepID=A0A1R3GAR9_COCAP	-	-	-	-	-	-
Cannbio_000132	UniRef100_A0A0U1WT76 Uncharacterized protein n=1 Tax=Gossypium hirsutum TaxID=3635 RepID=A0A0U1WT76_GOSHI	-	-	-	-	-	-
Cannbio_000133	UniRef100_A7KZQ6 Sucrose synthase (Fragment) n=1 Tax=Humulus lupulus TaxID=3486 RepID=A7KZQ6_HUMLU	-	-	-	-	-	-
Cannbio_000134	UniRef100_A0A2P5BKQ3 Uncharacterized protein (Fragment) n=1 Tax=Parasponia andersonii TaxID=3476 RepID=A0A2P5BKQ3_PARAD	-	-	-3.6881	-	-	-
Cannbio_000135	UniRef100_W9SNJ9 Aconitate hydratase n=1 Tax=Morus notabilis TaxID=981085 RepID=W9SNJ9_9ROSA	-	-	-	-	-	-
Cannbio_000136	UniRef100_UPI00077E3BDF glycine-rich domain-containing protein 1 n=1 Tax=Ziziphus jujuba TaxID=326968 RepID=UPI00077E3BDF	-	-	-	-	-	-
Cannbio_000137	UniRef100_UPI000B796948 inositol-phosphate phosphatase-like n=1 Tax=Hevea brasiliensis TaxID=3981 RepID=UPI000B796948	-	-	-	-	-	-
Cannbio_000138	UniRef100_A0A2P5C309 Terminal organelle assembly protein n=1 Tax=Trema orientalis TaxID=63057 RepID=A0A2P5C309_9ROSA	-	-	-	-	-	-
Cannbio_000139	UniRef100_A0A2P5CJT6 Ribosomal protein n=1 Tax=Parasponia andersonii TaxID=3476 RepID=A0A2P5CJT6_PARAD	-	-	-	-	-	-
Cannbio_000140	UniRef100_A0A2P5BJ83 Carboxypeptidase n=1 Tax=Trema orientalis TaxID=63057 RepID=A0A2P5BJ83_9ROSA	-	-	-	-	-	-
Cannbio_000141	UniRef100_A0A2P5FYC0 Uncharacterized protein n=1 Tax=Trema orientalis TaxID=63057 RepID=A0A2P5FYC0_9ROSA	-	-	-	-	-	-
Cannbio_000142	UniRef100_A0A1U8KP93 bifunctional purple acid phosphatase 26-like n=1 Tax=Gossypium hirsutum TaxID=3635 RepID=A0A1U8KP93_GOSHI	-	-	-	-	-	-
Cannbio_000143	UniRef100_A0A2P5AIB3 Terpene cyclase/mutase family member n=1 Tax=Parasponia andersonii TaxID=3476 RepID=A0A2P5AIB3_PARAD	-	-	-	-	-	-
Cannbio_000144	UniRef100_A0A2P5BME7 Cytochrome P450, E-class, group I n=1 Tax=Parasponia andersonii TaxID=3476 RepID=A0A2P5BME7_PARAD	-	-	-	-	-	-
Cannbio_000145	UniRef100_A0A2P5E282 LRR domain containing protein n=1 Tax=Parasponia andersonii TaxID=3476 RepID=A0A2P5E282_PARAD	-	-	-	-	-	-
Cannbio_000146	UniRef100_A0A2N9EUS8 Uncharacterized protein n=1 Tax=Fagus sylvatica TaxID=28930 RepID=A0A2N9EUS8_FAGSY	-	-	-3.61321	-	-	-
Cannbio_000147	UniRef100_A0A2P4K6B9 Peptidyl-prolyl cis-trans isomerase n=1 Tax=Quercus suber TaxID=58331 RepID=A0A2P4K6B9_QUESU	-	-	-	-	-	-
Cannbio_000148	UniRef100_A0A2P5FZI1 Probable bifunctional methylthioribulose-1-phosphate dehydratase/enolase-phosphatase E1 n=1 Tax=Trema orientalis TaxID=63057 RepID=A0A2P5FZI1_9ROSA	-	-	-	-	-	-
Cannbio_000149	UniRef100_O64955 Polyubiquitin (Fragment) n=1 Tax=Arabidopsis thaliana TaxID=3702 RepID=O64955_ARATH	-	-	-	-	-	-
Cannbio_000150	UniRef100_A0A2P5EAA8 WRKY domain containing protein n=1 Tax=Trema orientalis TaxID=63057 RepID=A0A2P5EAA8_9ROSA	-	-	-	-	-	-
Cannbio_000151	UniRef100_UPI00077EA859 putative disease resistance protein RGA1 n=1 Tax=Ziziphus jujuba TaxID=326968 RepID=UPI00077EA859	-	-	-	-	-	-
Cannbio_000152	UniRef100_A0A2P5APC2 Tobamovirus multiplication protein n=1 Tax=Parasponia andersonii TaxID=3476 RepID=A0A2P5APC2_PARAD	-	-	-	-	-	-
Cannbio_000153	UniRef100_A0A2N9FZR8 Uncharacterized protein n=1 Tax=Fagus sylvatica TaxID=28930 RepID=A0A2N9FZR8_FAGSY	-	-	-	-	-	-
Cannbio_000154	UniRef100_A0A2K3N7D5 Ty3/gypsy retrotransposon protein n=1 Tax=Trifolium pratense TaxID=57577 RepID=A0A2K3N7D5_TRIPR	-	-2.70592	-2.77174	-	-	-
Cannbio_000155	UniRef100_A0A067FSY9 Uncharacterized protein n=1 Tax=Citrus sinensis TaxID=2711 RepID=A0A067FSY9_CITSI	-	-	-	-	-	-
Cannbio_000156	UniRef100_A0A2J6KDD2 Uncharacterized protein n=1 Tax=Lactuca sativa TaxID=4236 RepID=A0A2J6KDD2_LACSA	-	-	-	-	-	-
Cannbio_000157	UniRef100_A0A2P5E8W3 Photosystem I reaction centre subunit N n=1 Tax=Trema orientalis TaxID=63057 RepID=A0A2P5E8W3_9ROSA	-	-	-	-	-	-
Cannbio_000158	UniRef100_A0A2P5BV01 S-receptor-like serine/threonine-protein kinase n=1 Tax=Parasponia andersonii TaxID=3476 RepID=A0A2P5BV01_PARAD	-	-	-	-	-	-
Cannbio_000159	UniRef100_A0A2P5AMV5 FAS1 domain containing protein n=1 Tax=Trema orientalis TaxID=63057 RepID=A0A2P5AMV5_9ROSA	-	-	-	-	-	-
Cannbio_000160	UniRef100_UPI00053FBF50 fructose-bisphosphate aldolase 1, chloroplastic n=1 Tax=Beta vulgaris subsp. vulgaris TaxID=3555 RepID=UPI00053FBF50	-	-	-	-	-	-
Cannbio_000161	UniRef100_A0A2P6R4E4 Putative actin cross-linking n=1 Tax=Rosa chinensis TaxID=74649 RepID=A0A2P6R4E4_ROSCH	-	-	-	-	-	-
Cannbio_000162	UniRef100_A0A2N9HHG3 Uncharacterized protein n=1 Tax=Fagus sylvatica TaxID=28930 RepID=A0A2N9HHG3_FAGSY	-	-	-	-	-	-
Cannbio_000163	UniRef100_I6WU39 Olivetolic acid cyclase n=2 Tax=Cannabis sativa TaxID=3483 RepID=OLIAC_CANSA	-	-	-	-	-	-
Cannbio_000164	UniRef100_I3VF83 Tubulin alpha chain (Fragment) n=1 Tax=Moringa oleifera TaxID=3735 RepID=I3VF83_MOROL	-	-	-	-	-	-
Cannbio_000165	UniRef100_UPI000905C036 uncharacterized protein LOC109229931 n=1 Tax=Nicotiana attenuata TaxID=49451 RepID=UPI000905C036	-	-	-	-	-	-
Cannbio_000166	UniRef100_UPI00051146E9 chlorophyll a-b binding protein of LHCII type 1-like n=1 Tax=Pyrus x bretschneideri TaxID=225117 RepID=UPI00051146E9	-	-	-	-	-	-
Cannbio_000167	UniRef100_A0A2P5ADJ8 Serine/threonine protein kinase n=1 Tax=Parasponia andersonii TaxID=3476 RepID=A0A2P5ADJ8_PARAD	-	-	-	-	-	-
Cannbio_000168	UniRef100_A0A2P5F9I7 Expansin n=1 Tax=Trema orientalis TaxID=63057 RepID=A0A2P5F9I7_9ROSA	-	-	2.52525	-	-	-
Cannbio_000169	UniRef100_A0A0R0GS37 Uncharacterized protein n=1 Tax=Glycine max TaxID=3847 RepID=A0A0R0GS37_SOYBN	-2.01757	-	-	-	-	-
Cannbio_000170	UniRef100_UPI000D6280C9 probable disease resistance protein At4g27220 n=1 Tax=Ziziphus jujuba TaxID=326968 RepID=UPI000D6280C9	-	-	-	-	-	-
Cannbio_000171	UniRef100_A0A2P5DEQ2 Coatomer beta subunit n=1 Tax=Trema orientalis TaxID=63057 RepID=A0A2P5DEQ2_9ROSA	-	-	-	-	-	-
Cannbio_000172	UniRef100_UPI000B78FAAB tropinone reductase-like 3 n=1 Tax=Chenopodium quinoa TaxID=63459 RepID=UPI000B78FAAB	-	-	-	-	-	-
Cannbio_000173	UniRef100_A0A2P5BWV8 Basic helix-loop-helix transcription factor n=1 Tax=Parasponia andersonii TaxID=3476 RepID=A0A2P5BWV8_PARAD	-	-	-	-	-	-
Cannbio_000174	UniRef100_A0A2P5DM04 Glyoxalase-like domain containing protein n=1 Tax=Parasponia andersonii TaxID=3476 RepID=A0A2P5DM04_PARAD	-	-	-	-	-	-
Cannbio_000175	UniRef100_A0A2P5F1R4 NB-ARC domain, LRR domain containing protein n=2 Tax=Trema orientalis TaxID=63057 RepID=A0A2P5F1R4_9ROSA	-	-	-	-	-	-
Cannbio_000176	UniRef100_A0A072U0W8 Serinc-domain serine and sphingolipid biosynthesis protein n=1 Tax=Medicago truncatula TaxID=3880 RepID=A0A072U0W8_MEDTR	-	-	-	-	-	-
Cannbio_000177	UniRef100_UPI000CECFFF1 purple acid phosphatase 2 n=1 Tax=Morus notabilis TaxID=981085 RepID=UPI000CECFFF1	-	-	-	-	-	-
Cannbio_000178	UniRef100_A0A2P5EX85 Acetyl-CoA carboxylase, alpha subunit n=1 Tax=Trema orientalis TaxID=63057 RepID=A0A2P5EX85_9ROSA	-	-	-	-	-	-
Cannbio_000179	UniRef100_V4TZC7 Fructose-bisphosphate aldolase n=1 Tax=Citrus clementina TaxID=85681 RepID=V4TZC7_9ROSI	-	-	-	-	-	-
Cannbio_000180	UniRef100_W9SJL7 Sugar transporter ERD6-like 5 n=1 Tax=Morus notabilis TaxID=981085 RepID=W9SJL7_9ROSA	-	-	-	-	-	-
Cannbio_000181	UniRef100_W9SGP1 Putative receptor-like protein kinase n=1 Tax=Morus notabilis TaxID=981085 RepID=W9SGP1_9ROSA	-	-	-	-	-	-
Cannbio_000182	UniRef100_UPI000B78C2DB probable LRR receptor-like serine/threonine-protein kinase At1g06840 isoform X1 n=1 Tax=Hevea brasiliensis TaxID=3981 RepID=UPI000B78C2DB	-	-	-	-	-	-
Cannbio_000183	UniRef100_A0A2R6QMC2 Oxygen-dependent coproporphyrinogen-III oxidase n=1 Tax=Actinidia chinensis var. chinensis TaxID=1590841 RepID=A0A2R6QMC2_ACTCH	-	-	-	-	-	-
Cannbio_000184	UniRef100_UPI000CE168D5 G-type lectin S-receptor-like serine/threonine-protein kinase At1g11410 n=1 Tax=Quercus suber TaxID=58331 RepID=UPI000CE168D5	-	-	-	-	-	-
Cannbio_000185	UniRef100_A0A2G2V1S0 Uncharacterized protein n=1 Tax=Capsicum baccatum TaxID=33114 RepID=A0A2G2V1S0_CAPBA	-	-	-	-	-	-
Cannbio_000186	UniRef100_A0A2P5ATQ1 Uncharacterized protein n=1 Tax=Trema orientalis TaxID=63057 RepID=A0A2P5ATQ1_9ROSA	-	-	-	-	-	-
Cannbio_000187	UniRef100_UPI000CED653A actin-depolymerizing factor n=1 Tax=Morus notabilis TaxID=981085 RepID=UPI000CED653A	-	-	-	-	-	-
Cannbio_000188	UniRef100_A0A2P5BF16 Putative pectin methyltransferase QUA n=1 Tax=Parasponia andersonii TaxID=3476 RepID=A0A2P5BF16_PARAD	-	-	-	-	-	-
Cannbio_000189	UniRef100_A0A2P5ACF2 Development/cell death domain containing protein n=1 Tax=Parasponia andersonii TaxID=3476 RepID=A0A2P5ACF2_PARAD	-	-	-	-	-	-
Cannbio_000190	UniRef100_A0A151S9S6 GTP-binding protein YPTM2 (Fragment) n=2 Tax=Cajanus cajan TaxID=3821 RepID=A0A151S9S6_CAJCA	-	-	-	-	-	-
Cannbio_000191	UniRef100_A0A1V0QSG9 GPPS small subunit (Fragment) n=1 Tax=Cannabis sativa TaxID=3483 RepID=A0A1V0QSG9_CANSA	-	-	-	-	-	-
Cannbio_000192	UniRef100_A0A2P5AYD2 Uncharacterized protein n=1 Tax=Parasponia andersonii TaxID=3476 RepID=A0A2P5AYD2_PARAD	-	-	-	-	-	-
Cannbio_000193	UniRef100_UPI0005119FB1 uncharacterized protein LOC103928158 n=1 Tax=Pyrus x bretschneideri TaxID=225117 RepID=UPI0005119FB1	-	-	-	-	-	-
Cannbio_000194	UniRef100_A0A2P5AUN3 UAA transporter n=1 Tax=Parasponia andersonii TaxID=3476 RepID=A0A2P5AUN3_PARAD	-	-	-	-	-	-
Cannbio_000195	UniRef100_A0A2P5C9S5 AP2/ERF domain containing protein n=1 Tax=Trema orientalis TaxID=63057 RepID=A0A2P5C9S5_9ROSA	-	-	-	-	-	-
Cannbio_000196	UniRef100_W9QF95 Epoxide hydrolase 2 n=1 Tax=Morus notabilis TaxID=981085 RepID=W9QF95_9ROSA	-	-2.15648	-2.46416	-	-	-
Cannbio_000197	UniRef100_A0A2P5ACT2 Cdk-activating kinase assembly factor n=1 Tax=Parasponia andersonii TaxID=3476 RepID=A0A2P5ACT2_PARAD	-	-	-	-	-	-
Cannbio_000198	UniRef100_UPI000D6280C9 probable disease resistance protein At4g27220 n=1 Tax=Ziziphus jujuba TaxID=326968 RepID=UPI000D6280C9	-	-	-	-	-	-
Cannbio_000199	UniRef100_UPI00053FABD5 uncharacterized protein LOC104881375 isoform X1 n=1 Tax=Vitis vinifera TaxID=29760 RepID=UPI00053FABD5	-	-	-	-	-	-
Cannbio_000200	UniRef100_A0A2P5Q6W7 40S ribosomal protein S27 n=1 Tax=Gossypium barbadense TaxID=3634 RepID=A0A2P5Q6W7_GOSBA	-	-	-	-	-	-
Cannbio_000201	UniRef100_A0A2N9IQK1 Uncharacterized protein n=1 Tax=Fagus sylvatica TaxID=28930 RepID=A0A2N9IQK1_FAGSY	-	-	-	-	-	-
Cannbio_000202	UniRef100_A0A2P5DWS4 Photosynthesis system II assembly factor Ycf48/Hcf136-like domain containing protein n=1 Tax=Parasponia andersonii TaxID=3476 RepID=A0A2P5DWS4_PARAD	-	-	-	-	-	-
Cannbio_000203	UniRef100_A0A2P5CUQ8 Thioredoxin (Fragment) n=1 Tax=Trema orientalis TaxID=63057 RepID=A0A2P5CUQ8_9ROSA	-	-	-	-	-	-
Cannbio_000204	UniRef100_UPI00053F5D51 uncharacterized protein LOC104897301 n=1 Tax=Beta vulgaris subsp. vulgaris TaxID=3555 RepID=UPI00053F5D51	-	-	-	-	-	-
Cannbio_000205	UniRef100_A0A251RIC1 Uncharacterized protein n=1 Tax=Prunus persica TaxID=3760 RepID=A0A251RIC1_PRUPE	-	-	-	-	-	-
Cannbio_000206	UniRef100_A0A2I0IDL3 Uncharacterized protein n=1 Tax=Punica granatum TaxID=22663 RepID=A0A2I0IDL3_PUNGR	-	-	-	-	-	-
Cannbio_000207	UniRef100_UPI00077E6514 paladin-like n=1 Tax=Ziziphus jujuba TaxID=326968 RepID=UPI00077E6514	-	-	-	-	-	-
Cannbio_000208	UniRef100_A0A2P5CCK9 Transmembrane protein n=1 Tax=Trema orientalis TaxID=63057 RepID=A0A2P5CCK9_9ROSA	-	-	-2.5761	-	-	-
Cannbio_000209	UniRef100_M4DWZ1 Uncharacterized protein n=1 Tax=Brassica rapa subsp. pekinensis TaxID=51351 RepID=M4DWZ1_BRARP	-	-	-	-	-	-
Cannbio_000210	UniRef100_A0A2P5Q926 Uncharacterized protein n=1 Tax=Gossypium barbadense TaxID=3634 RepID=A0A2P5Q926_GOSBA	-	-	-	-	-	-
Cannbio_000211	UniRef100_A0A2P5A6E8 Mitogen-activated protein kinase kinase kinase n=1 Tax=Parasponia andersonii TaxID=3476 RepID=A0A2P5A6E8_PARAD	-	-	-	-	-	-
Cannbio_000212	UniRef100_A0A2P5B4T7 Octamer-binding transcription factor n=1 Tax=Parasponia andersonii TaxID=3476 RepID=A0A2P5B4T7_PARAD	-	-	-	-	-	-
Cannbio_000213	UniRef100_A0A2P5FM67 Photosynthesis system II assembly factor Ycf48/Hcf136-like domain containing protein n=1 Tax=Trema orientalis TaxID=63057 RepID=A0A2P5FM67_9ROSA	-	-	-	-	-	-
Cannbio_000214	UniRef100_A0A2P5FWN0 Protein TIME FOR COFFEE n=1 Tax=Trema orientalis TaxID=63057 RepID=A0A2P5FWN0_9ROSA	-	-	-	-	-	-
Cannbio_000215	UniRef100_A0A068UST4 Uncharacterized protein n=1 Tax=Coffea canephora TaxID=49390 RepID=A0A068UST4_COFCA	-	-	-	-	-	-
Cannbio_000216	UniRef100_K9JA99 Xyloglucanase inhibitor 2 n=1 Tax=Humulus lupulus TaxID=3486 RepID=K9JA99_HUMLU	-3.52986	-3.4841	-5.00676	-	-	-
Cannbio_000217	UniRef100_A0A2P5F3X5 Bifunctional inhibitor/plant lipid transfer protein/seed storage helical domain containing protein n=1 Tax=Trema orientalis TaxID=63057 RepID=A0A2P5F3X5_9ROSA	-	-	-	-	-	-
Cannbio_000218	UniRef100_A0A2P5DS44 Mitogen-activated protein kinase kinase kinase n=1 Tax=Trema orientalis TaxID=63057 RepID=A0A2P5DS44_9ROSA	-	-	-	-	-	-
Cannbio_000219	UniRef100_UPI00098DA6AE plasma membrane ATPase 1-like n=1 Tax=Cajanus cajan TaxID=3821 RepID=UPI00098DA6AE	-	-	-	-	-	-
Cannbio_000220	UniRef100_A0A2P5DRZ8 Cupredoxin n=1 Tax=Parasponia andersonii TaxID=3476 RepID=A0A2P5DRZ8_PARAD	-	-	-	-	-	-
Cannbio_000221	UniRef100_A0A2P6QEY2 Putative alpha-amyrin synthase n=1 Tax=Rosa chinensis TaxID=74649 RepID=A0A2P6QEY2_ROSCH	-	-	-	-	-2.09532	-
Cannbio_000222	UniRef100_A0A067HCY2 Uncharacterized protein n=1 Tax=Citrus sinensis TaxID=2711 RepID=A0A067HCY2_CITSI	-	-	-	-	-	-
Cannbio_000223	UniRef100_UPI000CED5426 nijmegen breakage syndrome 1 protein isoform X1 n=1 Tax=Morus notabilis TaxID=981085 RepID=UPI000CED5426	-	-	-	-	-	-
Cannbio_000224	UniRef100_A0A2G5E0P1 Uncharacterized protein n=1 Tax=Aquilegia coerulea TaxID=218851 RepID=A0A2G5E0P1_AQUCA	-	-	-	-	-	-
Cannbio_000225	UniRef100_A0A2P5E9Q5 T-complex protein 1 subunit delta n=1 Tax=Trema orientalis TaxID=63057 RepID=A0A2P5E9Q5_9ROSA	-	-	-	-	-	-
Cannbio_000226	UniRef100_A0A2P5AXV5 Ferredoxin n=1 Tax=Parasponia andersonii TaxID=3476 RepID=A0A2P5AXV5_PARAD	-	-	-	-	-	-
Cannbio_000227	UniRef100_A0A2K3NAJ6 3-ketoacyl-CoA synthase 11-like protein n=1 Tax=Trifolium pratense TaxID=57577 RepID=A0A2K3NAJ6_TRIPR	-	-	-	-	-	-
Cannbio_000228	UniRef100_UPI000CED1C42 G-type lectin S-receptor-like serine/threonine-protein kinase At1g11410 isoform X2 n=1 Tax=Morus notabilis TaxID=981085 RepID=UPI000CED1C42	-	-	-	-	-	-
Cannbio_000229	UniRef100_A0A2P5D395 Hexosyltransferase n=1 Tax=Trema orientalis TaxID=63057 RepID=A0A2P5D395_9ROSA	-	-	-	-	-	-
Cannbio_000230	UniRef100_UPI00094FADA2 probable serine/threonine-protein kinase WNK9 isoform X1 n=1 Tax=Elaeis guineensis var. tenera TaxID=51953 RepID=UPI00094FADA2	-	-	-	-	-	-
Cannbio_000231	UniRef100_A0A2P5FG05 PB1 domain containing protein n=1 Tax=Trema orientalis TaxID=63057 RepID=A0A2P5FG05_9ROSA	-	-	-	-	-	-
Cannbio_000232	UniRef100_A0A2P5FW15 Rab-GTPase-TBC domain containing protein n=1 Tax=Trema orientalis TaxID=63057 RepID=A0A2P5FW15_9ROSA	-	-	-	-	-	-
Cannbio_000233	UniRef100_A0A2P5EWZ2 Amino acid transporter, transmembrane domain containing protein n=1 Tax=Trema orientalis TaxID=63057 RepID=A0A2P5EWZ2_9ROSA	-	-	-	-	-	-
Cannbio_000234	UniRef100_A0A072UD91 Rubredoxin family protein n=1 Tax=Medicago truncatula TaxID=3880 RepID=A0A072UD91_MEDTR	-	-	-	-	-	-
Cannbio_000235	UniRef100_W9RQM7 Uncharacterized protein n=1 Tax=Morus notabilis TaxID=981085 RepID=W9RQM7_9ROSA	-	-	-	-	-	-
Cannbio_000236	UniRef100_UPI000CED36A6 5-methyltetrahydropteroyltriglutamate-- homocysteine methyltransferase-like n=1 Tax=Morus notabilis TaxID=981085 RepID=UPI000CED36A6	-	-	-	-	-	-
Cannbio_000237	UniRef100_A0A2G2VNI0 Uncharacterized protein n=1 Tax=Capsicum baccatum TaxID=33114 RepID=A0A2G2VNI0_CAPBA	-	-	-	-	-	-
Cannbio_000238	UniRef100_A0A2P5CZD0 EEIG1/EHBP1 N-terminal domain containing protein n=1 Tax=Trema orientalis TaxID=63057 RepID=A0A2P5CZD0_9ROSA	-	-	-	-	-	-
Cannbio_000239	UniRef100_A0A2P6RC52 Putative ribosomal protein L40e n=1 Tax=Rosa chinensis TaxID=74649 RepID=A0A2P6RC52_ROSCH	-	-	-	-	-	-
Cannbio_000240	UniRef100_A0A2I0J4N0 Uncharacterized protein n=1 Tax=Punica granatum TaxID=22663 RepID=A0A2I0J4N0_PUNGR	-	-	-	-	-	-
Cannbio_000241	UniRef100_C9EFJ2 Uncharacterized protein (Fragment) n=1 Tax=Cucumis sativus TaxID=3659 RepID=C9EFJ2_CUCSA	-	-	-	-	-	-
Cannbio_000242	UniRef100_A0A2P5DNU8 Uncharacterized protein n=1 Tax=Parasponia andersonii TaxID=3476 RepID=A0A2P5DNU8_PARAD	-	-	-	-	-	-
Cannbio_000243	UniRef100_A0A2P5B6K3 Uncharacterized protein n=1 Tax=Parasponia andersonii TaxID=3476 RepID=A0A2P5B6K3_PARAD	-	-	-	-	-	-
Cannbio_000244	UniRef100_A0A2P5CIB5 F-box domain containing protein n=1 Tax=Trema orientalis TaxID=63057 RepID=A0A2P5CIB5_9ROSA	-	-	-	-	-	-
Cannbio_000245	UniRef100_UPI000CED23DA serine/threonine-protein kinase SAPK3 n=1 Tax=Morus notabilis TaxID=981085 RepID=UPI000CED23DA	-	-	-	-	-	-
Cannbio_000246	UniRef100_A0A287EZL7 Uncharacterized protein n=1 Tax=Hordeum vulgare subsp. vulgare TaxID=112509 RepID=A0A287EZL7_HORVV	-	-	-2.85916	-	-	-
Cannbio_000247	UniRef100_A0A218X757 Sulfurtransferase n=2 Tax=Punica granatum TaxID=22663 RepID=A0A218X757_PUNGR	-	-	-	-	-	-
Cannbio_000248	UniRef100_W9R6D2 Uncharacterized protein n=1 Tax=Morus notabilis TaxID=981085 RepID=W9R6D2_9ROSA	-	-	-	-	-	-
Cannbio_000249	UniRef100_A0A0E4G3X6 Tubulin beta chain (Fragment) n=1 Tax=Camelina microcarpa TaxID=71324 RepID=A0A0E4G3X6_CAMMC	-	-	-	-	-	-
Cannbio_000250	UniRef100_A0A2P5DKQ3 Mitochondrial inner membrane translocase subunit n=1 Tax=Parasponia andersonii TaxID=3476 RepID=A0A2P5DKQ3_PARAD	-	-	-	-	-	-
Cannbio_000251	UniRef100_A0A2P5D2Z3 DNA-3-methyladenine glycosylase I n=1 Tax=Parasponia andersonii TaxID=3476 RepID=A0A2P5D2Z3_PARAD	-	-	-	-	-	-
Cannbio_000252	UniRef100_A0A2P5ARJ5 Xanthine dehydrogenase C subunit n=1 Tax=Parasponia andersonii TaxID=3476 RepID=A0A2P5ARJ5_PARAD	-	-	-	-	-	-
Cannbio_000253	UniRef100_A0A1L1RZQ9 Uncharacterized protein n=1 Tax=Gallus gallus TaxID=9031 RepID=A0A1L1RZQ9_CHICK	-	-	-	-	-	-
Cannbio_000254	UniRef100_A0A2P5F960 Protein TIC n=1 Tax=Trema orientalis TaxID=63057 RepID=A0A2P5F960_9ROSA	-	-	-	-	-	-
Cannbio_000255	UniRef100_A0A2P5FRM0 Electron transfer flavoprotein, alpha subunit n=1 Tax=Trema orientalis TaxID=63057 RepID=A0A2P5FRM0_9ROSA	-	-	-	-	-	-
Cannbio_000256	UniRef100_UPI000848BFC9 indole-3-acetaldehyde oxidase n=1 Tax=Theobroma cacao TaxID=3641 RepID=UPI000848BFC9	-	-	-	-	-	-
Cannbio_000257	UniRef100_W9R0Z2 Uncharacterized protein n=1 Tax=Morus notabilis TaxID=981085 RepID=W9R0Z2_9ROSA	-	-	-	-	-	-
Cannbio_000258	UniRef100_A0A2P5FJC2 Ribosomal protein n=1 Tax=Trema orientalis TaxID=63057 RepID=A0A2P5FJC2_9ROSA	-	-	-	-	-	-
Cannbio_000259	UniRef100_W9SG94 Xyloglucan endotransglucosylase/hydrolase n=1 Tax=Morus notabilis TaxID=981085 RepID=W9SG94_9ROSA	-	-	-	-	-	-
Cannbio_000260	UniRef100_A0A2P4J8S8 Putative methyltransferase pmt8 n=1 Tax=Quercus suber TaxID=58331 RepID=A0A2P4J8S8_QUESU	-	-	-	-	-	-
Cannbio_000261	UniRef100_UPI0007876E80 protein CLP1 homolog n=1 Tax=Arachis duranensis TaxID=130453 RepID=UPI0007876E80	-	-	-	-	-	-
Cannbio_000262	UniRef100_A0A287E8U9 Uncharacterized protein n=1 Tax=Hordeum vulgare subsp. vulgare TaxID=112509 RepID=A0A287E8U9_HORVV	-	-	-3.35827	-	-	-
Cannbio_000263	UniRef100_W1P2D3 Uncharacterized protein (Fragment) n=1 Tax=Amborella trichopoda TaxID=13333 RepID=W1P2D3_AMBTC	-	-	-	-	-	-
Cannbio_000264	UniRef100_A0A2P5DB33 Propionate-CoA ligase n=1 Tax=Trema orientalis TaxID=63057 RepID=A0A2P5DB33_9ROSA	-2.66182	-2.4152	-3.80777	-	-	-
Cannbio_000265	UniRef100_A0A2P5FIG7 Octamer-binding transcription factor n=1 Tax=Trema orientalis TaxID=63057 RepID=A0A2P5FIG7_9ROSA	-	-	-	-	-	-
Cannbio_000266	UniRef100_A0A2P5DXN7 Purple acid phosphatase n=1 Tax=Trema orientalis TaxID=63057 RepID=A0A2P5DXN7_9ROSA	-	-	-	-	-	-
Cannbio_000267	UniRef100_A0A2P5D9S4 Ribosomal protein n=1 Tax=Trema orientalis TaxID=63057 RepID=A0A2P5D9S4_9ROSA	-	-	-	-	-	-
Cannbio_000268	UniRef100_A0A2P5BJL7 tRNA pseudouridine synthase n=1 Tax=Parasponia andersonii TaxID=3476 RepID=A0A2P5BJL7_PARAD	-	-	-	-	-	-
Cannbio_000269	UniRef100_A0A2P5E7K8 Uncharacterized protein n=1 Tax=Trema orientalis TaxID=63057 RepID=A0A2P5E7K8_9ROSA	-	-	-	-	-	-
Cannbio_000270	UniRef100_UPI000945B098 tubulin beta-1 chain-like n=1 Tax=Rhinolophus sinicus TaxID=89399 RepID=UPI000945B098	-	-	-	-	-	-
Cannbio_000271	UniRef100_A0A2P5FEA3 Ribosomal protein n=2 Tax=Cannabaceae TaxID=3481 RepID=A0A2P5FEA3_9ROSA	-	-	-	-	-	-
Cannbio_000272	UniRef100_A0A1V0QSG4 MPDC (Fragment) n=1 Tax=Cannabis sativa TaxID=3483 RepID=A0A1V0QSG4_CANSA	-	-	-	-	-	-
Cannbio_000273	UniRef100_A0A2P5CKV6 Fungal lipase-like domain containing protein n=1 Tax=Parasponia andersonii TaxID=3476 RepID=A0A2P5CKV6_PARAD	-	-	-	-	-	-
Cannbio_000274	UniRef100_W9S024 Laccase n=1 Tax=Morus notabilis TaxID=981085 RepID=W9S024_9ROSA	-	-	-	-	-	-
Cannbio_000275	UniRef100_M1A1P3 Uncharacterized protein n=2 Tax=Solanum tuberosum TaxID=4113 RepID=M1A1P3_SOLTU	-	-	-	-	-	-
Cannbio_000276	UniRef100_UPI00064DAD47 extensin-like n=1 Tax=Erythranthe guttata TaxID=4155 RepID=UPI00064DAD47	-	-	-2.23393	-	-	-
Cannbio_000277	UniRef100_UPI000D59192E fructose-bisphosphate aldolase class I n=1 Tax=Klebsiella pneumoniae TaxID=573 RepID=UPI000D59192E	-	-	-	-	-	-
Cannbio_000278	UniRef100_A0A0P6A744 Uncharacterized protein n=1 Tax=Daphnia magna TaxID=35525 RepID=A0A0P6A744_9CRUS	-	-	-	-	-	-
Cannbio_000279	UniRef100_A0A2P5BH54 WAS/WASL-interacting family protein n=1 Tax=Parasponia andersonii TaxID=3476 RepID=A0A2P5BH54_PARAD	-	-	-	-	-	-
Cannbio_000280	UniRef100_A0A2P5EX49 Phospholipase D n=1 Tax=Trema orientalis TaxID=63057 RepID=A0A2P5EX49_9ROSA	-	-	-	-	-	-
Cannbio_000281	UniRef100_A0A2P5BTK6 4-hydroxyphenylpyruvate dioxygenase n=1 Tax=Parasponia andersonii TaxID=3476 RepID=A0A2P5BTK6_PARAD	-	-	-	-	-	-
Cannbio_000282	UniRef100_A0A2P5FDP4 Glycoside hydrolase n=1 Tax=Trema orientalis TaxID=63057 RepID=A0A2P5FDP4_9ROSA	-	-	2.46008	-	-	-
Cannbio_000283	UniRef100_A0A2P5DC37 Neutral/alkaline nonlysosomal ceramidase n=1 Tax=Parasponia andersonii TaxID=3476 RepID=A0A2P5DC37_PARAD	-	-	-	-	-	-
Cannbio_000284	UniRef100_UPI000498E5B5 aspartate aminotransferase, cytoplasmic n=1 Tax=Malus domestica TaxID=3750 RepID=UPI000498E5B5	-	-	-	-	-	-
Cannbio_000285	UniRef100_A0A2P5DAM5 Cytochrome P450, E-class, group I n=1 Tax=Trema orientalis TaxID=63057 RepID=A0A2P5DAM5_9ROSA	-	-	-	-	-	-
Cannbio_000286	UniRef100_A0A2P5ELW3 RING-type E3 ubiquitin transferase n=1 Tax=Trema orientalis TaxID=63057 RepID=A0A2P5ELW3_9ROSA	-	-	-	-	-	-
Cannbio_000287	UniRef100_UPI000CED0842 protein FAR-RED ELONGATED HYPOCOTYL 3 isoform X2 n=1 Tax=Morus notabilis TaxID=981085 RepID=UPI000CED0842	-	-	-	-	-	-
Cannbio_000288	UniRef100_A0A2P5EZB5 Homeobox protein n=1 Tax=Trema orientalis TaxID=63057 RepID=A0A2P5EZB5_9ROSA	-	-	-	-	-	-
Cannbio_000289	UniRef100_A0A2P5EDL5 Uncharacterized protein n=2 Tax=Cannabaceae TaxID=3481 RepID=A0A2P5EDL5_9ROSA	-	-	-	-	-	-
Cannbio_000290	UniRef100_A0A2P5AGJ2 Ribonuclease H-like domain containing protein n=1 Tax=Parasponia andersonii TaxID=3476 RepID=A0A2P5AGJ2_PARAD	-	-	-3.20694	-	-	-
Cannbio_000291	UniRef100_A0A2P5FFL6 S-crystallin n=1 Tax=Trema orientalis TaxID=63057 RepID=A0A2P5FFL6_9ROSA	-	-	-	-	-	-
Cannbio_000292	UniRef100_A0A2P5END7 Rubredoxin, iron-binding site n=1 Tax=Trema orientalis TaxID=63057 RepID=A0A2P5END7_9ROSA	-	-	2.07004	-	-	-
Cannbio_000293	UniRef100_W9RUU9 Ribulose bisphosphate carboxylase small chain n=1 Tax=Morus notabilis TaxID=981085 RepID=W9RUU9_9ROSA	-	-	-	-	-	-
Cannbio_000294	UniRef100_E6PDN8 Uncharacterized protein n=1 Tax=mine drainage metagenome TaxID=410659 RepID=E6PDN8_9ZZZZ	-	-	-	-	-	-
Cannbio_000295	UniRef100_Q3LVF3 TO117-23 (Fragment) n=1 Tax=Taraxacum officinale TaxID=50225 RepID=Q3LVF3_TAROF	-	-	-	-	-	-
Cannbio_000296	UniRef100_A0A1V0QSF5 3-hydroxy-3-methylglutaryl coenzyme A reductase (Fragment) n=1 Tax=Cannabis sativa TaxID=3483 RepID=A0A1V0QSF5_CANSA	-	-	-	-	-	-
Cannbio_000297	UniRef100_UPI00077E7793 probable LRR receptor-like serine/threonine-protein kinase At1g56140 n=1 Tax=Ziziphus jujuba TaxID=326968 RepID=UPI00077E7793	-	-	-	-	-	-
Cannbio_000298	UniRef100_UPI0009053128 membrane-anchored ubiquitin-fold protein 2-like n=1 Tax=Nicotiana attenuata TaxID=49451 RepID=UPI0009053128	-	-	-	-	-	-
Cannbio_000299	UniRef100_A0A2P5ET08 Armadillo-type fold containing protein n=1 Tax=Trema orientalis TaxID=63057 RepID=A0A2P5ET08_9ROSA	-	-	-	-	-	-
Cannbio_000300	UniRef100_UPI00077E7793 probable LRR receptor-like serine/threonine-protein kinase At1g56140 n=1 Tax=Ziziphus jujuba TaxID=326968 RepID=UPI00077E7793	-	-	-	-	-	-
Cannbio_000301	UniRef100_A0A2P5AI75 DEAD-box ATP-dependent RNA helicase n=1 Tax=Parasponia andersonii TaxID=3476 RepID=A0A2P5AI75_PARAD	-	-	-	-	-	-
Cannbio_000302	UniRef100_A0A2P5B3H2 Uncharacterized protein n=1 Tax=Parasponia andersonii TaxID=3476 RepID=A0A2P5B3H2_PARAD	-	-	2.26379	-	-	-
Cannbio_000303	UniRef100_A0A2P5ACD9 PB1 domain containing protein n=1 Tax=Parasponia andersonii TaxID=3476 RepID=A0A2P5ACD9_PARAD	-	-	-	-	-	-
Cannbio_000304	UniRef100_F6HW90 Uncharacterized protein n=1 Tax=Vitis vinifera TaxID=29760 RepID=F6HW90_VITVI	-	-	-	-	-	-
Cannbio_000305	UniRef100_A0A2P5FK71 Copper-resistance protein n=1 Tax=Trema orientalis TaxID=63057 RepID=A0A2P5FK71_9ROSA	-	-	-	-	-	-
Cannbio_000306	UniRef100_A0A2P2L1J5 Uncharacterized protein n=1 Tax=Rhizophora mucronata TaxID=61149 RepID=A0A2P2L1J5_RHIMU	-	-	-	-	-	-
Cannbio_000307	UniRef100_A0A2P5FB47 Basic-leucine zipper transcription factor n=1 Tax=Trema orientalis TaxID=63057 RepID=A0A2P5FB47_9ROSA	-	-	-	-	-	-
Cannbio_000308	UniRef100_A0A2P5DNR5 Extensin domain containing protein n=1 Tax=Parasponia andersonii TaxID=3476 RepID=A0A2P5DNR5_PARAD	-	-	-	-	-	-
Cannbio_000309	UniRef100_A0A0L9UP08 Uncharacterized protein n=4 Tax=Phaseoleae TaxID=163735 RepID=A0A0L9UP08_PHAAN	-	-	-	-	-	-
Cannbio_000310	UniRef100_A0A2P5D358 HAD-like domain containing protein n=1 Tax=Parasponia andersonii TaxID=3476 RepID=A0A2P5D358_PARAD	-	-	-3.35894	-	-	-
Cannbio_000311	UniRef100_A0A2P5AUK7 Purple acid phosphatase n=1 Tax=Parasponia andersonii TaxID=3476 RepID=A0A2P5AUK7_PARAD	-	-	-	-	-	-
Cannbio_000312	UniRef100_UPI000CECE5AA SEC12-like protein 2 isoform X2 n=1 Tax=Morus notabilis TaxID=981085 RepID=UPI000CECE5AA	-	-	-	-	-	-
Cannbio_000313	UniRef100_UPI00077EC6E9 uncharacterized protein At1g76660 n=1 Tax=Ziziphus jujuba TaxID=326968 RepID=UPI00077EC6E9	-	-	-	-	-	-
Cannbio_000314	UniRef100_A0A2P5AXZ2 P-type ATPase, subfamily IIA, SERCA-type n=1 Tax=Parasponia andersonii TaxID=3476 RepID=A0A2P5AXZ2_PARAD	-	-	-	-	-	-
Cannbio_000315	UniRef100_Q8W531 S-adenosylmethionine synthase (Fragment) n=1 Tax=Zea mays TaxID=4577 RepID=Q8W531_MAIZE	-	-	-	-	-	-
Cannbio_000316	UniRef100_Q8W531 S-adenosylmethionine synthase (Fragment) n=1 Tax=Zea mays TaxID=4577 RepID=Q8W531_MAIZE	-	-	-	-	-	-
Cannbio_000317	UniRef100_A0A2P5F042 Peptidase n=1 Tax=Trema orientalis TaxID=63057 RepID=A0A2P5F042_9ROSA	-	-	-	-	-	-
Cannbio_000318	UniRef100_A0A2P5FFB1 Aspartate aminotransferase n=1 Tax=Trema orientalis TaxID=63057 RepID=A0A2P5FFB1_9ROSA	-	-	-	-	-	-
Cannbio_000319	UniRef100_A0A2P5EIT1 Poly(ADP-ribose) polymerase n=1 Tax=Trema orientalis TaxID=63057 RepID=A0A2P5EIT1_9ROSA	-	-	-	-	-	-
Cannbio_000320	UniRef100_A0A2P5ALZ0 MENTAL domain containing protein n=1 Tax=Parasponia andersonii TaxID=3476 RepID=A0A2P5ALZ0_PARAD	-	-	-	-	-	-
Cannbio_000321	UniRef100_A0A2P5DJ88 Coatomer beta subunit n=1 Tax=Parasponia andersonii TaxID=3476 RepID=A0A2P5DJ88_PARAD	-	-	-	-	-	-
Cannbio_000322	UniRef100_A0A2P5FE40 Glycine cleavage system P protein n=1 Tax=Trema orientalis TaxID=63057 RepID=A0A2P5FE40_9ROSA	-	-	-	-	-	-
Cannbio_000323	UniRef100_A0A2P5D803 Trichome birefringence-like family n=1 Tax=Parasponia andersonii TaxID=3476 RepID=A0A2P5D803_PARAD	-	-	-	-	-	-
Cannbio_000324	UniRef100_A0A2P5BXT7 Methyltransferase FkbM n=1 Tax=Parasponia andersonii TaxID=3476 RepID=A0A2P5BXT7_PARAD	-	-	-	-	-	-
Cannbio_000325	UniRef100_A0A2P5FWS0 ATP-dependent (S)-NAD(P)H-hydrate dehydratase n=1 Tax=Trema orientalis TaxID=63057 RepID=A0A2P5FWS0_9ROSA	-	-	-	-	-	-
Cannbio_000326	UniRef100_A0A2P5C0T9 LRR domain containing protein n=1 Tax=Trema orientalis TaxID=63057 RepID=A0A2P5C0T9_9ROSA	-	-	-	-	-	-
Cannbio_000327	UniRef100_A0A2P5C0T9 LRR domain containing protein n=1 Tax=Trema orientalis TaxID=63057 RepID=A0A2P5C0T9_9ROSA	-	-	-	-	-	-
Cannbio_000328	UniRef100_A0A2P5CEQ7 Sucrose phosphate synthase n=1 Tax=Trema orientalis TaxID=63057 RepID=A0A2P5CEQ7_9ROSA	-	-	-	-	-	-
Cannbio_000329	UniRef100_W9RUQ7 Non-specific serine/threonine protein kinase n=1 Tax=Morus notabilis TaxID=981085 RepID=W9RUQ7_9ROSA	-	-	-	-	-	-
Cannbio_000330	UniRef100_A0A2G9H9D1 RNA helicase n=1 Tax=Handroanthus impetiginosus TaxID=429701 RepID=A0A2G9H9D1_9LAMI	-	-	-	-	-	-
Cannbio_000331	UniRef100_A0A2P5BTZ5 Protein XRP n=1 Tax=Parasponia andersonii TaxID=3476 RepID=A0A2P5BTZ5_PARAD	-	-	-	-	-	-
Cannbio_000332	UniRef100_A0A200Q2V0 Cyclic nucleotide-binding domain n=1 Tax=Macleaya cordata TaxID=56857 RepID=A0A200Q2V0_9MAGN	-	-	-	-	-	-
Cannbio_000333	UniRef100_A0A067HCY2 Uncharacterized protein n=1 Tax=Citrus sinensis TaxID=2711 RepID=A0A067HCY2_CITSI	-	-	-	-	-	-
Cannbio_000334	UniRef100_B1Q2B6 3,5,7-trioxododecanoyl-CoA synthase n=1 Tax=Cannabis sativa TaxID=3483 RepID=OLIS_CANSA	-	-	-	-	-	-
Cannbio_000335	UniRef100_UPI0007EF7AD3 uncharacterized protein LOC108221473 n=1 Tax=Daucus carota subsp. sativus TaxID=79200 RepID=UPI0007EF7AD3	-	-	-	-	-	-
Cannbio_000336	UniRef100_Q70G84 Acetyl-CoA carboxylase (Fragment) n=1 Tax=Brassica juncea TaxID=3707 RepID=Q70G84_BRAJU	-	-	-	-	-	-
Cannbio_000337	UniRef100_A0A2P5F177 Guanine nucleotide-binding protein, beta subunit n=1 Tax=Trema orientalis TaxID=63057 RepID=A0A2P5F177_9ROSA	-	-	-	-	-	-
Cannbio_000338	UniRef100_A0A2P5F177 Guanine nucleotide-binding protein, beta subunit n=1 Tax=Trema orientalis TaxID=63057 RepID=A0A2P5F177_9ROSA	-	-	-	-	-	-
Cannbio_000339	UniRef100_W9QNB3 Uncharacterized protein n=1 Tax=Morus notabilis TaxID=981085 RepID=W9QNB3_9ROSA	-	-	-	-	-	-
Cannbio_000340	UniRef100_A0A2P5E9E7 Amino acid/polyamine transporter n=1 Tax=Trema orientalis TaxID=63057 RepID=A0A2P5E9E7_9ROSA	-	-	-	-	-	-
Cannbio_000341	UniRef100_A0A2P5CWD2 Uncharacterized protein n=1 Tax=Trema orientalis TaxID=63057 RepID=A0A2P5CWD2_9ROSA	-	-	2.7897	-	-	-
Cannbio_000342	UniRef100_A0A023VWJ9 Chlorophyll a-b binding protein, chloroplastic (Fragment) n=1 Tax=Lathyrus sativus TaxID=3860 RepID=A0A023VWJ9_LATSA	-	-	-	-	-	-
Cannbio_000343	UniRef100_A0A2P5BDQ0 Myc-type, basic helix-loop-helix (BHLH) domain containing protein n=1 Tax=Parasponia andersonii TaxID=3476 RepID=A0A2P5BDQ0_PARAD	-	-	-	-	-	-
Cannbio_000344	UniRef100_W9R7L1 Putative LRR receptor-like serine/threonine-protein kinase n=1 Tax=Morus notabilis TaxID=981085 RepID=W9R7L1_9ROSA	-	-	-	-	-	-
Cannbio_000345	UniRef100_A0A0K9FJX4 Hydrolase (Fragment) n=1 Tax=Lysinibacillus xylanilyticus TaxID=582475 RepID=A0A0K9FJX4_9BACI	-	-	-	-	-	-
Cannbio_000346	UniRef100_A0A2P5S3C6 Uncharacterized protein n=1 Tax=Gossypium barbadense TaxID=3634 RepID=A0A2P5S3C6_GOSBA	-	-	-	-	-	-
Cannbio_000347	UniRef100_A0A2P5C052 Isopenicillin N synthase-like n=1 Tax=Parasponia andersonii TaxID=3476 RepID=A0A2P5C052_PARAD	-	-	-	-	-	-
Cannbio_000348	UniRef100_A4EB58 Uncharacterized protein n=1 Tax=Collinsella aerofaciens ATCC 25986 TaxID=411903 RepID=A4EB58_9ACTN	-	-	-	-	-	-
Cannbio_000349	UniRef100_UPI000772CDCC trihelix transcription factor GTL1 isoform X2 n=1 Tax=Ricinus communis TaxID=3988 RepID=UPI000772CDCC	-	-	-	-	-	-
Cannbio_000350	UniRef100_UPI000CED025C U-box domain-containing protein 32 isoform X3 n=1 Tax=Morus notabilis TaxID=981085 RepID=UPI000CED025C	-	-	-	-	-	-
Cannbio_000351	UniRef100_A0A2P5FDS4 Photosystem II PsbX n=1 Tax=Trema orientalis TaxID=63057 RepID=A0A2P5FDS4_9ROSA	-	-	-	-	-	-
Cannbio_000352	UniRef100_A0A2P5AUK2 LRR domain containing protein n=1 Tax=Trema orientalis TaxID=63057 RepID=A0A2P5AUK2_9ROSA	-	-	-	-	-	-
Cannbio_000353	UniRef100_W9QT99 Auxin response factor n=1 Tax=Morus notabilis TaxID=981085 RepID=W9QT99_9ROSA	-	-	-	-	-	-
Cannbio_000354	UniRef100_A0A061GC07 Transmembrane 9 superfamily member (Fragment) n=2 Tax=Theobroma cacao TaxID=3641 RepID=A0A061GC07_THECC	-	-	-	-	-	-
Cannbio_000355	UniRef100_A0A061GC07 Transmembrane 9 superfamily member (Fragment) n=2 Tax=Theobroma cacao TaxID=3641 RepID=A0A061GC07_THECC	-	-	-	-	-	-
Cannbio_000356	UniRef100_Q6L3Q0 Polyprotein, putative n=1 Tax=Solanum demissum TaxID=50514 RepID=Q6L3Q0_SOLDE	-	-	-	-	-	-
Cannbio_000357	UniRef100_W9S111 Uncharacterized protein n=1 Tax=Morus notabilis TaxID=981085 RepID=W9S111_9ROSA	-	-	3.77425	-	-	-
Cannbio_000358	UniRef100_A0A2P5F2F5 3-ketoacyl-CoA synthase n=1 Tax=Trema orientalis TaxID=63057 RepID=A0A2P5F2F5_9ROSA	-	-	-	-	-	-
Cannbio_000359	UniRef100_A0A2P5AZ36 Uncharacterized protein n=1 Tax=Parasponia andersonii TaxID=3476 RepID=A0A2P5AZ36_PARAD	-	-	-2.01169	-	-	-
Cannbio_000360	UniRef100_A0A2P5AQB7 Glycosyltransferase n=1 Tax=Parasponia andersonii TaxID=3476 RepID=A0A2P5AQB7_PARAD	-	-2.07611	-2.70521	-	-	-
Cannbio_000361	UniRef100_A0A2P5CC70 Phosphotransferase KptA/Tpt n=1 Tax=Trema orientalis TaxID=63057 RepID=A0A2P5CC70_9ROSA	-	-	-	-	-	-
Cannbio_000362	UniRef100_A0A2P5EDG4 Subtilase n=1 Tax=Trema orientalis TaxID=63057 RepID=A0A2P5EDG4_9ROSA	-	-	-	-	-	-
Cannbio_000363	UniRef100_A0A2P5EDG4 Subtilase n=1 Tax=Trema orientalis TaxID=63057 RepID=A0A2P5EDG4_9ROSA	-	-	-	-	-	-
Cannbio_000364	UniRef100_A0A2P5DV63 Per1-like n=1 Tax=Parasponia andersonii TaxID=3476 RepID=A0A2P5DV63_PARAD	-	-	-	-	-	-
Cannbio_000365	UniRef100_A0A2P5ATT9 Chlorophyll a-b binding protein, chloroplastic n=1 Tax=Parasponia andersonii TaxID=3476 RepID=A0A2P5ATT9_PARAD	-	-	-	-	-	-
Cannbio_000366	UniRef100_W9SG79 Uncharacterized protein n=1 Tax=Morus notabilis TaxID=981085 RepID=W9SG79_9ROSA	-	-	-	-	-	-
Cannbio_000367	UniRef100_A0A2P5EX24 Ubiquitin system component Cue n=1 Tax=Trema orientalis TaxID=63057 RepID=A0A2P5EX24_9ROSA	-	-	-	-	-	-
Cannbio_000368	UniRef100_A0A1J3G9P2 Elongation factor 1-alpha (Fragment) n=1 Tax=Noccaea caerulescens TaxID=107243 RepID=A0A1J3G9P2_NOCCA	-	-	-	-	-	-
Cannbio_000369	UniRef100_A0A2P4HW87 Fructose-bisphosphate aldolase n=1 Tax=Quercus suber TaxID=58331 RepID=A0A2P4HW87_QUESU	-	-	-	-	-	-
Cannbio_000370	UniRef100_B0TIG6 Uncharacterized protein n=2 Tax=Heliobacterium modesticaldum (strain ATCC 51547 / Ice1) TaxID=498761 RepID=B0TIG6_HELMI	-	-	-	-	-	-
Cannbio_000371	UniRef100_Q84L13 Ferredoxin-dependent glutamate synthase (Fragment) n=1 Tax=Securigera parviflora TaxID=172083 RepID=Q84L13_9FABA	-	-	-	-	-	-
Cannbio_000372	UniRef100_A0A2P5CXT0 Magnesium transporter n=1 Tax=Parasponia andersonii TaxID=3476 RepID=A0A2P5CXT0_PARAD	-	-	-	-	-	-
Cannbio_000373	UniRef100_A0A2P5BJM7 Splicing factor-like protein n=1 Tax=Parasponia andersonii TaxID=3476 RepID=A0A2P5BJM7_PARAD	-	-	-	-	-	-
Cannbio_000374	UniRef100_A0A1Z2THY3 Actin (Fragment) n=1 Tax=Syzygium sp. DIR-2017 TaxID=1936200 RepID=A0A1Z2THY3_9MYRT	-	-	-	-	-	-
Cannbio_000375	UniRef100_A0A2P5B650 Galactose-binding domain-like n=1 Tax=Trema orientalis TaxID=63057 RepID=A0A2P5B650_9ROSA	-	-	-	-	-	-
Cannbio_000376	UniRef100_A0A2J6QR34 Uncharacterized protein n=1 Tax=Meliniomyces variabilis F TaxID=1149755 RepID=A0A2J6QR34_9HELO	-5.04112	-	-	6.35073	-	-
Cannbio_000377	UniRef100_UPI000C051C21 50S ribosomal protein L17, chloroplastic-like n=1 Tax=Durio zibethinus TaxID=66656 RepID=UPI000C051C21	-	-	-	-	-	-
Cannbio_000378	UniRef100_A0A251UP62 Putative 60S ribosomal protein L7a n=1 Tax=Helianthus annuus TaxID=4232 RepID=A0A251UP62_HELAN	-	-	-	-	-	-
Cannbio_000379	UniRef100_W9S9Q5 Molybdopterin synthase sulfur carrier subunit n=1 Tax=Morus notabilis TaxID=981085 RepID=W9S9Q5_9ROSA	-	-	-	-	-	-
Cannbio_000380	UniRef100_A0A2P5DJ88 Coatomer beta subunit n=1 Tax=Parasponia andersonii TaxID=3476 RepID=A0A2P5DJ88_PARAD	-	-	-	-	-	-
Cannbio_000381	UniRef100_A0A200R6R8 Cytochrome P450 n=1 Tax=Macleaya cordata TaxID=56857 RepID=A0A200R6R8_9MAGN	-	-	-	-	-	-
Cannbio_000382	UniRef100_A0A2P5F0J1 Spastin n=1 Tax=Trema orientalis TaxID=63057 RepID=A0A2P5F0J1_9ROSA	-	-	-	-	-	-
Cannbio_000383	UniRef100_A0A2P5FHP0 Mitogen-activated protein kinase n=1 Tax=Trema orientalis TaxID=63057 RepID=A0A2P5FHP0_9ROSA	-	-	-	-	-	-
Cannbio_000384	UniRef100_A0A2H3YB47 eukaryotic peptide chain release factor subunit 1-3 n=1 Tax=Phoenix dactylifera TaxID=42345 RepID=A0A2H3YB47_PHODC	-	-	-	-	-	-
Cannbio_000385	UniRef100_A0A2P5CXT2 Sucrose-phosphate synthase, glycosyltransferase domain containing protein n=1 Tax=Parasponia andersonii TaxID=3476 RepID=A0A2P5CXT2_PARAD	-	-	-	-	-	-
Cannbio_000386	UniRef100_A0A2P5F1C7 TRAPP II complex, Trs n=1 Tax=Trema orientalis TaxID=63057 RepID=A0A2P5F1C7_9ROSA	-	-	-	-	-	-
Cannbio_000387	UniRef100_A0A2H5P3R5 Uncharacterized protein n=1 Tax=Citrus unshiu TaxID=55188 RepID=A0A2H5P3R5_CITUN	-	-	-	-	-	-
Cannbio_000388	UniRef100_UPI00077EB94E signal peptide peptidase n=1 Tax=Ziziphus jujuba TaxID=326968 RepID=UPI00077EB94E	-	-	-	-	-	-
Cannbio_000389	UniRef100_W9R497 Uncharacterized protein n=1 Tax=Morus notabilis TaxID=981085 RepID=W9R497_9ROSA	-	-	-	-	-	-
Cannbio_000390	UniRef100_A0A2P5DSE5 Winged helix-turn-helix DNA-binding domain containing protein n=1 Tax=Parasponia andersonii TaxID=3476 RepID=A0A2P5DSE5_PARAD	-	-	-	-	-	-
Cannbio_000391	UniRef100_UPI000C9D8BF6 NADP-dependent glyceraldehyde-3-phosphate dehydrogenase-like n=1 Tax=Cucurbita pepo subsp. pepo TaxID=3664 RepID=UPI000C9D8BF6	-	-	-	-	-	-
Cannbio_000392	UniRef100_A0A2P5FZL1 Translation initiation factor aIF-2, bacterial-like n=1 Tax=Trema orientalis TaxID=63057 RepID=A0A2P5FZL1_9ROSA	-	-	-	-	-	-
Cannbio_000393	UniRef100_UPI000CED559E ubinuclein-1 isoform X4 n=1 Tax=Morus notabilis TaxID=981085 RepID=UPI000CED559E	-	-	-	-	-	-
Cannbio_000394	UniRef100_W9RK56 (R)-mandelonitrile lyase 3 n=1 Tax=Morus notabilis TaxID=981085 RepID=W9RK56_9ROSA	-	-	-	-	-	-
Cannbio_000395	UniRef100_A0A2H5QNJ6 Uncharacterized protein n=1 Tax=Citrus unshiu TaxID=55188 RepID=A0A2H5QNJ6_CITUN	-	-	-	-	-	-
Cannbio_000396	UniRef100_A0A2P5G1R4 ER membrane protein complex subunit n=1 Tax=Trema orientalis TaxID=63057 RepID=A0A2P5G1R4_9ROSA	-	-	-	-	-	-
Cannbio_000397	UniRef100_A0A2H3XTA0 tryptophan--tRNA ligase, cytoplasmic-like n=1 Tax=Phoenix dactylifera TaxID=42345 RepID=A0A2H3XTA0_PHODC	-	-	-	-	-	-
Cannbio_000398	UniRef100_A0A1U8ILR7 aquaporin TIP1-1-like n=1 Tax=Gossypium hirsutum TaxID=3635 RepID=A0A1U8ILR7_GOSHI	-	-	-	-	-	-
Cannbio_000399	UniRef100_UPI00085AA86D phosphoglycerate kinase, cytosolic-like n=1 Tax=Raphanus sativus TaxID=3726 RepID=UPI00085AA86D	-	-	-	-	-	-
Cannbio_000400	UniRef100_A0A2P5EKI3 Alpha-N-acetylglucosaminidase n=1 Tax=Trema orientalis TaxID=63057 RepID=A0A2P5EKI3_9ROSA	-	-	-	-	-	-
Cannbio_000401	UniRef100_A0A2P5BAP8 S-adenosylmethionine decarboxylase proenzyme n=1 Tax=Trema orientalis TaxID=63057 RepID=A0A2P5BAP8_9ROSA	-	-	-	-	-	-
Cannbio_000402	UniRef100_A0A2P5EEW9 LRR domain containing protein n=1 Tax=Trema orientalis TaxID=63057 RepID=A0A2P5EEW9_9ROSA	-	-	-	-	-	-
Cannbio_000403	UniRef100_M5WHN9 Uncharacterized protein n=1 Tax=Prunus persica TaxID=3760 RepID=M5WHN9_PRUPE	-	-	-	-	-	-
Cannbio_000404	UniRef100_M5XFA2 Dihydrolipoamide acetyltransferase component of pyruvate dehydrogenase complex n=1 Tax=Prunus persica TaxID=3760 RepID=M5XFA2_PRUPE	-	-	-	-	-	-
Cannbio_000405	UniRef100_S4TIK6 Non-specific lipid-transfer protein n=1 Tax=Gossypium hirsutum TaxID=3635 RepID=S4TIK6_GOSHI	-	-	-	-	-	-
Cannbio_000406	UniRef100_A0A2P5G0C3 SPX domain containing protein n=1 Tax=Trema orientalis TaxID=63057 RepID=A0A2P5G0C3_9ROSA	-	-	-	-	-	-
Cannbio_000407	UniRef100_D7SQF8 Uncharacterized protein n=1 Tax=Vitis vinifera TaxID=29760 RepID=D7SQF8_VITVI	-	-	-	-	-	-
Cannbio_000408	UniRef100_W9S4X6 ABC transporter G family member 40 n=1 Tax=Morus notabilis TaxID=981085 RepID=W9S4X6_9ROSA	-	-	-	-	-	-
Cannbio_000409	UniRef100_A0A2P5F4X1 Trehalase n=1 Tax=Trema orientalis TaxID=63057 RepID=A0A2P5F4X1_9ROSA	-	-	-	-	-	-
Cannbio_000410	UniRef100_A0A1U8NZB6 uncharacterized mitochondrial protein AtMg00810-like n=1 Tax=Gossypium hirsutum TaxID=3635 RepID=A0A1U8NZB6_GOSHI	-	-	-	-	-	-
Cannbio_000411	UniRef100_B8BFJ3 Uncharacterized protein n=1 Tax=Oryza sativa subsp. indica TaxID=39946 RepID=B8BFJ3_ORYSI	-	-	-	-	-	-
Cannbio_000412	UniRef100_UPI000511AF1E beta-ureidopropionase n=1 Tax=Pyrus x bretschneideri TaxID=225117 RepID=UPI000511AF1E	-	-	-	-	-	-
Cannbio_000413	UniRef100_W9QDB7 Putative disease resistance RPP8-like protein 2 n=1 Tax=Morus notabilis TaxID=981085 RepID=W9QDB7_9ROSA	-	-	-	-	-	-
Cannbio_000414	UniRef100_A0A2P5FCF9 Methionyl-tRNA synthetase n=1 Tax=Trema orientalis TaxID=63057 RepID=A0A2P5FCF9_9ROSA	-	-	-	-	-	-
Cannbio_000415	UniRef100_UPI000B7B2E36 ATP synthase subunit O, mitochondrial-like n=1 Tax=Prunus avium TaxID=42229 RepID=UPI000B7B2E36	-	-	-	-	-	-
Cannbio_000416	UniRef100_UPI000C04DCA5 homeobox protein knotted-1-like 3 isoform X2 n=1 Tax=Durio zibethinus TaxID=66656 RepID=UPI000C04DCA5	-	-	-	-	-	-
Cannbio_000417	UniRef100_A0A2P5AF85 Annexin n=1 Tax=Parasponia andersonii TaxID=3476 RepID=A0A2P5AF85_PARAD	-	-	-	-	-	-
Cannbio_000418	UniRef100_A0A2P5ER50 Mitogen-activated protein kinase kinase kinase n=1 Tax=Trema orientalis TaxID=63057 RepID=A0A2P5ER50_9ROSA	-	-	-	-	-	-
Cannbio_000419	UniRef100_UPI000CECEE1B uncharacterized protein LOC21397028 n=1 Tax=Morus notabilis TaxID=981085 RepID=UPI000CECEE1B	-	-	-	-	-	-
Cannbio_000420	UniRef100_I3SRP4 Proteasome subunit alpha type n=2 Tax=Medicago truncatula TaxID=3880 RepID=I3SRP4_MEDTR	-	-	-	-	-	-
Cannbio_000421	UniRef100_Q9M5X2 Heat-shock protein 80 (Fragment) n=1 Tax=Euphorbia esula TaxID=3993 RepID=Q9M5X2_EUPES	-	-	-	-	-	-
Cannbio_000422	UniRef100_A0A2P5BKM4 Inositol monophosphatase n=1 Tax=Parasponia andersonii TaxID=3476 RepID=A0A2P5BKM4_PARAD	-	-	-	-	-	-
Cannbio_000423	UniRef100_A0A2P5BXC7 Carotenoid oxygenase n=1 Tax=Trema orientalis TaxID=63057 RepID=A0A2P5BXC7_9ROSA	-	-	-	-	-	-
Cannbio_000424	UniRef100_A0A1Q3CPZ0 Epimerase domain-containing protein n=2 Tax=fabids TaxID=91835 RepID=A0A1Q3CPZ0_CEPFO	-	-	-	-	-	-
Cannbio_000425	UniRef100_A0A2P5D057 Major latex protein domain containing protein n=1 Tax=Trema orientalis TaxID=63057 RepID=A0A2P5D057_9ROSA	-	-	-2.18929	-	-	-
Cannbio_000426	UniRef100_A0A2P5ET11 GUN4-like n=1 Tax=Trema orientalis TaxID=63057 RepID=A0A2P5ET11_9ROSA	-	-	-	-	-	-
Cannbio_000427	UniRef100_A0A2N9IP69 Uncharacterized protein n=1 Tax=Fagus sylvatica TaxID=28930 RepID=A0A2N9IP69_FAGSY	-	-	-	-	-	-
Cannbio_000428	UniRef100_A0A2P5D1R1 Auxin response factor n=1 Tax=Parasponia andersonii TaxID=3476 RepID=A0A2P5D1R1_PARAD	-	-	-	-	-	-
Cannbio_000429	UniRef100_A0A2P5E8F0 RNA-dependent RNA polymerase n=1 Tax=Trema orientalis TaxID=63057 RepID=A0A2P5E8F0_9ROSA	-	-	-	-	-	-
Cannbio_000430	UniRef100_A0A2K2C7N7 Uncharacterized protein n=1 Tax=Populus trichocarpa TaxID=3694 RepID=A0A2K2C7N7_POPTR	-	-	-	-	-	-
Cannbio_000431	UniRef100_A0A2M4CWH3 Hipothetical protein (Fragment) n=1 Tax=Anopheles darlingi TaxID=43151 RepID=A0A2M4CWH3_ANODA	-4.12294	-	-3.20301	4.54131	-	-3.62138
Cannbio_000432	UniRef100_A0A2P5ELR6 Aspartic peptidase n=1 Tax=Trema orientalis TaxID=63057 RepID=A0A2P5ELR6_9ROSA	-	-	-	-	-	-
Cannbio_000433	UniRef100_A0A1J3CW45 26S protease regulatory subunit 8-like protein A (Fragment) n=1 Tax=Noccaea caerulescens TaxID=107243 RepID=A0A1J3CW45_NOCCA	-	-	-	-	-	-
Cannbio_000434	UniRef100_A0A2P5D485 Peptidase A22B, signal peptide peptidase n=1 Tax=Parasponia andersonii TaxID=3476 RepID=A0A2P5D485_PARAD	-	-	-	-	-	-
Cannbio_000435	UniRef100_A0A2P5G1K7 Uncharacterized protein n=1 Tax=Trema orientalis TaxID=63057 RepID=A0A2P5G1K7_9ROSA	-	-	-	-	-	-
Cannbio_000436	UniRef100_A0A2G5D3D1 Uncharacterized protein n=1 Tax=Aquilegia coerulea TaxID=218851 RepID=A0A2G5D3D1_AQUCA	-	-	-	-	-	-
Cannbio_000437	UniRef100_A0A2P5F336 TGA transcription factor n=1 Tax=Trema orientalis TaxID=63057 RepID=A0A2P5F336_9ROSA	-	-	-	-	-	-
Cannbio_000438	UniRef100_A0A2K3K728 Beta-galactosidase 7-like protein (Fragment) n=1 Tax=Trifolium pratense TaxID=57577 RepID=A0A2K3K728_TRIPR	-	-	-	-	-	-
Cannbio_000439	UniRef100_UPI000C9D884E thylakoid lumenal 17.4 kDa protein, chloroplastic-like n=1 Tax=Cucurbita pepo subsp. pepo TaxID=3664 RepID=UPI000C9D884E	-	-	-	-	-	-
Cannbio_000440	UniRef100_A0A2P5F7Z3 Synaptotagmin-like mitochondrial-lipid-binding domain containing protein n=1 Tax=Trema orientalis TaxID=63057 RepID=A0A2P5F7Z3_9ROSA	-	-	-	-	-	-
Cannbio_000441	UniRef100_A0A151U1N9 Dihydropyrimidinase n=1 Tax=Cajanus cajan TaxID=3821 RepID=A0A151U1N9_CAJCA	-	-	-	-	-	-
Cannbio_000442	UniRef100_A0A2P5DK08 Transferase n=1 Tax=Trema orientalis TaxID=63057 RepID=A0A2P5DK08_9ROSA	-	-	-	-	-	-
Cannbio_000443	UniRef100_UPI00077E9B9A DNA-(apurinic or apyrimidinic site) lyase 2 n=1 Tax=Ziziphus jujuba TaxID=326968 RepID=UPI00077E9B9A	-	-	-	-	-	-
Cannbio_000444	UniRef100_A0A2P5FCE4 Translocon-associated protein subunit beta n=1 Tax=Trema orientalis TaxID=63057 RepID=A0A2P5FCE4_9ROSA	-	-	-	-	-	-
Cannbio_000445	UniRef100_A0A2P5BB86 TIR-NBS-LRR-like protein n=1 Tax=Trema orientalis TaxID=63057 RepID=A0A2P5BB86_9ROSA	-	-	-	-	-	-
Cannbio_000446	UniRef100_UPI000CED1ADE GDSL esterase/lipase At5g62930 isoform X2 n=1 Tax=Morus notabilis TaxID=981085 RepID=UPI000CED1ADE	-	-	-	-	-	-
Cannbio_000447	UniRef100_A0A2P5D468 HAD-like domain containing protein n=1 Tax=Parasponia andersonii TaxID=3476 RepID=A0A2P5D468_PARAD	-	-	-	-	-	-
Cannbio_000448	UniRef100_A0A078I637 BnaCnng13060D protein n=1 Tax=Brassica napus TaxID=3708 RepID=A0A078I637_BRANA	-	-	-	-	-	-
Cannbio_000449	UniRef100_M3A7A3 Uncharacterized protein n=1 Tax=Pseudocercospora fijiensis (strain CIRAD86) TaxID=383855 RepID=M3A7A3_PSEFD	-	-	-	-	-	-
Cannbio_000450	UniRef100_A0A2N9FTY3 Uncharacterized protein n=1 Tax=Fagus sylvatica TaxID=28930 RepID=A0A2N9FTY3_FAGSY	-	-	-	-	-	-
Cannbio_000451	UniRef100_A0A1S4ATW0 uncharacterized protein LOC107801166 n=1 Tax=Nicotiana tabacum TaxID=4097 RepID=A0A1S4ATW0_TOBAC	-	-	-	-	-	-
Cannbio_000452	UniRef100_A0A2P5ER50 Mitogen-activated protein kinase kinase kinase n=1 Tax=Trema orientalis TaxID=63057 RepID=A0A2P5ER50_9ROSA	-	-	-	-	-	-
Cannbio_000453	UniRef100_C0KKW6 Cinnamic acid 4-hydroxylase n=1 Tax=Humulus lupulus TaxID=3486 RepID=C0KKW6_HUMLU	-	-	-	-	-	-
Cannbio_000454	UniRef100_A0A2P5D6A6 DnaJ domain containing protein n=1 Tax=Trema orientalis TaxID=63057 RepID=A0A2P5D6A6_9ROSA	-	-	-	-	-	-
Cannbio_000455	UniRef100_A0A2P5FMN3 Uncharacterized protein (Fragment) n=1 Tax=Trema orientalis TaxID=63057 RepID=A0A2P5FMN3_9ROSA	-	-	-	-	-	-
Cannbio_000456	UniRef100_A0A2P5CBD5 Enhancer of polycomb-like protein n=1 Tax=Trema orientalis TaxID=63057 RepID=A0A2P5CBD5_9ROSA	-	-	-	-	-	-
Cannbio_000457	UniRef100_A0A2P5FGZ7 Kinesin-like protein n=1 Tax=Trema orientalis TaxID=63057 RepID=A0A2P5FGZ7_9ROSA	-	-	-	-	-	-
Cannbio_000458	UniRef100_A0A2P5FGZ7 Kinesin-like protein n=1 Tax=Trema orientalis TaxID=63057 RepID=A0A2P5FGZ7_9ROSA	-	-	-	-	-	-
Cannbio_000459	UniRef100_A0A2P5BXG2 Vacuolar protein sorting-associated protein 35 n=1 Tax=Parasponia andersonii TaxID=3476 RepID=A0A2P5BXG2_PARAD	-	-	-	-	-	-
Cannbio_000460	UniRef100_UPI000B8C9AB0 ATP-citrate synthase alpha chain protein 1 n=1 Tax=Carica papaya TaxID=3649 RepID=UPI000B8C9AB0	-	-	-	-	-	-
Cannbio_000461	UniRef100_A0A2P5EC81 IQ motif, EF-hand binding site n=1 Tax=Trema orientalis TaxID=63057 RepID=A0A2P5EC81_9ROSA	-	-	-	-	-	-
Cannbio_000462	UniRef100_A0A0C3AJ30 Uncharacterized protein n=1 Tax=Serendipita vermifera MAFF 305830 TaxID=933852 RepID=A0A0C3AJ30_9HOMO	-4.03972	-	-3.35941	3.9414	-	-3.26109
Cannbio_000463	UniRef100_I3T8P4 Uncharacterized protein n=1 Tax=Lotus japonicus TaxID=34305 RepID=I3T8P4_LOTJA	-	-	-	-	-	-
Cannbio_000464	UniRef100_A0A2P5AZA9 Transmembrane protein n=1 Tax=Trema orientalis TaxID=63057 RepID=A0A2P5AZA9_9ROSA	-	-	-	-	-	-
Cannbio_000465	UniRef100_UPI000901307B 40S ribosomal protein S23-like n=1 Tax=Ipomoea nil TaxID=35883 RepID=UPI000901307B	-	-	-	-	-	-
Cannbio_000466	UniRef100_A0A251RNZ4 Alpha-1,4 glucan phosphorylase n=1 Tax=Helianthus annuus TaxID=4232 RepID=A0A251RNZ4_HELAN	-	-	-	-	-	-
Cannbio_000467	UniRef100_A0A2P5FCV5 Aldo/keto reductase/potassium channel subunit beta (Fragment) n=1 Tax=Trema orientalis TaxID=63057 RepID=A0A2P5FCV5_9ROSA	-	-	-	-	-	-
Cannbio_000468	UniRef100_UPI0002C36382 bifunctional purine biosynthesis protein purH-like n=1 Tax=Fragaria vesca subsp. vesca TaxID=101020 RepID=UPI0002C36382	-	-	-	-	-	-
Cannbio_000469	UniRef100_A0A2P5F543 Beta-amylase n=1 Tax=Trema orientalis TaxID=63057 RepID=A0A2P5F543_9ROSA	-	-	-	-	-	-
Cannbio_000470	UniRef100_M5WRE4 Uncharacterized protein (Fragment) n=2 Tax=Prunus persica TaxID=3760 RepID=M5WRE4_PRUPE	-	-	-	-	-	-
Cannbio_000471	UniRef100_UPI000B772184 probable steroid-binding protein 3 n=1 Tax=Hevea brasiliensis TaxID=3981 RepID=UPI000B772184	-	-	-	-	-	-
Cannbio_000472	UniRef100_A0A2P6SBE7 Putative phosphoric monoester hydrolase n=2 Tax=Rosa chinensis TaxID=74649 RepID=A0A2P6SBE7_ROSCH	-	-	-	-	-	-
Cannbio_000473	UniRef100_A0A1U8KSL3 ADP-ribosylation factor 2-B isoform X1 n=1 Tax=Gossypium hirsutum TaxID=3635 RepID=A0A1U8KSL3_GOSHI	-	-	-	-	-	-
Cannbio_000474	UniRef100_A0A2P5CPY1 Pectinesterase n=1 Tax=Parasponia andersonii TaxID=3476 RepID=A0A2P5CPY1_PARAD	-	-	-	-	-	-
Cannbio_000475	UniRef100_A0A2P5FSQ9 RNA-dependent RNA polymerase n=1 Tax=Trema orientalis TaxID=63057 RepID=A0A2P5FSQ9_9ROSA	-	-	-	-	-	-
Cannbio_000476	UniRef100_A7LIT6 Chaperonin (Fragment) n=1 Tax=Corchorus olitorius TaxID=93759 RepID=A7LIT6_9ROSI	-	-	-	-	-	-
Cannbio_000477	UniRef100_H6SIB1 Uncharacterized protein (Fragment) n=1 Tax=Pararhodospirillum photometricum DSM 122 TaxID=1150469 RepID=H6SIB1_PARPM	-	-	-	-	-	-
Cannbio_000478	UniRef100_UPI000CED5D47 uncharacterized protein LOC112095650 n=1 Tax=Citrus clementina TaxID=85681 RepID=UPI000CED5D47	-	-	-	-	-	-
Cannbio_000479	UniRef100_A0A1J7HNV2 Uncharacterized protein n=1 Tax=Lupinus angustifolius TaxID=3871 RepID=A0A1J7HNV2_LUPAN	-	-	-	-	-	-
Cannbio_000480	UniRef100_A0A2P5CPY1 Pectinesterase n=1 Tax=Parasponia andersonii TaxID=3476 RepID=A0A2P5CPY1_PARAD	-	-	-	-	-	-
Cannbio_000481	UniRef100_A0A151R9T1 Uncharacterized protein n=1 Tax=Cajanus cajan TaxID=3821 RepID=A0A151R9T1_CAJCA	-	-	-	-	-	-
Cannbio_000482	UniRef100_A0A2P5E2Z7 Caspase-like domain containing protein n=1 Tax=Trema orientalis TaxID=63057 RepID=A0A2P5E2Z7_9ROSA	-	-	-	-	-	-
Cannbio_000483	UniRef100_A0A151S2J7 Uncharacterized protein n=1 Tax=Cajanus cajan TaxID=3821 RepID=A0A151S2J7_CAJCA	-	-	-	-	-	-
Cannbio_000484	UniRef100_Q8RVK9 Naringenin-chalcone synthase n=1 Tax=Cannabis sativa TaxID=3483 RepID=CHS_CANSA	-	-	-	-	-	-
Cannbio_000485	UniRef100_A0A2P5D3B9 Autoimmune regulator n=1 Tax=Trema orientalis TaxID=63057 RepID=A0A2P5D3B9_9ROSA	-	-	-	-	-	-
Cannbio_000486	UniRef100_G2R7E2 Uncharacterized protein (Fragment) n=1 Tax=Thielavia terrestris (strain ATCC 38088 / NRRL 8126) TaxID=578455 RepID=G2R7E2_THITE	-	-	-	-	-	-
Cannbio_000487	UniRef100_A0A2P5B6V6 Cdk-activating kinase assembly factor n=1 Tax=Parasponia andersonii TaxID=3476 RepID=A0A2P5B6V6_PARAD	-	-	-	-	-	-
Cannbio_000488	UniRef100_A0A2P5FAJ8 Cyanate hydratase n=1 Tax=Trema orientalis TaxID=63057 RepID=A0A2P5FAJ8_9ROSA	-	-	-	-	-	-
Cannbio_000489	UniRef100_A0A2P5BN85 Cation-transporting ATPase n=1 Tax=Trema orientalis TaxID=63057 RepID=A0A2P5BN85_9ROSA	-	-	-	-	-	-
Cannbio_000490	UniRef100_A0A2I4EWX7 serine/threonine-protein kinase STY46-like n=1 Tax=Juglans regia TaxID=51240 RepID=A0A2I4EWX7_9ROSI	-	-	-	-	-	-
Cannbio_000491	UniRef100_UPI0006AABCD2 serine incorporator 3-like n=1 Tax=Brassica napus TaxID=3708 RepID=UPI0006AABCD2	-	-	-	-	-	-
Cannbio_000492	UniRef100_UPI00057A8D7B peroxidase 42 n=1 Tax=Populus euphratica TaxID=75702 RepID=UPI00057A8D7B	-	-	-	-	-	-
Cannbio_000493	UniRef100_A0A2P5C034 Uncharacterized protein n=1 Tax=Parasponia andersonii TaxID=3476 RepID=A0A2P5C034_PARAD	-	-	-	-	-	-
Cannbio_000494	UniRef100_A0A2P5D099 Subtilase n=1 Tax=Parasponia andersonii TaxID=3476 RepID=A0A2P5D099_PARAD	-	-	-	-	-	-
Cannbio_000495	UniRef100_UPI00077E63B9 cytochrome P450 81E8-like n=3 Tax=Ziziphus jujuba TaxID=326968 RepID=UPI00077E63B9	-	-	-	-	-	-
Cannbio_000496	UniRef100_A0A2P5FRI1 Invertebrate colouration protein n=1 Tax=Trema orientalis TaxID=63057 RepID=A0A2P5FRI1_9ROSA	-	-	-	-	-	-
Cannbio_000497	UniRef100_UPI000D6935C9 formate--tetrahydrofolate ligase-like n=1 Tax=Ricinus communis TaxID=3988 RepID=UPI000D6935C9	-	-	-	-	-	-
Cannbio_000498	UniRef100_A0A2P5DQU9 Ribonuclease H-like domain containing protein (Fragment) n=1 Tax=Trema orientalis TaxID=63057 RepID=A0A2P5DQU9_9ROSA	-	-	-2.16691	-	-	-
Cannbio_000499	UniRef100_A0A2P5CQD0 Tetratricopeptide-like helical domain containing protein n=1 Tax=Parasponia andersonii TaxID=3476 RepID=A0A2P5CQD0_PARAD	-	-	-	-	-	-
Cannbio_000500	UniRef100_A0A2P5C864 Nucleotide sugar epimerase n=1 Tax=Trema orientalis TaxID=63057 RepID=A0A2P5C864_9ROSA	-	-	-	-	-	-
Cannbio_000501	UniRef100_W9QDB7 Putative disease resistance RPP8-like protein 2 n=1 Tax=Morus notabilis TaxID=981085 RepID=W9QDB7_9ROSA	-	-	-	-	-	-
Cannbio_000502	UniRef100_A0A2P5FCV5 Aldo/keto reductase/potassium channel subunit beta (Fragment) n=1 Tax=Trema orientalis TaxID=63057 RepID=A0A2P5FCV5_9ROSA	-	-	-2.51907	-	-	-
Cannbio_000503	UniRef100_A0A2P5AUS1 O-methyltransferase COMT-type n=1 Tax=Trema orientalis TaxID=63057 RepID=A0A2P5AUS1_9ROSA	-	-	-	-	-	-
Cannbio_000504	UniRef100_A0A2P5EZ10 Uncharacterized protein n=1 Tax=Trema orientalis TaxID=63057 RepID=A0A2P5EZ10_9ROSA	-	-	-	-	-	-
Cannbio_000505	UniRef100_A0A151TFC0 L-ascorbate oxidase isogeny n=1 Tax=Cajanus cajan TaxID=3821 RepID=A0A151TFC0_CAJCA	-	-	2.41825	-	-	-
Cannbio_000506	UniRef100_W9S3X6 Uncharacterized protein n=1 Tax=Morus notabilis TaxID=981085 RepID=W9S3X6_9ROSA	-	-	-	-	-	-
Cannbio_000507	UniRef100_W9R3R2 Exonuclease 3'-5' domain-containing protein 1 n=2 Tax=Morus notabilis TaxID=981085 RepID=W9R3R2_9ROSA	-	-	-	-	-	-
Cannbio_000508	UniRef100_A0A078I637 BnaCnng13060D protein n=1 Tax=Brassica napus TaxID=3708 RepID=A0A078I637_BRANA	-2.11556	-	-2.12766	-	-	-2.00004
Cannbio_000509	UniRef100_A0A2P5C456 Squalene cyclase n=1 Tax=Trema orientalis TaxID=63057 RepID=A0A2P5C456_9ROSA	-2.15998	-2.73868	-2.93443	-	-	-
Cannbio_000510	UniRef100_A5BFT3 Uncharacterized protein n=1 Tax=Vitis vinifera TaxID=29760 RepID=A5BFT3_VITVI	-	-	-	-	-	-
Cannbio_000511	UniRef100_A0A2P5FXS3 Dolichyl-diphosphooligosaccharide--protein glycosyltransferase 48 kDa subunit n=1 Tax=Trema orientalis TaxID=63057 RepID=A0A2P5FXS3_9ROSA	-	-	-	-	-	-
Cannbio_000512	UniRef100_UPI00049926EF ERBB-3 BINDING PROTEIN 1-like n=1 Tax=Malus domestica TaxID=3750 RepID=UPI00049926EF	-	-	-	-	-	-
Cannbio_000513	UniRef100_A0A2P5C4J3 TFIIH C1-like domain containing protein n=1 Tax=Parasponia andersonii TaxID=3476 RepID=A0A2P5C4J3_PARAD	-	-	-	-	-	-
Cannbio_000514	UniRef100_A0A2P5FVG4 Splicing factor-like protein n=1 Tax=Trema orientalis TaxID=63057 RepID=A0A2P5FVG4_9ROSA	-	-	-	-	-	-
Cannbio_000515	UniRef100_A0A2P6RH54 Putative serine aminopeptidase, S33, alpha/Beta hydrolase n=1 Tax=Rosa chinensis TaxID=74649 RepID=A0A2P6RH54_ROSCH	-	-	-	-	-	-
Cannbio_000516	UniRef100_A0A2P5B655 Uncharacterized protein n=1 Tax=Trema orientalis TaxID=63057 RepID=A0A2P5B655_9ROSA	-	-	-	-	-	-
Cannbio_000517	UniRef100_A0A2P5AEW3 EamA domain containing protein n=1 Tax=Parasponia andersonii TaxID=3476 RepID=A0A2P5AEW3_PARAD	-	-	-	-	-	-
Cannbio_000518	UniRef100_UPI000B7B5DC8 ruBisCO large subunit-binding protein subunit beta, chloroplastic-like n=1 Tax=Prunus avium TaxID=42229 RepID=UPI000B7B5DC8	-	-	-	-	-	-
Cannbio_000519	UniRef100_A0A1J6IBR9 Non-specific serine/threonine protein kinase n=1 Tax=Nicotiana attenuata TaxID=49451 RepID=A0A1J6IBR9_NICAT	-	-	-	-	-	-
Cannbio_000520	UniRef100_A0A2P5DUI4 Cellulose synthase (Fragment) n=1 Tax=Trema orientalis TaxID=63057 RepID=A0A2P5DUI4_9ROSA	-	-	-	-	-	-
Cannbio_000521	UniRef100_A0A2P5EEV4 Annexin n=1 Tax=Trema orientalis TaxID=63057 RepID=A0A2P5EEV4_9ROSA	-	-	-	-	-	-
Cannbio_000522	UniRef100_S8DGM8 Uncharacterized protein (Fragment) n=1 Tax=Genlisea aurea TaxID=192259 RepID=S8DGM8_9LAMI	-	-	-	-	-	-
Cannbio_000523	UniRef100_A0A2P5DWG7 Uncharacterized protein n=1 Tax=Trema orientalis TaxID=63057 RepID=A0A2P5DWG7_9ROSA	-	-	-	-	-	-
Cannbio_000524	UniRef100_A0A0S3TEN3 Uncharacterized protein n=2 Tax=Vigna angularis var. angularis TaxID=157739 RepID=A0A0S3TEN3_PHAAN	-	-	-2.03964	-	-	-
Cannbio_000525	UniRef100_A0A0A0LHB0 Ferredoxin n=1 Tax=Cucumis sativus TaxID=3659 RepID=A0A0A0LHB0_CUCSA	-	-	-	-	-	-
Cannbio_000526	UniRef100_W9QDZ7 Uncharacterized protein n=1 Tax=Morus notabilis TaxID=981085 RepID=W9QDZ7_9ROSA	-	-	3.9097	-	-	-
Cannbio_000527	UniRef100_A0A2P5FNN6 Chlorophyll a-b binding protein, chloroplastic n=1 Tax=Trema orientalis TaxID=63057 RepID=A0A2P5FNN6_9ROSA	-	-	-	-	-	-
Cannbio_000528	UniRef100_A0A2P5EGZ7 Protein BPS n=1 Tax=Trema orientalis TaxID=63057 RepID=A0A2P5EGZ7_9ROSA	-	-	-	-	-	-
Cannbio_000529	UniRef100_B0M0H3 MetE (Fragment) n=1 Tax=Quercus mongolica subsp. crispula TaxID=213178 RepID=B0M0H3_9ROSI	-	-	-	-	-	-
Cannbio_000530	UniRef100_A0A2H5QD12 Uncharacterized protein n=1 Tax=Citrus unshiu TaxID=55188 RepID=A0A2H5QD12_CITUN	-	-	-	-	-	-
Cannbio_000531	UniRef100_A0A161X2Z3 Uncharacterized protein n=1 Tax=Daucus carota subsp. sativus TaxID=79200 RepID=A0A161X2Z3_DAUCA	-	-	-	-	-	-
Cannbio_000532	UniRef100_M0S2Z3 Uncharacterized protein n=1 Tax=Musa acuminata subsp. malaccensis TaxID=214687 RepID=M0S2Z3_MUSAM	-	-	-	-	-	-
Cannbio_000533	UniRef100_UPI000B8CA846 fructose-bisphosphate aldolase 3, chloroplastic n=1 Tax=Carica papaya TaxID=3649 RepID=UPI000B8CA846	-	-	-	-	-	-
Cannbio_000534	UniRef100_UPI0005CAA36F calpain-type cysteine protease DEK1-like n=1 Tax=Fragaria vesca subsp. vesca TaxID=101020 RepID=UPI0005CAA36F	-	-	-	-	-	-
Cannbio_000535	UniRef100_A0A2P5DSG0 Transcription factor, GTP-binding domain containing protein n=1 Tax=Parasponia andersonii TaxID=3476 RepID=A0A2P5DSG0_PARAD	-	-	-	-	-	-
Cannbio_000536	UniRef100_A0A2P5CRZ5 Uncharacterized protein n=1 Tax=Trema orientalis TaxID=63057 RepID=A0A2P5CRZ5_9ROSA	-	-	-	-	-	-
Cannbio_000537	UniRef100_A0A2P5F7P7 Small auxin-up RNA n=1 Tax=Trema orientalis TaxID=63057 RepID=A0A2P5F7P7_9ROSA	-	-	-	-	-	-
Cannbio_000538	UniRef100_A0A2P5EFI2 LRR domain containing protein n=1 Tax=Trema orientalis TaxID=63057 RepID=A0A2P5EFI2_9ROSA	-	-	-	-	-	-
Cannbio_000539	UniRef100_A0A2V0UNJ6 Elongation factor 1-alpha (Fragment) n=1 Tax=Quercus robur TaxID=38942 RepID=A0A2V0UNJ6_QUERO	-	-	-	-	-	-
Cannbio_000540	UniRef100_A0A0F7G7M6 Chaperonin 60 subunit beta 2 (Fragment) n=1 Tax=Betula luminifera TaxID=312789 RepID=A0A0F7G7M6_9ROSI	-	-	-	-	-	-
Cannbio_000541	UniRef100_A0A2P5AK27 Pectinesterase n=1 Tax=Trema orientalis TaxID=63057 RepID=A0A2P5AK27_9ROSA	-	-	-	-	-	-
Cannbio_000542	UniRef100_A0A2P4KSZ5 Proteasome subunit alpha type n=1 Tax=Quercus suber TaxID=58331 RepID=A0A2P4KSZ5_QUESU	-	-	-	-	-	-
Cannbio_000543	UniRef100_A0A2P5D8M2 NAD(P)-binding domain containing protein n=1 Tax=Parasponia andersonii TaxID=3476 RepID=A0A2P5D8M2_PARAD	-	-	-	-	-	-
Cannbio_000544	UniRef100_A0A2P5DMY0 Sieve element occlusion n=1 Tax=Trema orientalis TaxID=63057 RepID=A0A2P5DMY0_9ROSA	-	-	-	-	-	-
Cannbio_000545	UniRef100_M4ISH1 CCL6 n=1 Tax=Humulus lupulus TaxID=3486 RepID=M4ISH1_HUMLU	-	-	-	-	-	-
Cannbio_000546	UniRef100_A0A2P5CLW8 Crotonase n=1 Tax=Parasponia andersonii TaxID=3476 RepID=A0A2P5CLW8_PARAD	-	-	-	-	-	-
Cannbio_000547	UniRef100_A0A2P5EV50 ABC type transporter protein n=1 Tax=Trema orientalis TaxID=63057 RepID=A0A2P5EV50_9ROSA	-	-	-	-	-	-
Cannbio_000548	UniRef100_A0A2P5EV50 ABC type transporter protein n=1 Tax=Trema orientalis TaxID=63057 RepID=A0A2P5EV50_9ROSA	-	-	-	-	-	-
Cannbio_000549	UniRef100_B5KU60 Chlorophyll a-b binding protein, chloroplastic (Fragment) n=1 Tax=Helianthus annuus TaxID=4232 RepID=B5KU60_HELAN	-	-	-	-	-	-
Cannbio_000550	UniRef100_A0A2P5BAM6 Serine/threonine protein kinase n=1 Tax=Trema orientalis TaxID=63057 RepID=A0A2P5BAM6_9ROSA	-	-	-	-	-	-
Cannbio_000551	UniRef100_A0A2P5D3M2 Vacuolar protein sorting-associated protein n=1 Tax=Trema orientalis TaxID=63057 RepID=A0A2P5D3M2_9ROSA	-	-	-	-	-	-
Cannbio_000552	UniRef100_A0A2P5ENT3 Tetratricopeptide-like helical domain containing protein n=1 Tax=Trema orientalis TaxID=63057 RepID=A0A2P5ENT3_9ROSA	-	-	-	-	-	-
Cannbio_000553	UniRef100_A0A2P5EV91 ABC type transporter protein n=1 Tax=Trema orientalis TaxID=63057 RepID=A0A2P5EV91_9ROSA	-	-	-	-	-	-
Cannbio_000554	UniRef100_W9SIM8 Putative LRR receptor-like serine/threonine-protein kinase RFK1 n=1 Tax=Morus notabilis TaxID=981085 RepID=W9SIM8_9ROSA	-	-	-	-	-	-
Cannbio_000555	UniRef100_A0A068XLN4 Expressed protein n=35 Tax=cellular organisms TaxID=131567 RepID=A0A068XLN4_HYMMI	-	-	-	-	-	-
Cannbio_000556	UniRef100_A0A2P5F692 Major facilitator n=1 Tax=Trema orientalis TaxID=63057 RepID=A0A2P5F692_9ROSA	-	-	-	-	-	-
Cannbio_000557	UniRef100_A0A2P5B0P9 Hexosyltransferase n=1 Tax=Parasponia andersonii TaxID=3476 RepID=A0A2P5B0P9_PARAD	-	-	-	-	-	-
Cannbio_000558	UniRef100_A0A2P5C5T4 Alcohol dehydrogenase superfamily, zinc-type n=1 Tax=Trema orientalis TaxID=63057 RepID=A0A2P5C5T4_9ROSA	-	-	-	-	-	-
Cannbio_000559	UniRef100_A0A2P5EWT4 Amino acid transporter, transmembrane domain containing protein n=1 Tax=Trema orientalis TaxID=63057 RepID=A0A2P5EWT4_9ROSA	-	-	-	-	-	-
Cannbio_000560	UniRef100_G7ZLA2 Basic helix-loop-helix transcription factor n=1 Tax=Humulus lupulus TaxID=3486 RepID=G7ZLA2_HUMLU	-	-	-	-	-	-
Cannbio_000561	UniRef100_A0A2P5FA10 Lactoylglutathione lyase n=1 Tax=Trema orientalis TaxID=63057 RepID=A0A2P5FA10_9ROSA	-	-	-	-	-	-
Cannbio_000562	UniRef100_UPI00098E63D9 serine--glyoxylate aminotransferase-like n=1 Tax=Asparagus officinalis TaxID=4686 RepID=UPI00098E63D9	-	-	-	-	-	-
Cannbio_000563	UniRef100_A0A2P5F7P5 DnaJ domain containing protein n=1 Tax=Trema orientalis TaxID=63057 RepID=A0A2P5F7P5_9ROSA	-	-	-	-	-	-
Cannbio_000564	UniRef100_A0A2P5F7P5 DnaJ domain containing protein n=1 Tax=Trema orientalis TaxID=63057 RepID=A0A2P5F7P5_9ROSA	-	-	-	-	-	-
Cannbio_000565	UniRef100_A0A2H5PBQ1 Uncharacterized protein n=1 Tax=Citrus unshiu TaxID=55188 RepID=A0A2H5PBQ1_CITUN	-	-2.67328	-3.53233	-	-	-
Cannbio_000566	UniRef100_UPI0007868B26 uncharacterized protein LOC107462618 n=1 Tax=Arachis duranensis TaxID=130453 RepID=UPI0007868B26	-	-	-	-	-	-
Cannbio_000567	UniRef100_A0A2R6QDI4 Universal stress protein n=1 Tax=Actinidia chinensis var. chinensis TaxID=1590841 RepID=A0A2R6QDI4_ACTCH	-	-	-	-	-	-
Cannbio_000568	UniRef100_A0A0P6A844 Uncharacterized protein n=1 Tax=Daphnia magna TaxID=35525 RepID=A0A0P6A844_9CRUS	-	-	-	-	-	-
Cannbio_000569	UniRef100_A0A2P5ELB6 WEB family n=1 Tax=Trema orientalis TaxID=63057 RepID=A0A2P5ELB6_9ROSA	-	-	-	-	-	-
Cannbio_000570	UniRef100_A0A2P5BDQ0 Myc-type, basic helix-loop-helix (BHLH) domain containing protein n=1 Tax=Parasponia andersonii TaxID=3476 RepID=A0A2P5BDQ0_PARAD	-	-	-	-	-	-
Cannbio_000571	UniRef100_M5VQ92 Uncharacterized protein n=1 Tax=Prunus persica TaxID=3760 RepID=M5VQ92_PRUPE	-	-	-	-	-	-
Cannbio_000572	UniRef100_UPI000B78228B phosphomannomutase-like isoform X3 n=1 Tax=Hevea brasiliensis TaxID=3981 RepID=UPI000B78228B	-	-	-	-	-	-
Cannbio_000573	UniRef100_A8W481 Plasma membrane H(+) ATPase (Fragment) n=1 Tax=Oryza sativa subsp. indica TaxID=39946 RepID=A8W481_ORYSI	-	-	-	-	-	-
Cannbio_000574	UniRef100_A5B7I4 Uncharacterized protein n=1 Tax=Vitis vinifera TaxID=29760 RepID=A5B7I4_VITVI	-	-	-	-	-	-
Cannbio_000575	UniRef100_W9SH10 Phosphotransferase n=1 Tax=Morus notabilis TaxID=981085 RepID=W9SH10_9ROSA	-	-	-	-	-	-
Cannbio_000576	UniRef100_A0A2P5G1D6 Uncharacterized protein n=1 Tax=Trema orientalis TaxID=63057 RepID=A0A2P5G1D6_9ROSA	-	-	-	-	-	-
Cannbio_000577	UniRef100_UPI00077E7B5C zinc finger CCCH domain-containing protein 53 n=1 Tax=Ziziphus jujuba TaxID=326968 RepID=UPI00077E7B5C	-	-	-	-	-	-
Cannbio_000578	UniRef100_A0A087H3E8 60S ribosomal protein L36 n=1 Tax=Arabis alpina TaxID=50452 RepID=A0A087H3E8_ARAAL	-	-	-	-	-	-
Cannbio_000579	UniRef100_W9R8I8 Uncharacterized protein n=1 Tax=Morus notabilis TaxID=981085 RepID=W9R8I8_9ROSA	-	-	-	-	-	-
Cannbio_000580	UniRef100_A0A2K3KB46 U5 small nuclear ribonucleoprotein 200 kDa helicase-like protein (Fragment) n=1 Tax=Trifolium pratense TaxID=57577 RepID=A0A2K3KB46_TRIPR	-	-	-	-	-	-
Cannbio_000581	UniRef100_A0A2P5F5C3 Proton-dependent oligopeptide transporter n=1 Tax=Trema orientalis TaxID=63057 RepID=A0A2P5F5C3_9ROSA	-	-	-	-	-	-
Cannbio_000582	UniRef100_D1YGT1 Uncharacterized protein n=1 Tax=Lactobacillus gasseri 224-1 TaxID=679196 RepID=D1YGT1_LACGS	-	-	-	-	-	-
Cannbio_000583	UniRef100_A0A2P5B809 Calmodulin-binding family protein n=1 Tax=Parasponia andersonii TaxID=3476 RepID=A0A2P5B809_PARAD	-	-	-	-	-	-
Cannbio_000584	UniRef100_UPI00053F57CE cellulose synthase A catalytic subunit 8 [UDP-forming] n=1 Tax=Beta vulgaris subsp. vulgaris TaxID=3555 RepID=UPI00053F57CE	-	-	-	-	-	-
Cannbio_000585	UniRef100_UPI000579C857 serine/threonine-protein kinase 16-like n=1 Tax=Populus euphratica TaxID=75702 RepID=UPI000579C857	-	-	-	-	-	-
Cannbio_000586	UniRef100_UPI000CECF0FF NADP-dependent malic enzyme n=1 Tax=Morus notabilis TaxID=981085 RepID=UPI000CECF0FF	-	-	-	-	-	-
Cannbio_000587	UniRef100_A0A2P5DZG6 Universal stress protein n=1 Tax=Parasponia andersonii TaxID=3476 RepID=A0A2P5DZG6_PARAD	-	-	-	-	-	-
Cannbio_000588	UniRef100_A0A2P5DQA3 Rho GTPase-activating protein n=1 Tax=Parasponia andersonii TaxID=3476 RepID=A0A2P5DQA3_PARAD	-	-	-	-	-	-
Cannbio_000589	UniRef100_UPI00057AD6D1 RING-H2 finger protein ATL16-like n=1 Tax=Elaeis guineensis var. tenera TaxID=51953 RepID=UPI00057AD6D1	-	-	-	-	-	-
Cannbio_000590	UniRef100_UPI00077E7BC7 protein transport protein Sec24-like At4g32640 n=1 Tax=Ziziphus jujuba TaxID=326968 RepID=UPI00077E7BC7	-	-	-	-	-	-
Cannbio_000591	UniRef100_Q6Q4I0 Glutamate decarboxylase (Fragment) n=1 Tax=Brassica juncea TaxID=3707 RepID=Q6Q4I0_BRAJU	-	-	-	-	-	-
Cannbio_000592	UniRef100_M5XDZ1 Uncharacterized protein n=32 Tax=Mesangiospermae TaxID=1437183 RepID=M5XDZ1_PRUPE	-	-	-	-	-	-
Cannbio_000593	UniRef100_A0A2P5FMM1 F-box domain containing protein n=1 Tax=Trema orientalis TaxID=63057 RepID=A0A2P5FMM1_9ROSA	-	-	-	-	-	-
Cannbio_000594	UniRef100_F2DXB0 Ribosomal protein n=1 Tax=Hordeum vulgare subsp. vulgare TaxID=112509 RepID=F2DXB0_HORVV	-	-	-	-	-	-
Cannbio_000595	UniRef100_A0A2K3NJV0 Copia-type polyprotein n=1 Tax=Trifolium pratense TaxID=57577 RepID=A0A2K3NJV0_TRIPR	-	-	-	-	-	-
Cannbio_000596	UniRef100_W9QQL4 Putative methionine--tRNA ligase n=1 Tax=Morus notabilis TaxID=981085 RepID=W9QQL4_9ROSA	-	-	-	-	-	-
Cannbio_000597	UniRef100_A0A2P5C806 Bidirectional sugar transporter SWEET n=1 Tax=Parasponia andersonii TaxID=3476 RepID=A0A2P5C806_PARAD	-3.62662	-3.61829	-4.47397	-	-	-
Cannbio_000598	UniRef100_A0A2P5DGI3 Peptidase n=1 Tax=Trema orientalis TaxID=63057 RepID=A0A2P5DGI3_9ROSA	-	-	-	-	-	-
Cannbio_000599	UniRef100_A0A2P5FMK3 Serine/threonine protein kinase n=1 Tax=Trema orientalis TaxID=63057 RepID=A0A2P5FMK3_9ROSA	-	-	-	-	-	-
Cannbio_000600	UniRef100_A0A2P6SEQ9 Putative leucine-rich repeat domain, L domain-containing protein n=1 Tax=Rosa chinensis TaxID=74649 RepID=A0A2P6SEQ9_ROSCH	-	-	-	-	-	-
Cannbio_000601	UniRef100_A0A0P6B391 Uncharacterized protein n=1 Tax=Daphnia magna TaxID=35525 RepID=A0A0P6B391_9CRUS	-	-	-	-	-	-
Cannbio_000602	UniRef100_A0A199UTV6 Uncharacterized protein n=2 Tax=Ananas comosus TaxID=4615 RepID=A0A199UTV6_ANACO	-	-	-	-	-	-
Cannbio_000603	UniRef100_M1AWR0 Uncharacterized protein n=1 Tax=Solanum tuberosum TaxID=4113 RepID=M1AWR0_SOLTU	-	-	-	-	-	-
Cannbio_000604	UniRef100_A0A2P5F3H8 Myc-type, basic helix-loop-helix (BHLH) domain containing protein n=1 Tax=Trema orientalis TaxID=63057 RepID=A0A2P5F3H8_9ROSA	-	-	3.25404	-	-	-
Cannbio_000605	UniRef100_A0A2P5B3H3 Uncharacterized protein n=1 Tax=Parasponia andersonii TaxID=3476 RepID=A0A2P5B3H3_PARAD	-	-	-	-	-	-
Cannbio_000606	UniRef100_A0A2P5D2A3 Parvalbumin n=1 Tax=Trema orientalis TaxID=63057 RepID=A0A2P5D2A3_9ROSA	-	-	-	-	-	-
Cannbio_000607	UniRef100_UPI000D627A74 uncharacterized protein LOC112527050 isoform X2 n=1 Tax=Cynara cardunculus var. scolymus TaxID=59895 RepID=UPI000D627A74	-	-	-2.27264	-	-2.25275	-
Cannbio_000608	UniRef100_A0A2P5FIB0 Nuclease domain-containing protein n=1 Tax=Trema orientalis TaxID=63057 RepID=A0A2P5FIB0_9ROSA	-	-	-	-	-	-
Cannbio_000609	UniRef100_A0A2P5BS28 Non-specific lipid-transfer protein n=1 Tax=Parasponia andersonii TaxID=3476 RepID=A0A2P5BS28_PARAD	-	-2.28568	-2.83563	-	-	-
Cannbio_000610	UniRef100_W9S7A9 Uncharacterized protein n=1 Tax=Morus notabilis TaxID=981085 RepID=W9S7A9_9ROSA	-	-	-	-	-	-
Cannbio_000611	UniRef100_A0A2P5A621 Transferase n=1 Tax=Parasponia andersonii TaxID=3476 RepID=A0A2P5A621_PARAD	-	-	-	-	-	-
Cannbio_000612	UniRef100_Q9XG90 Chlorophyll a-b binding protein, chloroplastic (Fragment) n=2 Tax=Mesangiospermae TaxID=1437183 RepID=Q9XG90_PETHY	-	-	-	-	-	-
Cannbio_000613	UniRef100_A0A067FFG1 Uncharacterized protein n=1 Tax=Citrus sinensis TaxID=2711 RepID=A0A067FFG1_CITSI	-	-	-	-	-	-
Cannbio_000614	UniRef100_A0A2P5FSV5 Ninja-like protein n=1 Tax=Trema orientalis TaxID=63057 RepID=A0A2P5FSV5_9ROSA	-	-	-	-	-	-
Cannbio_000615	UniRef100_A0A2P5B3D3 Pentatricopeptide repeat n=1 Tax=Parasponia andersonii TaxID=3476 RepID=A0A2P5B3D3_PARAD	-	-	-	-	-	-
Cannbio_000616	UniRef100_G8FGP7 Ketol-acid reductoisomerase (Fragment) n=1 Tax=Elaeis guineensis var. tenera TaxID=51953 RepID=G8FGP7_ELAGV	-	-	-	-	-	-
Cannbio_000617	UniRef100_A0A2K3KB46 U5 small nuclear ribonucleoprotein 200 kDa helicase-like protein (Fragment) n=1 Tax=Trifolium pratense TaxID=57577 RepID=A0A2K3KB46_TRIPR	-	-	-	-	-	-
Cannbio_000618	UniRef100_A0A2P5FCS2 Aldo/keto reductase/potassium channel subunit beta (Fragment) n=1 Tax=Trema orientalis TaxID=63057 RepID=A0A2P5FCS2_9ROSA	-	-	-	-	-	-
Cannbio_000619	UniRef100_A0A1U7ZFN0 Pyrophosphate--fructose 6-phosphate 1-phosphotransferase subunit beta n=1 Tax=Nelumbo nucifera TaxID=4432 RepID=A0A1U7ZFN0_NELNU	-	-	-	-	-	-
Cannbio_000620	UniRef100_A0A2P5FGQ7 ETC complex I subunit n=1 Tax=Trema orientalis TaxID=63057 RepID=A0A2P5FGQ7_9ROSA	-	-	-	-	-	-
Cannbio_000621	UniRef100_A0A0S3TDR8 Uncharacterized protein n=1 Tax=Vigna angularis var. angularis TaxID=157739 RepID=A0A0S3TDR8_PHAAN	-	-	-	-	-	-
Cannbio_000622	UniRef100_UPI0007AF61FD photosystem II core complex proteins psbY, chloroplastic n=1 Tax=Arachis ipaensis TaxID=130454 RepID=UPI0007AF61FD	-	-	2.59313	-	-	-
Cannbio_000623	UniRef100_A0A1J6IC81 Uncharacterized protein (Fragment) n=1 Tax=Nicotiana attenuata TaxID=49451 RepID=A0A1J6IC81_NICAT	-	-	-	-	-	-
Cannbio_000624	UniRef100_A0A061EG46 Transmembrane 9 superfamily member (Fragment) n=1 Tax=Theobroma cacao TaxID=3641 RepID=A0A061EG46_THECC	-	-	-	-	-	-
Cannbio_000625	UniRef100_UPI000CED15D6 oligouridylate-binding protein 1 isoform X2 n=1 Tax=Morus notabilis TaxID=981085 RepID=UPI000CED15D6	-	-	-	-	-	-
Cannbio_000626	UniRef100_A0A2P5ADS9 Succinylglutamate-semialdehyde dehydrogenase n=1 Tax=Parasponia andersonii TaxID=3476 RepID=A0A2P5ADS9_PARAD	-	-	-	-	-	-
Cannbio_000627	UniRef100_A0A2I0B6H1 Retrovirus-related Pol polyprotein from transposon TNT 1-94 n=1 Tax=Apostasia shenzhenica TaxID=1088818 RepID=A0A2I0B6H1_9ASPA	-	-	-	-	-	-
Cannbio_000628	UniRef100_A0A2N9IMV1 Uncharacterized protein n=1 Tax=Fagus sylvatica TaxID=28930 RepID=A0A2N9IMV1_FAGSY	-	-	-	-	-	-
Cannbio_000629	UniRef100_A0A2P5D7F0 Mini-chromosome maintenance protein n=1 Tax=Parasponia andersonii TaxID=3476 RepID=A0A2P5D7F0_PARAD	-	-	-	-	-	-
Cannbio_000630	UniRef100_A0A2P5API2 Tetratricopeptide-like helical domain containing protein n=1 Tax=Trema orientalis TaxID=63057 RepID=A0A2P5API2_9ROSA	-	-	-2.59858	-	-2.70551	-2.08405
Cannbio_000631	UniRef100_A0A2P5BC83 UDP-glucuronosyl/UDP-glucosyltransferase (Fragment) n=1 Tax=Parasponia andersonii TaxID=3476 RepID=A0A2P5BC83_PARAD	-	-	-	-	-	-
Cannbio_000632	UniRef100_A0A2P5FSY2 Sugar/inositol transporter n=1 Tax=Trema orientalis TaxID=63057 RepID=A0A2P5FSY2_9ROSA	-	-	-	-	-	-
Cannbio_000633	UniRef100_A0A067ER06 Uncharacterized protein (Fragment) n=1 Tax=Citrus sinensis TaxID=2711 RepID=A0A067ER06_CITSI	2.72871	2.72798	2.61044	-	-	-
Cannbio_000634	UniRef100_A0A2P5DKU8 Endonuclease/exonuclease/phosphatase n=1 Tax=Parasponia andersonii TaxID=3476 RepID=A0A2P5DKU8_PARAD	-	-	-	-	-	-
Cannbio_000635	UniRef100_A0A2I4FCB5 ubiquitin-conjugating enzyme E2-17 kDa-like n=1 Tax=Juglans regia TaxID=51240 RepID=A0A2I4FCB5_9ROSI	-	-	-	-	-	-
Cannbio_000636	UniRef100_A0A2P5B2L1 Filament-like protein n=1 Tax=Parasponia andersonii TaxID=3476 RepID=A0A2P5B2L1_PARAD	-	-	-	-	-	-
Cannbio_000637	UniRef100_A0A2P5B682 Protein Networked (NET), actin-binding (NAB) domain containing protein n=1 Tax=Parasponia andersonii TaxID=3476 RepID=A0A2P5B682_PARAD	-	-	-	-	-	-
Cannbio_000638	UniRef100_A0A2K3K1E2 Transport protein SEC61 subunit alpha-like n=4 Tax=fabids TaxID=91835 RepID=A0A2K3K1E2_TRIPR	-	-	-	-	-	-
Cannbio_000639	UniRef100_UPI000C0451C3 aconitate hydratase, cytoplasmic-like isoform X1 n=1 Tax=Durio zibethinus TaxID=66656 RepID=UPI000C0451C3	-	-	-	-	-	-
Cannbio_000640	UniRef100_A0A2P5CX50 Uncharacterized protein n=1 Tax=Parasponia andersonii TaxID=3476 RepID=A0A2P5CX50_PARAD	-	-	-	-	-	-
Cannbio_000641	UniRef100_A0A2P5CX50 Uncharacterized protein n=1 Tax=Parasponia andersonii TaxID=3476 RepID=A0A2P5CX50_PARAD	-	-	-	-	-	-
Cannbio_000642	UniRef100_A0A2C9VBL7 Uncharacterized protein n=1 Tax=Manihot esculenta TaxID=3983 RepID=A0A2C9VBL7_MANES	-	-	-	-	-	-
Cannbio_000643	UniRef100_A0A2P5BCG7 Glycoside hydrolase n=1 Tax=Parasponia andersonii TaxID=3476 RepID=A0A2P5BCG7_PARAD	-	-	-	-	-	-
Cannbio_000644	UniRef100_A0A2P5EXY7 Protein kinase-like domain containing protein n=1 Tax=Trema orientalis TaxID=63057 RepID=A0A2P5EXY7_9ROSA	-	-	-	-	-	-
Cannbio_000645	UniRef100_M1BN49 Uncharacterized protein n=1 Tax=Solanum tuberosum TaxID=4113 RepID=M1BN49_SOLTU	-	-	-	2.05386	-	-
Cannbio_000646	UniRef100_A0A2P5C704 4-coumarate-CoA ligase n=1 Tax=Parasponia andersonii TaxID=3476 RepID=A0A2P5C704_PARAD	-	-	-	-	-	-
Cannbio_000647	UniRef100_A0A0E0FW52 Uncharacterized protein n=2 Tax=Oryza TaxID=4527 RepID=A0A0E0FW52_ORYNI	-	-	-	-	-	-
Cannbio_000648	UniRef100_Q05H68 Cytochrome c biogenesis protein n=1 Tax=Helianthus annuus TaxID=4232 RepID=Q05H68_HELAN	-2.05275	-	-	-	-	-
Cannbio_000649	UniRef100_A0A2P5C6D1 Methionyl-tRNA synthetase n=1 Tax=Parasponia andersonii TaxID=3476 RepID=A0A2P5C6D1_PARAD	-	-	-	-	-	-
Cannbio_000650	UniRef100_UPI0005FB4B54 uncharacterized protein LOC105636752 n=1 Tax=Jatropha curcas TaxID=180498 RepID=UPI0005FB4B54	-	-	-	-	-	-
Cannbio_000651	UniRef100_A0A2P5ACT2 Cdk-activating kinase assembly factor n=1 Tax=Parasponia andersonii TaxID=3476 RepID=A0A2P5ACT2_PARAD	-	-	-	-	-	-
Cannbio_000652	UniRef100_A0A2P2KJK3 Uncharacterized protein n=2 Tax=Rhizophora mucronata TaxID=61149 RepID=A0A2P2KJK3_RHIMU	-	-	-	-	-	-
Cannbio_000653	UniRef100_A0A2P5FZK1 Modification methylase HemK n=1 Tax=Trema orientalis TaxID=63057 RepID=A0A2P5FZK1_9ROSA	-	-	-	-	-	-
Cannbio_000654	UniRef100_M5XCC2 Probable tRNA N6-adenosine threonylcarbamoyltransferase, mitochondrial n=1 Tax=Prunus persica TaxID=3760 RepID=M5XCC2_PRUPE	-	-	-	-	-	-
Cannbio_000655	UniRef100_M1BSD0 Uncharacterized protein n=1 Tax=Solanum tuberosum TaxID=4113 RepID=M1BSD0_SOLTU	-	-	-	-	-	-
Cannbio_000656	UniRef100_A0A2P5BPT6 Wall-associated receptor kinase n=1 Tax=Trema orientalis TaxID=63057 RepID=A0A2P5BPT6_9ROSA	-	-	-	-	-	-
Cannbio_000657	UniRef100_A0A0D2LRR6 Uncharacterized protein n=1 Tax=Gossypium raimondii TaxID=29730 RepID=A0A0D2LRR6_GOSRA	-	-	-	-	-	-
Cannbio_000658	UniRef100_A0A2P5AXU1 Pectin acetylesterase n=1 Tax=Trema orientalis TaxID=63057 RepID=A0A2P5AXU1_9ROSA	-	-	-	-	-	-
Cannbio_000659	UniRef100_A0A2P5BS46 Non-specific lipid-transfer protein n=1 Tax=Parasponia andersonii TaxID=3476 RepID=A0A2P5BS46_PARAD	-	-	-	-	-	-
Cannbio_000660	UniRef100_UPI000CED4787 eukaryotic translation initiation factor 2 subunit beta n=1 Tax=Morus notabilis TaxID=981085 RepID=UPI000CED4787	-	-	-	-	-	-
Cannbio_000661	UniRef100_I6XT51 Betv1-like protein n=1 Tax=Cannabis sativa TaxID=3483 RepID=I6XT51_CANSA	-	-	-	-	-	-
Cannbio_000662	UniRef100_W9QWL8 Small ubiquitin-related modifier n=1 Tax=Morus notabilis TaxID=981085 RepID=W9QWL8_9ROSA	-	-	-	-	-	-
Cannbio_000663	UniRef100_A0A067EBQ9 Uncharacterized protein (Fragment) n=1 Tax=Citrus sinensis TaxID=2711 RepID=A0A067EBQ9_CITSI	-	-	-	-	-	-
Cannbio_000664	UniRef100_A0A2P5FH78 Cdk-activating kinase assembly factor n=1 Tax=Trema orientalis TaxID=63057 RepID=A0A2P5FH78_9ROSA	-	-	-	-	-	-
Cannbio_000665	UniRef100_A0A2P5DD67 LRR domain containing protein n=1 Tax=Trema orientalis TaxID=63057 RepID=A0A2P5DD67_9ROSA	-	-	-	-	-	-
Cannbio_000666	UniRef100_A0A2P5DD67 LRR domain containing protein n=1 Tax=Trema orientalis TaxID=63057 RepID=A0A2P5DD67_9ROSA	-	-	-	-	-	-
Cannbio_000667	UniRef100_U5E2Y0 Uncharacterized protein (Fragment) n=1 Tax=Nocardia asteroides NBRC 15531 TaxID=1110697 RepID=U5E2Y0_NOCAS	-	-	-	-	-	-
Cannbio_000668	UniRef100_A0A2P5ARJ5 Xanthine dehydrogenase C subunit n=1 Tax=Parasponia andersonii TaxID=3476 RepID=A0A2P5ARJ5_PARAD	-	-	-	-	-	-
Cannbio_000669	UniRef100_A5BK17 Uncharacterized protein n=1 Tax=Vitis vinifera TaxID=29760 RepID=A5BK17_VITVI	-	-3.06078	-3.69292	-	-3.70009	-
Cannbio_000670	UniRef100_A5BK17 Uncharacterized protein n=1 Tax=Vitis vinifera TaxID=29760 RepID=A5BK17_VITVI	-	-	-3.45	-	-	-
Cannbio_000671	UniRef100_UPI000CED4CAD uncharacterized protein LOC112093922 n=1 Tax=Morus notabilis TaxID=981085 RepID=UPI000CED4CAD	-	-	-	-	-	-
Cannbio_000672	UniRef100_A0A2P5ENM2 Ribose 5-phosphate isomerase, type A n=1 Tax=Trema orientalis TaxID=63057 RepID=A0A2P5ENM2_9ROSA	-	-	-	-	-	-
Cannbio_000673	UniRef100_A0A2P5AW64 HAD-superfamily hydrolase, subfamily IIB n=1 Tax=Trema orientalis TaxID=63057 RepID=A0A2P5AW64_9ROSA	-	-	-	-	-	-
Cannbio_000674	UniRef100_A0A2P5FQS6 Serine/threonine protein kinase n=1 Tax=Trema orientalis TaxID=63057 RepID=A0A2P5FQS6_9ROSA	-	-	-	-	-	-
Cannbio_000675	UniRef100_A0A2P5F9I3 Universal stress protein n=1 Tax=Trema orientalis TaxID=63057 RepID=A0A2P5F9I3_9ROSA	-	-	-	-	-	-
Cannbio_000676	UniRef100_UPI000C1D681F heat shock 70 kDa protein 6, chloroplastic-like n=1 Tax=Olea europaea var. sylvestris TaxID=158386 RepID=UPI000C1D681F	-	-	-	-	-	-
Cannbio_000677	UniRef100_UPI00077E490F protein RER1A-like n=1 Tax=Ziziphus jujuba TaxID=326968 RepID=UPI00077E490F	-	-	-	-	-	-
Cannbio_000678	UniRef100_A0A2N9HGL8 Uncharacterized protein n=1 Tax=Fagus sylvatica TaxID=28930 RepID=A0A2N9HGL8_FAGSY	-	-	-4.40873	-	-	-
Cannbio_000679	UniRef100_A0A2P5FWU1 Aspartic peptidase (Fragment) n=1 Tax=Trema orientalis TaxID=63057 RepID=A0A2P5FWU1_9ROSA	-	-	-	-	-	-
Cannbio_000680	UniRef100_A0A2P5EW70 Glycoside hydrolase n=1 Tax=Trema orientalis TaxID=63057 RepID=A0A2P5EW70_9ROSA	-	-	-	-	-	-
Cannbio_000681	UniRef100_A0A2P5DN25 Reticulon-like protein n=1 Tax=Parasponia andersonii TaxID=3476 RepID=A0A2P5DN25_PARAD	-	-	-	-	-	-
Cannbio_000682	UniRef100_A0A2P5E792 TPX2, C-terminal n=1 Tax=Trema orientalis TaxID=63057 RepID=A0A2P5E792_9ROSA	-	-	-	-	-	-
Cannbio_000683	UniRef100_A0A2P5EKS9 NDRG n=1 Tax=Trema orientalis TaxID=63057 RepID=A0A2P5EKS9_9ROSA	-	-	3.76272	-	-	-
Cannbio_000684	UniRef100_M5W4K4 Uncharacterized protein n=2 Tax=Prunus persica TaxID=3760 RepID=M5W4K4_PRUPE	-	-	-	-	-	-
Cannbio_000685	UniRef100_A0A2P5BEH3 Lon protease homolog 2, peroxisomal n=1 Tax=Parasponia andersonii TaxID=3476 RepID=A0A2P5BEH3_PARAD	-	-	-	-	-	-
Cannbio_000686	UniRef100_UPI000CED48D5 serine/threonine-protein phosphatase PP1 isozyme 2 isoform X2 n=1 Tax=Morus notabilis TaxID=981085 RepID=UPI000CED48D5	-	-	-	-	-	-
Cannbio_000687	UniRef100_A0A199VZ01 Asparagine synthetase (Glutamine-hydrolyzing) n=1 Tax=Ananas comosus TaxID=4615 RepID=A0A199VZ01_ANACO	-	-	-	-	-	-
Cannbio_000688	UniRef100_A0A2U1NE90 Uncharacterized protein n=1 Tax=Artemisia annua TaxID=35608 RepID=A0A2U1NE90_ARTAN	-	-	-	-	-	-
Cannbio_000689	UniRef100_A0A118JV08 Ubiquitin-conjugating enzyme, active site-containing protein (Fragment) n=1 Tax=Cynara cardunculus var. scolymus TaxID=59895 RepID=A0A118JV08_CYNCS	-	-	-	-	-	-
Cannbio_000690	UniRef100_A0A2P5EVR1 Splicing factor-like protein n=1 Tax=Trema orientalis TaxID=63057 RepID=A0A2P5EVR1_9ROSA	-	-	-	-	-	-
Cannbio_000691	UniRef100_D7T1C1 Uncharacterized protein n=1 Tax=Vitis vinifera TaxID=29760 RepID=D7T1C1_VITVI	-	-	-	-	-	-
Cannbio_000692	UniRef100_A0A2P5DI03 AP2/ERF transcription factor n=1 Tax=Parasponia andersonii TaxID=3476 RepID=A0A2P5DI03_PARAD	-	-	-	-	-	-
Cannbio_000693	UniRef100_A0A2P5EYD5 GPCR, family 2, CD97 antigen n=1 Tax=Trema orientalis TaxID=63057 RepID=A0A2P5EYD5_9ROSA	-	-	-	-	-	-
Cannbio_000694	UniRef100_UPI000B78C530 RNA polymerase I-specific transcription initiation factor RRN3-like isoform X1 n=2 Tax=Hevea brasiliensis TaxID=3981 RepID=UPI000B78C530	-	-	-	-	-	-
Cannbio_000695	UniRef100_A0A2K1X6M2 Ribulose bisphosphate carboxylase small chain n=1 Tax=Populus trichocarpa TaxID=3694 RepID=A0A2K1X6M2_POPTR	-	-	-	-	-	-
Cannbio_000696	UniRef100_A0A2P5FMU0 IQ motif, EF-hand binding site n=1 Tax=Trema orientalis TaxID=63057 RepID=A0A2P5FMU0_9ROSA	-	-	-	-	-	-
Cannbio_000697	UniRef100_UPI000CED075D ubiquitin-conjugating enzyme E2 10-like n=1 Tax=Morus notabilis TaxID=981085 RepID=UPI000CED075D	-	-	-	-	-	-
Cannbio_000698	UniRef100_A0A2P5A610 Longin domain containing protein n=1 Tax=Parasponia andersonii TaxID=3476 RepID=A0A2P5A610_PARAD	-	-	-	-	-	-
Cannbio_000699	UniRef100_A0A2P5EYE5 Zinc finger transcription factor n=1 Tax=Trema orientalis TaxID=63057 RepID=A0A2P5EYE5_9ROSA	-	-	-	-	-	-
Cannbio_000700	UniRef100_I3S654 Uncharacterized protein n=1 Tax=Lotus japonicus TaxID=34305 RepID=I3S654_LOTJA	-	-	-	-	-	-
Cannbio_000701	UniRef100_A0A2P5CNT0 Aspartic peptidase n=1 Tax=Parasponia andersonii TaxID=3476 RepID=A0A2P5CNT0_PARAD	-	-	-	-	-	-
Cannbio_000702	UniRef100_A0A2P5CJ45 D-ribose-binding periplasmic protein n=1 Tax=Parasponia andersonii TaxID=3476 RepID=A0A2P5CJ45_PARAD	-	-	-	-	-	-
Cannbio_000703	UniRef100_A0A2P5C1K5 Glyoxalase-like domain containing protein n=1 Tax=Trema orientalis TaxID=63057 RepID=A0A2P5C1K5_9ROSA	-	-	-	-	-	-
Cannbio_000704	UniRef100_W9SI76 Magnesium-protoporphyrin IX monomethyl ester [oxidative] cyclase n=1 Tax=Morus notabilis TaxID=981085 RepID=W9SI76_9ROSA	-	-	-	-	-	-
Cannbio_000705	UniRef100_W9S3Z3 Thioredoxin H-type 1 n=2 Tax=Morus notabilis TaxID=981085 RepID=W9S3Z3_9ROSA	-	-	-	-	-	-
Cannbio_000706	UniRef100_A0A151TU83 Omega-6 fatty acid desaturase, endoplasmic reticulum isozyme 2 n=2 Tax=Cajanus cajan TaxID=3821 RepID=A0A151TU83_CAJCA	-	-	-	-	-	-
Cannbio_000707	UniRef100_A5AGY3 Uncharacterized protein n=1 Tax=Vitis vinifera TaxID=29760 RepID=A5AGY3_VITVI	-	-	-	-	-	-
Cannbio_000708	UniRef100_A5AGY3 Uncharacterized protein n=1 Tax=Vitis vinifera TaxID=29760 RepID=A5AGY3_VITVI	-	-	-	-	-	-
Cannbio_000709	UniRef100_F6HD54 Uncharacterized protein (Fragment) n=2 Tax=Vitis vinifera TaxID=29760 RepID=F6HD54_VITVI	-	-	-	-	-	-
Cannbio_000710	UniRef100_A0A2P5FQI9 Tyrosine-protein kinase n=1 Tax=Trema orientalis TaxID=63057 RepID=A0A2P5FQI9_9ROSA	-	-	-	-	-	-
Cannbio_000711	UniRef100_UPI00077E42C5 frataxin, mitochondrial-like n=1 Tax=Ziziphus jujuba TaxID=326968 RepID=UPI00077E42C5	-	-	-	-	-	-
Cannbio_000712	UniRef100_B9RJ25 Protein disulfide-isomerase n=1 Tax=Ricinus communis TaxID=3988 RepID=B9RJ25_RICCO	-	-	-	-	-	-
Cannbio_000713	UniRef100_W6JNP6 Glycosyltransferase n=1 Tax=Humulus lupulus TaxID=3486 RepID=W6JNP6_HUMLU	-	-	-	-	-	-
Cannbio_000714	UniRef100_A0A2N9HUL9 Uncharacterized protein n=1 Tax=Fagus sylvatica TaxID=28930 RepID=A0A2N9HUL9_FAGSY	-	-	-	-	-	-
Cannbio_000715	UniRef100_W9S9J4 Uncharacterized protein n=1 Tax=Morus notabilis TaxID=981085 RepID=W9S9J4_9ROSA	-	-	-	-	-	-
Cannbio_000716	UniRef100_A0A2R6RJA9 Lecithin retinol acyltransferase n=1 Tax=Actinidia chinensis var. chinensis TaxID=1590841 RepID=A0A2R6RJA9_ACTCH	-	-	-	-	-	-
Cannbio_000717	UniRef100_A0A2P5CDU6 Aldehyde oxidase/xanthine dehydrogenase n=1 Tax=Parasponia andersonii TaxID=3476 RepID=A0A2P5CDU6_PARAD	-	-	-	-	-	-
Cannbio_000718	UniRef100_A0A2P5EUP1 P-type ATPase, subfamily IB n=1 Tax=Trema orientalis TaxID=63057 RepID=A0A2P5EUP1_9ROSA	-	-	-	-	-	-
Cannbio_000719	UniRef100_UPI000CED3EB5 vacuolar protein sorting-associated protein 52 A n=1 Tax=Morus notabilis TaxID=981085 RepID=UPI000CED3EB5	-	-	-	-	-	-
Cannbio_000720	UniRef100_A0A2P5FRX9 Peptidase n=1 Tax=Trema orientalis TaxID=63057 RepID=A0A2P5FRX9_9ROSA	-	-	-	-	-	-
Cannbio_000721	UniRef100_A0A2P5BV71 Protein kinase-like domain containing protein n=1 Tax=Parasponia andersonii TaxID=3476 RepID=A0A2P5BV71_PARAD	-	-	-	-	-	-
Cannbio_000722	UniRef100_A0A1D1XJE8 Uncharacterized protein C1093.03 (Fragment) n=1 Tax=Anthurium amnicola TaxID=1678845 RepID=A0A1D1XJE8_9ARAE	-2.25621	-	-2.10015	-	-	-
Cannbio_000723	UniRef100_I3T286 Uncharacterized protein n=1 Tax=Lotus japonicus TaxID=34305 RepID=I3T286_LOTJA	-	-	-	-	-	-
Cannbio_000724	UniRef100_A0A2P5A700 Annexin n=1 Tax=Parasponia andersonii TaxID=3476 RepID=A0A2P5A700_PARAD	-	-	-	-	-	-
Cannbio_000725	UniRef100_A0A2P5AQD6 Glycosyltransferase n=1 Tax=Parasponia andersonii TaxID=3476 RepID=A0A2P5AQD6_PARAD	-	-	-	-	-	-
Cannbio_000726	UniRef100_E7FJ37 Ubiquitin (Fragment) n=1 Tax=Nymphaea hybrid cultivar TaxID=637490 RepID=E7FJ37_9MAGN	-	-	-	-	-	-
Cannbio_000727	UniRef100_F2E5Q3 Predicted protein n=1 Tax=Hordeum vulgare subsp. vulgare TaxID=112509 RepID=F2E5Q3_HORVV	-	-	-	-	-	-
Cannbio_000728	UniRef100_A0A2P5F0G7 Uncharacterized protein n=1 Tax=Trema orientalis TaxID=63057 RepID=A0A2P5F0G7_9ROSA	-	-	-	-	-	-
Cannbio_000729	UniRef100_A0A2P5DZ54 Carboxypeptidase n=1 Tax=Parasponia andersonii TaxID=3476 RepID=A0A2P5DZ54_PARAD	-	-	-	-	-	-
Cannbio_000730	UniRef100_A0A2P5BMV5 Squalene/phytoene synthase n=1 Tax=Trema orientalis TaxID=63057 RepID=A0A2P5BMV5_9ROSA	-	-	-	-	-	-
Cannbio_000731	UniRef100_A0A2P5EL61 NB-ARC domain containing protein n=1 Tax=Trema orientalis TaxID=63057 RepID=A0A2P5EL61_9ROSA	-	-	-	-	-	-
Cannbio_000732	UniRef100_A0A2P5F8X4 Cyseine protease n=1 Tax=Trema orientalis TaxID=63057 RepID=A0A2P5F8X4_9ROSA	-	-2.17761	-	-	-	-
Cannbio_000733	UniRef100_A0A2P5AVV1 Peptidase S59, nucleoporin n=1 Tax=Parasponia andersonii TaxID=3476 RepID=A0A2P5AVV1_PARAD	-	-	-	-	-	-
Cannbio_000734	UniRef100_A0A2P5DT61 Helicase and polymerase-containing protein TEBICHI n=1 Tax=Parasponia andersonii TaxID=3476 RepID=A0A2P5DT61_PARAD	-	-	-	-	-	-
Cannbio_000735	UniRef100_A0A2P5F7D6 Oligopeptide transporter n=1 Tax=Trema orientalis TaxID=63057 RepID=A0A2P5F7D6_9ROSA	-	-	-	-	-	-
Cannbio_000736	UniRef100_A0A2P5F7D6 Oligopeptide transporter n=1 Tax=Trema orientalis TaxID=63057 RepID=A0A2P5F7D6_9ROSA	-	-	-	-	-	-
Cannbio_000737	UniRef100_A0A2P5E9U9 Aromatic-L-amino-acid decarboxylase n=1 Tax=Trema orientalis TaxID=63057 RepID=A0A2P5E9U9_9ROSA	-	-	-	-	-	-
Cannbio_000738	UniRef100_UPI000B786BB3 kinesin-like protein KIN-4A isoform X3 n=1 Tax=Hevea brasiliensis TaxID=3981 RepID=UPI000B786BB3	-	-	2.33405	-	-	-
Cannbio_000739	UniRef100_A0A2P5CLV9 Fumarylacetoacetase, C-terminal-related n=1 Tax=Parasponia andersonii TaxID=3476 RepID=A0A2P5CLV9_PARAD	-	-	-	-	-	-
Cannbio_000740	UniRef100_A0A2P5CAM5 Nucleolar protein gar2-like protein n=1 Tax=Parasponia andersonii TaxID=3476 RepID=A0A2P5CAM5_PARAD	-	-	-	-	-	-
Cannbio_000741	UniRef100_UPI000B7B203B serine--glyoxylate aminotransferase n=1 Tax=Prunus avium TaxID=42229 RepID=UPI000B7B203B	-	-	-	-	-	-
Cannbio_000742	UniRef100_A0A2P5D7N8 Splicing factor-like protein n=1 Tax=Parasponia andersonii TaxID=3476 RepID=A0A2P5D7N8_PARAD	-	-	-	-	-	-
Cannbio_000743	UniRef100_A0A1J6ID71 Photosystem ii 10 kDa polypeptide, chloroplastic n=1 Tax=Nicotiana attenuata TaxID=49451 RepID=A0A1J6ID71_NICAT	-	-	-	-	-	-
Cannbio_000744	UniRef100_UPI000510C6E0 remorin-like n=1 Tax=Pyrus x bretschneideri TaxID=225117 RepID=UPI000510C6E0	-	-	-2.07058	-	-	-
Cannbio_000745	UniRef100_A0A2P5FGR4 Glutamine cyclotransferase n=1 Tax=Trema orientalis TaxID=63057 RepID=A0A2P5FGR4_9ROSA	-	-	-	-	-	-
Cannbio_000746	UniRef100_A0A1V0QSF9 Terpene synthase n=1 Tax=Cannabis sativa TaxID=3483 RepID=A0A1V0QSF9_CANSA	-	-	-	-	-	-
Cannbio_000747	UniRef100_A0A2P5AF86 Iron-sulfur cluster assembly protein n=1 Tax=Parasponia andersonii TaxID=3476 RepID=A0A2P5AF86_PARAD	-	-	-	-	-	-
Cannbio_000748	UniRef100_A0A2P5EXJ4 CASP-like protein n=1 Tax=Trema orientalis TaxID=63057 RepID=A0A2P5EXJ4_9ROSA	-	-	-	-	-	-
Cannbio_000749	UniRef100_A0A2P5C995 Thiolase n=1 Tax=Parasponia andersonii TaxID=3476 RepID=A0A2P5C995_PARAD	-	-	-	-	-	-
Cannbio_000750	UniRef100_A0A2P4IKE1 Rubisco large subunit-binding protein subunit beta, chloroplastic n=1 Tax=Quercus suber TaxID=58331 RepID=A0A2P4IKE1_QUESU	-	-	-	-	-	-
Cannbio_000751	UniRef100_M8ADQ3 Histone H4 n=1 Tax=Triticum urartu TaxID=4572 RepID=M8ADQ3_TRIUA	-	-	2.05097	-	-	-
Cannbio_000752	UniRef100_A0A2P5B8M1 Phosphoinositide phosphatase SACs n=1 Tax=Parasponia andersonii TaxID=3476 RepID=A0A2P5B8M1_PARAD	-	-	-	-	-	-
Cannbio_000753	UniRef100_M8ADQ3 Histone H4 n=1 Tax=Triticum urartu TaxID=4572 RepID=M8ADQ3_TRIUA	-	-	-	-	-	-
Cannbio_000754	UniRef100_A0A2P5C9G9 Cellulose synthase n=1 Tax=Parasponia andersonii TaxID=3476 RepID=A0A2P5C9G9_PARAD	-2.34157	-2.44501	-2.46941	-	-	-
Cannbio_000755	UniRef100_UPI00053C8A00 transmembrane 9 superfamily member 2-like n=1 Tax=Tarenaya hassleriana TaxID=28532 RepID=UPI00053C8A00	-	-	-	-	-	-
Cannbio_000756	UniRef100_Q8GTY4 Rubisco activase (Fragment) n=1 Tax=Medicago sativa TaxID=3879 RepID=Q8GTY4_MEDSA	-	-	-	-	-	-
Cannbio_000757	UniRef100_UPI000B7994E8 respiratory burst oxidase homolog protein D n=1 Tax=Hevea brasiliensis TaxID=3981 RepID=UPI000B7994E8	-	-	-	-	-	-
Cannbio_000758	UniRef100_UPI000CED075D ubiquitin-conjugating enzyme E2 10-like n=1 Tax=Morus notabilis TaxID=981085 RepID=UPI000CED075D	-	-	-	-	-	-
Cannbio_000759	UniRef100_UPI00046D993F serine/threonine-protein kinase AtPK2/AtPK19-like isoform X2 n=1 Tax=Prunus mume TaxID=102107 RepID=UPI00046D993F	-	-	-	-	-	-
Cannbio_000760	UniRef100_A0A2P5FAF4 Uncharacterized protein n=1 Tax=Trema orientalis TaxID=63057 RepID=A0A2P5FAF4_9ROSA	-	-	2.49288	-	2.02604	-
Cannbio_000761	UniRef100_I6QLE1 Non-specific lipid-transfer protein n=1 Tax=Vitis pseudoreticulata TaxID=231512 RepID=I6QLE1_VITPS	-	-	-	-	-	-
Cannbio_000762	UniRef100_A0A103XFL9 Phosphoribulokinase n=1 Tax=Cynara cardunculus var. scolymus TaxID=59895 RepID=A0A103XFL9_CYNCS	-	-	-	-	-	-
Cannbio_000763	UniRef100_A0A2P5EZ94 PAR n=1 Tax=Trema orientalis TaxID=63057 RepID=A0A2P5EZ94_9ROSA	-	-	-	-	-	-
Cannbio_000764	UniRef100_A0A059CAM0 Uncharacterized protein n=1 Tax=Eucalyptus grandis TaxID=71139 RepID=A0A059CAM0_EUCGR	-	-	-	-	-	-
Cannbio_000765	UniRef100_A0A2P5C963 Fatty acid hydroxylase n=1 Tax=Parasponia andersonii TaxID=3476 RepID=A0A2P5C963_PARAD	-	-	-	-	-	-
Cannbio_000766	UniRef100_A0A0F7CZ95 Photosystem II subunit Q-1 n=1 Tax=Pelargonium tetragonum TaxID=122197 RepID=A0A0F7CZ95_9ROSI	-	-	-	-	-	-
Cannbio_000767	UniRef100_UPI000D0BC9EA hypothetical protein n=1 Tax=Acinetobacter baumannii TaxID=470 RepID=UPI000D0BC9EA	-	-	-	-	-	-
Cannbio_000768	UniRef100_UPI000D62B3F8 lon protease homolog 2, peroxisomal n=1 Tax=Ziziphus jujuba TaxID=326968 RepID=UPI000D62B3F8	-	-	-	-	-	-
Cannbio_000769	UniRef100_A0A2P5ACK0 Uncharacterized protein n=1 Tax=Parasponia andersonii TaxID=3476 RepID=A0A2P5ACK0_PARAD	-	-	-	-	-	-
Cannbio_000770	UniRef100_A0A0A9NSZ6 Pco142662 n=1 Tax=Arundo donax TaxID=35708 RepID=A0A0A9NSZ6_ARUDO	-	-	-	-	-	-
Cannbio_000771	UniRef100_K9JA99 Xyloglucanase inhibitor 2 n=1 Tax=Humulus lupulus TaxID=3486 RepID=K9JA99_HUMLU	-3.63754	-3.43677	-4.95489	-	-	-
Cannbio_000772	UniRef100_C6TJI8 Uncharacterized protein n=1 Tax=Glycine max TaxID=3847 RepID=C6TJI8_SOYBN	-	-	-	-	-	-
Cannbio_000773	UniRef100_C6TJI8 Uncharacterized protein n=1 Tax=Glycine max TaxID=3847 RepID=C6TJI8_SOYBN	-	-	-	-	-	-
Cannbio_000774	UniRef100_A0A2P5BQH3 GINS complex, subunit Psf n=1 Tax=Parasponia andersonii TaxID=3476 RepID=A0A2P5BQH3_PARAD	-	-	-	-	-	-
Cannbio_000775	UniRef100_A0A060QJF7 Uncharacterized protein n=1 Tax=Asaia platycodi SF2.1 TaxID=1382230 RepID=A0A060QJF7_9PROT	-	-	-	-	-	-
Cannbio_000776	UniRef100_A0A2P5BME7 Cytochrome P450, E-class, group I n=1 Tax=Parasponia andersonii TaxID=3476 RepID=A0A2P5BME7_PARAD	-	-	-	-	-	-
Cannbio_000777	UniRef100_A0A2P5FFM1 WD repeat containing protein n=1 Tax=Trema orientalis TaxID=63057 RepID=A0A2P5FFM1_9ROSA	-	-	-	-	-	-
Cannbio_000778	UniRef100_UPI0009009820 uncharacterized protein LOC109155941 n=1 Tax=Ipomoea nil TaxID=35883 RepID=UPI0009009820	-2.63466	-2.8937	-4.33042	-	-	-
Cannbio_000779	UniRef100_A0A2P5DY65 Hexosyltransferase n=1 Tax=Trema orientalis TaxID=63057 RepID=A0A2P5DY65_9ROSA	-	-	-	-	-	-
Cannbio_000780	UniRef100_U5E8T9 Uncharacterized protein n=1 Tax=Nocardia asteroides NBRC 15531 TaxID=1110697 RepID=U5E8T9_NOCAS	-	-	-	-	-	-
Cannbio_000781	UniRef100_A0A2P5AYH9 Glycosyl hydrolase n=1 Tax=Parasponia andersonii TaxID=3476 RepID=A0A2P5AYH9_PARAD	-	-	-	-	-	-
Cannbio_000782	UniRef100_A0A2P5FCH3 Lysine methyltransferase n=1 Tax=Trema orientalis TaxID=63057 RepID=A0A2P5FCH3_9ROSA	-	-	-	-	-	-
Cannbio_000783	UniRef100_W9QUL8 EH domain-containing protein 1 n=1 Tax=Morus notabilis TaxID=981085 RepID=W9QUL8_9ROSA	-	-	-	-	-	-
Cannbio_000784	UniRef100_A0A2P5B9E6 Cystathionine beta-lyase n=1 Tax=Trema orientalis TaxID=63057 RepID=A0A2P5B9E6_9ROSA	-	-	-	-	-	-
Cannbio_000785	UniRef100_A0A2P5BG06 ATP-dependent zinc metalloprotease n=1 Tax=Parasponia andersonii TaxID=3476 RepID=A0A2P5BG06_PARAD	-	-	-	-	-	-
Cannbio_000786	UniRef100_A0A2P5DJ05 U5 small nuclear ribonucleoprotein 200 kDa helicase n=1 Tax=Trema orientalis TaxID=63057 RepID=A0A2P5DJ05_9ROSA	-	-	-	-	-	-
Cannbio_000787	UniRef100_A0A2P5DJ05 U5 small nuclear ribonucleoprotein 200 kDa helicase n=1 Tax=Trema orientalis TaxID=63057 RepID=A0A2P5DJ05_9ROSA	-	-	-	-	-	-
Cannbio_000788	UniRef100_A0A2K4YF44 Uncharacterized protein (Fragment) n=1 Tax=Mycobacterium ahvazicum TaxID=1964395 RepID=A0A2K4YF44_9MYCO	-	-	-	-	-	-
Cannbio_000789	UniRef100_A0A2P5B6B1 Myb/SANT-like domain containing protein n=1 Tax=Parasponia andersonii TaxID=3476 RepID=A0A2P5B6B1_PARAD	-	-	-	-	-	-
Cannbio_000790	UniRef100_E1CJ65 Dehydration responsive protein (Fragment) n=1 Tax=Corchorus olitorius TaxID=93759 RepID=E1CJ65_9ROSI	-	-	-	-	-	-
Cannbio_000791	UniRef100_A0A2P5AU61 Uncharacterized protein n=1 Tax=Parasponia andersonii TaxID=3476 RepID=A0A2P5AU61_PARAD	-	-	-	-	-	-
[truncated: 63,936 more rows]
