# Supplementary material for: Generation of a Comprehensive Transcriptome Atlas and Transcriptome Dynamics in Medicinal Cannabis
Source: Sci Rep. 2019 Nov 12;9:16583. doi: 10.1038/s41598-019-53023-6 (PMC6851104; doi:10.1038/s41598-019-53023-6)
Supplement: Supplementary file 2 — Supplementary Information [file 41598_2019_53023_MOESM2_ESM.zip › Supplementary Table S7.xlsx]

## Sheet: Table S7
Supplementary Table S7: BLAST results of Cannbio assembly to genes involved in terpene and cannabinoid synthesis.
Query	Reference		%_identity	alignment_length	mismatches	gap_openings	q_start	q_end	s_start	s_end	e_value	bit_score
Cannbio_059042	KY014575.1	>KY014575.1 Cannabis sativa CMK mRNA, partial cds	100	685	0	0	3568	4252	784	100	0	1266
Cannbio_064544	KY014580.1	>KY014580.1 Cannabis sativa FPPS2 mRNA, partial cds	100	549	0	0	314	862	319	867	0	1014
Cannbio_064558	KY014576.1	>KY014576.1 Cannabis sativa DXPS1 mRNA, partial cds	99.36	1727	11	0	2385	4111	2193	467	0	3129
Cannbio_053276	KY014563.1	>KY014563.1 Cannabis sativa isolate Finola_CsTPS6 terpene synthase mRNA, complete cds	98.77	1782	20	2	211	1991	1785	5	0	3168
Cannbio_053439	KY014555.1	>KY014555.1 Cannabis sativa isolate Finola_TPS9 terpene synthase mRNA, complete cds	93.8	468	25	4	901	1366	782	317	0	701
Cannbio_054187	KY014579.1	>KY014579.1 Cannabis sativa HDR mRNA, partial cds	100	1224	0	0	392	1615	1	1224	0	2261
Cannbio_054286	KY014566.1	>KY014566.1 Cannabis sativa MPDC mRNA, partial cds	99.17	1326	7	2	583	1904	1368	43	0	2385
Cannbio_055951	KY014568.1	>KY014568.1 Cannabis sativa DXR mRNA, partial cds	99.65	1419	5	0	557	1975	1	1419	0	2593
Cannbio_056731	KY014577.1	>KY014577.1 Cannabis sativa DXS2 mRNA, partial cds	99.87	1510	2	0	633	2142	1510	1	0	2778
Cannbio_057381	KY014572.1	>KY014572.1 Cannabis sativa HMGR1 mRNA, partial cds	99.59	1719	7	0	288	2006	1	1719	0	3136
Cannbio_058053	KY014580.1	>KY014580.1 Cannabis sativa FPPS2 mRNA, partial cds	98.63	73	1	0	1	73	663	591	1e-32	130
Cannbio_059384	KY014579.1	>KY014579.1 Cannabis sativa HDR mRNA, partial cds	98.86	350	4	0	1	350	832	483	0	625
Cannbio_063765	KY014581.1	>KY014581.1 Cannabis sativa PMK mRNA, partial cds	99.86	1458	2	0	458	1915	1	1458	0	2682
Cannbio_017360	KY014567.1	>KY014567.1 Cannabis sativa GPPS small subunit mRNA, partial cds	100	190	0	0	51	240	23	212	1e-99	351
Cannbio_017376	KY014558.1	>KY014558.1 Cannabis sativa isolate Purple_Kush_TPS13 terpene synthase mRNA, complete cds	97.08	240	7	0	1	240	508	747	9e-116	405
Cannbio_017410	KY014564.1	>KY014564.1 Cannabis sativa isolate Finola_TPS4 terpene synthase mRNA, complete cds	98.33	240	4	0	1	240	1363	1124	8e-121	422
Cannbio_017740	KY014580.1	>KY014580.1 Cannabis sativa FPPS2 mRNA, partial cds	97.93	241	5	0	1	241	932	692	1e-119	418
Cannbio_017769	KY014575.1	>KY014575.1 Cannabis sativa CMK mRNA, partial cds	98.34	241	4	0	1	241	476	716	2e-121	424
Cannbio_018129	KY014556.1	>KY014556.1 Cannabis sativa isolate Finola_TPS8 terpene synthase mRNA, complete cds	98.76	242	3	0	1	242	834	1075	1e-123	431
Cannbio_018173	KY014582.1	>KY014582.1 Cannabis sativa HMGS mRNA, partial cds	97.11	242	7	0	1	242	839	1080	7e-117	409
Cannbio_018250	KY014567.1	>KY014567.1 Cannabis sativa GPPS small subunit mRNA, partial cds	97.52	242	6	0	1	242	88	329	1e-118	414
Cannbio_018380	KY014553.1	>KY014553.1 Cannabis sativa HMGR2 mRNA, partial cds	98.35	243	4	0	1	243	642	400	2e-122	427
Cannbio_018396	KY014580.1	>KY014580.1 Cannabis sativa FPPS2 mRNA, partial cds	98.36	244	3	1	1	243	825	582	2e-122	427
Cannbio_018592	KY014578.1	>KY014578.1 Cannabis sativa MCT mRNA, partial cds	98.69	153	2	0	1	153	183	335	9e-76	272
Cannbio_018651	KY014576.1	>KY014576.1 Cannabis sativa DXPS1 mRNA, partial cds	98.35	243	4	0	1	243	102	344	2e-122	427
Cannbio_018744	KY014556.1	>KY014556.1 Cannabis sativa isolate Finola_TPS8 terpene synthase mRNA, complete cds	95.49	244	9	2	1	243	1572	1330	9e-111	388
Cannbio_019108	KY014576.1	>KY014576.1 Cannabis sativa DXPS1 mRNA, partial cds	94.69	245	2	5	1	244	448	682	3e-105	370
Cannbio_019155	KY014570.1	>KY014570.1 Cannabis sativa HDS mRNA, partial cds	98.36	122	2	0	1	122	122	1	2e-58	215
Cannbio_019267	KY014563.1	>KY014563.1 Cannabis sativa isolate Finola_CsTPS6 terpene synthase mRNA, complete cds	87.19	242	17	5	1	241	237	465	6e-73	263
Cannbio_019291	KY014566.1	>KY014566.1 Cannabis sativa MPDC mRNA, partial cds	98.37	245	4	0	1	245	780	536	1e-123	431
Cannbio_019445	KY014557.1	>KY014557.1 Cannabis sativa isolate Finola_TPS1 terpene synthase mRNA, complete cds	96.33	245	6	1	1	245	687	446	4e-114	399
Cannbio_019464	KY014576.1	>KY014576.1 Cannabis sativa DXPS1 mRNA, partial cds	98.37	245	4	0	1	245	1148	904	1e-123	431
Cannbio_019508	KY014561.1	>KY014561.1 Cannabis sativa isolate Finola_TPS3 terpene synthase mRNA, complete cds	96.73	245	8	0	1	245	778	534	7e-117	409
Cannbio_019511	KY014572.1	>KY014572.1 Cannabis sativa HMGR1 mRNA, partial cds	97.94	243	5	0	3	245	658	900	9e-121	422
Cannbio_019641	KY014561.1	>KY014561.1 Cannabis sativa isolate Finola_TPS3 terpene synthase mRNA, complete cds	98.37	246	4	0	1	246	1047	802	4e-124	433
Cannbio_020463	KY014568.1	>KY014568.1 Cannabis sativa DXR mRNA, partial cds	94.17	206	12	0	43	248	1410	1205	2e-88	315
Cannbio_020751	KY014570.1	>KY014570.1 Cannabis sativa HDS mRNA, partial cds	98.79	248	3	0	1	248	276	523	7e-127	442
Cannbio_020787	KY014568.1	>KY014568.1 Cannabis sativa DXR mRNA, partial cds	97.59	249	5	1	1	248	1194	946	7e-122	425
Cannbio_020910	KY014561.1	>KY014561.1 Cannabis sativa isolate Finola_TPS3 terpene synthase mRNA, complete cds	94.4	250	13	1	1	249	448	199	4e-109	383
Cannbio_021064	KY014562.1	>KY014562.1 Cannabis sativa isolate Finola_TPS11 terpene synthase mRNA, complete cds	94.61	241	13	0	6	246	872	1112	2e-106	374
Cannbio_021208	KY014572.1	>KY014572.1 Cannabis sativa HMGR1 mRNA, partial cds	98.78	246	3	0	4	249	745	990	9e-126	438
Cannbio_021373	KY014561.1	>KY014561.1 Cannabis sativa isolate Finola_TPS3 terpene synthase mRNA, complete cds	97.6	250	6	0	1	250	1354	1105	5e-123	429
Cannbio_021413	KY014556.1	>KY014556.1 Cannabis sativa isolate Finola_TPS8 terpene synthase mRNA, complete cds	97.09	206	6	0	45	250	1	206	2e-98	348
Cannbio_021872	KY014565.1	>KY014565.1 Cannabis sativa isolate Finola_TPS2 terpene synthase mRNA, complete cds	97.2	250	7	0	2	251	252	501	2e-121	424
Cannbio_021999	KY014580.1	>KY014580.1 Cannabis sativa FPPS2 mRNA, partial cds	98.8	251	3	0	1	251	324	574	1e-128	448
Cannbio_022130	KY014560.1	>KY014560.1 Cannabis sativa isolate Finola_TPS5 terpene synthase mRNA, complete cds	99.21	252	2	0	1	252	1461	1210	9e-131	455
Cannbio_022298	KY014570.1	>KY014570.1 Cannabis sativa HDS mRNA, partial cds	98.41	252	4	0	1	252	1175	924	2e-127	444
Cannbio_022649	KY014557.1	>KY014557.1 Cannabis sativa isolate Finola_TPS1 terpene synthase mRNA, complete cds	98.42	253	4	0	1	253	1402	1150	5e-128	446
Cannbio_022966	KY014568.1	>KY014568.1 Cannabis sativa DXR mRNA, partial cds	97.64	254	6	0	1	254	447	700	3e-125	436
Cannbio_023093	KY014582.1	>KY014582.1 Cannabis sativa HMGS mRNA, partial cds	98.43	254	4	0	1	254	292	39	1e-128	448
Cannbio_023132	KY014565.1	>KY014565.1 Cannabis sativa isolate Finola_TPS2 terpene synthase mRNA, complete cds	96.85	254	8	0	1	254	337	590	7e-122	425
Cannbio_023226	KY014576.1	>KY014576.1 Cannabis sativa DXPS1 mRNA, partial cds	97.7	174	4	0	71	244	1	174	4e-84	300
Cannbio_023274	KY014571.1	>KY014571.1 Cannabis sativa FPPS1 mRNA, partial cds	98.43	254	4	0	1	254	39	292	1e-128	448
Cannbio_023348	KY014560.1	>KY014560.1 Cannabis sativa isolate Finola_TPS5 terpene synthase mRNA, complete cds	89.83	177	9	4	79	255	12	179	1e-59	219
Cannbio_023485	KY014580.1	>KY014580.1 Cannabis sativa FPPS2 mRNA, partial cds	98.82	255	3	0	1	255	750	496	9e-131	455
Cannbio_023496	KY014570.1	>KY014570.1 Cannabis sativa HDS mRNA, partial cds	98.04	255	5	0	1	255	574	320	2e-127	444
Cannbio_023581	KY014564.1	>KY014564.1 Cannabis sativa isolate Finola_TPS4 terpene synthase mRNA, complete cds	100	66	0	0	1	66	1055	990	1e-30	122
Cannbio_023709	KY014568.1	>KY014568.1 Cannabis sativa DXR mRNA, partial cds	98.43	255	4	0	1	255	553	807	4e-129	449
Cannbio_023894	KY014566.1	>KY014566.1 Cannabis sativa MPDC mRNA, partial cds	98.05	256	5	0	1	256	824	1079	5e-128	446
Cannbio_024679	KY014567.1	>KY014567.1 Cannabis sativa GPPS small subunit mRNA, partial cds	98.45	258	4	0	1	258	491	748	9e-131	455
Cannbio_024851	KY014557.1	>KY014557.1 Cannabis sativa isolate Finola_TPS1 terpene synthase mRNA, complete cds	97.06	170	5	0	89	258	1875	1706	3e-80	287
Cannbio_025409	KY014560.1	>KY014560.1 Cannabis sativa isolate Finola_TPS5 terpene synthase mRNA, complete cds	98.65	222	3	0	39	260	1722	1501	2e-112	394
Cannbio_025589	KY014568.1	>KY014568.1 Cannabis sativa DXR mRNA, partial cds	93.01	186	13	0	75	260	1410	1225	1e-75	272
Cannbio_025638	KY014565.1	>KY014565.1 Cannabis sativa isolate Finola_TPS2 terpene synthase mRNA, complete cds	99.02	102	1	0	1	102	105	4	5e-49	183
Cannbio_025949	KY014568.1	>KY014568.1 Cannabis sativa DXR mRNA, partial cds	93.89	262	14	2	1	261	1323	1063	2e-112	394
Cannbio_026058	KY014580.1	>KY014580.1 Cannabis sativa FPPS2 mRNA, partial cds	98.47	261	4	0	1	261	165	425	2e-132	460
Cannbio_026113	KY014567.1	>KY014567.1 Cannabis sativa GPPS small subunit mRNA, partial cds	97.23	253	4	2	9	261	23	272	7e-122	425
Cannbio_026171	KY014557.1	>KY014557.1 Cannabis sativa isolate Finola_TPS1 terpene synthase mRNA, complete cds	97.32	261	7	0	1	261	617	877	2e-127	444
Cannbio_026189	KY014556.1	>KY014556.1 Cannabis sativa isolate Finola_TPS8 terpene synthase mRNA, complete cds	100	69	0	0	1	69	63	131	2e-32	128
Cannbio_026473	KY014580.1	>KY014580.1 Cannabis sativa FPPS2 mRNA, partial cds	97.97	197	4	0	1	197	826	1022	7e-97	342
Cannbio_026548	KY014560.1	>KY014560.1 Cannabis sativa isolate Finola_TPS5 terpene synthase mRNA, complete cds	98.09	262	5	0	1	262	1536	1275	3e-131	457
Cannbio_026571	KY014561.1	>KY014561.1 Cannabis sativa isolate Finola_TPS3 terpene synthase mRNA, complete cds	92.37	236	18	0	28	263	198	433	3e-95	337
Cannbio_026625	KY014570.1	>KY014570.1 Cannabis sativa HDS mRNA, partial cds	98.1	263	5	0	1	263	630	368	7e-132	459
Cannbio_026721	KY014582.1	>KY014582.1 Cannabis sativa HMGS mRNA, partial cds	97.34	263	7	0	1	263	236	498	2e-128	448
Cannbio_026769	KY014570.1	>KY014570.1 Cannabis sativa HDS mRNA, partial cds	98.08	261	5	0	1	261	1375	1635	9e-131	455
Cannbio_026852	KY014557.1	>KY014557.1 Cannabis sativa isolate Finola_TPS1 terpene synthase mRNA, complete cds	98.16	217	4	0	1	217	1659	1875	6e-108	379
Cannbio_026861	KY014580.1	>KY014580.1 Cannabis sativa FPPS2 mRNA, partial cds	97.32	112	3	0	1	112	560	449	3e-51	191
Cannbio_027207	KY014582.1	>KY014582.1 Cannabis sativa HMGS mRNA, partial cds	98.63	73	1	0	192	264	1196	1268	6e-33	130
Cannbio_027225	KY014576.1	>KY014576.1 Cannabis sativa DXPS1 mRNA, partial cds	98.48	264	4	0	1	264	1179	916	4e-134	466
Cannbio_027287	KY014582.1	>KY014582.1 Cannabis sativa HMGS mRNA, partial cds	97.73	264	6	0	1	264	1080	817	9e-131	455
Cannbio_027407	KY014568.1	>KY014568.1 Cannabis sativa DXR mRNA, partial cds	98.87	265	3	0	1	265	290	26	3e-136	473
Cannbio_027798	KY014570.1	>KY014570.1 Cannabis sativa HDS mRNA, partial cds	97.74	266	6	0	1	266	1449	1184	7e-132	459
Cannbio_027955	KY014564.1	>KY014564.1 Cannabis sativa isolate Finola_TPS4 terpene synthase mRNA, complete cds	86.74	264	31	4	5	266	726	987	3e-81	291
Cannbio_028283	KY014568.1	>KY014568.1 Cannabis sativa DXR mRNA, partial cds	98.45	258	4	0	10	267	1	258	9e-131	455
Cannbio_028485	KY014570.1	>KY014570.1 Cannabis sativa HDS mRNA, partial cds	98.08	261	5	0	8	268	2247	1987	9e-131	455
Cannbio_028886	KY014576.1	>KY014576.1 Cannabis sativa DXPS1 mRNA, partial cds	97.96	245	5	0	1	245	245	1	7e-122	425
Cannbio_028972	KY014555.1	>KY014555.1 Cannabis sativa isolate Finola_TPS9 terpene synthase mRNA, complete cds	91.28	172	15	0	1	172	202	31	1e-64	235
Cannbio_029268	KY014571.1	>KY014571.1 Cannabis sativa FPPS1 mRNA, partial cds	98.52	270	4	0	1	270	974	705	2e-137	477
Cannbio_029390	KY014574.1	>KY014574.1 Cannabis sativa MVA kinase mRNA, partial cds	100	270	0	0	1	270	659	928	4e-144	499
Cannbio_029391	KY014574.1	>KY014574.1 Cannabis sativa MVA kinase mRNA, partial cds	98.89	270	3	0	1	270	659	928	4e-139	483
Cannbio_029457	KY014564.1	>KY014564.1 Cannabis sativa isolate Finola_TPS4 terpene synthase mRNA, complete cds	98.88	269	3	0	1	269	1559	1291	2e-138	481
Cannbio_029651	KY014561.1	>KY014561.1 Cannabis sativa isolate Finola_TPS3 terpene synthase mRNA, complete cds	93.68	285	4	4	1	271	1737	1453	2e-118	414
Cannbio_029777	KY014563.1	>KY014563.1 Cannabis sativa isolate Finola_CsTPS6 terpene synthase mRNA, complete cds	87.32	276	28	5	1	271	655	382	8e-87	309
Cannbio_029893	KY014553.1	>KY014553.1 Cannabis sativa HMGR2 mRNA, partial cds	98.53	272	4	0	1	272	774	1045	2e-138	481
Cannbio_029894	KY014570.1	>KY014570.1 Cannabis sativa HDS mRNA, partial cds	98.53	272	4	0	1	272	2234	1963	2e-138	481
Cannbio_029967	KY014579.1	>KY014579.1 Cannabis sativa HDR mRNA, partial cds	98.52	270	4	0	1	270	1176	907	2e-137	477
Cannbio_030027	KY014553.1	>KY014553.1 Cannabis sativa HMGR2 mRNA, partial cds	98.9	272	3	0	1	272	127	398	3e-140	486
Cannbio_030104	KY014572.1	>KY014572.1 Cannabis sativa HMGR1 mRNA, partial cds	98.9	273	2	1	1	272	1132	860	3e-140	486
Cannbio_030118	KY014553.1	>KY014553.1 Cannabis sativa HMGR2 mRNA, partial cds	98.53	272	4	0	1	272	841	570	2e-138	481
Cannbio_030130	KY014557.1	>KY014557.1 Cannabis sativa isolate Finola_TPS1 terpene synthase mRNA, complete cds	98.17	273	4	1	1	272	361	633	7e-137	475
Cannbio_030258	KY014576.1	>KY014576.1 Cannabis sativa DXPS1 mRNA, partial cds	98.53	273	4	0	1	273	1753	2025	4e-139	483
Cannbio_030370	KY014570.1	>KY014570.1 Cannabis sativa HDS mRNA, partial cds	98.9	273	3	0	1	273	2035	1763	9e-141	488
Cannbio_030486	KY014570.1	>KY014570.1 Cannabis sativa HDS mRNA, partial cds	98.33	120	2	0	1	120	1330	1211	2e-57	211
Cannbio_030492	KY014579.1	>KY014579.1 Cannabis sativa HDR mRNA, partial cds	98.88	178	2	0	96	273	1224	1047	1e-89	318
Cannbio_030554	KY014576.1	>KY014576.1 Cannabis sativa DXPS1 mRNA, partial cds	97.44	273	4	2	1	273	102	371	6e-133	462
Cannbio_030713	KY014564.1	>KY014564.1 Cannabis sativa isolate Finola_TPS4 terpene synthase mRNA, complete cds	97.08	274	8	0	1	274	599	326	6e-133	462
Cannbio_030721	KY014576.1	>KY014576.1 Cannabis sativa DXPS1 mRNA, partial cds	98.91	274	3	0	1	274	164	437	3e-141	490
Cannbio_030804	KY014553.1	>KY014553.1 Cannabis sativa HMGR2 mRNA, partial cds	98.54	274	4	0	1	274	1511	1784	1e-139	484
Cannbio_030966	KY014571.1	>KY014571.1 Cannabis sativa FPPS1 mRNA, partial cds	98.55	275	4	0	1	275	699	973	3e-140	486
Cannbio_031172	KY014561.1	>KY014561.1 Cannabis sativa isolate Finola_TPS3 terpene synthase mRNA, complete cds	98.55	275	4	0	1	275	1694	1420	3e-140	486
Cannbio_031227	KY014558.1	>KY014558.1 Cannabis sativa isolate Purple_Kush_TPS13 terpene synthase mRNA, complete cds	90.94	276	23	2	1	275	1175	901	4e-105	370
Cannbio_031406	KY014567.1	>KY014567.1 Cannabis sativa GPPS small subunit mRNA, partial cds	98.55	276	4	0	1	276	891	616	1e-140	488
Cannbio_031504	KY014570.1	>KY014570.1 Cannabis sativa HDS mRNA, partial cds	98.91	276	3	0	1	276	1961	1686	2e-142	494
Cannbio_031748	KY014565.1	>KY014565.1 Cannabis sativa isolate Finola_TPS2 terpene synthase mRNA, complete cds	98.56	277	4	0	1	277	69	345	3e-141	490
Cannbio_031857	KY014553.1	>KY014553.1 Cannabis sativa HMGR2 mRNA, partial cds	98.56	277	4	0	1	277	1519	1243	3e-141	490
Cannbio_031882	KY014565.1	>KY014565.1 Cannabis sativa isolate Finola_TPS2 terpene synthase mRNA, complete cds	97.83	277	6	0	1	277	163	439	6e-138	479
Cannbio_032175	KY014567.1	>KY014567.1 Cannabis sativa GPPS small subunit mRNA, partial cds	97.84	278	6	0	1	278	711	434	2e-138	481
Cannbio_032377	KY014582.1	>KY014582.1 Cannabis sativa HMGS mRNA, partial cds	97.12	278	8	0	1	278	746	1023	3e-135	470
Cannbio_032512	KY014562.1	>KY014562.1 Cannabis sativa isolate Finola_TPS11 terpene synthase mRNA, complete cds	93.07	274	19	0	6	279	1199	926	1e-114	401
Cannbio_032594	KY014553.1	>KY014553.1 Cannabis sativa HMGR2 mRNA, partial cds	98.57	279	4	0	1	279	1500	1778	2e-142	494
Cannbio_032659	KY014557.1	>KY014557.1 Cannabis sativa isolate Finola_TPS1 terpene synthase mRNA, complete cds	98.92	279	3	0	1	279	1870	1592	4e-144	499
Cannbio_032731	KY014561.1	>KY014561.1 Cannabis sativa isolate Finola_TPS3 terpene synthase mRNA, complete cds	98.21	280	4	1	1	279	1544	1265	1e-140	488
Cannbio_032812	KY014569.1	>KY014569.1 Cannabis sativa IDI mRNA, partial cds	98.92	279	3	0	1	279	705	427	4e-144	499
Cannbio_032834	KY014557.1	>KY014557.1 Cannabis sativa isolate Finola_TPS1 terpene synthase mRNA, complete cds	98.93	280	3	0	1	280	207	486	1e-144	501
Cannbio_032888	KY014557.1	>KY014557.1 Cannabis sativa isolate Finola_TPS1 terpene synthase mRNA, complete cds	97.11	277	8	0	4	280	744	468	1e-134	468
Cannbio_033157	KY014579.1	>KY014579.1 Cannabis sativa HDR mRNA, partial cds	98.81	84	1	0	1	84	84	1	5e-39	150
Cannbio_033198	KY014570.1	>KY014570.1 Cannabis sativa HDS mRNA, partial cds	97.51	281	7	0	1	281	1372	1652	2e-138	481
Cannbio_033212	KY014555.1	>KY014555.1 Cannabis sativa isolate Finola_TPS9 terpene synthase mRNA, complete cds	93.96	149	7	2	134	281	1412	1559	3e-61	224
Cannbio_033257	KY014556.1	>KY014556.1 Cannabis sativa isolate Finola_TPS8 terpene synthase mRNA, complete cds	95.73	281	12	0	1	281	1040	760	4e-130	453
Cannbio_033300	KY014557.1	>KY014557.1 Cannabis sativa isolate Finola_TPS1 terpene synthase mRNA, complete cds	89.8	294	15	5	3	281	63	356	6e-103	363
Cannbio_033443	KY014556.1	>KY014556.1 Cannabis sativa isolate Finola_TPS8 terpene synthase mRNA, complete cds	96.09	281	11	0	1	281	1008	728	8e-132	459
Cannbio_033462	KY014569.1	>KY014569.1 Cannabis sativa IDI mRNA, partial cds	98.93	281	3	0	1	281	338	618	3e-145	503
Cannbio_033511	KY014562.1	>KY014562.1 Cannabis sativa isolate Finola_TPS11 terpene synthase mRNA, complete cds	88.77	285	21	8	3	281	655	934	1e-95	339
Cannbio_034172	KY014565.1	>KY014565.1 Cannabis sativa isolate Finola_TPS2 terpene synthase mRNA, complete cds	96.47	283	10	0	1	283	1059	1341	1e-134	468
Cannbio_034263	KY014567.1	>KY014567.1 Cannabis sativa GPPS small subunit mRNA, partial cds	98.59	283	4	0	1	283	613	895	1e-144	501
Cannbio_034517	KY014560.1	>KY014560.1 Cannabis sativa isolate Finola_TPS5 terpene synthase mRNA, complete cds	95.79	285	10	2	1	284	231	514	8e-132	459
Cannbio_034678	KY014579.1	>KY014579.1 Cannabis sativa HDR mRNA, partial cds	98.95	285	2	1	1	284	687	403	8e-147	508
Cannbio_034758	KY014582.1	>KY014582.1 Cannabis sativa HMGS mRNA, partial cds	97.54	284	7	0	1	284	753	1036	4e-140	486
Cannbio_034784	KY014565.1	>KY014565.1 Cannabis sativa isolate Finola_TPS2 terpene synthase mRNA, complete cds	97.9	286	5	1	1	285	588	873	2e-142	494
Cannbio_034858	KY014565.1	>KY014565.1 Cannabis sativa isolate Finola_TPS2 terpene synthase mRNA, complete cds	97.54	285	7	0	1	285	1173	889	1e-140	488
Cannbio_034925	KY014565.1	>KY014565.1 Cannabis sativa isolate Finola_TPS2 terpene synthase mRNA, complete cds	97.2	286	7	1	1	285	739	454	5e-139	483
Cannbio_035170	KY014579.1	>KY014579.1 Cannabis sativa HDR mRNA, partial cds	98.95	286	2	1	1	285	297	582	2e-147	510
Cannbio_035365	KY014561.1	>KY014561.1 Cannabis sativa isolate Finola_TPS3 terpene synthase mRNA, complete cds	97.89	285	6	0	1	285	1764	1480	2e-142	494
Cannbio_035649	KY014579.1	>KY014579.1 Cannabis sativa HDR mRNA, partial cds	98.6	286	4	0	1	286	829	544	3e-146	507
Cannbio_035851	KY014556.1	>KY014556.1 Cannabis sativa isolate Finola_TPS8 terpene synthase mRNA, complete cds	95.82	287	12	0	1	287	833	1119	2e-133	464
Cannbio_035865	KY014568.1	>KY014568.1 Cannabis sativa DXR mRNA, partial cds	97.8	273	6	0	15	287	1419	1147	1e-135	472
Cannbio_036086	KY014565.1	>KY014565.1 Cannabis sativa isolate Finola_TPS2 terpene synthase mRNA, complete cds	97.56	287	7	0	1	287	566	852	8e-142	492
Cannbio_036107	KY014569.1	>KY014569.1 Cannabis sativa IDI mRNA, partial cds	98.95	287	3	0	1	287	511	225	2e-148	514
Cannbio_036210	KY014576.1	>KY014576.1 Cannabis sativa DXPS1 mRNA, partial cds	98.61	287	4	0	1	287	1706	1420	8e-147	508
Cannbio_036336	KY014556.1	>KY014556.1 Cannabis sativa isolate Finola_TPS8 terpene synthase mRNA, complete cds	95.2	271	11	2	16	285	583	314	2e-122	427
Cannbio_036416	KY014579.1	>KY014579.1 Cannabis sativa HDR mRNA, partial cds	98.95	287	3	0	1	287	846	1132	2e-148	514
Cannbio_036446	KY014579.1	>KY014579.1 Cannabis sativa HDR mRNA, partial cds	98.84	259	3	0	29	287	1224	966	6e-133	462
Cannbio_036483	KY014569.1	>KY014569.1 Cannabis sativa IDI mRNA, partial cds	98.69	229	3	0	1	229	687	915	3e-116	407
Cannbio_036500	KY014553.1	>KY014553.1 Cannabis sativa HMGR2 mRNA, partial cds	98.26	287	5	0	1	287	390	104	4e-145	503
Cannbio_036609	KY014579.1	>KY014579.1 Cannabis sativa HDR mRNA, partial cds	98.95	287	3	0	1	287	324	610	2e-148	514
Cannbio_036613	KY014572.1	>KY014572.1 Cannabis sativa HMGR1 mRNA, partial cds	98.59	213	3	0	1	213	1507	1719	2e-107	377
Cannbio_036667	KY014579.1	>KY014579.1 Cannabis sativa HDR mRNA, partial cds	98.95	287	3	0	1	287	460	174	2e-148	514
Cannbio_036675	KY014579.1	>KY014579.1 Cannabis sativa HDR mRNA, partial cds	98.95	287	3	0	1	287	467	753	2e-148	514
Cannbio_036684	KY014579.1	>KY014579.1 Cannabis sativa HDR mRNA, partial cds	98.95	287	3	0	1	287	400	686	2e-148	514
Cannbio_036703	KY014579.1	>KY014579.1 Cannabis sativa HDR mRNA, partial cds	98.94	189	2	0	1	189	189	1	1e-95	339
Cannbio_036741	KY014579.1	>KY014579.1 Cannabis sativa HDR mRNA, partial cds	98.95	287	3	0	1	287	810	1096	2e-148	514
Cannbio_036932	KY014579.1	>KY014579.1 Cannabis sativa HDR mRNA, partial cds	98.95	287	3	0	1	287	841	1127	2e-148	514
Cannbio_036960	KY014557.1	>KY014557.1 Cannabis sativa isolate Finola_TPS1 terpene synthase mRNA, complete cds	98.26	287	5	0	1	287	774	1060	4e-145	503
Cannbio_036966	KY014579.1	>KY014579.1 Cannabis sativa HDR mRNA, partial cds	98.86	88	1	0	1	88	88	1	3e-41	158
Cannbio_037005	KY014554.1	>KY014554.1 Cannabis sativa isolate Finola_TPS7 terpene synthase mRNA, complete cds	92.33	287	22	0	1	287	1355	1069	8e-117	409
Cannbio_037023	KY014579.1	>KY014579.1 Cannabis sativa HDR mRNA, partial cds	98.95	287	3	0	1	287	490	204	2e-148	514
Cannbio_037034	KY014579.1	>KY014579.1 Cannabis sativa HDR mRNA, partial cds	98.95	287	3	0	1	287	671	385	2e-148	514
Cannbio_037103	KY014557.1	>KY014557.1 Cannabis sativa isolate Finola_TPS1 terpene synthase mRNA, complete cds	98.95	287	3	0	1	287	1524	1238	2e-148	514
Cannbio_037174	KY014553.1	>KY014553.1 Cannabis sativa HMGR2 mRNA, partial cds	99.23	130	1	0	1	130	1656	1785	1e-64	235
Cannbio_037251	KY014557.1	>KY014557.1 Cannabis sativa isolate Finola_TPS1 terpene synthase mRNA, complete cds	97.91	287	6	0	1	287	684	970	2e-143	497
Cannbio_037451	KY014556.1	>KY014556.1 Cannabis sativa isolate Finola_TPS8 terpene synthase mRNA, complete cds	95.45	286	11	2	1	285	845	1129	1e-130	455
Cannbio_037485	KY014553.1	>KY014553.1 Cannabis sativa HMGR2 mRNA, partial cds	98.26	287	5	0	1	287	52	338	4e-145	503
Cannbio_037567	KY014572.1	>KY014572.1 Cannabis sativa HMGR1 mRNA, partial cds	99.21	126	1	0	162	287	1719	1594	2e-62	228
Cannbio_037653	KY014557.1	>KY014557.1 Cannabis sativa isolate Finola_TPS1 terpene synthase mRNA, complete cds	98.26	287	5	0	1	287	1171	885	4e-145	503
Cannbio_037729	KY014579.1	>KY014579.1 Cannabis sativa HDR mRNA, partial cds	98.95	287	3	0	1	287	196	482	2e-148	514
Cannbio_037841	KY014557.1	>KY014557.1 Cannabis sativa isolate Finola_TPS1 terpene synthase mRNA, complete cds	98.95	287	3	0	1	287	1279	1565	2e-148	514
Cannbio_037862	KY014579.1	>KY014579.1 Cannabis sativa HDR mRNA, partial cds	98.95	287	3	0	1	287	1116	830	2e-148	514
Cannbio_037930	KY014579.1	>KY014579.1 Cannabis sativa HDR mRNA, partial cds	98.63	219	3	0	69	287	1	219	1e-110	388
Cannbio_038048	KY014579.1	>KY014579.1 Cannabis sativa HDR mRNA, partial cds	98.95	287	3	0	1	287	780	1066	2e-148	514
Cannbio_038084	KY014553.1	>KY014553.1 Cannabis sativa HMGR2 mRNA, partial cds	98.26	287	5	0	1	287	1447	1161	4e-145	503
Cannbio_038120	KY014579.1	>KY014579.1 Cannabis sativa HDR mRNA, partial cds	100	63	0	0	1	63	63	1	5e-29	117
Cannbio_038205	KY014579.1	>KY014579.1 Cannabis sativa HDR mRNA, partial cds	98.84	172	2	0	116	287	1	172	3e-86	307
Cannbio_038247	KY014569.1	>KY014569.1 Cannabis sativa IDI mRNA, partial cds	98.95	287	3	0	1	287	546	832	2e-148	514
Cannbio_038322	KY014556.1	>KY014556.1 Cannabis sativa isolate Finola_TPS8 terpene synthase mRNA, complete cds	91.99	287	21	2	1	286	1229	1514	1e-114	401
Cannbio_038452	KY014553.1	>KY014553.1 Cannabis sativa HMGR2 mRNA, partial cds	98.61	287	4	0	1	287	978	1264	8e-147	508
Cannbio_038506	KY014554.1	>KY014554.1 Cannabis sativa isolate Finola_TPS7 terpene synthase mRNA, complete cds	93.38	287	19	0	1	287	1049	1335	8e-122	425
Cannbio_038597	KY014553.1	>KY014553.1 Cannabis sativa HMGR2 mRNA, partial cds	98.61	287	4	0	1	287	966	1252	8e-147	508
Cannbio_038613	KY014553.1	>KY014553.1 Cannabis sativa HMGR2 mRNA, partial cds	98.61	287	4	0	1	287	1239	1525	8e-147	508
Cannbio_038684	KY014579.1	>KY014579.1 Cannabis sativa HDR mRNA, partial cds	98.61	287	4	0	1	287	812	526	8e-147	508
Cannbio_038690	KY014579.1	>KY014579.1 Cannabis sativa HDR mRNA, partial cds	98.95	287	3	0	1	287	1161	875	2e-148	514
Cannbio_038698	KY014579.1	>KY014579.1 Cannabis sativa HDR mRNA, partial cds	98.95	287	3	0	1	287	861	1147	2e-148	514
Cannbio_038762	KY014576.1	>KY014576.1 Cannabis sativa DXPS1 mRNA, partial cds	98.61	287	4	0	1	287	2039	1753	8e-147	508
Cannbio_038822	KY014579.1	>KY014579.1 Cannabis sativa HDR mRNA, partial cds	98.95	287	3	0	1	287	479	193	2e-148	514
Cannbio_038936	KY014579.1	>KY014579.1 Cannabis sativa HDR mRNA, partial cds	98.95	287	3	0	1	287	290	576	2e-148	514
Cannbio_039042	KY014579.1	>KY014579.1 Cannabis sativa HDR mRNA, partial cds	98.69	229	3	0	1	229	996	1224	3e-116	407
Cannbio_039060	KY014562.1	>KY014562.1 Cannabis sativa isolate Finola_TPS11 terpene synthase mRNA, complete cds	93.24	281	19	0	1	281	919	1199	2e-118	414
Cannbio_039063	KY014579.1	>KY014579.1 Cannabis sativa HDR mRNA, partial cds	98.95	287	3	0	1	287	628	342	2e-148	514
Cannbio_039151	KY014553.1	>KY014553.1 Cannabis sativa HMGR2 mRNA, partial cds	98.61	287	4	0	1	287	1765	1479	8e-147	508
Cannbio_039298	KY014579.1	>KY014579.1 Cannabis sativa HDR mRNA, partial cds	98.61	287	4	0	1	287	500	786	8e-147	508
Cannbio_039485	KY014553.1	>KY014553.1 Cannabis sativa HMGR2 mRNA, partial cds	98.95	287	3	0	1	287	850	1136	2e-148	514
Cannbio_039550	KY014579.1	>KY014579.1 Cannabis sativa HDR mRNA, partial cds	98.83	257	3	0	31	287	1224	968	8e-132	459
Cannbio_039722	KY014579.1	>KY014579.1 Cannabis sativa HDR mRNA, partial cds	99.04	208	2	0	80	287	1224	1017	3e-106	374
Cannbio_039774	KY014569.1	>KY014569.1 Cannabis sativa IDI mRNA, partial cds	98.95	287	3	0	1	287	537	823	2e-148	514
Cannbio_039793	KY014561.1	>KY014561.1 Cannabis sativa isolate Finola_TPS3 terpene synthase mRNA, complete cds	97.21	287	8	0	1	287	758	472	4e-140	486
Cannbio_039852	KY014562.1	>KY014562.1 Cannabis sativa isolate Finola_TPS11 terpene synthase mRNA, complete cds	94.12	289	13	4	1	287	1076	790	4e-125	436
Cannbio_039860	KY014557.1	>KY014557.1 Cannabis sativa isolate Finola_TPS1 terpene synthase mRNA, complete cds	98.95	287	3	0	1	287	887	1173	2e-148	514
Cannbio_039909	KY014568.1	>KY014568.1 Cannabis sativa DXR mRNA, partial cds	98.61	287	4	0	1	287	1019	733	8e-147	508
Cannbio_039915	KY014553.1	>KY014553.1 Cannabis sativa HMGR2 mRNA, partial cds	98.61	287	4	0	1	287	1228	1514	8e-147	508
Cannbio_040185	KY014557.1	>KY014557.1 Cannabis sativa isolate Finola_TPS1 terpene synthase mRNA, complete cds	88.78	303	17	7	1	287	305	4	1e-100	355
Cannbio_040189	KY014553.1	>KY014553.1 Cannabis sativa HMGR2 mRNA, partial cds	98.61	287	4	0	1	287	1091	805	8e-147	508
Cannbio_040192	KY014579.1	>KY014579.1 Cannabis sativa HDR mRNA, partial cds	98.95	287	3	0	1	287	657	371	2e-148	514
Cannbio_040218	KY014565.1	>KY014565.1 Cannabis sativa isolate Finola_TPS2 terpene synthase mRNA, complete cds	98.61	287	4	0	1	287	45	331	8e-147	508
Cannbio_040226	KY014576.1	>KY014576.1 Cannabis sativa DXPS1 mRNA, partial cds	98.95	287	3	0	1	287	1804	2090	2e-148	514
Cannbio_040333	KY014553.1	>KY014553.1 Cannabis sativa HMGR2 mRNA, partial cds	97.56	287	7	0	1	287	446	160	8e-142	492
Cannbio_040441	KY014565.1	>KY014565.1 Cannabis sativa isolate Finola_TPS2 terpene synthase mRNA, complete cds	97.91	287	6	0	1	287	943	657	2e-143	497
Cannbio_040540	KY014576.1	>KY014576.1 Cannabis sativa DXPS1 mRNA, partial cds	98.61	287	4	0	1	287	1091	805	8e-147	508
Cannbio_040559	KY014569.1	>KY014569.1 Cannabis sativa IDI mRNA, partial cds	98.95	287	3	0	1	287	359	73	2e-148	514
Cannbio_040567	KY014553.1	>KY014553.1 Cannabis sativa HMGR2 mRNA, partial cds	98.61	287	4	0	1	287	1675	1389	8e-147	508
Cannbio_040584	KY014556.1	>KY014556.1 Cannabis sativa isolate Finola_TPS8 terpene synthase mRNA, complete cds	95.82	287	12	0	1	287	1098	812	2e-133	464
Cannbio_040587	KY014568.1	>KY014568.1 Cannabis sativa DXR mRNA, partial cds	98.78	164	2	0	124	287	1	164	8e-82	292
Cannbio_041126	KY014554.1	>KY014554.1 Cannabis sativa isolate Finola_TPS7 terpene synthase mRNA, complete cds	93.47	291	14	3	1	287	250	539	2e-122	427
Cannbio_041202	KY014553.1	>KY014553.1 Cannabis sativa HMGR2 mRNA, partial cds	98.26	287	5	0	1	287	1244	958	4e-145	503
Cannbio_041213	KY014576.1	>KY014576.1 Cannabis sativa DXPS1 mRNA, partial cds	98.61	287	4	0	1	287	1733	1447	8e-147	508
Cannbio_041429	KY014579.1	>KY014579.1 Cannabis sativa HDR mRNA, partial cds	98.95	287	3	0	1	287	577	291	2e-148	514
Cannbio_041521	KY014579.1	>KY014579.1 Cannabis sativa HDR mRNA, partial cds	98.95	287	3	0	1	287	884	598	2e-148	514
Cannbio_041763	KY014579.1	>KY014579.1 Cannabis sativa HDR mRNA, partial cds	98.95	287	3	0	1	287	1161	875	2e-148	514
Cannbio_041779	KY014557.1	>KY014557.1 Cannabis sativa isolate Finola_TPS1 terpene synthase mRNA, complete cds	98.61	287	4	0	1	287	1200	1486	8e-147	508
Cannbio_041788	KY014576.1	>KY014576.1 Cannabis sativa DXPS1 mRNA, partial cds	97.56	287	7	0	1	287	1600	1314	8e-142	492
Cannbio_041807	KY014579.1	>KY014579.1 Cannabis sativa HDR mRNA, partial cds	98.89	271	3	0	1	271	271	1	1e-139	484
Cannbio_041839	KY014579.1	>KY014579.1 Cannabis sativa HDR mRNA, partial cds	98.95	287	3	0	1	287	299	585	2e-148	514
Cannbio_042088	KY014556.1	>KY014556.1 Cannabis sativa isolate Finola_TPS8 terpene synthase mRNA, complete cds	95.5	289	11	2	1	288	773	1060	2e-132	460
Cannbio_042134	KY014558.1	>KY014558.1 Cannabis sativa isolate Purple_Kush_TPS13 terpene synthase mRNA, complete cds	96.9	258	8	0	31	288	453	196	5e-124	433
Cannbio_042640	KY014572.1	>KY014572.1 Cannabis sativa HMGR1 mRNA, partial cds	98.27	289	5	0	1	289	1429	1717	3e-146	507
Cannbio_042748	KY014565.1	>KY014565.1 Cannabis sativa isolate Finola_TPS2 terpene synthase mRNA, complete cds	95.85	289	12	0	1	289	1175	1463	1e-134	468
Cannbio_043002	KY014582.1	>KY014582.1 Cannabis sativa HMGS mRNA, partial cds	97.93	290	6	0	1	290	1008	1297	4e-145	503
Cannbio_043040	KY014564.1	>KY014564.1 Cannabis sativa isolate Finola_TPS4 terpene synthase mRNA, complete cds	97.93	290	6	0	1	290	979	690	4e-145	503
Cannbio_043041	KY014564.1	>KY014564.1 Cannabis sativa isolate Finola_TPS4 terpene synthase mRNA, complete cds	100	290	0	0	1	290	979	690	4e-155	536
Cannbio_043287	KY014556.1	>KY014556.1 Cannabis sativa isolate Finola_TPS8 terpene synthase mRNA, complete cds	95.16	289	14	0	3	291	1415	1127	3e-131	457
Cannbio_043531	KY014561.1	>KY014561.1 Cannabis sativa isolate Finola_TPS3 terpene synthase mRNA, complete cds	100	263	0	0	31	293	1	263	4e-140	486
Cannbio_043574	KY014558.1	>KY014558.1 Cannabis sativa isolate Purple_Kush_TPS13 terpene synthase mRNA, complete cds	97.67	258	6	0	37	294	453	196	2e-127	444
Cannbio_043665	KY014568.1	>KY014568.1 Cannabis sativa DXR mRNA, partial cds	93.12	160	11	0	1	160	1251	1410	1e-64	235
Cannbio_044022	KY014558.1	>KY014558.1 Cannabis sativa isolate Purple_Kush_TPS13 terpene synthase mRNA, complete cds	96.31	298	11	0	1	298	1696	1399	3e-141	490
Cannbio_044281	KY014553.1	>KY014553.1 Cannabis sativa HMGR2 mRNA, partial cds	98.33	300	5	0	1	300	362	661	2e-152	527
Cannbio_044290	KY014553.1	>KY014553.1 Cannabis sativa HMGR2 mRNA, partial cds	100	300	0	0	1	300	661	362	1e-160	555
Cannbio_044390	KY014553.1	>KY014553.1 Cannabis sativa HMGR2 mRNA, partial cds	98.34	301	5	0	1	301	478	778	6e-153	529
Cannbio_044504	KY014575.1	>KY014575.1 Cannabis sativa CMK mRNA, partial cds	99.3	143	1	0	160	302	477	335	9e-72	259
Cannbio_044781	KY014570.1	>KY014570.1 Cannabis sativa HDS mRNA, partial cds	98.03	304	6	0	1	304	1397	1700	6e-153	529
Cannbio_044930	KY014568.1	>KY014568.1 Cannabis sativa DXR mRNA, partial cds	93.1	174	10	2	133	305	1410	1238	4e-70	254
Cannbio_045040	KY014563.1	>KY014563.1 Cannabis sativa isolate Finola_CsTPS6 terpene synthase mRNA, complete cds	87.54	297	19	9	13	306	173	454	2e-92	327
Cannbio_045663	KY014570.1	>KY014570.1 Cannabis sativa HDS mRNA, partial cds	97.12	312	9	0	1	312	1649	1338	2e-152	527
Cannbio_045793	KY014558.1	>KY014558.1 Cannabis sativa isolate Purple_Kush_TPS13 terpene synthase mRNA, complete cds	98.47	196	2	1	1	195	985	1180	2e-97	344
Cannbio_045951	KY014562.1	>KY014562.1 Cannabis sativa isolate Finola_TPS11 terpene synthase mRNA, complete cds	93.9	82	4	1	232	313	855	935	1e-30	122
Cannbio_046296	KY014556.1	>KY014556.1 Cannabis sativa isolate Finola_TPS8 terpene synthase mRNA, complete cds	97.7	305	7	0	14	318	602	906	8e-152	525
Cannbio_046600	KY014564.1	>KY014564.1 Cannabis sativa isolate Finola_TPS4 terpene synthase mRNA, complete cds	100	196	0	0	126	321	398	593	7e-103	363
Cannbio_046643	KY014558.1	>KY014558.1 Cannabis sativa isolate Purple_Kush_TPS13 terpene synthase mRNA, complete cds	93.46	321	21	0	1	321	512	192	2e-137	477
Cannbio_046662	KY014579.1	>KY014579.1 Cannabis sativa HDR mRNA, partial cds	98.39	124	2	0	198	321	1	124	2e-59	219
Cannbio_047031	KY014561.1	>KY014561.1 Cannabis sativa isolate Finola_TPS3 terpene synthase mRNA, complete cds	84.56	298	8	19	31	325	1	263	3e-72	261
Cannbio_047072	KY014576.1	>KY014576.1 Cannabis sativa DXPS1 mRNA, partial cds	97.96	245	5	0	82	326	1	245	9e-122	425
Cannbio_047398	KY014576.1	>KY014576.1 Cannabis sativa DXPS1 mRNA, partial cds	96.66	329	11	0	1	329	1515	1187	2e-158	547
Cannbio_047512	KY014553.1	>KY014553.1 Cannabis sativa HMGR2 mRNA, partial cds	98.55	275	4	0	1	275	1511	1785	4e-140	486
Cannbio_048110	KY014562.1	>KY014562.1 Cannabis sativa isolate Finola_TPS11 terpene synthase mRNA, complete cds	89.86	355	18	11	1	337	1625	1271	3e-126	440
Cannbio_048188	KY014562.1	>KY014562.1 Cannabis sativa isolate Finola_TPS11 terpene synthase mRNA, complete cds	88.52	357	20	14	1	338	1625	1271	7e-118	412
Cannbio_048198	KY014561.1	>KY014561.1 Cannabis sativa isolate Finola_TPS3 terpene synthase mRNA, complete cds	94.49	345	13	3	1	339	553	209	3e-152	527
Cannbio_048255	KY014560.1	>KY014560.1 Cannabis sativa isolate Finola_TPS5 terpene synthase mRNA, complete cds	83.81	352	31	17	4	339	820	479	3e-87	311
Cannbio_048314	KY014560.1	>KY014560.1 Cannabis sativa isolate Finola_TPS5 terpene synthase mRNA, complete cds	92.67	150	6	4	1	149	179	34	3e-57	211
Cannbio_000191	KY014567.1	>KY014567.1 Cannabis sativa GPPS small subunit mRNA, partial cds	97.67	343	8	0	1	343	396	54	3e-171	590
Cannbio_000272	KY014566.1	>KY014566.1 Cannabis sativa MPDC mRNA, partial cds	98.08	104	2	0	241	344	316	419	2e-48	182
Cannbio_000296	KY014553.1	>KY014553.1 Cannabis sativa HMGR2 mRNA, partial cds	98.26	344	6	0	1	344	1153	1496	4e-175	603
Cannbio_000746	KY014557.1	>KY014557.1 Cannabis sativa isolate Finola_TPS1 terpene synthase mRNA, complete cds	97.77	269	6	0	1	269	1607	1875	2e-133	464
Cannbio_000796	KY014579.1	>KY014579.1 Cannabis sativa HDR mRNA, partial cds	98.58	351	5	0	1	351	482	832	1e-180	621
Cannbio_001051	KY014561.1	>KY014561.1 Cannabis sativa isolate Finola_TPS3 terpene synthase mRNA, complete cds	96.06	355	13	1	1	354	83	437	3e-167	577
Cannbio_001123	KY014571.1	>KY014571.1 Cannabis sativa FPPS1 mRNA, partial cds	100	351	0	0	1	351	676	1026	0	649
Cannbio_001191	KY014579.1	>KY014579.1 Cannabis sativa HDR mRNA, partial cds	98.6	356	5	0	1	356	686	1041	0	630
Cannbio_001253	KY014579.1	>KY014579.1 Cannabis sativa HDR mRNA, partial cds	98.91	276	3	0	1	276	276	1	3e-142	494
Cannbio_001265	KY014579.1	>KY014579.1 Cannabis sativa HDR mRNA, partial cds	99.1	111	0	1	1	110	111	1	2e-53	198
Cannbio_001301	KY014579.1	>KY014579.1 Cannabis sativa HDR mRNA, partial cds	99.3	143	1	0	215	357	1	143	1e-71	259
Cannbio_001375	KY014562.1	>KY014562.1 Cannabis sativa isolate Finola_TPS11 terpene synthase mRNA, complete cds	92.01	363	19	7	1	358	1091	734	2e-144	501
Cannbio_001432	KY014579.1	>KY014579.1 Cannabis sativa HDR mRNA, partial cds	99.13	115	1	0	245	359	1	115	4e-56	207
Cannbio_001482	KY014579.1	>KY014579.1 Cannabis sativa HDR mRNA, partial cds	98.89	359	4	0	1	359	132	490	0	641
Cannbio_001569	KY014579.1	>KY014579.1 Cannabis sativa HDR mRNA, partial cds	98.89	359	4	0	1	359	234	592	0	641
Cannbio_001626	KY014579.1	>KY014579.1 Cannabis sativa HDR mRNA, partial cds	98.89	359	4	0	1	359	589	231	0	641
Cannbio_001635	KY014553.1	>KY014553.1 Cannabis sativa HMGR2 mRNA, partial cds	98.33	359	6	0	1	359	261	619	0	630
Cannbio_001663	KY014579.1	>KY014579.1 Cannabis sativa HDR mRNA, partial cds	98.89	359	4	0	1	359	158	516	0	641
Cannbio_001667	KY014579.1	>KY014579.1 Cannabis sativa HDR mRNA, partial cds	98.89	359	4	0	1	359	50	408	0	641
Cannbio_001692	KY014579.1	>KY014579.1 Cannabis sativa HDR mRNA, partial cds	98.89	359	4	0	1	359	623	265	0	641
Cannbio_001749	KY014579.1	>KY014579.1 Cannabis sativa HDR mRNA, partial cds	98.89	359	4	0	1	359	770	1128	0	641
Cannbio_001860	KY014579.1	>KY014579.1 Cannabis sativa HDR mRNA, partial cds	98.89	359	4	0	1	359	786	1144	0	641
Cannbio_002142	KY014553.1	>KY014553.1 Cannabis sativa HMGR2 mRNA, partial cds	98.34	362	4	2	1	361	917	557	0	634
Cannbio_002175	KY014553.1	>KY014553.1 Cannabis sativa HMGR2 mRNA, partial cds	96.4	361	13	0	1	361	611	251	7e-173	595
Cannbio_002181	KY014579.1	>KY014579.1 Cannabis sativa HDR mRNA, partial cds	98.89	359	4	0	1	359	141	499	0	641
Cannbio_002209	KY014560.1	>KY014560.1 Cannabis sativa isolate Finola_TPS5 terpene synthase mRNA, complete cds	82.42	330	29	19	1	314	504	820	3e-72	261
Cannbio_002273	KY014579.1	>KY014579.1 Cannabis sativa HDR mRNA, partial cds	98.61	359	5	0	3	361	412	770	0	636
Cannbio_002351	KY014572.1	>KY014572.1 Cannabis sativa HMGR1 mRNA, partial cds	99.3	143	1	0	1	143	1336	1478	1e-71	259
Cannbio_002809	KY014568.1	>KY014568.1 Cannabis sativa DXR mRNA, partial cds	99.08	109	1	0	267	375	542	650	9e-53	196
Cannbio_002905	KY014567.1	>KY014567.1 Cannabis sativa GPPS small subunit mRNA, partial cds	97.88	377	8	0	1	377	537	161	0	652
Cannbio_003145	KY014564.1	>KY014564.1 Cannabis sativa isolate Finola_TPS4 terpene synthase mRNA, complete cds	99.23	130	1	0	254	383	1671	1542	2e-64	235
Cannbio_003412	KY014574.1	>KY014574.1 Cannabis sativa MVA kinase mRNA, partial cds	99.49	389	2	0	1	389	1244	856	0	708
Cannbio_003552	KY014553.1	>KY014553.1 Cannabis sativa HMGR2 mRNA, partial cds	100	119	0	0	1	119	119	1	6e-60	220
Cannbio_003619	KY014558.1	>KY014558.1 Cannabis sativa isolate Purple_Kush_TPS13 terpene synthase mRNA, complete cds	88.83	412	23	9	2	394	1502	1909	2e-139	484
Cannbio_003936	KY014568.1	>KY014568.1 Cannabis sativa DXR mRNA, partial cds	90.32	124	12	0	280	403	267	144	1e-42	163
Cannbio_004639	KY014556.1	>KY014556.1 Cannabis sativa isolate Finola_TPS8 terpene synthase mRNA, complete cds	97.76	312	7	0	1	312	1345	1656	1e-155	538
Cannbio_004731	KY014565.1	>KY014565.1 Cannabis sativa isolate Finola_TPS2 terpene synthase mRNA, complete cds	74.27	241	39	20	199	426	1633	1403	1e-17	80.5
Cannbio_004871	KY014579.1	>KY014579.1 Cannabis sativa HDR mRNA, partial cds	98.84	431	5	0	1	431	570	140	0	769
Cannbio_005154	KY014558.1	>KY014558.1 Cannabis sativa isolate Purple_Kush_TPS13 terpene synthase mRNA, complete cds	99.32	440	3	0	1	440	985	1424	0	797
Cannbio_006127	KY014556.1	>KY014556.1 Cannabis sativa isolate Finola_TPS8 terpene synthase mRNA, complete cds	95.63	481	13	5	1	477	98	574	0	765
Cannbio_006183	KY014554.1	>KY014554.1 Cannabis sativa isolate Finola_TPS7 terpene synthase mRNA, complete cds	96.47	481	15	2	1	480	95	574	0	793
Cannbio_006417	KY014564.1	>KY014564.1 Cannabis sativa isolate Finola_TPS4 terpene synthase mRNA, complete cds	98.46	325	3	2	1	324	324	1	2e-165	571
Cannbio_006443	KY014556.1	>KY014556.1 Cannabis sativa isolate Finola_TPS8 terpene synthase mRNA, complete cds	98.24	170	3	0	1	170	170	1	3e-83	298
Cannbio_006553	KY014564.1	>KY014564.1 Cannabis sativa isolate Finola_TPS4 terpene synthase mRNA, complete cds	99.23	130	1	0	1	130	1542	1671	3e-64	235
Cannbio_006565	KY014562.1	>KY014562.1 Cannabis sativa isolate Finola_TPS11 terpene synthase mRNA, complete cds	87.1	248	20	8	1	248	1553	1788	7e-75	270
Cannbio_006736	KY014579.1	>KY014579.1 Cannabis sativa HDR mRNA, partial cds	98.81	503	6	0	1	503	658	156	0	896
Cannbio_006811	KY014557.1	>KY014557.1 Cannabis sativa isolate Finola_TPS1 terpene synthase mRNA, complete cds	99.8	505	1	0	1	505	1758	1254	0	928
Cannbio_006875	KY014561.1	>KY014561.1 Cannabis sativa isolate Finola_TPS3 terpene synthase mRNA, complete cds	99.73	375	1	0	133	507	1890	1516	0	688
Cannbio_007426	KY014560.1	>KY014560.1 Cannabis sativa isolate Finola_TPS5 terpene synthase mRNA, complete cds	96.59	528	0	2	1	528	1242	733	0	859
Cannbio_007838	KY014582.1	>KY014582.1 Cannabis sativa HMGS mRNA, partial cds	99.52	209	1	0	1	209	1145	1353	3e-108	381
Cannbio_008239	KY014570.1	>KY014570.1 Cannabis sativa HDS mRNA, partial cds	99.47	565	3	0	1	565	1961	1397	0	1027
Cannbio_009119	KY014562.1	>KY014562.1 Cannabis sativa isolate Finola_TPS11 terpene synthase mRNA, complete cds	92.47	611	34	9	7	611	1296	692	0	863
Cannbio_010231	KY014576.1	>KY014576.1 Cannabis sativa DXPS1 mRNA, partial cds	98.85	174	2	0	504	677	1	174	6e-87	311
Cannbio_010254	KY014558.1	>KY014558.1 Cannabis sativa isolate Purple_Kush_TPS13 terpene synthase mRNA, complete cds	92.99	613	34	5	76	679	1	613	0	885
Cannbio_010541	KY014565.1	>KY014565.1 Cannabis sativa isolate Finola_TPS2 terpene synthase mRNA, complete cds	79.71	700	96	39	17	698	1055	384	4e-133	464
Cannbio_010757	KY014559.1	>KY014559.1 Cannabis sativa isolate Purple_Kush_TPS12 terpene synthase mRNA, complete cds	100	713	0	0	1	713	1073	1785	0	1317
Cannbio_010992	KY014574.1	>KY014574.1 Cannabis sativa MVA kinase mRNA, partial cds	99.86	731	1	0	1	731	1	731	0	1345
Cannbio_012008	KY014557.1	>KY014557.1 Cannabis sativa isolate Finola_TPS1 terpene synthase mRNA, complete cds	99.15	826	7	0	1	826	1326	501	0	1487
Cannbio_012506	KY014556.1	>KY014556.1 Cannabis sativa isolate Finola_TPS8 terpene synthase mRNA, complete cds	96.9	709	20	2	1	708	949	1656	0	1186
Cannbio_012855	KY014557.1	>KY014557.1 Cannabis sativa isolate Finola_TPS1 terpene synthase mRNA, complete cds	86.72	934	94	29	1	919	1867	949	0	1011
Cannbio_013743	KY014563.1	>KY014563.1 Cannabis sativa isolate Finola_CsTPS6 terpene synthase mRNA, complete cds	80.15	670	74	48	1	633	1081	1728	2e-127	446
Cannbio_014047	KY014561.1	>KY014561.1 Cannabis sativa isolate Finola_TPS3 terpene synthase mRNA, complete cds	98.65	1115	12	1	1	1115	361	1472	0	1973
Cannbio_014359	KY014553.1	>KY014553.1 Cannabis sativa HMGR2 mRNA, partial cds	99.75	1188	3	0	1	1188	589	1776	0	2178
Cannbio_014400	KY014571.1	>KY014571.1 Cannabis sativa FPPS1 mRNA, partial cds	99.68	623	2	0	575	1197	1	623	0	1140
Cannbio_014783	KY014582.1	>KY014582.1 Cannabis sativa HMGS mRNA, partial cds	99.01	1106	11	0	1	1106	1106	1	0	1982
Cannbio_015144	KY014555.1	>KY014555.1 Cannabis sativa isolate Finola_TPS9 terpene synthase mRNA, complete cds	81.59	1347	170	73	1	1314	398	1699	0	1042
Cannbio_015609	KY014570.1	>KY014570.1 Cannabis sativa HDS mRNA, partial cds	99.56	1367	6	0	236	1602	1	1367	0	2492
Cannbio_015847	KY014569.1	>KY014569.1 Cannabis sativa IDI mRNA, partial cds	99.89	916	0	1	91	1006	1	915	0	1685
Cannbio_016048	KY014565.1	>KY014565.1 Cannabis sativa isolate Finola_TPS2 terpene synthase mRNA, complete cds	98.75	1683	21	0	158	1840	4	1686	0	2992
Cannbio_016317	KY014556.1	>KY014556.1 Cannabis sativa isolate Finola_TPS8 terpene synthase mRNA, complete cds	95.08	1056	50	2	14	1068	602	1656	0	1661
Cannbio_016376	KY014564.1	>KY014564.1 Cannabis sativa isolate Finola_TPS4 terpene synthase mRNA, complete cds	77.34	1752	273	94	328	2038	1669	1	0	922
Cannbio_016394	KY014562.1	>KY014562.1 Cannabis sativa isolate Finola_TPS11 terpene synthase mRNA, complete cds	88.96	1748	137	40	264	1977	1791	66	0	2108
Cannbio_016759	KY014562.1	>KY014562.1 Cannabis sativa isolate Finola_TPS11 terpene synthase mRNA, complete cds	91.67	120	10	0	2801	2920	62	181	6e-43	167
Cannbio_052153	KY014560.1	>KY014560.1 Cannabis sativa isolate Finola_TPS5 terpene synthase mRNA, complete cds	98.07	673	7	1	784	1456	11	677	0	1166
Cannbio_052126	KY014555.1	>KY014555.1 Cannabis sativa isolate Finola_TPS9 terpene synthase mRNA, complete cds	82.47	1021	119	43	2257	3233	1155	151	0	839
Cannbio_056892	KY014569.1	>KY014569.1 Cannabis sativa IDI mRNA, partial cds	98.63	219	3	0	531	749	276	58	3e-110	388
Cannbio_057618	KY014576.1	>KY014576.1 Cannabis sativa DXPS1 mRNA, partial cds	98.39	186	3	0	1	186	1656	1471	4e-92	327
Cannbio_058208	KY014569.1	>KY014569.1 Cannabis sativa IDI mRNA, partial cds	100	139	0	0	254	392	661	523	2e-70	257
Cannbio_059531	KY014571.1	>KY014571.1 Cannabis sativa FPPS1 mRNA, partial cds	100	91	0	0	192	282	252	342	2e-44	169
Cannbio_059748	KY014579.1	>KY014579.1 Cannabis sativa HDR mRNA, partial cds	99.3	143	1	0	1	143	1223	1081	3e-71	259
Cannbio_059818	KY014582.1	>KY014582.1 Cannabis sativa HMGS mRNA, partial cds	96.74	92	3	0	350	441	816	907	9e-40	154
Cannbio_059856	KY014562.1	>KY014562.1 Cannabis sativa isolate Finola_TPS11 terpene synthase mRNA, complete cds	96.61	915	31	0	885	1799	861	1775	0	1519
Cannbio_060627	KY014579.1	>KY014579.1 Cannabis sativa HDR mRNA, partial cds	98.6	285	3	1	1	284	534	818	6e-145	503
Cannbio_060787	KY014568.1	>KY014568.1 Cannabis sativa DXR mRNA, partial cds	100	126	0	0	185	310	976	1101	2e-63	233
Cannbio_061752	KY014579.1	>KY014579.1 Cannabis sativa HDR mRNA, partial cds	98.97	194	2	0	1	194	194	1	3e-98	348
Cannbio_062138	KY014557.1	>KY014557.1 Cannabis sativa isolate Finola_TPS1 terpene synthase mRNA, complete cds	95.76	425	14	4	1508	1930	423	1	0	682
Cannbio_063071	KY014559.1	>KY014559.1 Cannabis sativa isolate Purple_Kush_TPS12 terpene synthase mRNA, complete cds	79.47	760	103	53	443	1178	1454	724	1e-140	490
Cannbio_063198	KY014570.1	>KY014570.1 Cannabis sativa HDS mRNA, partial cds	97.04	135	4	0	1	135	517	383	7e-62	228
