# Supplementary material for: Generation of a Comprehensive Transcriptome Atlas and Transcriptome Dynamics in Medicinal Cannabis
Source: Sci Rep. 2019 Nov 12;9:16583. doi: 10.1038/s41598-019-53023-6 (PMC6851104; doi:10.1038/s41598-019-53023-6)
Supplement: Supplementary file 2 — Supplementary Information [file 41598_2019_53023_MOESM2_ESM.zip › Supplementary Table S8.xlsx]

## Sheet: Table S8
Table S8: Primers used in qRT-PCR for RNA-Seq analysis validation.
Transcript	UniRef100 Annotation	Forward primer (5’–>3’)	Reverse primer (5’–>3’)
Cannbio_000799	UniRef100_A0A2P5AWV8 Peroxidase n=1 Tax=Parasponia andersonii TaxID=3476 RepID=A0A2P5AWV8_PARAD	GAT GGA CCC AGG AAG TTT CA	TGC GTG GCT CAG AAC ATA AG
Cannbio_013596	UniRef100_A0A0B0P276 Aquaporin PIP2-7-like protein n=2 Tax=Gossypium TaxID=3633 RepID=A0A0B0P276_GOSAR	ACG AAC AGC CCC AAT GTT AC	GTG ATG GTG TTG GCC TTC TT
Cannbio_033634	UniRef100_A0A2P5ABA8 Peroxidase n=1 Tax=Trema orientalis TaxID=63057 RepID=A0A2P5ABA8_9ROSA	CAG AGA TGT CGT CGT CCT GA	TTT GGG TGA GGA AGC TGA TT
Cannbio_035851	UniRef100_A0A1V0QSF6 Terpene synthase n=1 Tax=Cannabis sativa TaxID=3483 RepID=A0A1V0QSF6_CANSA	CTC TCG AGC AAG GAA GCT TTT	CCA CCT TTG AAT TGC TTT GG
Cannbio_041591	UniRef100_A0A2P5AWV8 Peroxidase n=1 Tax=Parasponia andersonii TaxID=3476 RepID=A0A2P5AWV8_PARAD	AAG GGC CAC TAT GTC AGC AC	TCT GAG AAG TTC GCC ACT CC
Cannbio_044988	UniRef100_A7LCN2 Chloroplast photosynthetic water oxidation complex 33kDa subunit (Fragment) n=1 Tax=Morus nigra TaxID=85232 RepID=A7LCN2_MORNI	TTT TGC CAG TTG AAG AAG CA	GTG GGT CGA CTG GGT ATG AC
Cannbio_038927	UniRef100_A0A059BY11 Chlorophyll a-b binding protein, chloroplastic n=1 Tax=Eucalyptus grandis TaxID=71139 RepID=A0A059BY11_EUCGR	TGA AGT CTT CTG GCT TCT TGC	AAG AAT CTT TTT GCC CGA TG
Cannbio_050434	UniRef100_UPI000CED6849 probable glucan endo-1,3-beta-glucosidase BG4 n=1 Tax=Morus notabilis TaxID=981085 RepID=UPI000CED6849	CAA GGA TCG CCG TTA ATG AT	GAC CGT CCT GAA CGA CAA CT
Cannbio_060043	UniRef100_UPI000CED1C21 germin-like protein subfamily 1 member 17 n=1 Tax=Morus notabilis TaxID=981085 RepID=UPI000CED1C21	CTT TGT GTT CCC CAA AGG AA	GGT TGG ACC CAA ACA AGG TA
Cannbio_051181	UniRef100_A0A2P5FH06 Pectinesterase n=1 Tax=Trema orientalis TaxID=63057 RepID=A0A2P5FH06_9ROSA	TGA CTT CAT CTT CGG CAA TG	ATC CAC TGT TTT CGG ACA CC
Cannbio_056951	UniRef100_A0A2P5BJ37 Fatty acid desaturase n=1 Tax=Parasponia andersonii TaxID=3476 RepID=A0A2P5BJ37_PARAD	CGT TGG TTT CGT CCT TCA TT	GCT TTG GGA CAC ACA CTT CA
Cannbio_009678	UniRef100_A0A142EGL4 Truncated THCA synthase n=1 Tax=Cannabis sativa TaxID=3483 RepID=A0A142EGL4_CANSA	AAC CCC AAA ACC ACT CGT TA	GGA CAA ACC CTC AGC ATC AT
Cannbio_001610	UniRef100_A0A2I8ANK1 Omega-6 fatty acid desaturase n=1 Tax=Idesia polycarpa TaxID=77057 RepID=A0A2I8ANK1_IDEPO	GAA GAG AAG AGC GGA GTG GA	GGC AGC ATT TTT GCT GGT AT
Cannbio_042452	UniRef100_Q6RXX0 Delta12-oleic acid desaturase n=1 Tax=Euphorbia lagascae TaxID=54672 RepID=Q6RXX0_EUPLA	ACA GGC AAA CCA TAT GAT CG	AGC CAA GCT GGC ATA ACA CT
Cannbio_047069	UniRef100_A0A1Q3B5J9 FA_desaturase domain-containing protein/DUF3474 domain-containing protein n=1 Tax=Cephalotus follicularis TaxID=3775 RepID=A0A1Q3B5J9_CEPFO	AGC CAT GCG ATT TGA GAT TC	TCC GCT CTT CTC TTC CCA TA
Cannbio_047604	UniRef100_UPI000B79458D omega-6 fatty acid desaturase, endoplasmic reticulum isozyme 1-like n=1 Tax=Chenopodium quinoa TaxID=63459 RepID=UPI000B79458D	ACC AAT CCC ACT CTG ACG AG	GGG TTG AGT TGG CTT GTG TT
Cannbio_027313	UniRef100_W9QMT8 Omega-6 fatty acid desaturase, endoplasmic reticulum isozyme 2 n=1 Tax=Morus notabilis TaxID=981085 RepID=W9QMT8_9ROSA	CAC CAA GCT TTC AGT GAC CA	GGA GCC GAT GTT TGA ATG AT
Cannbio_015972	UniRef100_A0A088MFF4 Delta 12 desaturase n=1 Tax=Cannabis sativa TaxID=3483 RepID=A0A088MFF4_CANSA	TGG CTT CAC AGC TTT TGT TG	ACC GTT GAT CGA GAT TTT GG
Cannbio_026293	UniRef100_A0A2P5DN04 Cyseine protease n=1 Tax=Trema orientalis TaxID=63057 RepID=A0A2P5DN04_9ROSA	CAA TGT GTT CAA GGC GAA TG	ATG GTT GGT CAT GTC TGC AA
Cannbio_063731	UniRef100_A0A2P5BI20 Sulfotransferase n=1 Tax=Parasponia andersonii TaxID=3476 RepID=A0A2P5BI20_PARAD	GGC CAA GCT TGA AAA GGT TA	TGC CAC AAA TTG AGT TTG GA
F-box (XM_030637228.1)		CCA TTA CCA ACC TGA AGA AGC	ACT GGT TCC GAA CTC TGC TG
